# Supplementary material for: Outdoor social distancing behaviors changed during a pandemic: A longitudinal analysis using street view imagery
Source: PLoS One. 2024 Dec 5;19(12):e0315132. doi: 10.1371/journal.pone.0315132 (PMC11620612; doi:10.1371/journal.pone.0315132)
Supplement: S1 Dataset — (CSV) [file pone.0315132.s002.csv]

	Run	Count	Short_Count	weekday	season	vaccine	weekend	Income_Bracket	season2	Total_Images	Date	Tract	TractID	MoreThan55White	Distances_per_Image	Short_per_Image	Prop_Short
0	1	105	19	Friday	spring	no	No	Tier 1	not_summer	449	5/1/2020	6.0	53033000600	1	0.2338530066815144	0.042316258351893	0.18095238095238095
1	2	190	85	Friday	spring	no	No	Tier 1	not_summer	1047	5/1/2020	6.0	53033000600	1	0.1814708691499522	0.081184336	0.4473684210526316
2	3	150	51	Sunday	spring	no	Yes	Tier 1	not_summer	1217	5/1/2020	6.0	53033000600	1	0.1232539030402629	0.041906327	0.34
3	4	139	85	Friday	spring	no	No	Tier 1	not_summer	840	5/1/2020	6.0	53033000600	1	0.1654761904761904	0.1011904761904761	0.6115107913669064
4	5	186	149	Thursday	spring	no	No	Tier 1	not_summer	873	5/1/2020	6.0	53033000600	1	0.2130584192439862	0.1706758304696449	0.8010752688172043
5	6	63	4	Friday	summer	no	No	Tier 1	summer	951	5/1/2020	6.0	53033000600	1	0.066246057	0.004206099	0.06349206349206349
6	7	282	80	Friday	summer	no	No	Tier 1	summer	902	5/1/2020	6.0	53033000600	1	0.3126385809312638	0.088691796	0.28368794326241137
7	8	160	116	Sunday	summer	no	Yes	Tier 1	summer	897	5/1/2020	6.0	53033000600	1	0.1783723522853957	0.1293199554069119	0.725
8	9	58	16	Friday	summer	no	No	Tier 1	summer	969	5/1/2020	6.0	53033000600	1	0.059855521	0.0165118679050567	0.27586206896551724
9	10	98	78	Wednesday	fall	no	No	Tier 1	not_summer	1011	5/1/2020	6.0	53033000600	1	0.096933729	0.077151335	0.7959183673469388
10	12	28	26	Saturday	fall	no	Yes	Tier 1	not_summer	922	5/1/2020	6.0	53033000600	1	0.030368764	0.0281995661605206	0.9285714285714286
11	13	58	27	Friday	fall	no	No	Tier 1	not_summer	880	5/1/2020	6.0	53033000600	1	0.065909091	0.030681818	0.46551724137931033
12	14	121	25	Wednesday	winter	no	No	Tier 1	not_summer	983	5/1/2020	6.0	53033000600	1	0.1230925737538148	0.02543235	0.2066115702479339
13	15	121	29	Tuesday	winter	no	No	Tier 1	not_summer	1086	5/1/2020	6.0	53033000600	1	0.1114180478821362	0.0267034990791896	0.2396694214876033
14	16	188	90	Wednesday	winter	no	No	Tier 1	not_summer	970	5/1/2020	6.0	53033000600	1	0.1938144329896907	0.092783505	0.4787234042553192
15	17	69	24	Wednesday	winter	no	No	Tier 1	not_summer	1612	5/1/2020	6.0	53033000600	1	0.042803970223325	0.014888337	0.34782608695652173
16	18	98	47	Friday	spring	no	No	Tier 1	not_summer	1515	5/1/2020	6.0	53033000600	1	0.064686469	0.031023102310231	0.47959183673469385
17	19	53	6	Friday	spring	yes	No	Tier 1	not_summer	1095	5/1/2020	6.0	53033000600	1	0.0484018264840182	0.005479452	0.11320754716981132
18	20	45	21	Friday	spring	yes	No	Tier 1	not_summer	1038	5/1/2020	6.0	53033000600	1	0.043352601	0.020231214	0.4666666666666667
19	21	60	39	Friday	spring	yes	No	Tier 1	not_summer	1095	5/1/2020	6.0	53033000600	1	0.054794521	0.035616438	0.65
20	22	16	3	Sunday	spring	yes	Yes	Tier 1	not_summer	924	5/1/2020	6.0	53033000600	1	0.0173160173160173	0.003246753	0.1875
21	23	44	26	Friday	summer	yes	No	Tier 1	summer	1191	5/1/2020	6.0	53033000600	1	0.0369437447523089	0.021830395	0.5909090909090909
22	24	217	87	Friday	summer	yes	No	Tier 1	summer	1323	5/1/2020	6.0	53033000600	1	0.164021164	0.065759637	0.4009216589861751
23	25	210	89	Friday	summer	yes	No	Tier 1	summer	1241	5/1/2020	6.0	53033000600	1	0.169218372280419	0.071716358	0.4238095238095238
24	26	92	25	Friday	fall	yes	No	Tier 1	not_summer	1036	5/1/2020	6.0	53033000600	1	0.088803089	0.024131274	0.2717391304347826
25	27	97	11	Friday	fall	yes	No	Tier 1	not_summer	960	5/1/2020	6.0	53033000600	1	0.1010416666666666	0.0114583333333333	0.1134020618556701
26	28	100	54	Friday	winter	yes	No	Tier 1	not_summer	1149	5/1/2020	6.0	53033000600	1	0.087032202	0.046997389	0.54
27	29	118	60	Friday	winter	yes	No	Tier 1	not_summer	1224	5/1/2020	6.0	53033000600	1	0.096405229	0.0490196078431372	0.5084745762711864
28	30	97	38	Wednesday	winter	yes	No	Tier 1	not_summer	1001	5/1/2020	6.0	53033000600	1	0.096903097	0.037962038	0.3917525773195876
29	31	23	7	Friday	spring	yes	No	Tier 1	not_summer	1066	5/1/2020	6.0	53033000600	1	0.0215759849906191	0.006566604	0.30434782608695654
30	32	91	24	Friday	summer	yes	No	Tier 1	summer	1030	5/1/2020	6.0	53033000600	1	0.088349515	0.023300971	0.26373626373626374
31	33	1244	498	Friday	fall	yes	No	Tier 1	not_summer	353	5/1/2020	6.0	53033000600	1	3.5240793201133145	1.4107648725212465	0.4003215434083601
32	34	215	59	Friday	winter	yes	No	Tier 1	not_summer	1180	5/1/2020	6.0	53033000600	1	0.1822033898305084	0.05	0.2744186046511628
33	35	56	33	Friday	spring	yes	No	Tier 1	not_summer	919	5/1/2020	6.0	53033000600	1	0.0609357997823721	0.0359085963003264	0.5892857142857143
34	36	221	40	Friday	summer	yes	No	Tier 1	summer	964	5/1/2020	6.0	53033000600	1	0.229253112	0.041493776	0.18099547511312217
35	37	124	48	Sunday	summer	yes	Yes	Tier 1	summer	1153	5/1/2020	6.0	53033000600	1	0.1075455333911535	0.041630529	0.3870967741935484
36	19	2	2	Friday	spring	yes	No	Tier 1	not_summer	74	4/16/2021	7.0	53033000700	1	0.027027027	0.027027027	1.0
37	1	35	28	Friday	spring	no	No	Tier 2	not_summer	464	5/1/2020	8.0	53033000800	1	0.075431034	0.060344828	0.8
38	2	79	31	Friday	spring	no	No	Tier 2	not_summer	999	5/1/2020	8.0	53033000800	1	0.079079079	0.031031031031031	0.3924050632911392
39	3	91	38	Sunday	spring	no	Yes	Tier 2	not_summer	2418	5/1/2020	8.0	53033000800	1	0.037634409	0.0157154673283705	0.4175824175824176
40	4	135	60	Friday	spring	no	No	Tier 2	not_summer	1144	5/1/2020	8.0	53033000800	1	0.118006993006993	0.052447552	0.4444444444444444
41	5	1060	337	Thursday	spring	no	No	Tier 2	not_summer	1059	5/1/2020	8.0	53033000800	1	1.0009442870632672	0.3182247403210576	0.3179245283018868
42	6	24	8	Friday	summer	no	No	Tier 2	summer	1112	5/1/2020	8.0	53033000800	1	0.021582734	0.007194245	0.3333333333333333
43	7	20	11	Friday	summer	no	No	Tier 2	summer	1102	5/1/2020	8.0	53033000800	1	0.0181488203266787	0.009981851	0.55
44	8	1	0	Sunday	summer	no	Yes	Tier 2	summer	89	5/1/2020	8.0	53033000800	1	0.0112359550561797	0.0	0.0
45	9	238	133	Friday	summer	no	No	Tier 2	summer	926	5/1/2020	8.0	53033000800	1	0.2570194384449244	0.1436285097192224	0.5588235294117647
46	10	110	73	Wednesday	fall	no	No	Tier 2	not_summer	1161	5/1/2020	8.0	53033000800	1	0.094745909	0.06287683	0.6636363636363637
47	12	79	21	Saturday	fall	no	Yes	Tier 2	not_summer	1116	5/1/2020	8.0	53033000800	1	0.07078853	0.018817204	0.26582278481012656
48	14	45	30	Wednesday	winter	no	No	Tier 2	not_summer	1121	5/1/2020	8.0	53033000800	1	0.04014273	0.0267618198037466	0.6666666666666666
49	15	16	12	Tuesday	winter	no	No	Tier 2	not_summer	1118	5/1/2020	8.0	53033000800	1	0.0143112701252236	0.010733453	0.75
50	16	150	101	Wednesday	winter	no	No	Tier 2	not_summer	1079	5/1/2020	8.0	53033000800	1	0.1390176088971269	0.09360519	0.6733333333333333
51	17	82	59	Wednesday	winter	no	No	Tier 2	not_summer	1120	5/1/2020	8.0	53033000800	1	0.073214286	0.052678571	0.7195121951219512
52	18	81	36	Friday	spring	no	No	Tier 2	not_summer	1162	5/1/2020	8.0	53033000800	1	0.069707401	0.030981067	0.4444444444444444
53	19	32	17	Friday	spring	yes	No	Tier 2	not_summer	1122	5/1/2020	8.0	53033000800	1	0.028520499	0.0151515151515151	0.53125
54	20	15	6	Friday	spring	yes	No	Tier 2	not_summer	949	5/1/2020	8.0	53033000800	1	0.0158061116965226	0.006322445	0.4
55	22	8	3	Sunday	spring	yes	Yes	Tier 2	not_summer	1121	5/1/2020	8.0	53033000800	1	0.007136485	0.002676182	0.375
56	23	17	5	Friday	summer	yes	No	Tier 2	summer	1179	5/1/2020	8.0	53033000800	1	0.014418999	0.004240882	0.29411764705882354
57	24	143	102	Friday	summer	yes	No	Tier 2	summer	1028	5/1/2020	8.0	53033000800	1	0.1391050583657587	0.09922179	0.7132867132867133
58	25	36	20	Friday	summer	yes	No	Tier 2	summer	1040	5/1/2020	8.0	53033000800	1	0.034615385	0.0192307692307692	0.5555555555555556
59	26	43	25	Friday	fall	yes	No	Tier 2	not_summer	1034	5/1/2020	8.0	53033000800	1	0.0415860735009671	0.0241779497098646	0.5813953488372093
60	28	80	56	Friday	winter	yes	No	Tier 2	not_summer	1076	5/1/2020	8.0	53033000800	1	0.074349442	0.05204461	0.7
61	29	115	90	Friday	winter	yes	No	Tier 2	not_summer	1297	5/1/2020	8.0	53033000800	1	0.088666153	0.069390902	0.782608695652174
62	30	82	45	Wednesday	winter	yes	No	Tier 2	not_summer	1001	5/1/2020	8.0	53033000800	1	0.081918082	0.044955045	0.5487804878048781
63	31	186	95	Friday	spring	yes	No	Tier 2	not_summer	1012	5/1/2020	8.0	53033000800	1	0.183794466403162	0.093873518	0.510752688172043
64	32	81	44	Friday	summer	yes	No	Tier 2	summer	1028	5/1/2020	8.0	53033000800	1	0.078793774	0.0428015564202334	0.5432098765432098
65	33	1131	379	Friday	fall	yes	No	Tier 2	not_summer	418	5/1/2020	8.0	53033000800	1	2.7057416267942584	0.9066985645933014	0.33510167992926615
66	34	24	3	Friday	winter	yes	No	Tier 2	not_summer	1106	5/1/2020	8.0	53033000800	1	0.021699819	0.002712477	0.125
67	35	93	35	Friday	spring	yes	No	Tier 2	not_summer	949	5/1/2020	8.0	53033000800	1	0.097997893	0.036880927	0.3763440860215054
68	36	7	2	Friday	summer	yes	No	Tier 2	summer	1212	5/1/2020	8.0	53033000800	1	0.005775578	0.001650165	0.2857142857142857
69	37	89	41	Sunday	summer	yes	Yes	Tier 2	summer	1235	5/1/2020	8.0	53033000800	1	0.072064777	0.033198381	0.4606741573033708
70	1	792	234	Friday	spring	no	No	Tier 2	not_summer	868	5/1/2020	10.0	53033001000	1	0.912442396313364	0.2695852534562212	0.29545454545454547
71	2	310	103	Friday	spring	no	No	Tier 2	not_summer	1182	5/1/2020	10.0	53033001000	1	0.2622673434856176	0.08714044	0.33225806451612905
72	3	229	90	Sunday	spring	no	Yes	Tier 2	not_summer	2292	5/1/2020	10.0	53033001000	1	0.09991274	0.039267016	0.3930131004366812
73	4	249	117	Friday	spring	no	No	Tier 2	not_summer	1411	5/1/2020	10.0	53033001000	1	0.1764705882352941	0.082919915	0.46987951807228917
74	5	268	66	Thursday	spring	no	No	Tier 2	not_summer	1361	5/1/2020	10.0	53033001000	1	0.1969140337986774	0.0484937545922116	0.2462686567164179
75	6	564	144	Friday	summer	no	No	Tier 2	summer	1471	5/1/2020	10.0	53033001000	1	0.3834126444595513	0.09789259	0.2553191489361702
76	7	863	284	Friday	summer	no	No	Tier 2	summer	1516	5/1/2020	10.0	53033001000	1	0.5692612137203166	0.1873350923482849	0.3290845886442642
77	8	269	129	Sunday	summer	no	Yes	Tier 2	summer	1296	5/1/2020	10.0	53033001000	1	0.2075617283950617	0.099537037	0.4795539033457249
78	9	124	33	Friday	summer	no	No	Tier 2	summer	1064	5/1/2020	10.0	53033001000	1	0.1165413533834586	0.031015038	0.2661290322580645
79	10	218	61	Wednesday	fall	no	No	Tier 2	not_summer	1511	5/1/2020	10.0	53033001000	1	0.1442753143613501	0.040370615	0.2798165137614679
80	12	471	166	Saturday	fall	no	Yes	Tier 2	not_summer	1528	5/1/2020	10.0	53033001000	1	0.3082460732984293	0.1086387434554973	0.3524416135881104
81	13	105	29	Friday	fall	no	No	Tier 2	not_summer	1256	5/1/2020	10.0	53033001000	1	0.083598726	0.023089172	0.2761904761904762
82	14	421	159	Wednesday	winter	no	No	Tier 2	not_summer	1514	5/1/2020	10.0	53033001000	1	0.2780713342140026	0.1050198150594451	0.37767220902612825
83	15	566	152	Tuesday	winter	no	No	Tier 2	not_summer	1428	5/1/2020	10.0	53033001000	1	0.3963585434173669	0.1064425770308123	0.26855123674911663
84	16	2610	240	Wednesday	winter	no	No	Tier 2	not_summer	1539	5/1/2020	10.0	53033001000	1	1.695906432748538	0.1559454191033138	0.09195402298850575
85	17	418	156	Wednesday	winter	no	No	Tier 2	not_summer	1516	5/1/2020	10.0	53033001000	1	0.2757255936675462	0.1029023746701846	0.37320574162679426
86	18	105	62	Friday	spring	no	No	Tier 2	not_summer	1681	5/1/2020	10.0	53033001000	1	0.0624628197501487	0.0368828078524687	0.5904761904761905
87	19	382	242	Friday	spring	yes	No	Tier 2	not_summer	2373	5/1/2020	10.0	53033001000	1	0.1609776654024441	0.1019806152549515	0.6335078534031413
88	20	2517	371	Friday	spring	yes	No	Tier 2	not_summer	1555	5/1/2020	10.0	53033001000	1	1.6186495176848874	0.2385852090032154	0.14739769566944774
89	22	58	26	Sunday	spring	yes	Yes	Tier 2	not_summer	1561	5/1/2020	10.0	53033001000	1	0.0371556694426649	0.0166559897501601	0.4482758620689655
90	23	2094	401	Friday	summer	yes	No	Tier 2	summer	1572	5/1/2020	10.0	53033001000	1	1.332061069	0.255089059	0.19149952244508117
91	24	924	53	Friday	summer	yes	No	Tier 2	summer	1633	5/1/2020	10.0	53033001000	1	0.5658297611757501	0.0324556031843233	0.05735930735930736
92	25	4099	1181	Friday	summer	yes	No	Tier 2	summer	1717	5/1/2020	10.0	53033001000	1	2.3873034362259755	0.6878276062900408	0.2881190534276653
93	26	298	149	Friday	fall	yes	No	Tier 2	not_summer	1410	5/1/2020	10.0	53033001000	1	0.2113475177304964	0.1056737588652482	0.5
94	28	774	177	Friday	winter	yes	No	Tier 2	not_summer	1385	5/1/2020	10.0	53033001000	1	0.5588447653429602	0.127797833935018	0.22868217054263565
95	29	1641	314	Friday	winter	yes	No	Tier 2	not_summer	1575	5/1/2020	10.0	53033001000	1	1.041904761904762	0.1993650793650793	0.19134673979280925
96	30	3854	951	Wednesday	winter	yes	No	Tier 2	not_summer	1548	5/1/2020	10.0	53033001000	1	2.489664082687338	0.6143410852713178	0.24675661650233524
97	31	1887	520	Friday	spring	yes	No	Tier 2	not_summer	1506	5/1/2020	10.0	53033001000	1	1.252988047808765	0.3452855245683931	0.27556968733439324
98	32	4081	392	Friday	summer	yes	No	Tier 2	summer	1965	5/1/2020	10.0	53033001000	1	2.076844783715013	0.1994910941475827	0.09605488850771869
99	33	2085	752	Friday	fall	yes	No	Tier 2	not_summer	803	5/1/2020	10.0	53033001000	1	2.596513075965131	0.9364881693648816	0.3606714628297362
100	34	31387	2266	Friday	winter	yes	No	Tier 2	not_summer	2004	5/1/2020	10.0	53033001000	1	15.662175648702595	1.1307385229540918	0.07219549495013859
101	35	1625	452	Friday	spring	yes	No	Tier 2	not_summer	1794	5/1/2020	10.0	53033001000	1	0.9057971014492754	0.2519509476031215	0.27815384615384614
102	36	90	33	Friday	summer	yes	No	Tier 2	summer	1535	5/1/2020	10.0	53033001000	1	0.058631922	0.0214983713355048	0.36666666666666664
103	37	279	131	Sunday	summer	yes	Yes	Tier 2	summer	1387	5/1/2020	10.0	53033001000	1	0.2011535688536409	0.09444845	0.46953405017921146
104	18	46	14	Friday	spring	no	No	Tier 2	not_summer	251	3/26/2021	11.0	53033001100	1	0.1832669322709163	0.0557768924302788	0.30434782608695654
105	19	91	34	Friday	spring	yes	No	Tier 2	not_summer	97	3/26/2021	11.0	53033001100	1	0.9381443298969072	0.3505154639175257	0.37362637362637363
106	23	4	0	Friday	summer	yes	No	Tier 2	summer	14	3/26/2021	11.0	53033001100	1	0.2857142857142857	0.0	0.0
107	1	100	25	Friday	spring	no	No	Tier 1	not_summer	522	5/1/2020	12.0	53033001200	1	0.1915708812260536	0.04789272	0.25
108	2	255	56	Friday	spring	no	No	Tier 1	not_summer	991	5/1/2020	12.0	53033001200	1	0.2573158425832492	0.0565085771947527	0.2196078431372549
109	3	745	232	Sunday	spring	no	Yes	Tier 1	not_summer	1063	5/1/2020	12.0	53033001200	1	0.7008466603951082	0.218250235183443	0.31140939597315437
110	4	228	84	Friday	spring	no	No	Tier 1	not_summer	970	5/1/2020	12.0	53033001200	1	0.2350515463917525	0.086597938	0.3684210526315789
111	5	261	57	Thursday	spring	no	No	Tier 1	not_summer	1047	5/1/2020	12.0	53033001200	1	0.2492836676217765	0.0544412607449856	0.21839080459770116
112	6	482	132	Friday	summer	no	No	Tier 1	summer	1039	5/1/2020	12.0	53033001200	1	0.4639076034648701	0.1270452358036573	0.27385892116182575
113	7	315	94	Friday	summer	no	No	Tier 1	summer	1069	5/1/2020	12.0	53033001200	1	0.29466791393826	0.087932647	0.2984126984126984
114	8	159	64	Sunday	summer	no	Yes	Tier 1	summer	1021	5/1/2020	12.0	53033001200	1	0.1557296767874632	0.062683643	0.4025157232704403
115	9	520	183	Friday	summer	no	No	Tier 1	summer	1053	5/1/2020	12.0	53033001200	1	0.4938271604938271	0.1737891737891738	0.35192307692307695
116	10	341	106	Wednesday	fall	no	No	Tier 1	not_summer	1060	5/1/2020	12.0	53033001200	1	0.3216981132075471	0.1	0.31085043988269795
117	12	619	167	Saturday	fall	no	Yes	Tier 1	not_summer	1180	5/1/2020	12.0	53033001200	1	0.5245762711864407	0.1415254237288135	0.26978998384491115
118	13	270	81	Friday	fall	no	No	Tier 1	not_summer	1073	5/1/2020	12.0	53033001200	1	0.2516309412861137	0.075489282	0.3
119	14	339	112	Wednesday	winter	no	No	Tier 1	not_summer	1120	5/1/2020	12.0	53033001200	1	0.3026785714285714	0.1	0.3303834808259587
120	15	218	80	Tuesday	winter	no	No	Tier 1	not_summer	1106	5/1/2020	12.0	53033001200	1	0.1971066907775768	0.072332731	0.3669724770642202
121	16	131	44	Wednesday	winter	no	No	Tier 1	not_summer	1169	5/1/2020	12.0	53033001200	1	0.1120615911035072	0.0376390076988879	0.33587786259541985
122	17	543	188	Wednesday	winter	no	No	Tier 1	not_summer	947	5/1/2020	12.0	53033001200	1	0.573389652	0.1985216473072861	0.3462246777163904
123	18	239	69	Friday	spring	no	No	Tier 1	not_summer	1027	5/1/2020	12.0	53033001200	1	0.2327166504381694	0.067185979	0.28870292887029286
124	19	416	190	Friday	spring	yes	No	Tier 1	not_summer	1271	5/1/2020	12.0	53033001200	1	0.3273013375295043	0.1494885916601101	0.4567307692307692
125	20	589	138	Friday	spring	yes	No	Tier 1	not_summer	1167	5/1/2020	12.0	53033001200	1	0.504712939	0.1182519280205655	0.23429541595925296
126	21	217	134	Friday	spring	yes	No	Tier 1	not_summer	1140	5/1/2020	12.0	53033001200	1	0.1903508771929824	0.1175438596491228	0.6175115207373272
127	22	609	359	Sunday	spring	yes	Yes	Tier 1	not_summer	1052	5/1/2020	12.0	53033001200	1	0.5788973384030418	0.341254752851711	0.5894909688013136
128	23	692	304	Friday	summer	yes	No	Tier 1	summer	1137	5/1/2020	12.0	53033001200	1	0.6086191732629728	0.2673702726473175	0.4393063583815029
129	24	562	257	Friday	summer	yes	No	Tier 1	summer	1284	5/1/2020	12.0	53033001200	1	0.4376947040498442	0.2001557632398753	0.45729537366548045
130	25	964	371	Friday	summer	yes	No	Tier 1	summer	1322	5/1/2020	12.0	53033001200	1	0.7291981845688351	0.2806354009077156	0.3848547717842324
131	26	709	223	Friday	fall	yes	No	Tier 1	not_summer	1221	5/1/2020	12.0	53033001200	1	0.5806715806715806	0.1826371826371826	0.3145275035260931
132	27	954	307	Friday	fall	yes	No	Tier 1	not_summer	1278	5/1/2020	12.0	53033001200	1	0.7464788732394366	0.2402190923317683	0.3218029350104822
133	28	712	279	Friday	winter	yes	No	Tier 1	not_summer	1231	5/1/2020	12.0	53033001200	1	0.578391552	0.2266450040617384	0.39185393258426965
134	29	909	310	Friday	winter	yes	No	Tier 1	not_summer	1384	5/1/2020	12.0	53033001200	1	0.6567919075144508	0.2239884393063584	0.341034103410341
135	30	848	239	Wednesday	winter	yes	No	Tier 1	not_summer	1153	5/1/2020	12.0	53033001200	1	0.7354726799653079	0.207285342584562	0.2818396226415094
136	31	528	186	Friday	spring	yes	No	Tier 1	not_summer	1280	5/1/2020	12.0	53033001200	1	0.4125	0.1453125	0.3522727272727273
137	32	869	224	Friday	summer	yes	No	Tier 1	summer	1091	5/1/2020	12.0	53033001200	1	0.7965169569202566	0.2053162236480293	0.25776754890678943
138	33	152	60	Friday	fall	yes	No	Tier 1	not_summer	513	5/1/2020	12.0	53033001200	1	0.2962962962962963	0.1169590643274853	0.39473684210526316
139	34	840	218	Friday	winter	yes	No	Tier 1	not_summer	1161	5/1/2020	12.0	53033001200	1	0.7235142118863049	0.1877691645133505	0.25952380952380955
140	35	536	154	Friday	spring	yes	No	Tier 1	not_summer	1170	5/1/2020	12.0	53033001200	1	0.4581196581196581	0.1316239316239316	0.2873134328358209
141	36	383	173	Friday	summer	yes	No	Tier 1	summer	1149	5/1/2020	12.0	53033001200	1	0.3333333333333333	0.1505657093124456	0.4516971279373368
142	37	245	80	Sunday	summer	yes	Yes	Tier 1	summer	1119	5/1/2020	12.0	53033001200	1	0.2189454870420017	0.071492404	0.32653061224489793
143	1	64	25	Friday	spring	no	No	Tier 1	not_summer	364	5/1/2020	13.0	53033001300	1	0.1758241758241758	0.068681319	0.390625
144	2	203	61	Friday	spring	no	No	Tier 1	not_summer	435	5/1/2020	13.0	53033001300	1	0.4666666666666667	0.1402298850574712	0.30049261083743845
145	3	126	19	Sunday	spring	no	Yes	Tier 1	not_summer	516	5/1/2020	13.0	53033001300	1	0.2441860465116279	0.036821705	0.15079365079365079
146	4	103	15	Friday	spring	no	No	Tier 1	not_summer	514	5/1/2020	13.0	53033001300	1	0.2003891050583657	0.0291828793774319	0.14563106796116504
147	6	41	17	Friday	summer	no	No	Tier 1	summer	566	5/1/2020	13.0	53033001300	1	0.072438163	0.0300353356890459	0.4146341463414634
148	7	126	41	Friday	summer	no	No	Tier 1	summer	468	5/1/2020	13.0	53033001300	1	0.2692307692307692	0.087606838	0.3253968253968254
149	8	97	45	Sunday	summer	no	Yes	Tier 1	summer	534	5/1/2020	13.0	53033001300	1	0.1816479400749063	0.084269663	0.4639175257731959
150	9	253	58	Friday	summer	no	No	Tier 1	summer	510	5/1/2020	13.0	53033001300	1	0.496078431372549	0.1137254901960784	0.22924901185770752
151	10	117	25	Wednesday	fall	no	No	Tier 1	not_summer	556	5/1/2020	13.0	53033001300	1	0.210431655	0.0449640287769784	0.21367521367521367
152	12	84	29	Saturday	fall	no	Yes	Tier 1	not_summer	522	5/1/2020	13.0	53033001300	1	0.160919540229885	0.055555556	0.34523809523809523
153	13	32	6	Friday	fall	no	No	Tier 1	not_summer	499	5/1/2020	13.0	53033001300	1	0.064128257	0.0120240480961923	0.1875
154	14	153	74	Wednesday	winter	no	No	Tier 1	not_summer	531	5/1/2020	13.0	53033001300	1	0.288135593	0.1393596986817326	0.48366013071895425
155	15	39	18	Tuesday	winter	no	No	Tier 1	not_summer	470	5/1/2020	13.0	53033001300	1	0.082978723	0.038297872	0.46153846153846156
156	16	97	20	Wednesday	winter	no	No	Tier 1	not_summer	526	5/1/2020	13.0	53033001300	1	0.1844106463878327	0.038022814	0.20618556701030927
157	17	110	20	Wednesday	winter	no	No	Tier 1	not_summer	417	5/1/2020	13.0	53033001300	1	0.2637889688249401	0.0479616306954436	0.18181818181818182
158	18	45	27	Friday	spring	no	No	Tier 1	not_summer	380	5/1/2020	13.0	53033001300	1	0.1184210526315789	0.071052632	0.6
159	19	435	105	Friday	spring	yes	No	Tier 1	not_summer	556	5/1/2020	13.0	53033001300	1	0.7823741007194245	0.1888489208633093	0.2413793103448276
160	20	179	32	Friday	spring	yes	No	Tier 1	not_summer	559	5/1/2020	13.0	53033001300	1	0.3202146690518783	0.0572450805008944	0.1787709497206704
161	21	179	40	Friday	spring	yes	No	Tier 1	not_summer	526	5/1/2020	13.0	53033001300	1	0.3403041825095057	0.076045627	0.22346368715083798
162	22	318	44	Sunday	spring	yes	Yes	Tier 1	not_summer	512	5/1/2020	13.0	53033001300	1	0.62109375	0.0859375	0.13836477987421383
163	23	103	31	Friday	summer	yes	No	Tier 1	summer	609	5/1/2020	13.0	53033001300	1	0.1691297208538587	0.05090312	0.30097087378640774
164	24	188	14	Friday	summer	yes	No	Tier 1	summer	549	5/1/2020	13.0	53033001300	1	0.3424408014571949	0.0255009107468123	0.07446808510638298
165	25	214	70	Friday	summer	yes	No	Tier 1	summer	683	5/1/2020	13.0	53033001300	1	0.3133235724743777	0.1024890190336749	0.32710280373831774
166	26	150	111	Friday	fall	yes	No	Tier 1	not_summer	609	5/1/2020	13.0	53033001300	1	0.2463054187192118	0.1822660098522167	0.74
167	27	93	26	Friday	fall	yes	No	Tier 1	not_summer	592	5/1/2020	13.0	53033001300	1	0.1570945945945946	0.043918919	0.27956989247311825
168	28	335	90	Friday	winter	yes	No	Tier 1	not_summer	639	5/1/2020	13.0	53033001300	1	0.5242566510172144	0.1408450704225352	0.26865671641791045
169	29	476	155	Friday	winter	yes	No	Tier 1	not_summer	761	5/1/2020	13.0	53033001300	1	0.6254927726675427	0.2036793692509855	0.32563025210084034
170	30	152	50	Wednesday	winter	yes	No	Tier 1	not_summer	563	5/1/2020	13.0	53033001300	1	0.2699822380106572	0.088809947	0.32894736842105265
171	31	398	93	Friday	spring	yes	No	Tier 1	not_summer	504	5/1/2020	13.0	53033001300	1	0.7896825396825397	0.1845238095238095	0.23366834170854273
172	32	185	41	Friday	summer	yes	No	Tier 1	summer	529	5/1/2020	13.0	53033001300	1	0.3497164461247637	0.077504726	0.22162162162162163
173	33	32	15	Friday	fall	yes	No	Tier 1	not_summer	320	5/1/2020	13.0	53033001300	1	0.1	0.046875	0.46875
174	34	338	144	Friday	winter	yes	No	Tier 1	not_summer	586	5/1/2020	13.0	53033001300	1	0.5767918088737202	0.2457337883959044	0.4260355029585799
175	35	1904	305	Friday	spring	yes	No	Tier 1	not_summer	493	5/1/2020	13.0	53033001300	1	3.8620689655172415	0.6186612576064908	0.16018907563025211
176	36	467	113	Friday	summer	yes	No	Tier 1	summer	524	5/1/2020	13.0	53033001300	1	0.8912213740458015	0.215648854961832	0.24197002141327623
177	37	216	59	Sunday	summer	yes	Yes	Tier 1	summer	590	5/1/2020	13.0	53033001300	1	0.3661016949152542	0.1	0.27314814814814814
178	1	19	15	Friday	spring	no	No	Tier 2	not_summer	268	5/1/2020	14.0	53033001400	1	0.070895522	0.0559701492537313	0.7894736842105263
179	2	240	117	Friday	spring	no	No	Tier 2	not_summer	1224	5/1/2020	14.0	53033001400	1	0.196078431372549	0.095588235	0.4875
180	3	157	114	Sunday	spring	no	Yes	Tier 2	not_summer	750	5/1/2020	14.0	53033001400	1	0.2093333333333333	0.152	0.7261146496815286
181	4	427	159	Friday	spring	no	No	Tier 2	not_summer	1082	5/1/2020	14.0	53033001400	1	0.3946395563770795	0.1469500924214417	0.37236533957845436
182	5	128	53	Thursday	spring	no	No	Tier 2	not_summer	1129	5/1/2020	14.0	53033001400	1	0.1133746678476528	0.0469441984056687	0.4140625
183	6	193	138	Friday	summer	no	No	Tier 2	summer	1264	5/1/2020	14.0	53033001400	1	0.1526898734177215	0.1091772151898734	0.7150259067357513
184	7	148	35	Friday	summer	no	No	Tier 2	summer	1292	5/1/2020	14.0	53033001400	1	0.1145510835913312	0.0270897832817337	0.23648648648648649
185	8	312	164	Sunday	summer	no	Yes	Tier 2	summer	1301	5/1/2020	14.0	53033001400	1	0.239815526518063	0.1260568793235972	0.5256410256410257
186	9	272	114	Friday	summer	no	No	Tier 2	summer	1073	5/1/2020	14.0	53033001400	1	0.2534948741845294	0.1062441752096924	0.41911764705882354
187	10	229	111	Wednesday	fall	no	No	Tier 2	not_summer	1351	5/1/2020	14.0	53033001400	1	0.1695040710584752	0.082161362	0.4847161572052402
188	12	197	105	Saturday	fall	no	Yes	Tier 2	not_summer	1275	5/1/2020	14.0	53033001400	1	0.1545098039215686	0.082352941	0.5329949238578681
189	13	92	40	Friday	fall	no	No	Tier 2	not_summer	1127	5/1/2020	14.0	53033001400	1	0.081632653	0.035492458	0.43478260869565216
190	14	79	14	Wednesday	winter	no	No	Tier 2	not_summer	1235	5/1/2020	14.0	53033001400	1	0.063967611	0.0113360323886639	0.17721518987341772
191	15	77	28	Tuesday	winter	no	No	Tier 2	not_summer	1178	5/1/2020	14.0	53033001400	1	0.065365025	0.0237691001697792	0.36363636363636365
192	16	145	38	Wednesday	winter	no	No	Tier 2	not_summer	1311	5/1/2020	14.0	53033001400	1	0.110602593440122	0.0289855072463768	0.2620689655172414
193	17	158	103	Wednesday	winter	no	No	Tier 2	not_summer	1246	5/1/2020	14.0	53033001400	1	0.1268057784911717	0.082664526	0.6518987341772152
194	18	110	56	Friday	spring	no	No	Tier 2	not_summer	1373	5/1/2020	14.0	53033001400	1	0.080116533	0.040786599	0.509090909090909
195	19	166	110	Friday	spring	yes	No	Tier 2	not_summer	1255	5/1/2020	14.0	53033001400	1	0.1322709163346613	0.087649402	0.6626506024096386
196	20	173	77	Friday	spring	yes	No	Tier 2	not_summer	1381	5/1/2020	14.0	53033001400	1	0.1252715423606082	0.055756698044895	0.44508670520231214
197	21	68	48	Friday	spring	yes	No	Tier 2	not_summer	1175	5/1/2020	14.0	53033001400	1	0.05787234	0.040851064	0.7058823529411765
198	22	72	36	Sunday	spring	yes	Yes	Tier 2	not_summer	1201	5/1/2020	14.0	53033001400	1	0.059950042	0.029975021	0.5
199	23	256	68	Friday	summer	yes	No	Tier 2	summer	1398	5/1/2020	14.0	53033001400	1	0.1831187410586552	0.048640916	0.265625
200	24	114	83	Friday	summer	yes	No	Tier 2	summer	1238	5/1/2020	14.0	53033001400	1	0.092084006	0.067043619	0.7280701754385965
201	25	150	60	Friday	summer	yes	No	Tier 2	summer	1463	5/1/2020	14.0	53033001400	1	0.1025290498974709	0.04101162	0.4
202	26	89	42	Friday	fall	yes	No	Tier 2	not_summer	1238	5/1/2020	14.0	53033001400	1	0.071890145	0.0339256865912762	0.47191011235955055
203	27	47	28	Friday	fall	yes	No	Tier 2	not_summer	1716	5/1/2020	14.0	53033001400	1	0.0273892773892773	0.0163170163170163	0.5957446808510638
204	28	168	129	Friday	winter	yes	No	Tier 2	not_summer	1287	5/1/2020	14.0	53033001400	1	0.1305361305361305	0.1002331002331002	0.7678571428571429
205	29	176	122	Friday	winter	yes	No	Tier 2	not_summer	1357	5/1/2020	14.0	53033001400	1	0.1296978629329403	0.0899042	0.6931818181818182
206	30	119	84	Wednesday	winter	yes	No	Tier 2	not_summer	1276	5/1/2020	14.0	53033001400	1	0.093260188	0.065830721	0.7058823529411765
207	31	264	175	Friday	spring	yes	No	Tier 2	not_summer	1653	5/1/2020	14.0	53033001400	1	0.1597096188747731	0.1058681185722928	0.6628787878787878
208	32	106	82	Friday	summer	yes	No	Tier 2	summer	1341	5/1/2020	14.0	53033001400	1	0.079045488	0.0611483967188665	0.7735849056603774
209	33	35	16	Friday	fall	yes	No	Tier 2	not_summer	501	5/1/2020	14.0	53033001400	1	0.069860279	0.0319361277445109	0.45714285714285713
210	34	94	70	Friday	winter	yes	No	Tier 2	not_summer	1383	5/1/2020	14.0	53033001400	1	0.067968185	0.050614606	0.7446808510638298
211	35	141	81	Friday	spring	yes	No	Tier 2	not_summer	1359	5/1/2020	14.0	53033001400	1	0.1037527593818984	0.0596026490066225	0.574468085106383
212	36	238	142	Friday	summer	yes	No	Tier 2	summer	1355	5/1/2020	14.0	53033001400	1	0.1756457564575645	0.1047970479704797	0.5966386554621849
213	37	178	151	Sunday	summer	yes	Yes	Tier 2	summer	1505	5/1/2020	14.0	53033001400	1	0.1182724252491694	0.1003322259136212	0.848314606741573
214	1	1	1	Friday	spring	no	No	Tier 2	not_summer	14	5/1/2020	15.0	53033001500	1	0.071428571	0.071428571	1.0
215	4	39	31	Friday	spring	no	No	Tier 2	not_summer	71	5/1/2020	15.0	53033001500	1	0.5492957746478874	0.4366197183098591	0.7948717948717948
216	15	4	2	Tuesday	winter	no	No	Tier 2	not_summer	164	5/1/2020	15.0	53033001500	1	0.024390243902439	0.0121951219512195	0.5
217	16	3	2	Wednesday	winter	no	No	Tier 2	not_summer	59	5/1/2020	15.0	53033001500	1	0.050847458	0.033898305	0.6666666666666666
218	20	4	0	Friday	spring	yes	No	Tier 2	not_summer	7	5/1/2020	15.0	53033001500	1	0.5714285714285714	0.0	0.0
219	22	1	0	Sunday	spring	yes	Yes	Tier 2	not_summer	8	5/1/2020	15.0	53033001500	1	0.125	0.0	0.0
220	25	11	3	Friday	summer	yes	No	Tier 2	summer	162	5/1/2020	15.0	53033001500	1	0.067901235	0.0185185185185185	0.2727272727272727
221	29	408	55	Friday	winter	yes	No	Tier 2	not_summer	287	5/1/2020	15.0	53033001500	1	1.421602787456446	0.1916376306620209	0.13480392156862744
222	31	11	11	Friday	spring	yes	No	Tier 2	not_summer	94	5/1/2020	15.0	53033001500	1	0.1170212765957446	0.1170212765957446	1.0
223	34	3	2	Friday	winter	yes	No	Tier 2	not_summer	10	5/1/2020	15.0	53033001500	1	0.3	0.2	0.6666666666666666
224	35	1	0	Friday	spring	yes	No	Tier 2	not_summer	224	5/1/2020	15.0	53033001500	1	0.004464286	0.0	0.0
225	1	66	44	Friday	spring	no	No	Tier 2	not_summer	627	5/1/2020	16.0	53033001600	1	0.1052631578947368	0.070175439	0.6666666666666666
226	2	289	143	Friday	spring	no	No	Tier 2	not_summer	1501	5/1/2020	16.0	53033001600	1	0.1925383077948034	0.09526982	0.49480968858131485
227	3	393	183	Sunday	spring	no	Yes	Tier 2	not_summer	1531	5/1/2020	16.0	53033001600	1	0.2566949706074461	0.1195297191378184	0.46564885496183206
228	4	219	113	Friday	spring	no	No	Tier 2	not_summer	1493	5/1/2020	16.0	53033001600	1	0.1466845277963831	0.075686537	0.5159817351598174
229	5	721	174	Thursday	spring	no	No	Tier 2	not_summer	1626	5/1/2020	16.0	53033001600	1	0.4434194341943419	0.1070110701107011	0.24133148404993066
230	6	604	294	Friday	summer	no	No	Tier 2	summer	1602	5/1/2020	16.0	53033001600	1	0.3770287141073657	0.1835205992509363	0.4867549668874172
231	7	114	86	Friday	summer	no	No	Tier 2	summer	1521	5/1/2020	16.0	53033001600	1	0.07495069	0.056541749	0.7543859649122807
232	8	245	81	Sunday	summer	no	Yes	Tier 2	summer	1547	5/1/2020	16.0	53033001600	1	0.1583710407239819	0.052359405	0.3306122448979592
233	9	106	49	Friday	summer	no	No	Tier 2	summer	1371	5/1/2020	16.0	53033001600	1	0.077315828	0.035740336	0.46226415094339623
234	10	1156	345	Wednesday	fall	no	No	Tier 2	not_summer	1698	5/1/2020	16.0	53033001600	1	0.6808009422850412	0.2031802120141342	0.2984429065743945
235	12	401	273	Saturday	fall	no	Yes	Tier 2	not_summer	1699	5/1/2020	16.0	53033001600	1	0.2360211889346674	0.1606827545615067	0.6807980049875312
236	13	155	120	Friday	fall	no	No	Tier 2	not_summer	1595	5/1/2020	16.0	53033001600	1	0.097178683	0.07523511	0.7741935483870968
237	14	52	32	Wednesday	winter	no	No	Tier 2	not_summer	1568	5/1/2020	16.0	53033001600	1	0.033163265	0.020408163	0.6153846153846154
238	15	161	42	Tuesday	winter	no	No	Tier 2	not_summer	1489	5/1/2020	16.0	53033001600	1	0.1081262592343855	0.028206850235057	0.2608695652173913
239	16	188	129	Wednesday	winter	no	No	Tier 2	not_summer	1752	5/1/2020	16.0	53033001600	1	0.1073059360730593	0.073630137	0.6861702127659575
240	17	327	219	Wednesday	winter	no	No	Tier 2	not_summer	1653	5/1/2020	16.0	53033001600	1	0.1978221415607985	0.132486388	0.6697247706422018
241	18	315	104	Friday	spring	no	No	Tier 2	not_summer	1626	5/1/2020	16.0	53033001600	1	0.1937269372693727	0.06396064	0.33015873015873015
242	19	136	123	Friday	spring	yes	No	Tier 2	not_summer	1838	5/1/2020	16.0	53033001600	1	0.073993471	0.066920566	0.9044117647058824
243	20	1412	337	Friday	spring	yes	No	Tier 2	not_summer	1893	5/1/2020	16.0	53033001600	1	0.745905969	0.1780243000528262	0.2386685552407932
244	21	15420	3651	Friday	spring	yes	No	Tier 2	not_summer	1730	5/1/2020	16.0	53033001600	1	8.913294797687861	2.110404624277457	0.2367704280155642
245	22	63	35	Sunday	spring	yes	Yes	Tier 2	not_summer	1743	5/1/2020	16.0	53033001600	1	0.036144578	0.0200803212851405	0.5555555555555556
246	23	115	76	Friday	summer	yes	No	Tier 2	summer	1834	5/1/2020	16.0	53033001600	1	0.062704471	0.041439477	0.6608695652173913
247	24	73	67	Friday	summer	yes	No	Tier 2	summer	1880	5/1/2020	16.0	53033001600	1	0.0388297872340425	0.035638298	0.9178082191780822
248	25	25263	2623	Friday	summer	yes	No	Tier 2	summer	2059	5/1/2020	16.0	53033001600	1	12.269548324429335	1.2739193783389997	0.10382773225665994
249	26	640	89	Friday	fall	yes	No	Tier 2	not_summer	1612	5/1/2020	16.0	53033001600	1	0.3970223325062035	0.055210918	0.1390625
250	27	64	35	Friday	fall	yes	No	Tier 2	not_summer	1676	5/1/2020	16.0	53033001600	1	0.038186158	0.0208830548926014	0.546875
251	28	112	80	Friday	winter	yes	No	Tier 2	not_summer	1530	5/1/2020	16.0	53033001600	1	0.073202614	0.052287582	0.7142857142857143
252	29	89	45	Friday	winter	yes	No	Tier 2	not_summer	1608	5/1/2020	16.0	53033001600	1	0.055348259	0.0279850746268656	0.5056179775280899
253	30	405	229	Wednesday	winter	yes	No	Tier 2	not_summer	1780	5/1/2020	16.0	53033001600	1	0.2275280898876404	0.1286516853932584	0.5654320987654321
254	31	468	131	Friday	spring	yes	No	Tier 2	not_summer	1699	5/1/2020	16.0	53033001600	1	0.2754561506768687	0.077104179	0.2799145299145299
255	32	75	51	Friday	summer	yes	No	Tier 2	summer	1832	5/1/2020	16.0	53033001600	1	0.040938865	0.0278384279475982	0.68
256	33	79	27	Friday	fall	yes	No	Tier 2	not_summer	716	5/1/2020	16.0	53033001600	1	0.1103351955307262	0.037709497	0.34177215189873417
257	34	50	31	Friday	winter	yes	No	Tier 2	not_summer	1839	5/1/2020	16.0	53033001600	1	0.0271886895051658	0.0168569874932028	0.62
258	35	147	69	Friday	spring	yes	No	Tier 2	not_summer	1646	5/1/2020	16.0	53033001600	1	0.089307412	0.041919806	0.46938775510204084
259	36	106	59	Friday	summer	yes	No	Tier 2	summer	1785	5/1/2020	16.0	53033001600	1	0.059383754	0.033053221	0.5566037735849056
260	37	182	134	Sunday	summer	yes	Yes	Tier 2	summer	1778	5/1/2020	16.0	53033001600	1	0.1023622047244094	0.075365579	0.7362637362637363
261	1	29	4	Friday	spring	no	No	Tier 1	not_summer	101	5/1/2020	17.01	53033001701	1	0.2871287128712871	0.0396039603960396	0.13793103448275862
262	2	118	50	Friday	spring	no	No	Tier 1	not_summer	268	5/1/2020	17.01	53033001701	1	0.4402985074626865	0.1865671641791045	0.423728813559322
263	3	115	28	Sunday	spring	no	Yes	Tier 1	not_summer	186	5/1/2020	17.01	53033001701	1	0.6182795698924731	0.1505376344086021	0.24347826086956523
264	4	76	38	Friday	spring	no	No	Tier 1	not_summer	208	5/1/2020	17.01	53033001701	1	0.3653846153846153	0.1826923076923076	0.5
265	6	4	2	Friday	summer	no	No	Tier 1	summer	10	5/1/2020	17.01	53033001701	1	0.4	0.2	0.5
266	7	24	8	Friday	summer	no	No	Tier 1	summer	203	5/1/2020	17.01	53033001701	1	0.1182266009852216	0.039408867	0.3333333333333333
267	8	16	8	Sunday	summer	no	Yes	Tier 1	summer	121	5/1/2020	17.01	53033001701	1	0.1322314049586777	0.066115702	0.5
268	9	43	2	Friday	summer	no	No	Tier 1	summer	121	5/1/2020	17.01	53033001701	1	0.3553719008264462	0.016528926	0.046511627906976744
269	10	32	7	Wednesday	fall	no	No	Tier 1	not_summer	126	5/1/2020	17.01	53033001701	1	0.2539682539682539	0.055555556	0.21875
270	12	51	19	Saturday	fall	no	Yes	Tier 1	not_summer	219	5/1/2020	17.01	53033001701	1	0.2328767123287671	0.086757991	0.37254901960784315
271	13	54	23	Friday	fall	no	No	Tier 1	not_summer	245	5/1/2020	17.01	53033001701	1	0.2204081632653061	0.093877551	0.42592592592592593
272	14	22	5	Wednesday	winter	no	No	Tier 1	not_summer	267	5/1/2020	17.01	53033001701	1	0.082397004	0.0187265917602996	0.22727272727272727
273	15	20	2	Tuesday	winter	no	No	Tier 1	not_summer	231	5/1/2020	17.01	53033001701	1	0.086580087	0.008658009	0.1
274	16	14	9	Wednesday	winter	no	No	Tier 1	not_summer	280	5/1/2020	17.01	53033001701	1	0.05	0.032142857	0.6428571428571429
275	17	23	5	Wednesday	winter	no	No	Tier 1	not_summer	287	5/1/2020	17.01	53033001701	1	0.080139373	0.0174216027874564	0.21739130434782608
276	18	32	3	Friday	spring	no	No	Tier 1	not_summer	196	5/1/2020	17.01	53033001701	1	0.1632653061224489	0.0153061224489795	0.09375
277	19	32	7	Friday	spring	yes	No	Tier 1	not_summer	249	5/1/2020	17.01	53033001701	1	0.1285140562248996	0.0281124497991967	0.21875
278	20	19	4	Friday	spring	yes	No	Tier 1	not_summer	229	5/1/2020	17.01	53033001701	1	0.082969432	0.0174672489082969	0.21052631578947367
279	21	289	131	Friday	spring	yes	No	Tier 1	not_summer	212	5/1/2020	17.01	53033001701	1	1.3632075471698113	0.6179245283018868	0.4532871972318339
280	22	192	47	Sunday	spring	yes	Yes	Tier 1	not_summer	317	5/1/2020	17.01	53033001701	1	0.6056782334384858	0.1482649842271293	0.24479166666666666
281	23	2	2	Friday	summer	yes	No	Tier 1	summer	164	5/1/2020	17.01	53033001701	1	0.0121951219512195	0.0121951219512195	1.0
282	24	123	63	Friday	summer	yes	No	Tier 1	summer	271	5/1/2020	17.01	53033001701	1	0.4538745387453874	0.2324723247232472	0.5121951219512195
283	25	11	8	Friday	summer	yes	No	Tier 1	summer	261	5/1/2020	17.01	53033001701	1	0.042145594	0.030651341	0.7272727272727273
284	26	42	6	Friday	fall	yes	No	Tier 1	not_summer	231	5/1/2020	17.01	53033001701	1	0.1818181818181818	0.0259740259740259	0.14285714285714285
285	27	9	8	Friday	fall	yes	No	Tier 1	not_summer	54	5/1/2020	17.01	53033001701	1	0.1666666666666666	0.1481481481481481	0.8888888888888888
286	28	39	19	Friday	winter	yes	No	Tier 1	not_summer	179	5/1/2020	17.01	53033001701	1	0.217877094972067	0.106145251396648	0.48717948717948717
287	29	30	11	Friday	winter	yes	No	Tier 1	not_summer	270	5/1/2020	17.01	53033001701	1	0.1111111111111111	0.0407407407407407	0.36666666666666664
288	30	98	74	Wednesday	winter	yes	No	Tier 1	not_summer	180	5/1/2020	17.01	53033001701	1	0.5444444444444444	0.4111111111111111	0.7551020408163265
289	32	35	15	Friday	summer	yes	No	Tier 1	summer	175	5/1/2020	17.01	53033001701	1	0.2	0.085714286	0.42857142857142855
290	33	6	3	Friday	fall	yes	No	Tier 1	not_summer	129	5/1/2020	17.01	53033001701	1	0.0465116279069767	0.0232558139534883	0.5
291	34	112	43	Friday	winter	yes	No	Tier 1	not_summer	346	5/1/2020	17.01	53033001701	1	0.3236994219653179	0.1242774566473988	0.38392857142857145
292	35	82	18	Friday	spring	yes	No	Tier 1	not_summer	193	5/1/2020	17.01	53033001701	1	0.4248704663212435	0.093264249	0.21951219512195122
293	36	29	5	Friday	summer	yes	No	Tier 1	summer	184	5/1/2020	17.01	53033001701	1	0.1576086956521739	0.027173913	0.1724137931034483
294	37	114	40	Sunday	summer	yes	Yes	Tier 1	summer	234	5/1/2020	17.01	53033001701	1	0.4871794871794871	0.1709401709401709	0.3508771929824561
295	1	208	87	Friday	spring	no	No	Tier 2	not_summer	536	5/1/2020	17.02	53033001702	1	0.3880597014925373	0.1623134328358209	0.4182692307692308
296	2	54	24	Friday	spring	no	No	Tier 2	not_summer	267	5/1/2020	17.02	53033001702	1	0.2022471910112359	0.08988764	0.4444444444444444
297	3	1075	102	Sunday	spring	no	Yes	Tier 2	not_summer	660	5/1/2020	17.02	53033001702	1	1.628787878787879	0.1545454545454545	0.09488372093023256
298	4	33	8	Friday	spring	no	No	Tier 2	not_summer	174	5/1/2020	17.02	53033001702	1	0.1896551724137931	0.045977011	0.24242424242424243
299	6	34	20	Friday	summer	no	No	Tier 2	summer	264	5/1/2020	17.02	53033001702	1	0.1287878787878787	0.075757576	0.5882352941176471
300	7	206	95	Friday	summer	no	No	Tier 2	summer	296	5/1/2020	17.02	53033001702	1	0.6959459459459459	0.3209459459459459	0.46116504854368934
301	8	90	9	Sunday	summer	no	Yes	Tier 2	summer	255	5/1/2020	17.02	53033001702	1	0.3529411764705882	0.035294118	0.1
302	9	159	31	Friday	summer	no	No	Tier 2	summer	249	5/1/2020	17.02	53033001702	1	0.6385542168674698	0.1244979919678714	0.1949685534591195
303	10	46	7	Wednesday	fall	no	No	Tier 2	not_summer	386	5/1/2020	17.02	53033001702	1	0.1191709844559585	0.0181347150259067	0.15217391304347827
304	12	71	27	Saturday	fall	no	Yes	Tier 2	not_summer	239	5/1/2020	17.02	53033001702	1	0.2970711297071129	0.1129707112970711	0.38028169014084506
305	13	1	0	Friday	fall	no	No	Tier 2	not_summer	241	5/1/2020	17.02	53033001702	1	0.004149378	0.0	0.0
306	14	18	2	Wednesday	winter	no	No	Tier 2	not_summer	236	5/1/2020	17.02	53033001702	1	0.076271186	0.008474576	0.1111111111111111
307	15	29	11	Tuesday	winter	no	No	Tier 2	not_summer	255	5/1/2020	17.02	53033001702	1	0.1137254901960784	0.0431372549019607	0.3793103448275862
308	16	24	14	Wednesday	winter	no	No	Tier 2	not_summer	337	5/1/2020	17.02	53033001702	1	0.071216617	0.041543027	0.5833333333333334
309	17	40	5	Wednesday	winter	no	No	Tier 2	not_summer	291	5/1/2020	17.02	53033001702	1	0.1374570446735395	0.017182131	0.125
310	18	15	4	Friday	spring	no	No	Tier 2	not_summer	268	5/1/2020	17.02	53033001702	1	0.0559701492537313	0.0149253731343283	0.26666666666666666
311	19	58	18	Friday	spring	yes	No	Tier 2	not_summer	281	5/1/2020	17.02	53033001702	1	0.2064056939501779	0.06405694	0.3103448275862069
312	20	93	8	Friday	spring	yes	No	Tier 2	not_summer	292	5/1/2020	17.02	53033001702	1	0.3184931506849315	0.02739726	0.08602150537634409
313	21	38	10	Friday	spring	yes	No	Tier 2	not_summer	140	5/1/2020	17.02	53033001702	1	0.2714285714285714	0.071428571	0.2631578947368421
314	22	53	20	Sunday	spring	yes	Yes	Tier 2	not_summer	280	5/1/2020	17.02	53033001702	1	0.1892857142857142	0.071428571	0.37735849056603776
315	23	144	96	Friday	summer	yes	No	Tier 2	summer	353	5/1/2020	17.02	53033001702	1	0.4079320113314447	0.2719546742209632	0.6666666666666666
316	24	63	40	Friday	summer	yes	No	Tier 2	summer	389	5/1/2020	17.02	53033001702	1	0.1619537275064267	0.1028277634961439	0.6349206349206349
317	25	21	3	Friday	summer	yes	No	Tier 2	summer	415	5/1/2020	17.02	53033001702	1	0.05060241	0.007228916	0.14285714285714285
318	26	46	16	Friday	fall	yes	No	Tier 2	not_summer	365	5/1/2020	17.02	53033001702	1	0.1260273972602739	0.0438356164383561	0.34782608695652173
319	27	24	7	Friday	fall	yes	No	Tier 2	not_summer	297	5/1/2020	17.02	53033001702	1	0.080808081	0.023569024	0.2916666666666667
320	28	34	17	Friday	winter	yes	No	Tier 2	not_summer	265	5/1/2020	17.02	53033001702	1	0.1283018867924528	0.064150943	0.5
321	29	39	21	Friday	winter	yes	No	Tier 2	not_summer	428	5/1/2020	17.02	53033001702	1	0.091121495	0.049065421	0.5384615384615384
322	30	41	7	Wednesday	winter	yes	No	Tier 2	not_summer	397	5/1/2020	17.02	53033001702	1	0.1032745591939546	0.017632241813602	0.17073170731707318
323	31	36	15	Friday	spring	yes	No	Tier 2	not_summer	357	5/1/2020	17.02	53033001702	1	0.1008403361344537	0.042016807	0.4166666666666667
324	32	38	25	Friday	summer	yes	No	Tier 2	summer	228	5/1/2020	17.02	53033001702	1	0.1666666666666666	0.1096491228070175	0.6578947368421053
325	33	5	2	Friday	fall	yes	No	Tier 2	not_summer	156	5/1/2020	17.02	53033001702	1	0.032051282	0.012820513	0.4
326	34	164	18	Friday	winter	yes	No	Tier 2	not_summer	349	5/1/2020	17.02	53033001702	1	0.4699140401146132	0.051575931	0.10975609756097561
327	35	79	31	Friday	spring	yes	No	Tier 2	not_summer	403	5/1/2020	17.02	53033001702	1	0.1960297766749379	0.076923077	0.3924050632911392
328	36	25	8	Friday	summer	yes	No	Tier 2	summer	284	5/1/2020	17.02	53033001702	1	0.088028169	0.028169014084507	0.32
329	37	33	8	Sunday	summer	yes	Yes	Tier 2	summer	325	5/1/2020	17.02	53033001702	1	0.1015384615384615	0.0246153846153846	0.24242424242424243
330	1	289	67	Friday	spring	no	No	Tier 2	not_summer	384	5/1/2020	18.0	53033001800	1	0.7526041666666666	0.1744791666666666	0.23183391003460208
331	2	530	142	Friday	spring	no	No	Tier 2	not_summer	1216	5/1/2020	18.0	53033001800	1	0.4358552631578947	0.1167763157894736	0.2679245283018868
332	3	449	95	Sunday	spring	no	Yes	Tier 2	not_summer	778	5/1/2020	18.0	53033001800	1	0.577120823	0.1221079691516709	0.21158129175946547
333	4	370	207	Friday	spring	no	No	Tier 2	not_summer	1027	5/1/2020	18.0	53033001800	1	0.3602726387536514	0.2015579357351509	0.5594594594594594
334	5	455	72	Thursday	spring	no	No	Tier 2	not_summer	1036	5/1/2020	18.0	53033001800	1	0.4391891891891892	0.069498069	0.15824175824175823
335	6	467	232	Friday	summer	no	No	Tier 2	summer	1109	5/1/2020	18.0	53033001800	1	0.4211000901713255	0.2091974752028854	0.49678800856531047
336	7	270	47	Friday	summer	no	No	Tier 2	summer	1220	5/1/2020	18.0	53033001800	1	0.221311475409836	0.0385245901639344	0.17407407407407408
337	8	592	322	Sunday	summer	no	Yes	Tier 2	summer	1452	5/1/2020	18.0	53033001800	1	0.4077134986225895	0.221763085399449	0.543918918918919
338	9	253	141	Friday	summer	no	No	Tier 2	summer	1099	5/1/2020	18.0	53033001800	1	0.2302092811646952	0.1282984531392174	0.5573122529644269
339	10	538	184	Wednesday	fall	no	No	Tier 2	not_summer	990	5/1/2020	18.0	53033001800	1	0.5434343434343434	0.1858585858585858	0.3420074349442379
340	12	1533	636	Saturday	fall	no	Yes	Tier 2	not_summer	1002	5/1/2020	18.0	53033001800	1	1.529940119760479	0.6347305389221557	0.41487279843444225
341	13	590	243	Friday	fall	no	No	Tier 2	not_summer	1030	5/1/2020	18.0	53033001800	1	0.5728155339805825	0.2359223300970873	0.411864406779661
342	14	302	86	Wednesday	winter	no	No	Tier 2	not_summer	912	5/1/2020	18.0	53033001800	1	0.3311403508771929	0.094298246	0.2847682119205298
343	15	28	7	Tuesday	winter	no	No	Tier 2	not_summer	1071	5/1/2020	18.0	53033001800	1	0.0261437908496732	0.006535948	0.25
344	16	411	50	Wednesday	winter	no	No	Tier 2	not_summer	1026	5/1/2020	18.0	53033001800	1	0.4005847953216374	0.048732943	0.12165450121654502
345	17	211	63	Wednesday	winter	no	No	Tier 2	not_summer	1206	5/1/2020	18.0	53033001800	1	0.1749585406301824	0.052238806	0.2985781990521327
346	18	774	234	Friday	spring	no	No	Tier 2	not_summer	1098	5/1/2020	18.0	53033001800	1	0.7049180327868853	0.2131147540983606	0.3023255813953488
347	19	817	277	Friday	spring	yes	No	Tier 2	not_summer	1397	5/1/2020	18.0	53033001800	1	0.5848246241947029	0.1982820329277022	0.3390452876376989
348	20	279	73	Friday	spring	yes	No	Tier 2	not_summer	1293	5/1/2020	18.0	53033001800	1	0.2157772621809744	0.05645785	0.2616487455197133
349	21	208	73	Friday	spring	yes	No	Tier 2	not_summer	1192	5/1/2020	18.0	53033001800	1	0.174496644	0.061241610738255	0.35096153846153844
350	22	229	76	Sunday	spring	yes	Yes	Tier 2	not_summer	1165	5/1/2020	18.0	53033001800	1	0.1965665236051502	0.065236052	0.3318777292576419
351	23	531	208	Friday	summer	yes	No	Tier 2	summer	1404	5/1/2020	18.0	53033001800	1	0.3782051282051282	0.1481481481481481	0.391713747645951
352	24	297	135	Friday	summer	yes	No	Tier 2	summer	1370	5/1/2020	18.0	53033001800	1	0.2167883211678832	0.098540146	0.45454545454545453
353	25	175	67	Friday	summer	yes	No	Tier 2	summer	1249	5/1/2020	18.0	53033001800	1	0.1401120896717373	0.0536429143314651	0.38285714285714284
354	26	519	158	Friday	fall	yes	No	Tier 2	not_summer	1117	5/1/2020	18.0	53033001800	1	0.4646374216651746	0.1414503133393017	0.3044315992292871
355	27	1006	337	Friday	fall	yes	No	Tier 2	not_summer	1643	5/1/2020	18.0	53033001800	1	0.6122945830797322	0.205112598904443	0.3349900596421471
356	28	521	78	Friday	winter	yes	No	Tier 2	not_summer	1241	5/1/2020	18.0	53033001800	1	0.4198227236099919	0.062852538	0.14971209213051823
357	29	671	215	Friday	winter	yes	No	Tier 2	not_summer	1220	5/1/2020	18.0	53033001800	1	0.55	0.1762295081967213	0.3204172876304024
358	30	471	214	Wednesday	winter	yes	No	Tier 2	not_summer	1355	5/1/2020	18.0	53033001800	1	0.3476014760147601	0.1579335793357933	0.4543524416135881
359	31	1572	501	Friday	spring	yes	No	Tier 2	not_summer	1327	5/1/2020	18.0	53033001800	1	1.1846269781461944	0.3775433308214017	0.3187022900763359
360	32	198	115	Friday	summer	yes	No	Tier 2	summer	1129	5/1/2020	18.0	53033001800	1	0.1753764393268379	0.1018600531443755	0.5808080808080808
361	33	74	50	Friday	fall	yes	No	Tier 2	not_summer	376	5/1/2020	18.0	53033001800	1	0.1968085106382978	0.1329787234042553	0.6756756756756757
362	34	314	149	Friday	winter	yes	No	Tier 2	not_summer	1385	5/1/2020	18.0	53033001800	1	0.2267148014440433	0.1075812274368231	0.4745222929936306
363	35	149	40	Friday	spring	yes	No	Tier 2	not_summer	1419	5/1/2020	18.0	53033001800	1	0.1050035236081747	0.0281888653981677	0.2684563758389262
364	36	321	214	Friday	summer	yes	No	Tier 2	summer	1149	5/1/2020	18.0	53033001800	1	0.2793733681462141	0.186248912097476	0.6666666666666666
365	37	169	83	Sunday	summer	yes	Yes	Tier 2	summer	1242	5/1/2020	18.0	53033001800	1	0.1360708534621578	0.066827697	0.4911242603550296
366	1	25	19	Friday	spring	no	No	Tier 2	not_summer	485	5/1/2020	19.0	53033001900	1	0.051546392	0.039175258	0.76
367	2	66	27	Friday	spring	no	No	Tier 2	not_summer	756	5/1/2020	19.0	53033001900	1	0.087301587	0.035714286	0.4090909090909091
368	3	98	23	Sunday	spring	no	Yes	Tier 2	not_summer	828	5/1/2020	19.0	53033001900	1	0.1183574879227053	0.0277777777777777	0.23469387755102042
369	4	135	52	Friday	spring	no	No	Tier 2	not_summer	846	5/1/2020	19.0	53033001900	1	0.1595744680851064	0.0614657210401891	0.3851851851851852
370	5	201	111	Thursday	spring	no	No	Tier 2	not_summer	760	5/1/2020	19.0	53033001900	1	0.2644736842105263	0.1460526315789473	0.5522388059701493
371	6	314	138	Friday	summer	no	No	Tier 2	summer	800	5/1/2020	19.0	53033001900	1	0.3925	0.1725	0.4394904458598726
372	7	162	43	Friday	summer	no	No	Tier 2	summer	1048	5/1/2020	19.0	53033001900	1	0.1545801526717557	0.041030534	0.2654320987654321
373	8	144	37	Sunday	summer	no	Yes	Tier 2	summer	849	5/1/2020	19.0	53033001900	1	0.1696113074204947	0.0435806831566548	0.2569444444444444
374	9	214	76	Friday	summer	no	No	Tier 2	summer	738	5/1/2020	19.0	53033001900	1	0.2899728997289973	0.1029810298102981	0.35514018691588783
375	10	83	28	Wednesday	fall	no	No	Tier 2	not_summer	997	5/1/2020	19.0	53033001900	1	0.083249749	0.0280842527582748	0.3373493975903614
376	12	215	120	Saturday	fall	no	Yes	Tier 2	not_summer	807	5/1/2020	19.0	53033001900	1	0.2664188351920694	0.1486988847583643	0.5581395348837209
377	13	80	63	Friday	fall	no	No	Tier 2	not_summer	830	5/1/2020	19.0	53033001900	1	0.096385542	0.075903614	0.7875
378	14	121	74	Wednesday	winter	no	No	Tier 2	not_summer	1062	5/1/2020	19.0	53033001900	1	0.1139359698681732	0.069679849	0.6115702479338843
379	15	45	18	Tuesday	winter	no	No	Tier 2	not_summer	923	5/1/2020	19.0	53033001900	1	0.048754063	0.019501625	0.4
380	16	49	18	Wednesday	winter	no	No	Tier 2	not_summer	926	5/1/2020	19.0	53033001900	1	0.0529157667386609	0.019438444924406	0.3673469387755102
381	17	76	61	Wednesday	winter	no	No	Tier 2	not_summer	941	5/1/2020	19.0	53033001900	1	0.080765143	0.064824655	0.8026315789473685
382	18	80	65	Friday	spring	no	No	Tier 2	not_summer	910	5/1/2020	19.0	53033001900	1	0.087912088	0.071428571	0.8125
383	19	53	30	Friday	spring	yes	No	Tier 2	not_summer	1024	5/1/2020	19.0	53033001900	1	0.051757813	0.029296875	0.5660377358490566
384	20	77	65	Friday	spring	yes	No	Tier 2	not_summer	895	5/1/2020	19.0	53033001900	1	0.08603352	0.072625698	0.8441558441558441
385	21	56	41	Friday	spring	yes	No	Tier 2	not_summer	893	5/1/2020	19.0	53033001900	1	0.062709966	0.045912654	0.7321428571428571
386	22	12	10	Sunday	spring	yes	Yes	Tier 2	not_summer	844	5/1/2020	19.0	53033001900	1	0.0142180094786729	0.0118483412322274	0.8333333333333334
387	23	84	59	Friday	summer	yes	No	Tier 2	summer	990	5/1/2020	19.0	53033001900	1	0.084848485	0.05959596	0.7023809523809523
388	24	50	29	Friday	summer	yes	No	Tier 2	summer	869	5/1/2020	19.0	53033001900	1	0.057537399	0.033371692	0.58
389	25	253	72	Friday	summer	yes	No	Tier 2	summer	987	5/1/2020	19.0	53033001900	1	0.2563323201621074	0.072948328	0.2845849802371542
390	26	1457	558	Friday	fall	yes	No	Tier 2	not_summer	869	5/1/2020	19.0	53033001900	1	1.6766398158803222	0.6421173762945915	0.3829787234042553
391	27	23	7	Friday	fall	yes	No	Tier 2	not_summer	921	5/1/2020	19.0	53033001900	1	0.024972856	0.007600434	0.30434782608695654
392	28	55	44	Friday	winter	yes	No	Tier 2	not_summer	854	5/1/2020	19.0	53033001900	1	0.06440281	0.051522248	0.8
393	29	104	41	Friday	winter	yes	No	Tier 2	not_summer	990	5/1/2020	19.0	53033001900	1	0.105050505050505	0.041414141	0.3942307692307692
394	30	122	63	Wednesday	winter	yes	No	Tier 2	not_summer	877	5/1/2020	19.0	53033001900	1	0.1391106043329532	0.071835804	0.5163934426229508
395	31	26	21	Friday	spring	yes	No	Tier 2	not_summer	941	5/1/2020	19.0	53033001900	1	0.027630181	0.0223166843783209	0.8076923076923077
396	32	77	37	Friday	summer	yes	No	Tier 2	summer	870	5/1/2020	19.0	53033001900	1	0.088505747	0.042528736	0.4805194805194805
397	33	136	80	Friday	fall	yes	No	Tier 2	not_summer	402	5/1/2020	19.0	53033001900	1	0.3383084577114428	0.1990049751243781	0.5882352941176471
398	34	110	58	Friday	winter	yes	No	Tier 2	not_summer	841	5/1/2020	19.0	53033001900	1	0.1307966706302021	0.068965517	0.5272727272727272
399	35	12	11	Friday	spring	yes	No	Tier 2	not_summer	952	5/1/2020	19.0	53033001900	1	0.0126050420168067	0.0115546218487394	0.9166666666666666
400	36	94	41	Friday	summer	yes	No	Tier 2	summer	1118	5/1/2020	19.0	53033001900	1	0.084078712	0.03667263	0.43617021276595747
401	37	59	37	Sunday	summer	yes	Yes	Tier 2	summer	911	5/1/2020	19.0	53033001900	1	0.064763996	0.040614709	0.6271186440677966
402	1	108	33	Friday	spring	no	No	Tier 2	not_summer	871	5/1/2020	21.0	53033002100	1	0.1239954075774971	0.037887486	0.3055555555555556
403	2	189	107	Friday	spring	no	No	Tier 2	not_summer	1108	5/1/2020	21.0	53033002100	1	0.1705776173285198	0.096570397	0.5661375661375662
404	3	211	114	Sunday	spring	no	Yes	Tier 2	not_summer	1676	5/1/2020	21.0	53033002100	1	0.1258949880668257	0.068019093	0.5402843601895735
405	4	529	163	Friday	spring	no	No	Tier 2	not_summer	1345	5/1/2020	21.0	53033002100	1	0.3933085501858736	0.1211895910780669	0.30812854442344045
406	5	112	41	Thursday	spring	no	No	Tier 2	not_summer	1234	5/1/2020	21.0	53033002100	1	0.09076175	0.033225284	0.36607142857142855
407	6	289	53	Friday	summer	no	No	Tier 2	summer	1206	5/1/2020	21.0	53033002100	1	0.2396351575456053	0.043946932	0.18339100346020762
408	7	260	102	Friday	summer	no	No	Tier 2	summer	1212	5/1/2020	21.0	53033002100	1	0.2145214521452145	0.084158416	0.3923076923076923
409	8	93	68	Sunday	summer	no	Yes	Tier 2	summer	666	5/1/2020	21.0	53033002100	1	0.1396396396396396	0.1021021021021021	0.7311827956989247
410	9	256	61	Friday	summer	no	No	Tier 2	summer	1431	5/1/2020	21.0	53033002100	1	0.1788958770090845	0.042627533	0.23828125
411	10	110	23	Wednesday	fall	no	No	Tier 2	not_summer	1378	5/1/2020	21.0	53033002100	1	0.079825835	0.0166908563134978	0.20909090909090908
412	12	143	89	Saturday	fall	no	Yes	Tier 2	not_summer	1405	5/1/2020	21.0	53033002100	1	0.1017793594306049	0.063345196	0.6223776223776224
413	13	41	32	Friday	fall	no	No	Tier 2	not_summer	788	5/1/2020	21.0	53033002100	1	0.052030457	0.040609137	0.7804878048780488
414	14	209	130	Wednesday	winter	no	No	Tier 2	not_summer	1264	5/1/2020	21.0	53033002100	1	0.1653481012658227	0.1028481012658227	0.6220095693779905
415	15	96	44	Tuesday	winter	no	No	Tier 2	not_summer	1220	5/1/2020	21.0	53033002100	1	0.078688525	0.0360655737704918	0.4583333333333333
416	16	78	54	Wednesday	winter	no	No	Tier 2	not_summer	1322	5/1/2020	21.0	53033002100	1	0.059001512859304	0.040847201	0.6923076923076923
417	17	538	328	Wednesday	winter	no	No	Tier 2	not_summer	1414	5/1/2020	21.0	53033002100	1	0.3804809052333804	0.2319660537482319	0.6096654275092936
418	18	73	47	Friday	spring	no	No	Tier 2	not_summer	1199	5/1/2020	21.0	53033002100	1	0.0608840700583819	0.039199333	0.6438356164383562
419	19	147	58	Friday	spring	yes	No	Tier 2	not_summer	1505	5/1/2020	21.0	53033002100	1	0.097674419	0.0385382059800664	0.3945578231292517
420	20	245	135	Friday	spring	yes	No	Tier 2	not_summer	1467	5/1/2020	21.0	53033002100	1	0.1670074982958418	0.09202454	0.5510204081632653
421	22	112	72	Sunday	spring	yes	Yes	Tier 2	not_summer	1154	5/1/2020	21.0	53033002100	1	0.097053726	0.062391681	0.6428571428571429
422	23	243	139	Friday	summer	yes	No	Tier 2	summer	1468	5/1/2020	21.0	53033002100	1	0.1655313351498637	0.094686649	0.5720164609053497
423	24	134	52	Friday	summer	yes	No	Tier 2	summer	1572	5/1/2020	21.0	53033002100	1	0.08524173	0.03307888	0.3880597014925373
424	25	216	125	Friday	summer	yes	No	Tier 2	summer	1279	5/1/2020	21.0	53033002100	1	0.1688819390148553	0.097732604	0.5787037037037037
425	26	337	170	Friday	fall	yes	No	Tier 2	not_summer	1577	5/1/2020	21.0	53033002100	1	0.2136968928344959	0.1077996195307545	0.5044510385756676
426	27	1	0	Friday	fall	yes	No	Tier 2	not_summer	2001	5/1/2020	21.0	53033002100	1	0.00049975	0.0	0.0
427	28	202	63	Friday	winter	yes	No	Tier 2	not_summer	1292	5/1/2020	21.0	53033002100	1	0.1563467492260062	0.0487616099071207	0.3118811881188119
428	29	174	59	Friday	winter	yes	No	Tier 2	not_summer	1553	5/1/2020	21.0	53033002100	1	0.112041210560206	0.0379909851899549	0.3390804597701149
429	30	110	81	Wednesday	winter	yes	No	Tier 2	not_summer	1576	5/1/2020	21.0	53033002100	1	0.069796954	0.051395939	0.7363636363636363
430	31	102	45	Friday	spring	yes	No	Tier 2	not_summer	1378	5/1/2020	21.0	53033002100	1	0.074020319	0.032656023	0.4411764705882353
431	32	60	28	Friday	summer	yes	No	Tier 2	summer	1096	5/1/2020	21.0	53033002100	1	0.054744526	0.0255474452554744	0.4666666666666667
432	33	38	22	Friday	fall	yes	No	Tier 2	not_summer	761	5/1/2020	21.0	53033002100	1	0.049934297	0.02890933	0.5789473684210527
433	34	207	90	Friday	winter	yes	No	Tier 2	not_summer	1278	5/1/2020	21.0	53033002100	1	0.1619718309859155	0.070422535	0.43478260869565216
434	35	110	65	Friday	spring	yes	No	Tier 2	not_summer	1285	5/1/2020	21.0	53033002100	1	0.085603113	0.050583658	0.5909090909090909
435	36	125	85	Friday	summer	yes	No	Tier 2	summer	1350	5/1/2020	21.0	53033002100	1	0.092592593	0.062962963	0.68
436	37	109	22	Sunday	summer	yes	Yes	Tier 2	summer	1154	5/1/2020	21.0	53033002100	1	0.094454073	0.0190641247833622	0.2018348623853211
437	5	4	0	Thursday	spring	no	No	Tier 2	not_summer	8	6/18/2020	22.0	53033002200	1	0.5	0.0	0.0
438	6	6	3	Friday	summer	no	No	Tier 2	summer	13	6/18/2020	22.0	53033002200	1	0.4615384615384615	0.2307692307692307	0.5
439	7	83	16	Friday	summer	no	No	Tier 2	summer	13	6/18/2020	22.0	53033002200	1	6.384615384615385	1.2307692307692308	0.1927710843373494
440	9	127	51	Friday	summer	no	No	Tier 2	summer	102	6/18/2020	22.0	53033002200	1	1.2450980392156863	0.5	0.4015748031496063
441	10	52	15	Wednesday	fall	no	No	Tier 2	not_summer	9	6/18/2020	22.0	53033002200	1	5.777777777777778	1.6666666666666667	0.28846153846153844
442	12	100	35	Saturday	fall	no	Yes	Tier 2	not_summer	154	6/18/2020	22.0	53033002200	1	0.6493506493506493	0.2272727272727272	0.35
443	14	114	38	Wednesday	winter	no	No	Tier 2	not_summer	44	6/18/2020	22.0	53033002200	1	2.590909090909091	0.8636363636363636	0.3333333333333333
444	15	5	0	Tuesday	winter	no	No	Tier 2	not_summer	16	6/18/2020	22.0	53033002200	1	0.3125	0.0	0.0
445	16	10	2	Wednesday	winter	no	No	Tier 2	not_summer	6	6/18/2020	22.0	53033002200	1	1.6666666666666667	0.3333333333333333	0.2
446	17	3	2	Wednesday	winter	no	No	Tier 2	not_summer	3	6/18/2020	22.0	53033002200	1	1.0	0.6666666666666666	0.6666666666666666
447	18	23	10	Friday	spring	no	No	Tier 2	not_summer	198	6/18/2020	22.0	53033002200	1	0.1161616161616161	0.0505050505050505	0.43478260869565216
448	19	70	47	Friday	spring	yes	No	Tier 2	not_summer	121	6/18/2020	22.0	53033002200	1	0.5785123966942148	0.3884297520661157	0.6714285714285714
449	20	25	16	Friday	spring	yes	No	Tier 2	not_summer	232	6/18/2020	22.0	53033002200	1	0.1077586206896551	0.068965517	0.64
450	22	1	1	Sunday	spring	yes	Yes	Tier 2	not_summer	6	6/18/2020	22.0	53033002200	1	0.1666666666666666	0.1666666666666666	1.0
451	23	2	0	Friday	summer	yes	No	Tier 2	summer	5	6/18/2020	22.0	53033002200	1	0.4	0.0	0.0
452	25	2	1	Friday	summer	yes	No	Tier 2	summer	54	6/18/2020	22.0	53033002200	1	0.037037037037037	0.0185185185185185	0.5
453	26	101	32	Friday	fall	yes	No	Tier 2	not_summer	274	6/18/2020	22.0	53033002200	1	0.3686131386861314	0.1167883211678832	0.31683168316831684
454	28	5	5	Friday	winter	yes	No	Tier 2	not_summer	42	6/18/2020	22.0	53033002200	1	0.119047619047619	0.119047619047619	1.0
455	29	30	1	Friday	winter	yes	No	Tier 2	not_summer	12	6/18/2020	22.0	53033002200	1	2.5	0.083333333	0.03333333333333333
456	31	9	5	Friday	spring	yes	No	Tier 2	not_summer	14	6/18/2020	22.0	53033002200	1	0.6428571428571429	0.3571428571428571	0.5555555555555556
457	33	5	3	Friday	fall	yes	No	Tier 2	not_summer	7	6/18/2020	22.0	53033002200	1	0.7142857142857143	0.4285714285714285	0.6
458	34	1	0	Friday	winter	yes	No	Tier 2	not_summer	6	6/18/2020	22.0	53033002200	1	0.1666666666666666	0.0	0.0
459	35	11	2	Friday	spring	yes	No	Tier 2	not_summer	3	6/18/2020	22.0	53033002200	1	3.6666666666666665	0.6666666666666666	0.18181818181818182
460	36	3	2	Friday	summer	yes	No	Tier 2	summer	14	6/18/2020	22.0	53033002200	1	0.2142857142857142	0.1428571428571428	0.6666666666666666
461	37	22	7	Sunday	summer	yes	Yes	Tier 2	summer	400	6/18/2020	22.0	53033002200	1	0.055	0.0175	0.3181818181818182
462	1	174	59	Friday	spring	no	No	Tier 2	not_summer	579	5/1/2020	24.0	53033002400	1	0.3005181347150259	0.1018998272884283	0.3390804597701149
463	2	448	186	Friday	spring	no	No	Tier 2	not_summer	1323	5/1/2020	24.0	53033002400	1	0.3386243386243386	0.1405895691609977	0.41517857142857145
464	3	388	119	Sunday	spring	no	Yes	Tier 2	not_summer	1740	5/1/2020	24.0	53033002400	1	0.2229885057471264	0.068390805	0.30670103092783507
465	4	489	246	Friday	spring	no	No	Tier 2	not_summer	1428	5/1/2020	24.0	53033002400	1	0.3424369747899159	0.1722689075630252	0.5030674846625767
466	5	401	144	Thursday	spring	no	No	Tier 2	not_summer	1287	5/1/2020	24.0	53033002400	1	0.3115773115773115	0.1118881118881118	0.35910224438902744
467	6	245	94	Friday	summer	no	No	Tier 2	summer	1312	5/1/2020	24.0	53033002400	1	0.1867378048780487	0.071646341	0.3836734693877551
468	7	484	198	Friday	summer	no	No	Tier 2	summer	1468	5/1/2020	24.0	53033002400	1	0.329700272	0.1348773841961852	0.4090909090909091
469	8	32	29	Sunday	summer	no	Yes	Tier 2	summer	404	5/1/2020	24.0	53033002400	1	0.079207921	0.071782178	0.90625
470	9	293	78	Friday	summer	no	No	Tier 2	summer	1050	5/1/2020	24.0	53033002400	1	0.279047619047619	0.074285714	0.26621160409556316
471	10	227	105	Wednesday	fall	no	No	Tier 2	not_summer	1492	5/1/2020	24.0	53033002400	1	0.1521447721179624	0.070375335	0.46255506607929514
472	12	154	49	Saturday	fall	no	Yes	Tier 2	not_summer	1398	5/1/2020	24.0	53033002400	1	0.1101573676680972	0.0350500715307582	0.3181818181818182
473	13	15	12	Friday	fall	no	No	Tier 2	not_summer	624	5/1/2020	24.0	53033002400	1	0.024038462	0.0192307692307692	0.8
474	14	308	158	Wednesday	winter	no	No	Tier 2	not_summer	1423	5/1/2020	24.0	53033002400	1	0.2164441321152494	0.1110330288123682	0.512987012987013
475	15	74	39	Tuesday	winter	no	No	Tier 2	not_summer	1483	5/1/2020	24.0	53033002400	1	0.0498988536749831	0.026298044504383	0.527027027027027
476	16	158	73	Wednesday	winter	no	No	Tier 2	not_summer	1443	5/1/2020	24.0	53033002400	1	0.1094941094941095	0.050589051	0.4620253164556962
477	17	377	195	Wednesday	winter	no	No	Tier 2	not_summer	1478	5/1/2020	24.0	53033002400	1	0.2550744248985115	0.131935047361299	0.5172413793103449
478	18	611	83	Friday	spring	no	No	Tier 2	not_summer	1351	5/1/2020	24.0	53033002400	1	0.4522575869726128	0.061435973	0.13584288052373159
479	19	333	263	Friday	spring	yes	No	Tier 2	not_summer	1820	5/1/2020	24.0	53033002400	1	0.1829670329670329	0.1445054945054945	0.7897897897897898
480	20	131	85	Friday	spring	yes	No	Tier 2	not_summer	1709	5/1/2020	24.0	53033002400	1	0.076653013	0.049736688	0.648854961832061
481	22	40	23	Sunday	spring	yes	Yes	Tier 2	not_summer	1616	5/1/2020	24.0	53033002400	1	0.0247524752475247	0.0142326732673267	0.575
482	23	170	80	Friday	summer	yes	No	Tier 2	summer	1349	5/1/2020	24.0	53033002400	1	0.1260192735359525	0.059303188	0.47058823529411764
483	24	181	114	Friday	summer	yes	No	Tier 2	summer	1824	5/1/2020	24.0	53033002400	1	0.099232456	0.0625	0.6298342541436464
484	25	203	79	Friday	summer	yes	No	Tier 2	summer	1449	5/1/2020	24.0	53033002400	1	0.1400966183574879	0.054520359	0.3891625615763547
485	26	59	43	Friday	fall	yes	No	Tier 2	not_summer	1242	5/1/2020	24.0	53033002400	1	0.047504026	0.034621578	0.7288135593220338
486	28	65	43	Friday	winter	yes	No	Tier 2	not_summer	1325	5/1/2020	24.0	53033002400	1	0.049056604	0.03245283	0.6615384615384615
487	29	552	125	Friday	winter	yes	No	Tier 2	not_summer	1313	5/1/2020	24.0	53033002400	1	0.4204112718964204	0.095201828	0.22644927536231885
488	30	111	50	Wednesday	winter	yes	No	Tier 2	not_summer	1274	5/1/2020	24.0	53033002400	1	0.087127159	0.039246468	0.45045045045045046
489	31	210	143	Friday	spring	yes	No	Tier 2	not_summer	1607	5/1/2020	24.0	53033002400	1	0.1306782825140012	0.088985688	0.680952380952381
490	32	236	97	Friday	summer	yes	No	Tier 2	summer	1040	5/1/2020	24.0	53033002400	1	0.2269230769230769	0.093269231	0.4110169491525424
491	33	51	39	Friday	fall	yes	No	Tier 2	not_summer	569	5/1/2020	24.0	53033002400	1	0.089630931	0.068541301	0.7647058823529411
492	34	459	137	Friday	winter	yes	No	Tier 2	not_summer	1862	5/1/2020	24.0	53033002400	1	0.2465091299677765	0.073576799	0.2984749455337691
493	35	429	137	Friday	spring	yes	No	Tier 2	not_summer	1528	5/1/2020	24.0	53033002400	1	0.2807591623036649	0.089659686	0.31934731934731936
494	36	37	19	Friday	summer	yes	No	Tier 2	summer	1234	5/1/2020	24.0	53033002400	1	0.0299837925445705	0.015397083	0.5135135135135135
495	37	57	38	Sunday	summer	yes	Yes	Tier 2	summer	1473	5/1/2020	24.0	53033002400	1	0.0386965376782077	0.0257976917854718	0.6666666666666666
496	1	5	4	Friday	spring	no	No	Tier 2	not_summer	201	5/1/2020	25.0	53033002500	1	0.0248756218905472	0.019900498	0.8
497	2	171	100	Friday	spring	no	No	Tier 2	not_summer	503	5/1/2020	25.0	53033002500	1	0.3399602385685885	0.1988071570576541	0.5847953216374269
498	3	11	1	Sunday	spring	no	Yes	Tier 2	not_summer	337	5/1/2020	25.0	53033002500	1	0.0326409495548961	0.002967359	0.09090909090909091
499	4	154	56	Friday	spring	no	No	Tier 2	not_summer	430	5/1/2020	25.0	53033002500	1	0.3581395348837209	0.1302325581395348	0.36363636363636365
500	5	12	3	Thursday	spring	no	No	Tier 2	not_summer	419	5/1/2020	25.0	53033002500	1	0.0286396181384248	0.007159905	0.25
501	6	2	0	Friday	summer	no	No	Tier 2	summer	513	5/1/2020	25.0	53033002500	1	0.003898635	0.0	0.0
502	7	83	59	Friday	summer	no	No	Tier 2	summer	604	5/1/2020	25.0	53033002500	1	0.1374172185430463	0.097682119	0.7108433734939759
503	8	13	3	Sunday	summer	no	Yes	Tier 2	summer	536	5/1/2020	25.0	53033002500	1	0.0242537313432835	0.005597015	0.23076923076923078
504	9	63	51	Friday	summer	no	No	Tier 2	summer	256	5/1/2020	25.0	53033002500	1	0.24609375	0.19921875	0.8095238095238095
505	10	40	30	Wednesday	fall	no	No	Tier 2	not_summer	533	5/1/2020	25.0	53033002500	1	0.075046904	0.056285178	0.75
506	12	30	19	Saturday	fall	no	Yes	Tier 2	not_summer	328	5/1/2020	25.0	53033002500	1	0.091463415	0.0579268292682926	0.6333333333333333
507	13	133	111	Friday	fall	no	No	Tier 2	not_summer	587	5/1/2020	25.0	53033002500	1	0.2265758091993185	0.1890971039182283	0.8345864661654135
508	14	57	29	Wednesday	winter	no	No	Tier 2	not_summer	502	5/1/2020	25.0	53033002500	1	0.1135458167330677	0.057768924	0.5087719298245614
509	15	25	23	Tuesday	winter	no	No	Tier 2	not_summer	554	5/1/2020	25.0	53033002500	1	0.045126354	0.041516245	0.92
510	16	41	18	Wednesday	winter	no	No	Tier 2	not_summer	545	5/1/2020	25.0	53033002500	1	0.075229358	0.033027523	0.43902439024390244
511	17	67	53	Wednesday	winter	no	No	Tier 2	not_summer	458	5/1/2020	25.0	53033002500	1	0.1462882096069869	0.1157205240174672	0.7910447761194029
512	18	72	32	Friday	spring	no	No	Tier 2	not_summer	496	5/1/2020	25.0	53033002500	1	0.1451612903225806	0.064516129	0.4444444444444444
513	19	31	10	Friday	spring	yes	No	Tier 2	not_summer	300	5/1/2020	25.0	53033002500	1	0.1033333333333333	0.033333333	0.3225806451612903
514	20	5	3	Friday	spring	yes	No	Tier 2	not_summer	360	5/1/2020	25.0	53033002500	1	0.0138888888888888	0.008333333	0.6
515	22	35	20	Sunday	spring	yes	Yes	Tier 2	not_summer	451	5/1/2020	25.0	53033002500	1	0.077605322	0.044345898	0.5714285714285714
516	23	55	49	Friday	summer	yes	No	Tier 2	summer	768	5/1/2020	25.0	53033002500	1	0.071614583	0.063802083	0.8909090909090909
517	24	28	6	Friday	summer	yes	No	Tier 2	summer	545	5/1/2020	25.0	53033002500	1	0.051376147	0.0110091743119266	0.21428571428571427
518	25	178	108	Friday	summer	yes	No	Tier 2	summer	692	5/1/2020	25.0	53033002500	1	0.2572254335260115	0.1560693641618497	0.6067415730337079
519	26	120	107	Friday	fall	yes	No	Tier 2	not_summer	565	5/1/2020	25.0	53033002500	1	0.2123893805309734	0.1893805309734513	0.8916666666666667
520	28	42	30	Friday	winter	yes	No	Tier 2	not_summer	441	5/1/2020	25.0	53033002500	1	0.095238095	0.068027211	0.7142857142857143
521	29	114	57	Friday	winter	yes	No	Tier 2	not_summer	1065	5/1/2020	25.0	53033002500	1	0.1070422535211267	0.053521127	0.5
522	30	121	74	Wednesday	winter	yes	No	Tier 2	not_summer	495	5/1/2020	25.0	53033002500	1	0.2444444444444444	0.1494949494949495	0.6115702479338843
523	31	14	4	Friday	spring	yes	No	Tier 2	not_summer	512	5/1/2020	25.0	53033002500	1	0.02734375	0.0078125	0.2857142857142857
524	32	36	18	Friday	summer	yes	No	Tier 2	summer	975	5/1/2020	25.0	53033002500	1	0.0369230769230769	0.0184615384615384	0.5
525	33	11	10	Friday	fall	yes	No	Tier 2	not_summer	227	5/1/2020	25.0	53033002500	1	0.0484581497797356	0.044052863	0.9090909090909091
526	34	19	5	Friday	winter	yes	No	Tier 2	not_summer	656	5/1/2020	25.0	53033002500	1	0.0289634146341463	0.007621951	0.2631578947368421
527	35	77	45	Friday	spring	yes	No	Tier 2	not_summer	597	5/1/2020	25.0	53033002500	1	0.1289782244556113	0.075376884	0.5844155844155844
528	36	2	0	Friday	summer	yes	No	Tier 2	summer	670	5/1/2020	25.0	53033002500	1	0.002985075	0.0	0.0
529	37	6	0	Sunday	summer	yes	Yes	Tier 2	summer	366	5/1/2020	25.0	53033002500	1	0.016393443	0.0	0.0
530	1	20	14	Friday	spring	no	No	Tier 2	not_summer	314	5/1/2020	26.0	53033002600	1	0.063694268	0.0445859872611464	0.7
531	2	82	50	Friday	spring	no	No	Tier 2	not_summer	640	5/1/2020	26.0	53033002600	1	0.128125	0.078125	0.6097560975609756
532	3	61	37	Sunday	spring	no	Yes	Tier 2	not_summer	677	5/1/2020	26.0	53033002600	1	0.090103397	0.05465288	0.6065573770491803
533	4	73	16	Friday	spring	no	No	Tier 2	not_summer	618	5/1/2020	26.0	53033002600	1	0.1181229773462783	0.0258899676375404	0.2191780821917808
534	5	111	69	Thursday	spring	no	No	Tier 2	not_summer	598	5/1/2020	26.0	53033002600	1	0.1856187290969899	0.1153846153846153	0.6216216216216216
535	6	70	42	Friday	summer	no	No	Tier 2	summer	622	5/1/2020	26.0	53033002600	1	0.112540192926045	0.067524116	0.6
536	7	147	87	Friday	summer	no	No	Tier 2	summer	724	5/1/2020	26.0	53033002600	1	0.2030386740331491	0.1201657458563535	0.5918367346938775
537	8	86	16	Sunday	summer	no	Yes	Tier 2	summer	651	5/1/2020	26.0	53033002600	1	0.1321044546850998	0.024577573	0.18604651162790697
538	9	74	30	Friday	summer	no	No	Tier 2	summer	602	5/1/2020	26.0	53033002600	1	0.1229235880398671	0.049833887	0.40540540540540543
539	10	248	81	Wednesday	fall	no	No	Tier 2	not_summer	783	5/1/2020	26.0	53033002600	1	0.3167305236270754	0.1034482758620689	0.32661290322580644
540	12	190	101	Saturday	fall	no	Yes	Tier 2	not_summer	715	5/1/2020	26.0	53033002600	1	0.2657342657342657	0.1412587412587412	0.531578947368421
541	13	196	89	Friday	fall	no	No	Tier 2	not_summer	1045	5/1/2020	26.0	53033002600	1	0.1875598086124402	0.085167464	0.45408163265306123
542	14	109	36	Wednesday	winter	no	No	Tier 2	not_summer	728	5/1/2020	26.0	53033002600	1	0.1497252747252747	0.049450549	0.3302752293577982
543	15	101	33	Tuesday	winter	no	No	Tier 2	not_summer	812	5/1/2020	26.0	53033002600	1	0.1243842364532019	0.040640394	0.32673267326732675
544	16	86	48	Wednesday	winter	no	No	Tier 2	not_summer	802	5/1/2020	26.0	53033002600	1	0.1072319201995012	0.0598503740648379	0.5581395348837209
545	17	52	36	Wednesday	winter	no	No	Tier 2	not_summer	810	5/1/2020	26.0	53033002600	1	0.064197531	0.0444444444444444	0.6923076923076923
546	18	19	4	Friday	spring	no	No	Tier 2	not_summer	819	5/1/2020	26.0	53033002600	1	0.023199023	0.004884005	0.21052631578947367
547	19	510	175	Friday	spring	yes	No	Tier 2	not_summer	1213	5/1/2020	26.0	53033002600	1	0.4204451772464962	0.1442704039571311	0.3431372549019608
548	20	67	44	Friday	spring	yes	No	Tier 2	not_summer	944	5/1/2020	26.0	53033002600	1	0.070974576	0.0466101694915254	0.6567164179104478
549	22	42	31	Sunday	spring	yes	Yes	Tier 2	not_summer	804	5/1/2020	26.0	53033002600	1	0.052238806	0.038557214	0.7380952380952381
550	23	74	30	Friday	summer	yes	No	Tier 2	summer	999	5/1/2020	26.0	53033002600	1	0.074074074	0.03003003	0.40540540540540543
551	24	78	54	Friday	summer	yes	No	Tier 2	summer	991	5/1/2020	26.0	53033002600	1	0.078708375	0.0544904137235116	0.6923076923076923
552	25	545	212	Friday	summer	yes	No	Tier 2	summer	962	5/1/2020	26.0	53033002600	1	0.5665280665280665	0.2203742203742204	0.3889908256880734
553	26	2155	779	Friday	fall	yes	No	Tier 2	not_summer	1248	5/1/2020	26.0	53033002600	1	1.7267628205128205	0.624198718	0.3614849187935035
554	27	19	15	Friday	fall	yes	No	Tier 2	not_summer	1599	5/1/2020	26.0	53033002600	1	0.0118824265165728	0.009380863	0.7894736842105263
555	28	190	121	Friday	winter	yes	No	Tier 2	not_summer	770	5/1/2020	26.0	53033002600	1	0.2467532467532467	0.1571428571428571	0.6368421052631579
556	29	133	42	Friday	winter	yes	No	Tier 2	not_summer	984	5/1/2020	26.0	53033002600	1	0.1351626016260162	0.0426829268292682	0.3157894736842105
557	30	114	70	Wednesday	winter	yes	No	Tier 2	not_summer	718	5/1/2020	26.0	53033002600	1	0.1587743732590529	0.097493036	0.6140350877192983
558	31	87	62	Friday	spring	yes	No	Tier 2	not_summer	735	5/1/2020	26.0	53033002600	1	0.1183673469387755	0.084353741	0.7126436781609196
559	32	197	97	Friday	summer	yes	No	Tier 2	summer	633	5/1/2020	26.0	53033002600	1	0.311216429699842	0.1532385466034755	0.49238578680203043
560	33	53	22	Friday	fall	yes	No	Tier 2	not_summer	317	5/1/2020	26.0	53033002600	1	0.167192429	0.069400631	0.41509433962264153
561	34	152	41	Friday	winter	yes	No	Tier 2	not_summer	717	5/1/2020	26.0	53033002600	1	0.2119944211994421	0.057182706	0.26973684210526316
562	35	189	96	Friday	spring	yes	No	Tier 2	not_summer	741	5/1/2020	26.0	53033002600	1	0.2550607287449393	0.1295546558704453	0.5079365079365079
563	36	17	3	Friday	summer	yes	No	Tier 2	summer	801	5/1/2020	26.0	53033002600	1	0.021223471	0.003745318	0.17647058823529413
564	37	185	142	Sunday	summer	yes	Yes	Tier 2	summer	793	5/1/2020	26.0	53033002600	1	0.2332912988650693	0.1790668348045397	0.7675675675675676
565	3	111	35	Sunday	spring	no	Yes	Tier 2	not_summer	218	5/10/2020	27.0	53033002700	1	0.5091743119266054	0.1605504587155963	0.3153153153153153
566	1	39	21	Friday	spring	no	No	Tier 2	not_summer	336	5/1/2020	28.0	53033002800	1	0.1160714285714285	0.0625	0.5384615384615384
567	2	175	98	Friday	spring	no	No	Tier 2	not_summer	904	5/1/2020	28.0	53033002800	1	0.1935840707964601	0.1084070796460177	0.56
568	3	332	100	Sunday	spring	no	Yes	Tier 2	not_summer	1251	5/1/2020	28.0	53033002800	1	0.2653876898481215	0.079936051	0.30120481927710846
569	4	316	72	Friday	spring	no	No	Tier 2	not_summer	781	5/1/2020	28.0	53033002800	1	0.4046094750320102	0.092189501	0.22784810126582278
570	5	202	89	Thursday	spring	no	No	Tier 2	not_summer	844	5/1/2020	28.0	53033002800	1	0.2393364928909952	0.1054502369668246	0.4405940594059406
571	6	846	256	Friday	summer	no	No	Tier 2	summer	892	5/1/2020	28.0	53033002800	1	0.9484304932735426	0.2869955156950672	0.30260047281323876
572	7	618	333	Friday	summer	no	No	Tier 2	summer	998	5/1/2020	28.0	53033002800	1	0.6192384769539078	0.3336673346693387	0.5388349514563107
573	8	171	43	Sunday	summer	no	Yes	Tier 2	summer	936	5/1/2020	28.0	53033002800	1	0.1826923076923076	0.0459401709401709	0.25146198830409355
574	9	232	72	Friday	summer	no	No	Tier 2	summer	919	5/1/2020	28.0	53033002800	1	0.2524483133841131	0.078346028	0.3103448275862069
575	10	172	76	Wednesday	fall	no	No	Tier 2	not_summer	916	5/1/2020	28.0	53033002800	1	0.1877729257641921	0.082969432	0.4418604651162791
576	12	114	35	Saturday	fall	no	Yes	Tier 2	not_summer	1014	5/1/2020	28.0	53033002800	1	0.1124260355029585	0.034516765	0.30701754385964913
577	13	221	91	Friday	fall	no	No	Tier 2	not_summer	879	5/1/2020	28.0	53033002800	1	0.2514220705346985	0.1035267349260523	0.4117647058823529
578	14	103	21	Wednesday	winter	no	No	Tier 2	not_summer	925	5/1/2020	28.0	53033002800	1	0.1113513513513513	0.0227027027027027	0.20388349514563106
579	15	59	19	Tuesday	winter	no	No	Tier 2	not_summer	974	5/1/2020	28.0	53033002800	1	0.0605749486652977	0.0195071868583162	0.3220338983050847
580	16	66	25	Wednesday	winter	no	No	Tier 2	not_summer	1042	5/1/2020	28.0	53033002800	1	0.063339731	0.023992322	0.3787878787878788
581	17	357	99	Wednesday	winter	no	No	Tier 2	not_summer	1097	5/1/2020	28.0	53033002800	1	0.325432999	0.090246126	0.2773109243697479
582	18	97	41	Friday	spring	no	No	Tier 2	not_summer	1094	5/1/2020	28.0	53033002800	1	0.088665448	0.0374771480804387	0.422680412371134
583	19	333	102	Friday	spring	yes	No	Tier 2	not_summer	1097	5/1/2020	28.0	53033002800	1	0.3035551504102096	0.092980857	0.3063063063063063
584	20	287	195	Friday	spring	yes	No	Tier 2	not_summer	1079	5/1/2020	28.0	53033002800	1	0.2659870250231696	0.180722891566265	0.6794425087108014
585	21	271	138	Friday	spring	yes	No	Tier 2	not_summer	989	5/1/2020	28.0	53033002800	1	0.2740141557128412	0.1395348837209302	0.5092250922509225
586	22	354	113	Sunday	spring	yes	Yes	Tier 2	not_summer	1070	5/1/2020	28.0	53033002800	1	0.3308411214953271	0.105607476635514	0.3192090395480226
587	23	274	109	Friday	summer	yes	No	Tier 2	summer	1138	5/1/2020	28.0	53033002800	1	0.2407732864674868	0.095782074	0.3978102189781022
588	24	155	44	Friday	summer	yes	No	Tier 2	summer	1211	5/1/2020	28.0	53033002800	1	0.1279933938893476	0.036333609	0.2838709677419355
589	25	505	199	Friday	summer	yes	No	Tier 2	summer	1135	5/1/2020	28.0	53033002800	1	0.4449339207048458	0.1753303964757709	0.3940594059405941
590	26	339	127	Friday	fall	yes	No	Tier 2	not_summer	1072	5/1/2020	28.0	53033002800	1	0.3162313432835821	0.1184701492537313	0.3746312684365782
591	27	326	218	Friday	fall	yes	No	Tier 2	not_summer	1133	5/1/2020	28.0	53033002800	1	0.2877316857899382	0.1924095322153574	0.6687116564417178
592	28	271	23	Friday	winter	yes	No	Tier 2	not_summer	964	5/1/2020	28.0	53033002800	1	0.2811203319502074	0.0238589211618257	0.08487084870848709
593	29	110	55	Friday	winter	yes	No	Tier 2	not_summer	1038	5/1/2020	28.0	53033002800	1	0.1059730250481695	0.0529865125240847	0.5
594	30	89	24	Wednesday	winter	yes	No	Tier 2	not_summer	919	5/1/2020	28.0	53033002800	1	0.096844396	0.0261153427638737	0.2696629213483146
595	31	501	207	Friday	spring	yes	No	Tier 2	not_summer	1217	5/1/2020	28.0	53033002800	1	0.4116680361544782	0.1700903861955628	0.41317365269461076
596	32	286	132	Friday	summer	yes	No	Tier 2	summer	1173	5/1/2020	28.0	53033002800	1	0.2438192668371696	0.1125319693094629	0.46153846153846156
597	33	124	73	Friday	fall	yes	No	Tier 2	not_summer	352	5/1/2020	28.0	53033002800	1	0.3522727272727273	0.2073863636363636	0.5887096774193549
598	34	127	53	Friday	winter	yes	No	Tier 2	not_summer	1046	5/1/2020	28.0	53033002800	1	0.121414914	0.050669216	0.41732283464566927
599	35	256	109	Friday	spring	yes	No	Tier 2	not_summer	1915	5/1/2020	28.0	53033002800	1	0.1336814621409921	0.05691906	0.42578125
600	36	229	96	Friday	summer	yes	No	Tier 2	summer	1178	5/1/2020	28.0	53033002800	1	0.1943972835314091	0.081494058	0.4192139737991266
601	37	92	29	Sunday	summer	yes	Yes	Tier 2	summer	1006	5/1/2020	28.0	53033002800	1	0.091451292	0.028827038	0.31521739130434784
602	1	35	20	Friday	spring	no	No	Tier 2	not_summer	205	5/1/2020	29.0	53033002900	1	0.1707317073170731	0.097560976	0.5714285714285714
603	2	89	51	Friday	spring	no	No	Tier 2	not_summer	471	5/1/2020	29.0	53033002900	1	0.1889596602972399	0.10828025477707	0.5730337078651685
604	3	102	60	Sunday	spring	no	Yes	Tier 2	not_summer	426	5/1/2020	29.0	53033002900	1	0.2394366197183098	0.1408450704225352	0.5882352941176471
605	4	87	26	Friday	spring	no	No	Tier 2	not_summer	461	5/1/2020	29.0	53033002900	1	0.1887201735357917	0.056399132	0.2988505747126437
606	5	48	8	Thursday	spring	no	No	Tier 2	not_summer	434	5/1/2020	29.0	53033002900	1	0.1105990783410138	0.0184331797235023	0.16666666666666666
607	6	325	70	Friday	summer	no	No	Tier 2	summer	490	5/1/2020	29.0	53033002900	1	0.6632653061224489	0.1428571428571428	0.2153846153846154
608	7	238	73	Friday	summer	no	No	Tier 2	summer	514	5/1/2020	29.0	53033002900	1	0.4630350194552529	0.1420233463035019	0.3067226890756303
609	8	132	50	Sunday	summer	no	Yes	Tier 2	summer	446	5/1/2020	29.0	53033002900	1	0.2959641255605381	0.1121076233183856	0.3787878787878788
610	9	242	51	Friday	summer	no	No	Tier 2	summer	429	5/1/2020	29.0	53033002900	1	0.5641025641025641	0.1188811188811188	0.21074380165289255
611	10	107	49	Wednesday	fall	no	No	Tier 2	not_summer	559	5/1/2020	29.0	53033002900	1	0.1914132379248658	0.08765653	0.45794392523364486
612	12	517	229	Saturday	fall	no	Yes	Tier 2	not_summer	455	5/1/2020	29.0	53033002900	1	1.1362637362637362	0.5032967032967033	0.44294003868471954
613	13	79	22	Friday	fall	no	No	Tier 2	not_summer	431	5/1/2020	29.0	53033002900	1	0.1832946635730858	0.051044084	0.27848101265822783
614	14	573	110	Wednesday	winter	no	No	Tier 2	not_summer	415	5/1/2020	29.0	53033002900	1	1.380722891566265	0.2650602409638554	0.19197207678883071
615	15	159	50	Tuesday	winter	no	No	Tier 2	not_summer	502	5/1/2020	29.0	53033002900	1	0.3167330677290836	0.099601594	0.31446540880503143
616	16	161	75	Wednesday	winter	no	No	Tier 2	not_summer	443	5/1/2020	29.0	53033002900	1	0.3634311512415349	0.1693002257336343	0.4658385093167702
617	17	654	259	Wednesday	winter	no	No	Tier 2	not_summer	613	5/1/2020	29.0	53033002900	1	1.066884176182708	0.4225122349102773	0.39602446483180426
618	18	110	32	Friday	spring	no	No	Tier 2	not_summer	419	5/1/2020	29.0	53033002900	1	0.2625298329355608	0.076372315	0.2909090909090909
619	19	1037	242	Friday	spring	yes	No	Tier 2	not_summer	672	5/1/2020	29.0	53033002900	1	1.543154761904762	0.3601190476190476	0.23336547733847637
620	20	73	31	Friday	spring	yes	No	Tier 2	not_summer	597	5/1/2020	29.0	53033002900	1	0.1222780569514237	0.0519262981574539	0.4246575342465753
621	21	71	49	Friday	spring	yes	No	Tier 2	not_summer	506	5/1/2020	29.0	53033002900	1	0.1403162055335968	0.096837945	0.6901408450704225
622	22	114	82	Sunday	spring	yes	Yes	Tier 2	not_summer	419	5/1/2020	29.0	53033002900	1	0.2720763723150358	0.1957040572792363	0.7192982456140351
623	23	178	50	Friday	summer	yes	No	Tier 2	summer	539	5/1/2020	29.0	53033002900	1	0.3302411873840445	0.092764378	0.2808988764044944
624	24	53	14	Friday	summer	yes	No	Tier 2	summer	618	5/1/2020	29.0	53033002900	1	0.085760518	0.0226537216828478	0.2641509433962264
625	25	239	75	Friday	summer	yes	No	Tier 2	summer	519	5/1/2020	29.0	53033002900	1	0.4605009633911368	0.1445086705202312	0.3138075313807531
626	26	1308	389	Friday	fall	yes	No	Tier 2	not_summer	536	5/1/2020	29.0	53033002900	1	2.4402985074626864	0.7257462686567164	0.2974006116207951
627	27	123	45	Friday	fall	yes	No	Tier 2	not_summer	549	5/1/2020	29.0	53033002900	1	0.2240437158469945	0.081967213	0.36585365853658536
628	28	900	202	Friday	winter	yes	No	Tier 2	not_summer	511	5/1/2020	29.0	53033002900	1	1.761252446183953	0.3953033268101761	0.22444444444444445
629	29	858	193	Friday	winter	yes	No	Tier 2	not_summer	541	5/1/2020	29.0	53033002900	1	1.5859519408502774	0.3567467652495379	0.22494172494172493
630	30	297	77	Wednesday	winter	yes	No	Tier 2	not_summer	604	5/1/2020	29.0	53033002900	1	0.4917218543046358	0.1274834437086092	0.25925925925925924
631	31	200	121	Friday	spring	yes	No	Tier 2	not_summer	545	5/1/2020	29.0	53033002900	1	0.3669724770642202	0.2220183486238532	0.605
632	32	133	40	Friday	summer	yes	No	Tier 2	summer	595	5/1/2020	29.0	53033002900	1	0.2235294117647059	0.067226891	0.3007518796992481
633	33	222	49	Friday	fall	yes	No	Tier 2	not_summer	237	5/1/2020	29.0	53033002900	1	0.9367088607594936	0.2067510548523206	0.22072072072072071
634	34	306	128	Friday	winter	yes	No	Tier 2	not_summer	1215	5/1/2020	29.0	53033002900	1	0.2518518518518518	0.1053497942386831	0.41830065359477125
635	35	1018	113	Friday	spring	yes	No	Tier 2	not_summer	849	5/1/2020	29.0	53033002900	1	1.1990577149587751	0.1330977620730271	0.11100196463654224
636	36	312	111	Friday	summer	yes	No	Tier 2	summer	532	5/1/2020	29.0	53033002900	1	0.5864661654135338	0.2086466165413533	0.3557692307692308
637	37	48	7	Sunday	summer	yes	Yes	Tier 2	summer	573	5/1/2020	29.0	53033002900	1	0.083769634	0.0122164048865619	0.14583333333333334
638	1	124	79	Friday	spring	no	No	Tier 2	not_summer	452	5/1/2020	30.0	53033003000	1	0.2743362831858407	0.1747787610619469	0.6370967741935484
639	2	159	74	Friday	spring	no	No	Tier 2	not_summer	1064	5/1/2020	30.0	53033003000	1	0.1494360902255639	0.069548872	0.46540880503144655
640	3	272	135	Sunday	spring	no	Yes	Tier 2	not_summer	1133	5/1/2020	30.0	53033003000	1	0.2400706090026478	0.1191526919682259	0.4963235294117647
641	4	553	202	Friday	spring	no	No	Tier 2	not_summer	1068	5/1/2020	30.0	53033003000	1	0.5177902621722846	0.1891385767790262	0.36528028933092227
642	5	524	190	Thursday	spring	no	No	Tier 2	not_summer	991	5/1/2020	30.0	53033003000	1	0.5287588294651867	0.1917255297679112	0.36259541984732824
643	6	225	119	Friday	summer	no	No	Tier 2	summer	1001	5/1/2020	30.0	53033003000	1	0.2247752247752247	0.1188811188811188	0.5288888888888889
644	7	288	109	Friday	summer	no	No	Tier 2	summer	1045	5/1/2020	30.0	53033003000	1	0.2755980861244019	0.1043062200956937	0.3784722222222222
645	8	58	24	Sunday	summer	no	Yes	Tier 2	summer	1147	5/1/2020	30.0	53033003000	1	0.050566696	0.020924149956408	0.41379310344827586
646	9	223	137	Friday	summer	no	No	Tier 2	summer	961	5/1/2020	30.0	53033003000	1	0.2320499479708636	0.1425598335067638	0.6143497757847534
647	10	200	129	Wednesday	fall	no	No	Tier 2	not_summer	1322	5/1/2020	30.0	53033003000	1	0.151285930408472	0.097579425	0.645
648	12	218	134	Saturday	fall	no	Yes	Tier 2	not_summer	1078	5/1/2020	30.0	53033003000	1	0.2022263450834879	0.12430426716141	0.6146788990825688
649	13	109	50	Friday	fall	no	No	Tier 2	not_summer	991	5/1/2020	30.0	53033003000	1	0.1099899091826438	0.0504540867810292	0.45871559633027525
650	14	144	113	Wednesday	winter	no	No	Tier 2	not_summer	1363	5/1/2020	30.0	53033003000	1	0.1056493030080704	0.082905356	0.7847222222222222
651	15	145	73	Tuesday	winter	no	No	Tier 2	not_summer	1166	5/1/2020	30.0	53033003000	1	0.1243567753001715	0.062607204	0.503448275862069
652	16	159	50	Wednesday	winter	no	No	Tier 2	not_summer	1244	5/1/2020	30.0	53033003000	1	0.1278135048231511	0.040192926	0.31446540880503143
653	17	172	126	Wednesday	winter	no	No	Tier 2	not_summer	1112	5/1/2020	30.0	53033003000	1	0.1546762589928057	0.1133093525179856	0.7325581395348837
654	18	126	55	Friday	spring	no	No	Tier 2	not_summer	1066	5/1/2020	30.0	53033003000	1	0.1181988742964352	0.0515947467166979	0.4365079365079365
655	19	135	95	Friday	spring	yes	No	Tier 2	not_summer	1269	5/1/2020	30.0	53033003000	1	0.1063829787234042	0.074862096	0.7037037037037037
656	20	156	43	Friday	spring	yes	No	Tier 2	not_summer	1225	5/1/2020	30.0	53033003000	1	0.1273469387755102	0.035102041	0.27564102564102566
657	21	132	77	Friday	spring	yes	No	Tier 2	not_summer	1174	5/1/2020	30.0	53033003000	1	0.1124361158432708	0.065587734	0.5833333333333334
658	22	39	15	Sunday	spring	yes	Yes	Tier 2	not_summer	1200	5/1/2020	30.0	53033003000	1	0.0325	0.0125	0.38461538461538464
659	23	199	108	Friday	summer	yes	No	Tier 2	summer	1253	5/1/2020	30.0	53033003000	1	0.1588188347964884	0.086193136	0.542713567839196
660	24	147	95	Friday	summer	yes	No	Tier 2	summer	1154	5/1/2020	30.0	53033003000	1	0.1273830155979202	0.082322357	0.6462585034013606
661	25	323	209	Friday	summer	yes	No	Tier 2	summer	1220	5/1/2020	30.0	53033003000	1	0.2647540983606557	0.171311475409836	0.6470588235294118
662	26	226	162	Friday	fall	yes	No	Tier 2	not_summer	1191	5/1/2020	30.0	53033003000	1	0.1897565071368598	0.1360201511335012	0.7168141592920354
663	27	86	77	Friday	fall	yes	No	Tier 2	not_summer	1155	5/1/2020	30.0	53033003000	1	0.074458874	0.066666667	0.8953488372093024
664	28	116	94	Friday	winter	yes	No	Tier 2	not_summer	1134	5/1/2020	30.0	53033003000	1	0.1022927689594356	0.082892416	0.8103448275862069
665	29	240	116	Friday	winter	yes	No	Tier 2	not_summer	1358	5/1/2020	30.0	53033003000	1	0.1767304860088365	0.085419735	0.48333333333333334
666	30	544	313	Wednesday	winter	yes	No	Tier 2	not_summer	1503	5/1/2020	30.0	53033003000	1	0.3619427811044577	0.2082501663339986	0.5753676470588235
667	31	329	173	Friday	spring	yes	No	Tier 2	not_summer	1531	5/1/2020	30.0	53033003000	1	0.2148922273024167	0.1129980404964075	0.5258358662613982
668	32	67	28	Friday	summer	yes	No	Tier 2	summer	1073	5/1/2020	30.0	53033003000	1	0.062441752	0.026095061	0.417910447761194
669	33	33	20	Friday	fall	yes	No	Tier 2	not_summer	464	5/1/2020	30.0	53033003000	1	0.07112069	0.043103448	0.6060606060606061
670	34	560	445	Friday	winter	yes	No	Tier 2	not_summer	1526	5/1/2020	30.0	53033003000	1	0.3669724770642202	0.2916120576671035	0.7946428571428571
671	35	141	110	Friday	spring	yes	No	Tier 2	not_summer	1127	5/1/2020	30.0	53033003000	1	0.1251109139307897	0.097604259	0.7801418439716312
672	36	101	50	Friday	summer	yes	No	Tier 2	summer	1198	5/1/2020	30.0	53033003000	1	0.084307179	0.0417362270450751	0.49504950495049505
673	37	124	63	Sunday	summer	yes	Yes	Tier 2	summer	1688	5/1/2020	30.0	53033003000	1	0.073459716	0.0373222748815165	0.5080645161290323
674	1	48	5	Friday	spring	no	No	Tier 2	not_summer	475	5/1/2020	31.0	53033003100	1	0.1010526315789473	0.0105263157894736	0.10416666666666667
675	2	506	202	Friday	spring	no	No	Tier 2	not_summer	737	5/1/2020	31.0	53033003100	1	0.6865671641791045	0.2740841248303934	0.39920948616600793
676	3	320	152	Sunday	spring	no	Yes	Tier 2	not_summer	637	5/1/2020	31.0	53033003100	1	0.5023547880690737	0.23861852433281	0.475
677	4	503	124	Friday	spring	no	No	Tier 2	not_summer	554	5/1/2020	31.0	53033003100	1	0.907942238	0.223826714801444	0.24652087475149106
678	5	86	26	Thursday	spring	no	No	Tier 2	not_summer	535	5/1/2020	31.0	53033003100	1	0.1607476635514018	0.0485981308411214	0.3023255813953488
679	6	113	55	Friday	summer	no	No	Tier 2	summer	548	5/1/2020	31.0	53033003100	1	0.2062043795620438	0.1003649635036496	0.48672566371681414
680	7	105	54	Friday	summer	no	No	Tier 2	summer	589	5/1/2020	31.0	53033003100	1	0.1782682512733446	0.091680815	0.5142857142857142
681	8	417	183	Sunday	summer	no	Yes	Tier 2	summer	658	5/1/2020	31.0	53033003100	1	0.6337386018237082	0.2781155015197568	0.43884892086330934
682	9	311	104	Friday	summer	no	No	Tier 2	summer	653	5/1/2020	31.0	53033003100	1	0.4762633996937213	0.1592649310872894	0.33440514469453375
683	10	139	48	Wednesday	fall	no	No	Tier 2	not_summer	612	5/1/2020	31.0	53033003100	1	0.2271241830065359	0.078431373	0.34532374100719426
684	12	419	136	Saturday	fall	no	Yes	Tier 2	not_summer	674	5/1/2020	31.0	53033003100	1	0.6216617210682492	0.201780415430267	0.324582338902148
685	13	184	77	Friday	fall	no	No	Tier 2	not_summer	679	5/1/2020	31.0	53033003100	1	0.2709867452135493	0.1134020618556701	0.41847826086956524
686	14	191	89	Wednesday	winter	no	No	Tier 2	not_summer	591	5/1/2020	31.0	53033003100	1	0.3231810490693739	0.1505922165820643	0.46596858638743455
687	15	54	6	Tuesday	winter	no	No	Tier 2	not_summer	587	5/1/2020	31.0	53033003100	1	0.091993186	0.0102214650766609	0.1111111111111111
688	16	349	166	Wednesday	winter	no	No	Tier 2	not_summer	723	5/1/2020	31.0	53033003100	1	0.4827109266943292	0.2295988934993084	0.47564469914040114
689	17	87	34	Wednesday	winter	no	No	Tier 2	not_summer	663	5/1/2020	31.0	53033003100	1	0.1312217194570135	0.051282051	0.39080459770114945
690	18	275	109	Friday	spring	no	No	Tier 2	not_summer	650	5/1/2020	31.0	53033003100	1	0.4230769230769231	0.1676923076923077	0.39636363636363636
691	19	128	62	Friday	spring	yes	No	Tier 2	not_summer	641	5/1/2020	31.0	53033003100	1	0.1996879875195008	0.096723869	0.484375
692	20	536	139	Friday	spring	yes	No	Tier 2	not_summer	819	5/1/2020	31.0	53033003100	1	0.6544566544566545	0.1697191697191697	0.2593283582089552
693	21	279	91	Friday	spring	yes	No	Tier 2	not_summer	600	5/1/2020	31.0	53033003100	1	0.465	0.1516666666666666	0.32616487455197135
694	22	361	156	Sunday	spring	yes	Yes	Tier 2	not_summer	584	5/1/2020	31.0	53033003100	1	0.6181506849315068	0.2671232876712329	0.43213296398891965
695	23	219	78	Friday	summer	yes	No	Tier 2	summer	737	5/1/2020	31.0	53033003100	1	0.2971506105834464	0.1058344640434192	0.3561643835616438
696	24	1719	705	Friday	summer	yes	No	Tier 2	summer	794	5/1/2020	31.0	53033003100	1	2.1649874055415617	0.8879093198992444	0.41012216404886565
697	25	27	8	Friday	summer	yes	No	Tier 2	summer	791	5/1/2020	31.0	53033003100	1	0.034134008	0.0101137800252844	0.2962962962962963
698	26	1702	749	Friday	fall	yes	No	Tier 2	not_summer	764	5/1/2020	31.0	53033003100	1	2.2277486910994764	0.9803664921465968	0.4400705052878966
699	27	241	132	Friday	fall	yes	No	Tier 2	not_summer	727	5/1/2020	31.0	53033003100	1	0.3314993122420908	0.1815680880330124	0.5477178423236515
700	28	235	117	Friday	winter	yes	No	Tier 2	not_summer	729	5/1/2020	31.0	53033003100	1	0.3223593964334705	0.1604938271604938	0.4978723404255319
701	29	126	53	Friday	winter	yes	No	Tier 2	not_summer	752	5/1/2020	31.0	53033003100	1	0.1675531914893617	0.070478723	0.42063492063492064
702	30	71	34	Wednesday	winter	yes	No	Tier 2	not_summer	795	5/1/2020	31.0	53033003100	1	0.089308176	0.0427672955974842	0.4788732394366197
703	31	115	45	Friday	spring	yes	No	Tier 2	not_summer	733	5/1/2020	31.0	53033003100	1	0.1568894952251023	0.0613915416098226	0.391304347826087
704	32	199	148	Friday	summer	yes	No	Tier 2	summer	593	5/1/2020	31.0	53033003100	1	0.3355817875210792	0.2495784148397976	0.7437185929648241
705	33	200	46	Friday	fall	yes	No	Tier 2	not_summer	364	5/1/2020	31.0	53033003100	1	0.5494505494505495	0.1263736263736263	0.23
706	34	1577	667	Friday	winter	yes	No	Tier 2	not_summer	702	5/1/2020	31.0	53033003100	1	2.2464387464387463	0.95014245014245	0.4229549778059607
707	35	197	77	Friday	spring	yes	No	Tier 2	not_summer	738	5/1/2020	31.0	53033003100	1	0.2669376693766938	0.1043360433604336	0.39086294416243655
708	36	197	103	Friday	summer	yes	No	Tier 2	summer	741	5/1/2020	31.0	53033003100	1	0.2658569500674764	0.1390013495276653	0.5228426395939086
709	37	140	49	Sunday	summer	yes	Yes	Tier 2	summer	656	5/1/2020	31.0	53033003100	1	0.2134146341463414	0.074695122	0.35
710	1	69	29	Friday	spring	no	No	Tier 2	not_summer	263	5/1/2020	32.0	53033003200	1	0.2623574144486692	0.1102661596958174	0.42028985507246375
711	2	85	43	Friday	spring	no	No	Tier 2	not_summer	810	5/1/2020	32.0	53033003200	1	0.1049382716049382	0.05308642	0.5058823529411764
712	3	613	204	Sunday	spring	no	Yes	Tier 2	not_summer	1082	5/1/2020	32.0	53033003200	1	0.566543438	0.188539741219963	0.33278955954323003
713	4	522	94	Friday	spring	no	No	Tier 2	not_summer	749	5/1/2020	32.0	53033003200	1	0.6969292389853138	0.1255006675567423	0.18007662835249041
714	5	1027	249	Thursday	spring	no	No	Tier 2	not_summer	818	5/1/2020	32.0	53033003200	1	1.2555012224938875	0.304400978	0.24245374878286272
715	6	361	113	Friday	summer	no	No	Tier 2	summer	776	5/1/2020	32.0	53033003200	1	0.4652061855670103	0.1456185567010309	0.31301939058171746
716	7	359	51	Friday	summer	no	No	Tier 2	summer	774	5/1/2020	32.0	53033003200	1	0.4638242894056847	0.065891473	0.14206128133704735
717	8	852	313	Sunday	summer	no	Yes	Tier 2	summer	825	5/1/2020	32.0	53033003200	1	1.0327272727272727	0.3793939393939394	0.3673708920187793
718	9	602	121	Friday	summer	no	No	Tier 2	summer	709	5/1/2020	32.0	53033003200	1	0.849083216	0.1706629055007052	0.2009966777408638
719	10	435	127	Wednesday	fall	no	No	Tier 2	not_summer	724	5/1/2020	32.0	53033003200	1	0.600828729	0.1754143646408839	0.29195402298850576
720	12	1007	247	Saturday	fall	no	Yes	Tier 2	not_summer	797	5/1/2020	32.0	53033003200	1	1.2634880803011292	0.3099121706398996	0.24528301886792453
721	13	292	61	Friday	fall	no	No	Tier 2	not_summer	666	5/1/2020	32.0	53033003200	1	0.4384384384384384	0.091591592	0.2089041095890411
722	14	794	134	Wednesday	winter	no	No	Tier 2	not_summer	902	5/1/2020	32.0	53033003200	1	0.8802660753880266	0.1485587583148558	0.16876574307304787
723	15	138	67	Tuesday	winter	no	No	Tier 2	not_summer	719	5/1/2020	32.0	53033003200	1	0.191933240611961	0.093184979	0.4855072463768116
724	16	680	116	Wednesday	winter	no	No	Tier 2	not_summer	765	5/1/2020	32.0	53033003200	1	0.8888888888888888	0.1516339869281045	0.17058823529411765
725	17	1017	149	Wednesday	winter	no	No	Tier 2	not_summer	777	5/1/2020	32.0	53033003200	1	1.308880308880309	0.1917631917631917	0.14650934119960668
726	18	281	120	Friday	spring	no	No	Tier 2	not_summer	853	5/1/2020	32.0	53033003200	1	0.3294255568581477	0.1406799531066823	0.42704626334519574
727	19	235	110	Friday	spring	yes	No	Tier 2	not_summer	895	5/1/2020	32.0	53033003200	1	0.2625698324022346	0.1229050279329608	0.46808510638297873
728	20	751	295	Friday	spring	yes	No	Tier 2	not_summer	940	5/1/2020	32.0	53033003200	1	0.79893617	0.3138297872340425	0.39280958721704395
729	21	525	265	Friday	spring	yes	No	Tier 2	not_summer	842	5/1/2020	32.0	53033003200	1	0.6235154394299287	0.3147268408551069	0.5047619047619047
730	22	568	168	Sunday	spring	yes	Yes	Tier 2	not_summer	819	5/1/2020	32.0	53033003200	1	0.6935286935286935	0.2051282051282051	0.29577464788732394
731	23	94	52	Friday	summer	yes	No	Tier 2	summer	834	5/1/2020	32.0	53033003200	1	0.1127098321342925	0.06235012	0.5531914893617021
732	24	507	128	Friday	summer	yes	No	Tier 2	summer	946	5/1/2020	32.0	53033003200	1	0.5359408033826638	0.135306553911205	0.252465483234714
733	25	4449	588	Friday	summer	yes	No	Tier 2	summer	1190	5/1/2020	32.0	53033003200	1	3.738655462184874	0.4941176470588235	0.13216453135536074
734	26	1423	289	Friday	fall	yes	No	Tier 2	not_summer	706	5/1/2020	32.0	53033003200	1	2.0155807365439093	0.4093484419263456	0.20309205903021785
735	27	2726	474	Friday	fall	yes	No	Tier 2	not_summer	729	5/1/2020	32.0	53033003200	1	3.7393689986282577	0.6502057613168725	0.17388114453411593
736	28	616	117	Friday	winter	yes	No	Tier 2	not_summer	812	5/1/2020	32.0	53033003200	1	0.7586206896551724	0.1440886699507389	0.18993506493506493
737	29	698	241	Friday	winter	yes	No	Tier 2	not_summer	944	5/1/2020	32.0	53033003200	1	0.73940678	0.2552966101694915	0.3452722063037249
738	30	508	79	Wednesday	winter	yes	No	Tier 2	not_summer	770	5/1/2020	32.0	53033003200	1	0.6597402597402597	0.1025974025974026	0.15551181102362205
739	31	1349	376	Friday	spring	yes	No	Tier 2	not_summer	873	5/1/2020	32.0	53033003200	1	1.5452462772050402	0.4306987399770905	0.2787249814677539
740	32	167	76	Friday	summer	yes	No	Tier 2	summer	866	5/1/2020	32.0	53033003200	1	0.1928406466512702	0.087759815	0.4550898203592814
741	33	14	8	Friday	fall	yes	No	Tier 2	not_summer	259	5/1/2020	32.0	53033003200	1	0.054054054	0.030888031	0.5714285714285714
742	34	142	36	Friday	winter	yes	No	Tier 2	not_summer	865	5/1/2020	32.0	53033003200	1	0.1641618497109826	0.041618497	0.2535211267605634
743	35	8962	2495	Friday	spring	yes	No	Tier 2	not_summer	973	5/1/2020	32.0	53033003200	1	9.210688591983557	2.5642343268242547	0.278397679089489
744	36	339	93	Friday	summer	yes	No	Tier 2	summer	1262	5/1/2020	32.0	53033003200	1	0.268621236133122	0.073692552	0.2743362831858407
745	37	450	124	Sunday	summer	yes	Yes	Tier 2	summer	759	5/1/2020	32.0	53033003200	1	0.5928853754940712	0.1633728590250329	0.27555555555555555
746	1	85	33	Friday	spring	no	No	Tier 2	not_summer	502	5/1/2020	33.0	53033003300	1	0.1693227091633466	0.065737052	0.38823529411764707
747	2	151	40	Friday	spring	no	No	Tier 2	not_summer	918	5/1/2020	33.0	53033003300	1	0.1644880174291939	0.043572985	0.26490066225165565
748	3	160	34	Sunday	spring	no	Yes	Tier 2	not_summer	634	5/1/2020	33.0	53033003300	1	0.252365930599369	0.05362776	0.2125
749	4	59	6	Friday	spring	no	No	Tier 2	not_summer	644	5/1/2020	33.0	53033003300	1	0.091614907	0.00931677	0.1016949152542373
750	5	196	49	Thursday	spring	no	No	Tier 2	not_summer	661	5/1/2020	33.0	53033003300	1	0.2965204236006051	0.074130106	0.25
751	6	297	105	Friday	summer	no	No	Tier 2	summer	680	5/1/2020	33.0	53033003300	1	0.4367647058823529	0.1544117647058823	0.35353535353535354
752	7	364	86	Friday	summer	no	No	Tier 2	summer	793	5/1/2020	33.0	53033003300	1	0.4590163934426229	0.1084489281210592	0.23626373626373626
753	8	434	101	Sunday	summer	no	Yes	Tier 2	summer	700	5/1/2020	33.0	53033003300	1	0.62	0.1442857142857143	0.23271889400921658
754	9	357	155	Friday	summer	no	No	Tier 2	summer	646	5/1/2020	33.0	53033003300	1	0.5526315789473685	0.239938080495356	0.4341736694677871
755	10	275	99	Wednesday	fall	no	No	Tier 2	not_summer	742	5/1/2020	33.0	53033003300	1	0.3706199460916442	0.1334231805929919	0.36
756	12	321	127	Saturday	fall	no	Yes	Tier 2	not_summer	704	5/1/2020	33.0	53033003300	1	0.4559659090909091	0.1803977272727272	0.3956386292834891
757	13	242	45	Friday	fall	no	No	Tier 2	not_summer	630	5/1/2020	33.0	53033003300	1	0.3841269841269841	0.071428571	0.1859504132231405
758	14	610	65	Wednesday	winter	no	No	Tier 2	not_summer	707	5/1/2020	33.0	53033003300	1	0.8628005657708628	0.091937765	0.10655737704918032
759	15	373	67	Tuesday	winter	no	No	Tier 2	not_summer	625	5/1/2020	33.0	53033003300	1	0.5968	0.1072	0.17962466487935658
760	16	252	98	Wednesday	winter	no	No	Tier 2	not_summer	836	5/1/2020	33.0	53033003300	1	0.3014354066985646	0.1172248803827751	0.3888888888888889
761	17	345	92	Wednesday	winter	no	No	Tier 2	not_summer	754	5/1/2020	33.0	53033003300	1	0.4575596816976127	0.1220159151193634	0.26666666666666666
762	18	226	67	Friday	spring	no	No	Tier 2	not_summer	702	5/1/2020	33.0	53033003300	1	0.3219373219373219	0.095441595	0.29646017699115046
763	19	129	22	Friday	spring	yes	No	Tier 2	not_summer	633	5/1/2020	33.0	53033003300	1	0.2037914691943128	0.034755134	0.17054263565891473
764	20	232	78	Friday	spring	yes	No	Tier 2	not_summer	713	5/1/2020	33.0	53033003300	1	0.3253856942496493	0.1093969144460028	0.33620689655172414
765	21	187	80	Friday	spring	yes	No	Tier 2	not_summer	777	5/1/2020	33.0	53033003300	1	0.2406692406692406	0.1029601029601029	0.42780748663101603
766	22	259	145	Sunday	spring	yes	Yes	Tier 2	not_summer	729	5/1/2020	33.0	53033003300	1	0.355281207	0.1989026063100137	0.5598455598455598
767	23	209	81	Friday	summer	yes	No	Tier 2	summer	744	5/1/2020	33.0	53033003300	1	0.2809139784946236	0.1088709677419354	0.3875598086124402
768	24	167	62	Friday	summer	yes	No	Tier 2	summer	814	5/1/2020	33.0	53033003300	1	0.2051597051597051	0.076167076	0.3712574850299401
769	25	481	144	Friday	summer	yes	No	Tier 2	summer	749	5/1/2020	33.0	53033003300	1	0.6421895861148198	0.192256341789052	0.2993762993762994
770	26	428	234	Friday	fall	yes	No	Tier 2	not_summer	711	5/1/2020	33.0	53033003300	1	0.6019690576652602	0.3291139240506329	0.5467289719626168
771	27	250	120	Friday	fall	yes	No	Tier 2	not_summer	744	5/1/2020	33.0	53033003300	1	0.336021505376344	0.1612903225806451	0.48
772	28	464	177	Friday	winter	yes	No	Tier 2	not_summer	748	5/1/2020	33.0	53033003300	1	0.6203208556149733	0.2366310160427807	0.38146551724137934
773	29	559	224	Friday	winter	yes	No	Tier 2	not_summer	796	5/1/2020	33.0	53033003300	1	0.7022613065326633	0.2814070351758794	0.4007155635062612
774	30	521	243	Wednesday	winter	yes	No	Tier 2	not_summer	748	5/1/2020	33.0	53033003300	1	0.696524064	0.3248663101604278	0.46641074856046066
775	31	309	98	Friday	spring	yes	No	Tier 2	not_summer	857	5/1/2020	33.0	53033003300	1	0.3605600933488915	0.1143523920653442	0.31715210355987056
776	32	227	53	Friday	summer	yes	No	Tier 2	summer	664	5/1/2020	33.0	53033003300	1	0.341867469879518	0.079819277	0.23348017621145375
777	33	40	21	Friday	fall	yes	No	Tier 2	not_summer	410	5/1/2020	33.0	53033003300	1	0.097560976	0.051219512	0.525
778	34	241	87	Friday	winter	yes	No	Tier 2	not_summer	806	5/1/2020	33.0	53033003300	1	0.2990074441687345	0.107940446650124	0.36099585062240663
779	35	439	196	Friday	spring	yes	No	Tier 2	not_summer	897	5/1/2020	33.0	53033003300	1	0.4894091415830546	0.2185061315496098	0.44646924829157175
780	36	200	32	Friday	summer	yes	No	Tier 2	summer	729	5/1/2020	33.0	53033003300	1	0.2743484224965706	0.043895748	0.16
781	37	379	143	Sunday	summer	yes	Yes	Tier 2	summer	689	5/1/2020	33.0	53033003300	1	0.5500725689404935	0.2075471698113207	0.37730870712401055
782	1	41	26	Friday	spring	no	No	Tier 2	not_summer	229	5/1/2020	34.0	53033003400	1	0.1790393013100436	0.1135371179039301	0.6341463414634146
783	2	52	31	Friday	spring	no	No	Tier 2	not_summer	702	5/1/2020	34.0	53033003400	1	0.074074074	0.044159544	0.5961538461538461
784	3	86	48	Sunday	spring	no	Yes	Tier 2	not_summer	848	5/1/2020	34.0	53033003400	1	0.1014150943396226	0.056603774	0.5581395348837209
785	4	159	99	Friday	spring	no	No	Tier 2	not_summer	718	5/1/2020	34.0	53033003400	1	0.2214484679665738	0.1378830083565459	0.6226415094339622
786	5	161	92	Thursday	spring	no	No	Tier 2	not_summer	745	5/1/2020	34.0	53033003400	1	0.2161073825503355	0.123489932885906	0.5714285714285714
787	6	349	184	Friday	summer	no	No	Tier 2	summer	795	5/1/2020	34.0	53033003400	1	0.4389937106918239	0.2314465408805031	0.5272206303724928
788	7	29	14	Friday	summer	no	No	Tier 2	summer	630	5/1/2020	34.0	53033003400	1	0.046031746031746	0.0222222222222222	0.4827586206896552
789	8	122	86	Sunday	summer	no	Yes	Tier 2	summer	1009	5/1/2020	34.0	53033003400	1	0.1209117938553022	0.085232904	0.7049180327868853
790	9	21	12	Friday	summer	no	No	Tier 2	summer	748	5/1/2020	34.0	53033003400	1	0.028074866	0.0160427807486631	0.5714285714285714
791	10	150	105	Wednesday	fall	no	No	Tier 2	not_summer	526	5/1/2020	34.0	53033003400	1	0.2851711026615969	0.1996197718631178	0.7
792	12	135	90	Saturday	fall	no	Yes	Tier 2	not_summer	690	5/1/2020	34.0	53033003400	1	0.1956521739130435	0.1304347826086956	0.6666666666666666
793	13	121	69	Friday	fall	no	No	Tier 2	not_summer	763	5/1/2020	34.0	53033003400	1	0.1585845347313237	0.090432503	0.5702479338842975
794	14	23	10	Wednesday	winter	no	No	Tier 2	not_summer	775	5/1/2020	34.0	53033003400	1	0.029677419	0.0129032258064516	0.43478260869565216
795	15	51	41	Tuesday	winter	no	No	Tier 2	not_summer	718	5/1/2020	34.0	53033003400	1	0.071030641	0.0571030640668523	0.803921568627451
796	16	89	35	Wednesday	winter	no	No	Tier 2	not_summer	767	5/1/2020	34.0	53033003400	1	0.1160365058670143	0.045632334	0.39325842696629215
797	17	261	147	Wednesday	winter	no	No	Tier 2	not_summer	893	5/1/2020	34.0	53033003400	1	0.2922732362821948	0.1646136618141097	0.5632183908045977
798	18	55	50	Friday	spring	no	No	Tier 2	not_summer	760	5/1/2020	34.0	53033003400	1	0.072368421	0.065789474	0.9090909090909091
799	19	137	63	Friday	spring	yes	No	Tier 2	not_summer	883	5/1/2020	34.0	53033003400	1	0.1551528878822197	0.071347678	0.45985401459854014
800	20	26	23	Friday	spring	yes	No	Tier 2	not_summer	696	5/1/2020	34.0	53033003400	1	0.037356322	0.0330459770114942	0.8846153846153846
801	21	107	62	Friday	spring	yes	No	Tier 2	not_summer	715	5/1/2020	34.0	53033003400	1	0.1496503496503496	0.086713287	0.5794392523364486
802	22	26	8	Sunday	spring	yes	Yes	Tier 2	not_summer	740	5/1/2020	34.0	53033003400	1	0.035135135	0.0108108108108108	0.3076923076923077
803	23	211	29	Friday	summer	yes	No	Tier 2	summer	967	5/1/2020	34.0	53033003400	1	0.218200620475698	0.029989659	0.13744075829383887
804	24	32	18	Friday	summer	yes	No	Tier 2	summer	801	5/1/2020	34.0	53033003400	1	0.0399500624219725	0.02247191	0.5625
805	25	70	68	Friday	summer	yes	No	Tier 2	summer	799	5/1/2020	34.0	53033003400	1	0.087609512	0.085106383	0.9714285714285714
806	26	36	26	Friday	fall	yes	No	Tier 2	not_summer	780	5/1/2020	34.0	53033003400	1	0.0461538461538461	0.033333333	0.7222222222222222
807	27	95	51	Friday	fall	yes	No	Tier 2	not_summer	774	5/1/2020	34.0	53033003400	1	0.1227390180878553	0.065891473	0.5368421052631579
808	28	84	38	Friday	winter	yes	No	Tier 2	not_summer	759	5/1/2020	34.0	53033003400	1	0.1106719367588932	0.050065876	0.4523809523809524
809	29	163	138	Friday	winter	yes	No	Tier 2	not_summer	833	5/1/2020	34.0	53033003400	1	0.1956782713085234	0.1656662665066026	0.8466257668711656
810	30	211	127	Wednesday	winter	yes	No	Tier 2	not_summer	1058	5/1/2020	34.0	53033003400	1	0.1994328922495274	0.1200378071833648	0.6018957345971564
811	31	417	163	Friday	spring	yes	No	Tier 2	not_summer	1082	5/1/2020	34.0	53033003400	1	0.3853974121996303	0.1506469500924214	0.3908872901678657
812	32	31	14	Friday	summer	yes	No	Tier 2	summer	733	5/1/2020	34.0	53033003400	1	0.042291951	0.0190995907230559	0.45161290322580644
813	33	25	15	Friday	fall	yes	No	Tier 2	not_summer	219	5/1/2020	34.0	53033003400	1	0.1141552511415525	0.068493151	0.6
814	34	343	170	Friday	winter	yes	No	Tier 2	not_summer	749	5/1/2020	34.0	53033003400	1	0.4579439252336448	0.2269692923898531	0.4956268221574344
815	35	711	223	Friday	spring	yes	No	Tier 2	not_summer	1042	5/1/2020	34.0	53033003400	1	0.682341651	0.2140115163147792	0.3136427566807314
816	36	26	10	Friday	summer	yes	No	Tier 2	summer	869	5/1/2020	34.0	53033003400	1	0.029919448	0.0115074798619102	0.38461538461538464
817	37	55	35	Sunday	summer	yes	Yes	Tier 2	summer	830	5/1/2020	34.0	53033003400	1	0.06626506	0.042168675	0.6363636363636364
818	1	1191	208	Friday	spring	no	No	Tier 2	not_summer	316	5/1/2020	36.0	53033003600	1	3.768987341772152	0.6582278481012658	0.1746431570109152
819	2	2901	616	Friday	spring	no	No	Tier 2	not_summer	798	5/1/2020	36.0	53033003600	1	3.6353383458646618	0.7719298245614035	0.21234057221647706
820	3	2963	637	Sunday	spring	no	Yes	Tier 2	not_summer	832	5/1/2020	36.0	53033003600	1	3.561298076923077	0.765625	0.21498481268984138
821	4	1089	341	Friday	spring	no	No	Tier 2	not_summer	778	5/1/2020	36.0	53033003600	1	1.3997429305912596	0.4383033419023136	0.31313131313131315
822	5	1167	313	Thursday	spring	no	No	Tier 2	not_summer	750	5/1/2020	36.0	53033003600	1	1.556	0.4173333333333333	0.26820908311910885
823	6	1144	272	Friday	summer	no	No	Tier 2	summer	769	5/1/2020	36.0	53033003600	1	1.4876462938881665	0.35370611183355	0.23776223776223776
824	7	688	248	Friday	summer	no	No	Tier 2	summer	793	5/1/2020	36.0	53033003600	1	0.8675914249684742	0.3127364438839848	0.36046511627906974
825	8	861	214	Sunday	summer	no	Yes	Tier 2	summer	854	5/1/2020	36.0	53033003600	1	1.0081967213114753	0.2505854800936768	0.24854819976771197
826	9	344	82	Friday	summer	no	No	Tier 2	summer	642	5/1/2020	36.0	53033003600	1	0.5358255451713395	0.1277258566978193	0.23837209302325582
827	10	1191	153	Wednesday	fall	no	No	Tier 2	not_summer	869	5/1/2020	36.0	53033003600	1	1.3705408515535098	0.1760644418872267	0.12846347607052896
828	12	2866	487	Saturday	fall	no	Yes	Tier 2	not_summer	899	5/1/2020	36.0	53033003600	1	3.1879866518353728	0.5417130144605117	0.16992323796231681
829	13	1851	429	Friday	fall	no	No	Tier 2	not_summer	759	5/1/2020	36.0	53033003600	1	2.438735177865613	0.5652173913043478	0.23176661264181522
830	14	240	77	Wednesday	winter	no	No	Tier 2	not_summer	809	5/1/2020	36.0	53033003600	1	0.2966625463535228	0.095179234	0.32083333333333336
831	15	447	191	Tuesday	winter	no	No	Tier 2	not_summer	780	5/1/2020	36.0	53033003600	1	0.573076923	0.2448717948717948	0.4272930648769575
832	16	792	234	Wednesday	winter	no	No	Tier 2	not_summer	895	5/1/2020	36.0	53033003600	1	0.8849162011173184	0.2614525139664804	0.29545454545454547
833	17	559	138	Wednesday	winter	no	No	Tier 2	not_summer	780	5/1/2020	36.0	53033003600	1	0.7166666666666667	0.1769230769230769	0.24686940966010734
834	18	186	72	Friday	spring	no	No	Tier 2	not_summer	755	5/1/2020	36.0	53033003600	1	0.2463576158940397	0.095364238	0.3870967741935484
835	19	231	116	Friday	spring	yes	No	Tier 2	not_summer	850	5/1/2020	36.0	53033003600	1	0.2717647058823529	0.1364705882352941	0.5021645021645021
836	20	1311	345	Friday	spring	yes	No	Tier 2	not_summer	795	5/1/2020	36.0	53033003600	1	1.649056603773585	0.4339622641509434	0.2631578947368421
837	22	1310	342	Sunday	spring	yes	Yes	Tier 2	not_summer	873	5/1/2020	36.0	53033003600	1	1.5005727376861395	0.3917525773195876	0.26106870229007634
838	23	1505	473	Friday	summer	yes	No	Tier 2	summer	952	5/1/2020	36.0	53033003600	1	1.5808823529411764	0.4968487394957983	0.3142857142857143
839	24	594	158	Friday	summer	yes	No	Tier 2	summer	801	5/1/2020	36.0	53033003600	1	0.7415730337078652	0.1972534332084894	0.265993265993266
840	25	442	90	Friday	summer	yes	No	Tier 2	summer	852	5/1/2020	36.0	53033003600	1	0.5187793427230047	0.1056338028169014	0.20361990950226244
841	26	1007	511	Friday	fall	yes	No	Tier 2	not_summer	827	5/1/2020	36.0	53033003600	1	1.2176541717049576	0.6178960096735188	0.5074478649453823
842	27	3	3	Friday	fall	yes	No	Tier 2	not_summer	1582	5/1/2020	36.0	53033003600	1	0.001896334	0.001896334	1.0
843	28	525	224	Friday	winter	yes	No	Tier 2	not_summer	735	5/1/2020	36.0	53033003600	1	0.7142857142857143	0.3047619047619048	0.4266666666666667
844	29	599	292	Friday	winter	yes	No	Tier 2	not_summer	913	5/1/2020	36.0	53033003600	1	0.656078861	0.3198247535596933	0.48747913188647746
845	30	1342	232	Wednesday	winter	yes	No	Tier 2	not_summer	959	5/1/2020	36.0	53033003600	1	1.3993743482794578	0.2419186652763295	0.17287630402384502
846	31	737	217	Friday	spring	yes	No	Tier 2	not_summer	1200	5/1/2020	36.0	53033003600	1	0.6141666666666666	0.1808333333333333	0.2944369063772049
847	32	1806	185	Friday	summer	yes	No	Tier 2	summer	689	5/1/2020	36.0	53033003600	1	2.621190130624093	0.2685050798258345	0.10243632336655592
848	33	123	37	Friday	fall	yes	No	Tier 2	not_summer	336	5/1/2020	36.0	53033003600	1	0.3660714285714285	0.1101190476190476	0.3008130081300813
849	34	3530	981	Friday	winter	yes	No	Tier 2	not_summer	956	5/1/2020	36.0	53033003600	1	3.692468619246862	1.0261506276150627	0.27790368271954674
850	35	2296	646	Friday	spring	yes	No	Tier 2	not_summer	818	5/1/2020	36.0	53033003600	1	2.806845965770171	0.7897310513447433	0.2813588850174216
851	36	1466	692	Friday	summer	yes	No	Tier 2	summer	1009	5/1/2020	36.0	53033003600	1	1.4529236868186324	0.6858275520317145	0.47203274215552526
852	37	2781	799	Sunday	summer	yes	Yes	Tier 2	summer	848	5/1/2020	36.0	53033003600	1	3.2794811320754715	0.9422169811320756	0.2873067241999281
853	1	90	80	Friday	spring	no	No	Tier 2	not_summer	190	5/1/2020	38.0	53033003800	1	0.4736842105263157	0.4210526315789473	0.8888888888888888
854	2	24	10	Friday	spring	no	No	Tier 2	not_summer	328	5/1/2020	38.0	53033003800	1	0.073170732	0.030487805	0.4166666666666667
855	3	4	0	Sunday	spring	no	Yes	Tier 2	not_summer	172	5/1/2020	38.0	53033003800	1	0.0232558139534883	0.0	0.0
856	4	65	4	Friday	spring	no	No	Tier 2	not_summer	241	5/1/2020	38.0	53033003800	1	0.2697095435684647	0.0165975103734439	0.06153846153846154
857	5	137	77	Thursday	spring	no	No	Tier 2	not_summer	239	5/1/2020	38.0	53033003800	1	0.5732217573221757	0.3221757322175732	0.5620437956204379
858	6	117	85	Friday	summer	no	No	Tier 2	summer	206	5/1/2020	38.0	53033003800	1	0.5679611650485437	0.4126213592233009	0.7264957264957265
859	7	22	6	Friday	summer	no	No	Tier 2	summer	238	5/1/2020	38.0	53033003800	1	0.092436975	0.0252100840336134	0.2727272727272727
860	8	5	2	Sunday	summer	no	Yes	Tier 2	summer	202	5/1/2020	38.0	53033003800	1	0.0247524752475247	0.00990099	0.4
861	9	33	18	Friday	summer	no	No	Tier 2	summer	169	5/1/2020	38.0	53033003800	1	0.1952662721893491	0.1065088757396449	0.5454545454545454
862	10	33	4	Wednesday	fall	no	No	Tier 2	not_summer	273	5/1/2020	38.0	53033003800	1	0.1208791208791208	0.0146520146520146	0.12121212121212122
863	12	35	16	Saturday	fall	no	Yes	Tier 2	not_summer	270	5/1/2020	38.0	53033003800	1	0.1296296296296296	0.059259259	0.45714285714285713
864	13	48	10	Friday	fall	no	No	Tier 2	not_summer	244	5/1/2020	38.0	53033003800	1	0.1967213114754098	0.040983606557377	0.20833333333333334
865	14	17	12	Wednesday	winter	no	No	Tier 2	not_summer	241	5/1/2020	38.0	53033003800	1	0.070539419	0.049792531	0.7058823529411765
866	15	21	16	Tuesday	winter	no	No	Tier 2	not_summer	307	5/1/2020	38.0	53033003800	1	0.068403909	0.052117264	0.7619047619047619
867	16	69	63	Wednesday	winter	no	No	Tier 2	not_summer	233	5/1/2020	38.0	53033003800	1	0.296137339	0.2703862660944206	0.9130434782608695
868	17	21	17	Wednesday	winter	no	No	Tier 2	not_summer	242	5/1/2020	38.0	53033003800	1	0.08677686	0.070247934	0.8095238095238095
869	18	42	15	Friday	spring	no	No	Tier 2	not_summer	265	5/1/2020	38.0	53033003800	1	0.1584905660377358	0.056603774	0.35714285714285715
870	19	1	1	Friday	spring	yes	No	Tier 2	not_summer	216	5/1/2020	38.0	53033003800	1	0.00462963	0.00462963	1.0
871	20	2	0	Friday	spring	yes	No	Tier 2	not_summer	273	5/1/2020	38.0	53033003800	1	0.007326007	0.0	0.0
872	22	15	8	Sunday	spring	yes	Yes	Tier 2	not_summer	241	5/1/2020	38.0	53033003800	1	0.062240664	0.033195021	0.5333333333333333
873	23	8	3	Friday	summer	yes	No	Tier 2	summer	404	5/1/2020	38.0	53033003800	1	0.0198019801980198	0.007425743	0.375
874	24	8	6	Friday	summer	yes	No	Tier 2	summer	297	5/1/2020	38.0	53033003800	1	0.0269360269360269	0.0202020202020202	0.75
875	25	60	24	Friday	summer	yes	No	Tier 2	summer	225	5/1/2020	38.0	53033003800	1	0.2666666666666666	0.1066666666666666	0.4
876	28	5	5	Friday	winter	yes	No	Tier 2	not_summer	342	5/1/2020	38.0	53033003800	1	0.0146198830409356	0.0146198830409356	1.0
877	29	20	12	Friday	winter	yes	No	Tier 2	not_summer	361	5/1/2020	38.0	53033003800	1	0.0554016620498614	0.033240997	0.6
878	31	6	4	Friday	spring	yes	No	Tier 2	not_summer	234	5/1/2020	38.0	53033003800	1	0.025641026	0.017094017094017	0.6666666666666666
879	32	11	0	Friday	summer	yes	No	Tier 2	summer	243	5/1/2020	38.0	53033003800	1	0.04526749	0.0	0.0
880	33	26	9	Friday	fall	yes	No	Tier 2	not_summer	114	5/1/2020	38.0	53033003800	1	0.2280701754385964	0.078947368	0.34615384615384615
881	34	99	59	Friday	winter	yes	No	Tier 2	not_summer	339	5/1/2020	38.0	53033003800	1	0.2920353982300885	0.1740412979351032	0.5959595959595959
882	36	10	4	Friday	summer	yes	No	Tier 2	summer	205	5/1/2020	38.0	53033003800	1	0.048780488	0.019512195	0.4
883	37	36	5	Sunday	summer	yes	Yes	Tier 2	summer	266	5/1/2020	38.0	53033003800	1	0.1353383458646616	0.018796992481203	0.1388888888888889
884	1	46	31	Friday	spring	no	No	Tier 2	not_summer	334	5/1/2020	39.0	53033003900	1	0.1377245508982036	0.092814371	0.6739130434782609
885	2	164	110	Friday	spring	no	No	Tier 2	not_summer	840	5/1/2020	39.0	53033003900	1	0.1952380952380952	0.1309523809523809	0.6707317073170732
886	3	286	176	Sunday	spring	no	Yes	Tier 2	not_summer	864	5/1/2020	39.0	53033003900	1	0.3310185185185185	0.2037037037037037	0.6153846153846154
887	4	565	274	Friday	spring	no	No	Tier 2	not_summer	728	5/1/2020	39.0	53033003900	1	0.7760989010989011	0.3763736263736263	0.4849557522123894
888	5	368	91	Thursday	spring	no	No	Tier 2	not_summer	877	5/1/2020	39.0	53033003900	1	0.419612314709236	0.1037628278221208	0.24728260869565216
889	6	553	258	Friday	summer	no	No	Tier 2	summer	787	5/1/2020	39.0	53033003900	1	0.7026683608640406	0.3278271918678526	0.4665461121157324
890	7	269	138	Friday	summer	no	No	Tier 2	summer	866	5/1/2020	39.0	53033003900	1	0.3106235565819861	0.1593533487297921	0.5130111524163569
891	9	90	54	Friday	summer	no	No	Tier 2	summer	693	5/1/2020	39.0	53033003900	1	0.1298701298701298	0.077922078	0.6
892	10	37	31	Wednesday	fall	no	No	Tier 2	not_summer	959	5/1/2020	39.0	53033003900	1	0.038581856	0.032325339	0.8378378378378378
893	12	203	114	Saturday	fall	no	Yes	Tier 2	not_summer	680	5/1/2020	39.0	53033003900	1	0.2985294117647059	0.1676470588235294	0.5615763546798029
894	14	82	65	Wednesday	winter	no	No	Tier 2	not_summer	811	5/1/2020	39.0	53033003900	1	0.1011097410604192	0.080147965	0.7926829268292683
895	15	5	3	Tuesday	winter	no	No	Tier 2	not_summer	691	5/1/2020	39.0	53033003900	1	0.00723589	0.004341534	0.6
896	16	36	25	Wednesday	winter	no	No	Tier 2	not_summer	920	5/1/2020	39.0	53033003900	1	0.039130435	0.027173913	0.6944444444444444
897	17	327	194	Wednesday	winter	no	No	Tier 2	not_summer	928	5/1/2020	39.0	53033003900	1	0.3523706896551724	0.209051724137931	0.5932721712538226
898	18	101	66	Friday	spring	no	No	Tier 2	not_summer	889	5/1/2020	39.0	53033003900	1	0.1136107986501687	0.07424072	0.6534653465346535
899	19	30	17	Friday	spring	yes	No	Tier 2	not_summer	794	5/1/2020	39.0	53033003900	1	0.0377833753148614	0.0214105793450881	0.5666666666666667
900	20	39	30	Friday	spring	yes	No	Tier 2	not_summer	677	5/1/2020	39.0	53033003900	1	0.05760709	0.044313146	0.7692307692307693
901	22	104	67	Sunday	spring	yes	Yes	Tier 2	not_summer	813	5/1/2020	39.0	53033003900	1	0.1279212792127921	0.082410824	0.6442307692307693
902	23	11	3	Friday	summer	yes	No	Tier 2	summer	993	5/1/2020	39.0	53033003900	1	0.0110775427995971	0.003021148	0.2727272727272727
903	24	151	102	Friday	summer	yes	No	Tier 2	summer	916	5/1/2020	39.0	53033003900	1	0.1648471615720524	0.111353711790393	0.6754966887417219
904	25	104	69	Friday	summer	yes	No	Tier 2	summer	839	5/1/2020	39.0	53033003900	1	0.1239570917759237	0.082240763	0.6634615384615384
905	26	92	80	Friday	fall	yes	No	Tier 2	not_summer	677	5/1/2020	39.0	53033003900	1	0.1358936484490399	0.1181683899556868	0.8695652173913043
906	28	32	24	Friday	winter	yes	No	Tier 2	not_summer	828	5/1/2020	39.0	53033003900	1	0.038647343	0.0289855072463768	0.75
907	29	273	111	Friday	winter	yes	No	Tier 2	not_summer	1089	5/1/2020	39.0	53033003900	1	0.2506887052341597	0.1019283746556473	0.4065934065934066
908	30	166	127	Wednesday	winter	yes	No	Tier 2	not_summer	841	5/1/2020	39.0	53033003900	1	0.1973840665873959	0.1510107015457788	0.7650602409638554
909	31	11	7	Friday	spring	yes	No	Tier 2	not_summer	704	5/1/2020	39.0	53033003900	1	0.015625	0.009943182	0.6363636363636364
910	32	86	49	Friday	summer	yes	No	Tier 2	summer	867	5/1/2020	39.0	53033003900	1	0.099192618	0.056516724	0.5697674418604651
911	33	95	89	Friday	fall	yes	No	Tier 2	not_summer	313	5/1/2020	39.0	53033003900	1	0.3035143769968051	0.2843450479233226	0.9368421052631579
912	34	60	46	Friday	winter	yes	No	Tier 2	not_summer	1158	5/1/2020	39.0	53033003900	1	0.051813472	0.0397236614853195	0.7666666666666667
913	35	14	11	Friday	spring	yes	No	Tier 2	not_summer	909	5/1/2020	39.0	53033003900	1	0.0154015401540154	0.01210121	0.7857142857142857
914	36	17	13	Friday	summer	yes	No	Tier 2	summer	1005	5/1/2020	39.0	53033003900	1	0.016915423	0.0129353233830845	0.7647058823529411
915	37	151	113	Sunday	summer	yes	Yes	Tier 2	summer	847	5/1/2020	39.0	53033003900	1	0.1782762691853601	0.1334120425029516	0.7483443708609272
916	1	38	7	Friday	spring	no	No	Tier 2	not_summer	310	5/1/2020	40.0	53033004000	1	0.1225806451612903	0.022580645	0.18421052631578946
917	2	49	17	Friday	spring	no	No	Tier 2	not_summer	608	5/1/2020	40.0	53033004000	1	0.080592105	0.0279605263157894	0.3469387755102041
918	3	77	28	Sunday	spring	no	Yes	Tier 2	not_summer	879	5/1/2020	40.0	53033004000	1	0.087599545	0.03185438	0.36363636363636365
919	4	207	122	Friday	spring	no	No	Tier 2	not_summer	660	5/1/2020	40.0	53033004000	1	0.3136363636363636	0.1848484848484848	0.5893719806763285
920	5	36	9	Thursday	spring	no	No	Tier 2	not_summer	639	5/1/2020	40.0	53033004000	1	0.056338028169014	0.0140845070422535	0.25
921	6	112	30	Friday	summer	no	No	Tier 2	summer	739	5/1/2020	40.0	53033004000	1	0.1515561569688768	0.040595399	0.26785714285714285
922	7	481	121	Friday	summer	no	No	Tier 2	summer	682	5/1/2020	40.0	53033004000	1	0.7052785923753666	0.1774193548387097	0.2515592515592516
923	9	93	35	Friday	summer	no	No	Tier 2	summer	702	5/1/2020	40.0	53033004000	1	0.1324786324786324	0.04985755	0.3763440860215054
924	10	25	16	Wednesday	fall	no	No	Tier 2	not_summer	727	5/1/2020	40.0	53033004000	1	0.034387895	0.022008253	0.64
925	12	50	22	Saturday	fall	no	Yes	Tier 2	not_summer	956	5/1/2020	40.0	53033004000	1	0.052301255	0.023012552	0.44
926	14	102	79	Wednesday	winter	no	No	Tier 2	not_summer	730	5/1/2020	40.0	53033004000	1	0.1397260273972602	0.1082191780821917	0.7745098039215687
927	15	39	32	Tuesday	winter	no	No	Tier 2	not_summer	926	5/1/2020	40.0	53033004000	1	0.0421166306695464	0.034557235	0.8205128205128205
928	16	38	22	Wednesday	winter	no	No	Tier 2	not_summer	607	5/1/2020	40.0	53033004000	1	0.062602965	0.0362438220757825	0.5789473684210527
929	17	131	74	Wednesday	winter	no	No	Tier 2	not_summer	682	5/1/2020	40.0	53033004000	1	0.1920821114369501	0.1085043988269794	0.5648854961832062
930	18	2	2	Friday	spring	no	No	Tier 2	not_summer	749	5/1/2020	40.0	53033004000	1	0.002670227	0.002670227	1.0
931	19	61	35	Friday	spring	yes	No	Tier 2	not_summer	683	5/1/2020	40.0	53033004000	1	0.089311859	0.05124451	0.5737704918032787
932	20	112	51	Friday	spring	yes	No	Tier 2	not_summer	660	5/1/2020	40.0	53033004000	1	0.1696969696969697	0.077272727	0.45535714285714285
933	22	98	88	Sunday	spring	yes	Yes	Tier 2	not_summer	767	5/1/2020	40.0	53033004000	1	0.1277705345501955	0.1147327249022164	0.8979591836734694
934	23	348	307	Friday	summer	yes	No	Tier 2	summer	752	5/1/2020	40.0	53033004000	1	0.4627659574468085	0.4082446808510638	0.882183908045977
935	24	143	36	Friday	summer	yes	No	Tier 2	summer	774	5/1/2020	40.0	53033004000	1	0.1847545219638243	0.0465116279069767	0.2517482517482518
936	25	34	28	Friday	summer	yes	No	Tier 2	summer	820	5/1/2020	40.0	53033004000	1	0.0414634146341463	0.034146341	0.8235294117647058
937	26	137	31	Friday	fall	yes	No	Tier 2	not_summer	711	5/1/2020	40.0	53033004000	1	0.1926863572433192	0.043600563	0.22627737226277372
938	28	19	3	Friday	winter	yes	No	Tier 2	not_summer	667	5/1/2020	40.0	53033004000	1	0.028485757	0.004497751	0.15789473684210525
939	29	25	7	Friday	winter	yes	No	Tier 2	not_summer	727	5/1/2020	40.0	53033004000	1	0.034387895	0.009628611	0.28
940	30	62	17	Wednesday	winter	yes	No	Tier 2	not_summer	637	5/1/2020	40.0	53033004000	1	0.09733124	0.0266875981161695	0.27419354838709675
941	31	93	74	Friday	spring	yes	No	Tier 2	not_summer	813	5/1/2020	40.0	53033004000	1	0.1143911439114391	0.09102091	0.7956989247311828
942	32	50	18	Friday	summer	yes	No	Tier 2	summer	626	5/1/2020	40.0	53033004000	1	0.079872204	0.028753994	0.36
943	33	44	32	Friday	fall	yes	No	Tier 2	not_summer	411	5/1/2020	40.0	53033004000	1	0.1070559610705596	0.077858881	0.7272727272727273
944	34	123	60	Friday	winter	yes	No	Tier 2	not_summer	761	5/1/2020	40.0	53033004000	1	0.1616294349540079	0.078843627	0.4878048780487805
945	35	210	86	Friday	spring	yes	No	Tier 2	not_summer	629	5/1/2020	40.0	53033004000	1	0.3338632750397456	0.136724960254372	0.4095238095238095
946	36	17	5	Friday	summer	yes	No	Tier 2	summer	727	5/1/2020	40.0	53033004000	1	0.0233837689133425	0.006877579	0.29411764705882354
947	37	6	6	Sunday	summer	yes	Yes	Tier 2	summer	863	5/1/2020	40.0	53033004000	1	0.006952491	0.006952491	1.0
948	1	26	18	Friday	spring	no	No	Tier 2	not_summer	207	5/1/2020	41.0	53033004100	1	0.1256038647342995	0.086956522	0.6923076923076923
949	2	166	55	Friday	spring	no	No	Tier 2	not_summer	765	5/1/2020	41.0	53033004100	1	0.2169934640522876	0.071895425	0.3313253012048193
950	3	96	47	Sunday	spring	no	Yes	Tier 2	not_summer	966	5/1/2020	41.0	53033004100	1	0.099378882	0.0486542443064182	0.4895833333333333
951	4	1411	147	Friday	spring	no	No	Tier 2	not_summer	820	5/1/2020	41.0	53033004100	1	1.7207317073170731	0.1792682926829268	0.1041814316087881
952	6	338	25	Friday	summer	no	No	Tier 2	summer	904	5/1/2020	41.0	53033004100	1	0.3738938053097345	0.027654867	0.07396449704142012
953	7	519	72	Friday	summer	no	No	Tier 2	summer	930	5/1/2020	41.0	53033004100	1	0.5580645161290323	0.077419355	0.13872832369942195
954	9	438	45	Friday	summer	no	No	Tier 2	summer	751	5/1/2020	41.0	53033004100	1	0.5832223701731025	0.059920107	0.10273972602739725
955	10	260	130	Wednesday	fall	no	No	Tier 2	not_summer	883	5/1/2020	41.0	53033004100	1	0.2944507361268403	0.1472253680634201	0.5
956	12	112	85	Saturday	fall	no	Yes	Tier 2	not_summer	974	5/1/2020	41.0	53033004100	1	0.1149897330595482	0.087268994	0.7589285714285714
957	14	155	97	Wednesday	winter	no	No	Tier 2	not_summer	915	5/1/2020	41.0	53033004100	1	0.1693989071038251	0.1060109289617486	0.6258064516129033
958	15	33	16	Tuesday	winter	no	No	Tier 2	not_summer	915	5/1/2020	41.0	53033004100	1	0.0360655737704918	0.0174863387978142	0.48484848484848486
959	16	82	57	Wednesday	winter	no	No	Tier 2	not_summer	891	5/1/2020	41.0	53033004100	1	0.092031425	0.063973064	0.6951219512195121
960	17	595	261	Wednesday	winter	no	No	Tier 2	not_summer	921	5/1/2020	41.0	53033004100	1	0.6460369163952225	0.2833876221498371	0.43865546218487395
961	18	153	65	Friday	spring	no	No	Tier 2	not_summer	808	5/1/2020	41.0	53033004100	1	0.1893564356435643	0.080445545	0.42483660130718953
962	19	134	45	Friday	spring	yes	No	Tier 2	not_summer	873	5/1/2020	41.0	53033004100	1	0.1534936998854524	0.051546392	0.3358208955223881
963	20	63	28	Friday	spring	yes	No	Tier 2	not_summer	861	5/1/2020	41.0	53033004100	1	0.073170732	0.032520325203252	0.4444444444444444
964	21	1	1	Friday	spring	yes	No	Tier 2	not_summer	859	5/1/2020	41.0	53033004100	1	0.001164144	0.001164144	1.0
965	22	55	40	Sunday	spring	yes	Yes	Tier 2	not_summer	881	5/1/2020	41.0	53033004100	1	0.062429058	0.045402951	0.7272727272727273
966	23	97	57	Friday	summer	yes	No	Tier 2	summer	1067	5/1/2020	41.0	53033004100	1	0.090909091	0.0534208059981255	0.5876288659793815
967	24	111	16	Friday	summer	yes	No	Tier 2	summer	968	5/1/2020	41.0	53033004100	1	0.1146694214876033	0.016528926	0.14414414414414414
968	25	164	68	Friday	summer	yes	No	Tier 2	summer	828	5/1/2020	41.0	53033004100	1	0.1980676328502415	0.082125604	0.4146341463414634
969	26	404	166	Friday	fall	yes	No	Tier 2	not_summer	801	5/1/2020	41.0	53033004100	1	0.5043695380774033	0.2072409488139825	0.41089108910891087
970	28	4	4	Friday	winter	yes	No	Tier 2	not_summer	878	5/1/2020	41.0	53033004100	1	0.004555809	0.004555809	1.0
971	29	532	302	Friday	winter	yes	No	Tier 2	not_summer	941	5/1/2020	41.0	53033004100	1	0.565356004	0.3209351753453772	0.5676691729323309
972	30	231	160	Wednesday	winter	yes	No	Tier 2	not_summer	885	5/1/2020	41.0	53033004100	1	0.2610169491525423	0.1807909604519774	0.6926406926406926
973	31	54	30	Friday	spring	yes	No	Tier 2	not_summer	1043	5/1/2020	41.0	53033004100	1	0.05177373	0.0287631831255992	0.5555555555555556
974	32	526	162	Friday	summer	yes	No	Tier 2	summer	687	5/1/2020	41.0	53033004100	1	0.7656477438136827	0.2358078602620087	0.30798479087452474
975	33	46	2	Friday	fall	yes	No	Tier 2	not_summer	231	5/1/2020	41.0	53033004100	1	0.1991341991341991	0.008658009	0.043478260869565216
976	34	122	44	Friday	winter	yes	No	Tier 2	not_summer	1024	5/1/2020	41.0	53033004100	1	0.119140625	0.04296875	0.36065573770491804
977	35	95	26	Friday	spring	yes	No	Tier 2	not_summer	829	5/1/2020	41.0	53033004100	1	0.1145958986731001	0.031363088057901	0.2736842105263158
978	36	100	29	Friday	summer	yes	No	Tier 2	summer	925	5/1/2020	41.0	53033004100	1	0.1081081081081081	0.031351351	0.29
979	37	12	9	Sunday	summer	yes	Yes	Tier 2	summer	819	5/1/2020	41.0	53033004100	1	0.0146520146520146	0.010989011	0.75
980	1	374	83	Friday	spring	no	No	Tier 2	not_summer	786	5/1/2020	42.0	53033004200	1	0.4758269720101781	0.1055979643765903	0.22192513368983957
981	2	387	105	Friday	spring	no	No	Tier 2	not_summer	1085	5/1/2020	42.0	53033004200	1	0.3566820276497696	0.096774194	0.2713178294573643
982	3	438	108	Sunday	spring	no	Yes	Tier 2	not_summer	1423	5/1/2020	42.0	53033004200	1	0.3078004216444132	0.075895994	0.2465753424657534
983	4	493	178	Friday	spring	no	No	Tier 2	not_summer	1153	5/1/2020	42.0	53033004200	1	0.427580225498699	0.1543798785776235	0.36105476673427994
984	5	2	0	Thursday	spring	no	No	Tier 2	not_summer	1164	5/1/2020	42.0	53033004200	1	0.001718213	0.0	0.0
985	6	471	255	Friday	summer	no	No	Tier 2	summer	1182	5/1/2020	42.0	53033004200	1	0.398477157360406	0.215736040609137	0.5414012738853503
986	7	1228	268	Friday	summer	no	No	Tier 2	summer	1136	5/1/2020	42.0	53033004200	1	1.0809859154929575	0.2359154929577464	0.2182410423452769
987	9	635	162	Friday	summer	no	No	Tier 2	summer	1021	5/1/2020	42.0	53033004200	1	0.6219392752203722	0.1586679725759059	0.2551181102362205
988	10	1041	326	Wednesday	fall	no	No	Tier 2	not_summer	1386	5/1/2020	42.0	53033004200	1	0.7510822510822511	0.2352092352092352	0.31316042267050914
989	12	67	38	Saturday	fall	no	Yes	Tier 2	not_summer	1305	5/1/2020	42.0	53033004200	1	0.051340996	0.0291187739463601	0.5671641791044776
990	14	222	98	Wednesday	winter	no	No	Tier 2	not_summer	1371	5/1/2020	42.0	53033004200	1	0.161925601750547	0.071480671	0.44144144144144143
991	15	44	31	Tuesday	winter	no	No	Tier 2	not_summer	1520	5/1/2020	42.0	53033004200	1	0.028947368	0.0203947368421052	0.7045454545454546
992	16	244	125	Wednesday	winter	no	No	Tier 2	not_summer	1319	5/1/2020	42.0	53033004200	1	0.1849886277482941	0.094768764	0.5122950819672131
993	17	346	140	Wednesday	winter	no	No	Tier 2	not_summer	1388	5/1/2020	42.0	53033004200	1	0.2492795389048991	0.100864553314121	0.4046242774566474
994	18	674	165	Friday	spring	no	No	Tier 2	not_summer	1311	5/1/2020	42.0	53033004200	1	0.5141113653699466	0.125858123569794	0.24480712166172106
995	19	902	301	Friday	spring	yes	No	Tier 2	not_summer	1343	5/1/2020	42.0	53033004200	1	0.6716306775874907	0.2241250930752047	0.33370288248337027
996	20	1239	241	Friday	spring	yes	No	Tier 2	not_summer	1375	5/1/2020	42.0	53033004200	1	0.901090909	0.1752727272727272	0.19451170298627926
997	21	890	261	Friday	spring	yes	No	Tier 2	not_summer	1327	5/1/2020	42.0	53033004200	1	0.6706857573474001	0.1966842501883949	0.2932584269662921
998	22	2229	545	Sunday	spring	yes	Yes	Tier 2	not_summer	1226	5/1/2020	42.0	53033004200	1	1.8181076672104404	0.4445350734094617	0.24450426200089725
999	23	1510	443	Friday	summer	yes	No	Tier 2	summer	1294	5/1/2020	42.0	53033004200	1	1.166924265842349	0.3423493044822256	0.2933774834437086
1000	24	1088	327	Friday	summer	yes	No	Tier 2	summer	1240	5/1/2020	42.0	53033004200	1	0.8774193548387097	0.2637096774193548	0.3005514705882353
1001	25	1227	371	Friday	summer	yes	No	Tier 2	summer	1365	5/1/2020	42.0	53033004200	1	0.8989010989010989	0.2717948717948718	0.3023634881825591
1002	26	576	202	Friday	fall	yes	No	Tier 2	not_summer	1192	5/1/2020	42.0	53033004200	1	0.4832214765100671	0.1694630872483221	0.3506944444444444
1003	28	54	34	Friday	winter	yes	No	Tier 2	not_summer	1386	5/1/2020	42.0	53033004200	1	0.038961039	0.0245310245310245	0.6296296296296297
1004	29	235	116	Friday	winter	yes	No	Tier 2	not_summer	1414	5/1/2020	42.0	53033004200	1	0.1661951909476662	0.082036775	0.49361702127659574
1005	30	315	49	Wednesday	winter	yes	No	Tier 2	not_summer	1190	5/1/2020	42.0	53033004200	1	0.2647058823529412	0.0411764705882352	0.15555555555555556
1006	31	1074	378	Friday	spring	yes	No	Tier 2	not_summer	1177	5/1/2020	42.0	53033004200	1	0.9124893797790994	0.3211554800339847	0.35195530726256985
1007	32	1414	691	Friday	summer	yes	No	Tier 2	summer	1217	5/1/2020	42.0	53033004200	1	1.161873459326212	0.5677896466721446	0.4886845827439887
1008	33	117	68	Friday	fall	yes	No	Tier 2	not_summer	818	5/1/2020	42.0	53033004200	1	0.1430317848410758	0.083129584	0.5811965811965812
1009	34	501	124	Friday	winter	yes	No	Tier 2	not_summer	1074	5/1/2020	42.0	53033004200	1	0.4664804469273743	0.1154562383612663	0.24750499001996007
1010	35	874	268	Friday	spring	yes	No	Tier 2	not_summer	1066	5/1/2020	42.0	53033004200	1	0.8198874296435272	0.2514071294559099	0.30663615560640733
1011	36	486	208	Friday	summer	yes	No	Tier 2	summer	1327	5/1/2020	42.0	53033004200	1	0.3662396382818387	0.1567445365486058	0.4279835390946502
1012	37	263	108	Sunday	summer	yes	Yes	Tier 2	summer	1195	5/1/2020	42.0	53033004200	1	0.2200836820083682	0.090376569	0.41064638783269963
1013	1	51	8	Friday	spring	no	No	Tier 2	not_summer	81	5/1/2020	43.01	53033004301	1	0.6296296296296297	0.098765432	0.1568627450980392
1014	2	54	3	Friday	spring	no	No	Tier 2	not_summer	183	5/1/2020	43.01	53033004301	1	0.2950819672131147	0.016393443	0.05555555555555555
1015	3	2	1	Sunday	spring	no	Yes	Tier 2	not_summer	150	5/1/2020	43.01	53033004301	1	0.0133333333333333	0.006666667	0.5
1016	4	58	28	Friday	spring	no	No	Tier 2	not_summer	199	5/1/2020	43.01	53033004301	1	0.2914572864321608	0.1407035175879397	0.4827586206896552
1017	5	5	1	Thursday	spring	no	No	Tier 2	not_summer	122	5/1/2020	43.01	53033004301	1	0.040983606557377	0.008196721	0.2
1018	6	129	23	Friday	summer	no	No	Tier 2	summer	193	5/1/2020	43.01	53033004301	1	0.6683937823834197	0.1191709844559585	0.17829457364341086
1019	7	36	24	Friday	summer	no	No	Tier 2	summer	215	5/1/2020	43.01	53033004301	1	0.1674418604651162	0.1116279069767441	0.6666666666666666
1020	9	77	4	Friday	summer	no	No	Tier 2	summer	248	5/1/2020	43.01	53033004301	1	0.3104838709677419	0.0161290322580645	0.05194805194805195
1021	10	37	0	Wednesday	fall	no	No	Tier 2	not_summer	180	5/1/2020	43.01	53033004301	1	0.2055555555555555	0.0	0.0
1022	12	57	28	Saturday	fall	no	Yes	Tier 2	not_summer	260	5/1/2020	43.01	53033004301	1	0.2192307692307692	0.1076923076923077	0.49122807017543857
1023	14	36	22	Wednesday	winter	no	No	Tier 2	not_summer	263	5/1/2020	43.01	53033004301	1	0.1368821292775665	0.08365019	0.6111111111111112
1024	15	18	1	Tuesday	winter	no	No	Tier 2	not_summer	149	5/1/2020	43.01	53033004301	1	0.1208053691275167	0.006711409	0.05555555555555555
1025	16	55	25	Wednesday	winter	no	No	Tier 2	not_summer	297	5/1/2020	43.01	53033004301	1	0.1851851851851851	0.084175084	0.45454545454545453
1026	17	246	43	Wednesday	winter	no	No	Tier 2	not_summer	252	5/1/2020	43.01	53033004301	1	0.9761904761904762	0.1706349206349206	0.17479674796747968
1027	18	75	49	Friday	spring	no	No	Tier 2	not_summer	284	5/1/2020	43.01	53033004301	1	0.2640845070422535	0.1725352112676056	0.6533333333333333
1028	19	124	25	Friday	spring	yes	No	Tier 2	not_summer	255	5/1/2020	43.01	53033004301	1	0.4862745098039215	0.098039216	0.20161290322580644
1029	20	99	17	Friday	spring	yes	No	Tier 2	not_summer	172	5/1/2020	43.01	53033004301	1	0.5755813953488372	0.098837209	0.1717171717171717
1030	21	287	197	Friday	spring	yes	No	Tier 2	not_summer	224	5/1/2020	43.01	53033004301	1	1.28125	0.8794642857142857	0.686411149825784
1031	22	44	5	Sunday	spring	yes	Yes	Tier 2	not_summer	240	5/1/2020	43.01	53033004301	1	0.1833333333333333	0.0208333333333333	0.11363636363636363
1032	23	90	20	Friday	summer	yes	No	Tier 2	summer	99	5/1/2020	43.01	53033004301	1	0.9090909090909092	0.202020202020202	0.2222222222222222
1033	24	57	25	Friday	summer	yes	No	Tier 2	summer	179	5/1/2020	43.01	53033004301	1	0.3184357541899441	0.1396648044692737	0.43859649122807015
1034	25	114	33	Friday	summer	yes	No	Tier 2	summer	237	5/1/2020	43.01	53033004301	1	0.4810126582278481	0.1392405063291139	0.2894736842105263
1035	26	327	101	Friday	fall	yes	No	Tier 2	not_summer	289	5/1/2020	43.01	53033004301	1	1.1314878892733564	0.3494809688581315	0.308868501529052
1036	28	120	46	Friday	winter	yes	No	Tier 2	not_summer	316	5/1/2020	43.01	53033004301	1	0.379746835	0.1455696202531645	0.38333333333333336
1037	29	517	221	Friday	winter	yes	No	Tier 2	not_summer	223	5/1/2020	43.01	53033004301	1	2.318385650224215	0.9910313901345292	0.4274661508704062
1038	30	271	96	Wednesday	winter	yes	No	Tier 2	not_summer	237	5/1/2020	43.01	53033004301	1	1.1434599156118144	0.4050632911392405	0.35424354243542433
1039	31	1363	452	Friday	spring	yes	No	Tier 2	not_summer	216	5/1/2020	43.01	53033004301	1	6.310185185185185	2.092592592592593	0.33162142333088773
1040	32	3204	1077	Friday	summer	yes	No	Tier 2	summer	286	5/1/2020	43.01	53033004301	1	11.202797202797203	3.765734265734266	0.33614232209737827
1041	33	126	54	Friday	fall	yes	No	Tier 2	not_summer	84	5/1/2020	43.01	53033004301	1	1.5	0.6428571428571429	0.42857142857142855
1042	34	652	182	Friday	winter	yes	No	Tier 2	not_summer	284	5/1/2020	43.01	53033004301	1	2.295774647887324	0.6408450704225352	0.2791411042944785
1043	35	876	377	Friday	spring	yes	No	Tier 2	not_summer	186	5/1/2020	43.01	53033004301	1	4.709677419354839	2.0268817204301075	0.430365296803653
1044	36	393	169	Friday	summer	yes	No	Tier 2	summer	143	5/1/2020	43.01	53033004301	1	2.7482517482517483	1.181818181818182	0.4300254452926209
1045	37	294	91	Sunday	summer	yes	Yes	Tier 2	summer	209	5/1/2020	43.01	53033004301	1	1.4066985645933014	0.4354066985645933	0.30952380952380953
1046	4	4	0	Friday	spring	no	No	Tier 1	not_summer	58	5/29/2020	43.02	53033004302	1	0.068965517	0.0	0.0
1047	7	2	1	Friday	summer	no	No	Tier 1	summer	71	5/29/2020	43.02	53033004302	1	0.028169014084507	0.0140845070422535	0.5
1048	8	3	0	Sunday	summer	no	Yes	Tier 1	summer	80	5/29/2020	43.02	53033004302	1	0.0375	0.0	0.0
1049	10	1	0	Wednesday	fall	no	No	Tier 1	not_summer	76	5/29/2020	43.02	53033004302	1	0.0131578947368421	0.0	0.0
1050	16	7	6	Wednesday	winter	no	No	Tier 1	not_summer	133	5/29/2020	43.02	53033004302	1	0.052631579	0.0451127819548872	0.8571428571428571
1051	18	1	1	Friday	spring	no	No	Tier 1	not_summer	97	5/29/2020	43.02	53033004302	1	0.0103092783505154	0.0103092783505154	1.0
1052	26	157	26	Friday	fall	yes	No	Tier 1	not_summer	141	5/29/2020	43.02	53033004302	1	1.1134751773049645	0.1843971631205673	0.16560509554140126
1053	29	74	49	Friday	winter	yes	No	Tier 1	not_summer	81	5/29/2020	43.02	53033004302	1	0.9135802469135802	0.6049382716049383	0.6621621621621622
1054	33	14	5	Friday	fall	yes	No	Tier 1	not_summer	33	5/29/2020	43.02	53033004302	1	0.4242424242424242	0.1515151515151515	0.35714285714285715
1055	34	5	5	Friday	winter	yes	No	Tier 1	not_summer	70	5/29/2020	43.02	53033004302	1	0.071428571	0.071428571	1.0
1056	35	4	0	Friday	spring	yes	No	Tier 1	not_summer	114	5/29/2020	43.02	53033004302	1	0.035087719	0.0	0.0
1057	1	30	10	Friday	spring	no	No	Tier 1	not_summer	99	5/1/2020	44.0	53033004400	1	0.303030303030303	0.101010101010101	0.3333333333333333
1058	2	259	48	Friday	spring	no	No	Tier 1	not_summer	212	5/1/2020	44.0	53033004400	1	1.221698113207547	0.2264150943396226	0.18532818532818532
1059	3	160	91	Sunday	spring	no	Yes	Tier 1	not_summer	164	5/1/2020	44.0	53033004400	1	0.975609756	0.5548780487804879	0.56875
1060	4	237	84	Friday	spring	no	No	Tier 1	not_summer	244	5/1/2020	44.0	53033004400	1	0.971311475409836	0.3442622950819672	0.35443037974683544
1061	5	340	52	Thursday	spring	no	No	Tier 1	not_summer	209	5/1/2020	44.0	53033004400	1	1.6267942583732058	0.2488038277511961	0.15294117647058825
1062	6	431	91	Friday	summer	no	No	Tier 1	summer	228	5/1/2020	44.0	53033004400	1	1.8903508771929824	0.3991228070175439	0.2111368909512761
1063	7	160	48	Friday	summer	no	No	Tier 1	summer	248	5/1/2020	44.0	53033004400	1	0.6451612903225806	0.1935483870967742	0.3
1064	8	440	103	Sunday	summer	no	Yes	Tier 1	summer	256	5/1/2020	44.0	53033004400	1	1.71875	0.40234375	0.2340909090909091
1065	9	26	0	Friday	summer	no	No	Tier 1	summer	136	5/1/2020	44.0	53033004400	1	0.1911764705882352	0.0	0.0
1066	10	213	55	Wednesday	fall	no	No	Tier 1	not_summer	240	5/1/2020	44.0	53033004400	1	0.8875	0.2291666666666666	0.25821596244131456
1067	12	141	31	Saturday	fall	no	Yes	Tier 1	not_summer	183	5/1/2020	44.0	53033004400	1	0.7704918032786885	0.1693989071038251	0.2198581560283688
1068	13	43	24	Friday	fall	no	No	Tier 1	not_summer	177	5/1/2020	44.0	53033004400	1	0.2429378531073446	0.135593220338983	0.5581395348837209
1069	14	228	98	Wednesday	winter	no	No	Tier 1	not_summer	235	5/1/2020	44.0	53033004400	1	0.9702127659574468	0.4170212765957446	0.4298245614035088
1070	15	109	36	Tuesday	winter	no	No	Tier 1	not_summer	252	5/1/2020	44.0	53033004400	1	0.4325396825396825	0.1428571428571428	0.3302752293577982
1071	16	175	49	Wednesday	winter	no	No	Tier 1	not_summer	236	5/1/2020	44.0	53033004400	1	0.7415254237288136	0.2076271186440678	0.28
1072	17	246	76	Wednesday	winter	no	No	Tier 1	not_summer	266	5/1/2020	44.0	53033004400	1	0.92481203	0.2857142857142857	0.3089430894308943
1073	18	795	274	Friday	spring	no	No	Tier 1	not_summer	234	5/1/2020	44.0	53033004400	1	3.3974358974358974	1.170940170940171	0.34465408805031444
1074	20	553	172	Friday	spring	yes	No	Tier 1	not_summer	227	5/1/2020	44.0	53033004400	1	2.436123348017621	0.7577092511013216	0.31103074141048825
1075	22	73	17	Sunday	spring	yes	Yes	Tier 1	not_summer	251	5/1/2020	44.0	53033004400	1	0.2908366533864542	0.067729084	0.2328767123287671
1076	23	245	107	Friday	summer	yes	No	Tier 1	summer	294	5/1/2020	44.0	53033004400	1	0.8333333333333334	0.3639455782312925	0.43673469387755104
1077	24	325	91	Friday	summer	yes	No	Tier 1	summer	436	5/1/2020	44.0	53033004400	1	0.7454128440366973	0.2087155963302752	0.28
1078	25	437	225	Friday	summer	yes	No	Tier 1	summer	248	5/1/2020	44.0	53033004400	1	1.7620967741935485	0.907258065	0.5148741418764302
1079	28	571	223	Friday	winter	yes	No	Tier 1	not_summer	231	5/1/2020	44.0	53033004400	1	2.471861471861472	0.9653679653679652	0.3905429071803853
1080	29	1179	229	Friday	winter	yes	No	Tier 1	not_summer	251	5/1/2020	44.0	53033004400	1	4.697211155378486	0.9123505976095616	0.19423240033927056
1081	30	526	143	Wednesday	winter	yes	No	Tier 1	not_summer	261	5/1/2020	44.0	53033004400	1	2.0153256704980844	0.5478927203065134	0.2718631178707224
1082	31	839	219	Friday	spring	yes	No	Tier 1	not_summer	242	5/1/2020	44.0	53033004400	1	3.4669421487603307	0.9049586776859504	0.26102502979737785
1083	32	856	246	Friday	summer	yes	No	Tier 1	summer	216	5/1/2020	44.0	53033004400	1	3.962962962962963	1.1388888888888888	0.28738317757009346
1084	33	226	79	Friday	fall	yes	No	Tier 1	not_summer	98	5/1/2020	44.0	53033004400	1	2.306122448979592	0.8061224489795918	0.3495575221238938
1085	34	571	139	Friday	winter	yes	No	Tier 1	not_summer	352	5/1/2020	44.0	53033004400	1	1.6221590909090908	0.3948863636363636	0.2434325744308231
1086	35	2470	524	Friday	spring	yes	No	Tier 1	not_summer	406	5/1/2020	44.0	53033004400	1	6.083743842364532	1.290640394	0.21214574898785424
1087	36	5643	1106	Friday	summer	yes	No	Tier 1	summer	850	5/1/2020	44.0	53033004400	1	6.638823529411765	1.3011764705882354	0.19599503810030125
1088	37	371	172	Sunday	summer	yes	Yes	Tier 1	summer	220	5/1/2020	44.0	53033004400	1	1.6863636363636365	0.7818181818181819	0.4636118598382749
1089	19	101	44	Friday	spring	yes	No	Tier 2	not_summer	518	4/16/2021	45.0	53033004500	1	0.1949806949806949	0.084942085	0.43564356435643564
1090	1	1929	358	Friday	spring	no	No	Tier 2	not_summer	338	5/1/2020	46.0	53033004600	1	5.707100591715976	1.0591715976331362	0.1855883877656817
1091	2	8911	1813	Friday	spring	no	No	Tier 2	not_summer	736	5/1/2020	46.0	53033004600	1	12.107336956521738	2.463315217391304	0.20345640219952868
1092	3	7246	1407	Sunday	spring	no	Yes	Tier 2	not_summer	666	5/1/2020	46.0	53033004600	1	10.87987987987988	2.112612612612613	0.19417609715705217
1093	4	3440	925	Friday	spring	no	No	Tier 2	not_summer	710	5/1/2020	46.0	53033004600	1	4.845070422535211	1.3028169014084507	0.2688953488372093
1094	5	1623	438	Thursday	spring	no	No	Tier 2	not_summer	641	5/1/2020	46.0	53033004600	1	2.5319812792511702	0.6833073322932918	0.2698706099815157
1095	6	1577	374	Friday	summer	no	No	Tier 2	summer	616	5/1/2020	46.0	53033004600	1	2.560064935064935	0.6071428571428571	0.23715916296766013
1096	7	1679	401	Friday	summer	no	No	Tier 2	summer	791	5/1/2020	46.0	53033004600	1	2.122629582806574	0.506953224	0.2388326384752829
1097	8	3558	1016	Sunday	summer	no	Yes	Tier 2	summer	726	5/1/2020	46.0	53033004600	1	4.900826446280992	1.399449035812672	0.2855536818437324
1098	9	1301	330	Friday	summer	no	No	Tier 2	summer	620	5/1/2020	46.0	53033004600	1	2.0983870967741933	0.532258065	0.2536510376633359
1099	10	1614	433	Wednesday	fall	no	No	Tier 2	not_summer	699	5/1/2020	46.0	53033004600	1	2.3090128755364807	0.6194563662374821	0.26827757125154894
1100	12	8680	1813	Saturday	fall	no	Yes	Tier 2	not_summer	715	5/1/2020	46.0	53033004600	1	12.13986013986014	2.535664335664336	0.20887096774193548
1101	13	2979	592	Friday	fall	no	No	Tier 2	not_summer	692	5/1/2020	46.0	53033004600	1	4.304913294797688	0.8554913294797688	0.19872440416247064
1102	14	4035	852	Wednesday	winter	no	No	Tier 2	not_summer	744	5/1/2020	46.0	53033004600	1	5.423387096774194	1.1451612903225807	0.21115241635687731
1103	15	1048	279	Tuesday	winter	no	No	Tier 2	not_summer	602	5/1/2020	46.0	53033004600	1	1.7408637873754154	0.4634551495016611	0.26622137404580154
1104	16	1733	451	Wednesday	winter	no	No	Tier 2	not_summer	832	5/1/2020	46.0	53033004600	1	2.0829326923076925	0.5420673076923077	0.26024235429890363
1105	17	4640	704	Wednesday	winter	no	No	Tier 2	not_summer	606	5/1/2020	46.0	53033004600	1	7.656765676567657	1.1617161716171618	0.15172413793103448
1106	18	2945	549	Friday	spring	no	No	Tier 2	not_summer	864	5/1/2020	46.0	53033004600	1	3.408564814814815	0.6354166666666666	0.1864176570458404
1107	19	31	12	Friday	spring	yes	No	Tier 2	not_summer	288	5/1/2020	46.0	53033004600	1	0.1076388888888889	0.0416666666666666	0.3870967741935484
1108	20	2175	680	Friday	spring	yes	No	Tier 2	not_summer	684	5/1/2020	46.0	53033004600	1	3.179824561403509	0.9941520467836256	0.31264367816091954
1109	21	1942	576	Friday	spring	yes	No	Tier 2	not_summer	794	5/1/2020	46.0	53033004600	1	2.445843828715365	0.725440806	0.29660144181256437
1110	22	2716	554	Sunday	spring	yes	Yes	Tier 2	not_summer	873	5/1/2020	46.0	53033004600	1	3.111111111111111	0.6345933562428407	0.20397643593519882
1111	23	922	214	Friday	summer	yes	No	Tier 2	summer	846	5/1/2020	46.0	53033004600	1	1.0898345153664302	0.2529550827423167	0.23210412147505424
1112	24	344	158	Friday	summer	yes	No	Tier 2	summer	824	5/1/2020	46.0	53033004600	1	0.4174757281553398	0.1917475728155339	0.45930232558139533
1113	25	2562	935	Friday	summer	yes	No	Tier 2	summer	889	5/1/2020	46.0	53033004600	1	2.881889763779528	1.0517435320584927	0.36494925839188136
1114	26	2913	984	Friday	fall	yes	No	Tier 2	not_summer	771	5/1/2020	46.0	53033004600	1	3.778210116731517	1.2762645914396886	0.33779608650875387
1115	28	2162	372	Friday	winter	yes	No	Tier 2	not_summer	842	5/1/2020	46.0	53033004600	1	2.5676959619952493	0.4418052256532066	0.17206290471785385
1116	29	2148	579	Friday	winter	yes	No	Tier 2	not_summer	853	5/1/2020	46.0	53033004600	1	2.5181711606096133	0.6787807737397421	0.26955307262569833
1117	30	5123	992	Wednesday	winter	yes	No	Tier 2	not_summer	757	5/1/2020	46.0	53033004600	1	6.767503302509907	1.310435931307794	0.19363654108920555
1118	31	799	270	Friday	spring	yes	No	Tier 2	not_summer	795	5/1/2020	46.0	53033004600	1	1.0050314465408805	0.3396226415094339	0.3379224030037547
1119	32	1940	507	Friday	summer	yes	No	Tier 2	summer	761	5/1/2020	46.0	53033004600	1	2.5492772667542707	0.6662286465177398	0.261340206185567
1120	33	311	94	Friday	fall	yes	No	Tier 2	not_summer	372	5/1/2020	46.0	53033004600	1	0.8360215053763441	0.2526881720430107	0.3022508038585209
1121	34	7444	1712	Friday	winter	yes	No	Tier 2	not_summer	882	5/1/2020	46.0	53033004600	1	8.439909297052154	1.9410430839002268	0.22998387963460504
1122	35	1742	630	Friday	spring	yes	No	Tier 2	not_summer	896	5/1/2020	46.0	53033004600	1	1.9441964285714288	0.703125	0.3616532721010333
1123	36	785	227	Friday	summer	yes	No	Tier 2	summer	906	5/1/2020	46.0	53033004600	1	0.8664459161147903	0.2505518763796909	0.289171974522293
1124	37	2158	711	Sunday	summer	yes	Yes	Tier 2	summer	852	5/1/2020	46.0	53033004600	1	2.532863849765258	0.8345070422535211	0.32947173308619093
1125	1	419	144	Friday	spring	no	No	Tier 2	not_summer	710	5/1/2020	47.0	53033004700	1	0.5901408450704225	0.2028169014084507	0.3436754176610978
1126	2	3004	710	Friday	spring	no	No	Tier 2	not_summer	2039	5/1/2020	47.0	53033004700	1	1.4732712113781266	0.3482099068170672	0.23635153129161118
1127	3	3917	886	Sunday	spring	no	Yes	Tier 2	not_summer	1601	5/1/2020	47.0	53033004700	1	2.446595877576515	0.5534041224234854	0.226193515445494
1128	4	1910	482	Friday	spring	no	No	Tier 2	not_summer	1622	5/1/2020	47.0	53033004700	1	1.1775585696670776	0.2971639950678175	0.2523560209424084
1129	5	2348	526	Thursday	spring	no	No	Tier 2	not_summer	1775	5/1/2020	47.0	53033004700	1	1.3228169014084508	0.2963380281690141	0.22402044293015333
1130	6	4581	631	Friday	summer	no	No	Tier 2	summer	1891	5/1/2020	47.0	53033004700	1	2.422527763088313	0.3336858804865151	0.13774285090591573
1131	7	5257	953	Friday	summer	no	No	Tier 2	summer	1956	5/1/2020	47.0	53033004700	1	2.6876278118609407	0.4872188139059304	0.18128210005706677
1132	8	1131	208	Sunday	summer	no	Yes	Tier 2	summer	1786	5/1/2020	47.0	53033004700	1	0.6332586786114222	0.1164613661814109	0.1839080459770115
1133	9	4715	1065	Friday	summer	no	No	Tier 2	summer	1870	5/1/2020	47.0	53033004700	1	2.521390374331551	0.569518717	0.2258748674443266
1134	10	4206	830	Wednesday	fall	no	No	Tier 2	not_summer	1815	5/1/2020	47.0	53033004700	1	2.317355371900826	0.4573002754820937	0.19733713742272943
1135	12	8372	1847	Saturday	fall	no	Yes	Tier 2	not_summer	1745	5/1/2020	47.0	53033004700	1	4.797707736389685	1.0584527220630373	0.22061634018155757
1136	13	2339	669	Friday	fall	no	No	Tier 2	not_summer	1865	5/1/2020	47.0	53033004700	1	1.2541554959785524	0.3587131367292225	0.2860196665241556
1137	14	2543	796	Wednesday	winter	no	No	Tier 2	not_summer	1785	5/1/2020	47.0	53033004700	1	1.4246498599439776	0.4459383753501401	0.31301612268973655
1138	15	2105	551	Tuesday	winter	no	No	Tier 2	not_summer	1648	5/1/2020	47.0	53033004700	1	1.2773058252427183	0.3343446601941747	0.26175771971496437
1139	16	2113	656	Wednesday	winter	no	No	Tier 2	not_summer	1891	5/1/2020	47.0	53033004700	1	1.1173982020095188	0.3469063987308302	0.310459062943682
1140	17	2304	622	Wednesday	winter	no	No	Tier 2	not_summer	1799	5/1/2020	47.0	53033004700	1	1.28071150639244	0.3457476375764313	0.2699652777777778
1141	18	2337	654	Friday	spring	no	No	Tier 2	not_summer	2018	5/1/2020	47.0	53033004700	1	1.1580773042616452	0.3240832507433102	0.2798459563543004
1142	19	2671	823	Friday	spring	yes	No	Tier 2	not_summer	1802	5/1/2020	47.0	53033004700	1	1.4822419533851277	0.4567147613762486	0.30812429801572444
1143	20	1471	481	Friday	spring	yes	No	Tier 2	not_summer	2607	5/1/2020	47.0	53033004700	1	0.5642500958956655	0.1845032604526275	0.32698844323589393
1144	21	5482	1605	Friday	spring	yes	No	Tier 2	not_summer	1852	5/1/2020	47.0	53033004700	1	2.9600431965442766	0.8666306695464363	0.2927763589930682
1145	22	10442	2554	Sunday	spring	yes	Yes	Tier 2	not_summer	1824	5/1/2020	47.0	53033004700	1	5.724780701754386	1.400219298245614	0.24458915916491095
1146	23	5973	1751	Friday	summer	yes	No	Tier 2	summer	2274	5/1/2020	47.0	53033004700	1	2.6266490765171504	0.7700087950747582	0.2931525196718567
1147	24	2608	843	Friday	summer	yes	No	Tier 2	summer	2480	5/1/2020	47.0	53033004700	1	1.0516129032258064	0.3399193548387096	0.3232361963190184
1148	25	2910	1057	Friday	summer	yes	No	Tier 2	summer	2379	5/1/2020	47.0	53033004700	1	1.223203026481715	0.4443043295502312	0.36323024054982816
1149	26	4806	1358	Friday	fall	yes	No	Tier 2	not_summer	1703	5/1/2020	47.0	53033004700	1	2.8220786846741044	0.7974163241338814	0.28256346233874324
1150	27	1489	439	Friday	fall	yes	No	Tier 2	not_summer	2237	5/1/2020	47.0	53033004700	1	0.6656236030397854	0.1962449709432275	0.29482874412357285
1151	28	4857	1140	Friday	winter	yes	No	Tier 2	not_summer	1711	5/1/2020	47.0	53033004700	1	2.8386908240794857	0.6662770309760374	0.23471278567016676
1152	29	3770	895	Friday	winter	yes	No	Tier 2	not_summer	2062	5/1/2020	47.0	53033004700	1	1.828322017458778	0.4340446168768186	0.23740053050397877
1153	30	4434	1179	Wednesday	winter	yes	No	Tier 2	not_summer	1708	5/1/2020	47.0	53033004700	1	2.596018735362997	0.6902810304449649	0.2658998646820027
1154	31	6026	1776	Friday	spring	yes	No	Tier 2	not_summer	1902	5/1/2020	47.0	53033004700	1	3.168243953732913	0.9337539432176656	0.2947228675738467
1155	32	5564	1375	Friday	summer	yes	No	Tier 2	summer	1966	5/1/2020	47.0	53033004700	1	2.8301119023397763	0.6993896236012207	0.24712437095614664
1156	33	844	223	Friday	fall	yes	No	Tier 2	not_summer	776	5/1/2020	47.0	53033004700	1	1.0876288659793814	0.2873711340206185	0.26421800947867297
1157	34	3797	849	Friday	winter	yes	No	Tier 2	not_summer	2009	5/1/2020	47.0	53033004700	1	1.889995022399204	0.4225983076157292	0.22359757703450092
1158	35	4058	1137	Friday	spring	yes	No	Tier 2	not_summer	1864	5/1/2020	47.0	53033004700	1	2.177038626609442	0.6099785407725322	0.28018728437654017
1159	36	5709	1535	Friday	summer	yes	No	Tier 2	summer	2146	5/1/2020	47.0	53033004700	1	2.6602982292637467	0.7152842497670084	0.26887370818006656
1160	37	8439	1883	Sunday	summer	yes	Yes	Tier 2	summer	1818	5/1/2020	47.0	53033004700	1	4.641914191419142	1.0357535753575358	0.22313070268989216
1161	1	9	9	Friday	spring	no	No	Tier 2	not_summer	270	5/1/2020	48.0	53033004800	1	0.033333333	0.033333333	1.0
1162	2	3	0	Friday	spring	no	No	Tier 2	not_summer	416	5/1/2020	48.0	53033004800	1	0.007211538	0.0	0.0
1163	3	14	14	Sunday	spring	no	Yes	Tier 2	not_summer	386	5/1/2020	48.0	53033004800	1	0.03626943	0.03626943	1.0
1164	4	59	6	Friday	spring	no	No	Tier 2	not_summer	378	5/1/2020	48.0	53033004800	1	0.156084656084656	0.0158730158730158	0.1016949152542373
1165	5	2	1	Thursday	spring	no	No	Tier 2	not_summer	365	5/1/2020	48.0	53033004800	1	0.005479452	0.002739726	0.5
1166	6	152	75	Friday	summer	no	No	Tier 2	summer	367	5/1/2020	48.0	53033004800	1	0.4141689373297003	0.2043596730245231	0.4934210526315789
1167	7	17	4	Friday	summer	no	No	Tier 2	summer	387	5/1/2020	48.0	53033004800	1	0.043927649	0.010335917	0.23529411764705882
1168	8	22	8	Sunday	summer	no	Yes	Tier 2	summer	456	5/1/2020	48.0	53033004800	1	0.048245614	0.0175438596491228	0.36363636363636365
1169	9	23	2	Friday	summer	no	No	Tier 2	summer	386	5/1/2020	48.0	53033004800	1	0.059585492	0.005181347	0.08695652173913043
1170	10	12	6	Wednesday	fall	no	No	Tier 2	not_summer	413	5/1/2020	48.0	53033004800	1	0.0290556900726392	0.0145278450363196	0.5
1171	12	18	14	Saturday	fall	no	Yes	Tier 2	not_summer	455	5/1/2020	48.0	53033004800	1	0.03956044	0.030769231	0.7777777777777778
1172	13	5	3	Friday	fall	no	No	Tier 2	not_summer	423	5/1/2020	48.0	53033004800	1	0.011820331	0.007092199	0.6
1173	14	8	5	Wednesday	winter	no	No	Tier 2	not_summer	393	5/1/2020	48.0	53033004800	1	0.0203562340966921	0.012722646	0.625
1174	15	19	18	Tuesday	winter	no	No	Tier 2	not_summer	423	5/1/2020	48.0	53033004800	1	0.044917258	0.042553191	0.9473684210526315
1175	16	18	16	Wednesday	winter	no	No	Tier 2	not_summer	414	5/1/2020	48.0	53033004800	1	0.0434782608695652	0.038647343	0.8888888888888888
1176	18	5	2	Friday	spring	no	No	Tier 2	not_summer	448	5/1/2020	48.0	53033004800	1	0.0111607142857142	0.004464286	0.4
1177	19	17	3	Friday	spring	yes	No	Tier 2	not_summer	464	5/1/2020	48.0	53033004800	1	0.0366379310344827	0.006465517	0.17647058823529413
1178	20	9	9	Friday	spring	yes	No	Tier 2	not_summer	430	5/1/2020	48.0	53033004800	1	0.0209302325581395	0.0209302325581395	1.0
1179	21	11	4	Friday	spring	yes	No	Tier 2	not_summer	410	5/1/2020	48.0	53033004800	1	0.0268292682926829	0.009756098	0.36363636363636365
1180	22	8	5	Sunday	spring	yes	Yes	Tier 2	not_summer	469	5/1/2020	48.0	53033004800	1	0.0170575692963752	0.0106609808102345	0.625
1181	23	12	5	Friday	summer	yes	No	Tier 2	summer	593	5/1/2020	48.0	53033004800	1	0.020236088	0.008431703	0.4166666666666667
1182	24	8	0	Friday	summer	yes	No	Tier 2	summer	482	5/1/2020	48.0	53033004800	1	0.0165975103734439	0.0	0.0
1183	25	6	4	Friday	summer	yes	No	Tier 2	summer	467	5/1/2020	48.0	53033004800	1	0.012847966	0.00856531	0.6666666666666666
1184	26	37	34	Friday	fall	yes	No	Tier 2	not_summer	425	5/1/2020	48.0	53033004800	1	0.087058824	0.08	0.918918918918919
1185	27	10	9	Friday	fall	yes	No	Tier 2	not_summer	529	5/1/2020	48.0	53033004800	1	0.018903592	0.0170132325141776	0.9
1186	28	2	1	Friday	winter	yes	No	Tier 2	not_summer	402	5/1/2020	48.0	53033004800	1	0.004975124	0.002487562	0.5
1187	29	7	5	Friday	winter	yes	No	Tier 2	not_summer	414	5/1/2020	48.0	53033004800	1	0.0169082125603864	0.0120772946859903	0.7142857142857143
1188	30	15	8	Wednesday	winter	yes	No	Tier 2	not_summer	434	5/1/2020	48.0	53033004800	1	0.034562212	0.0184331797235023	0.5333333333333333
1189	31	22	16	Friday	spring	yes	No	Tier 2	not_summer	470	5/1/2020	48.0	53033004800	1	0.046808511	0.034042553	0.7272727272727273
1190	32	10	9	Friday	summer	yes	No	Tier 2	summer	410	5/1/2020	48.0	53033004800	1	0.024390243902439	0.02195122	0.9
1191	33	7	6	Friday	fall	yes	No	Tier 2	not_summer	276	5/1/2020	48.0	53033004800	1	0.0253623188405797	0.0217391304347826	0.8571428571428571
1192	34	33	23	Friday	winter	yes	No	Tier 2	not_summer	436	5/1/2020	48.0	53033004800	1	0.075688073	0.0527522935779816	0.696969696969697
1193	35	7	3	Friday	spring	yes	No	Tier 2	not_summer	459	5/1/2020	48.0	53033004800	1	0.0152505446623093	0.006535948	0.42857142857142855
1194	36	1	1	Friday	summer	yes	No	Tier 2	summer	470	5/1/2020	48.0	53033004800	1	0.00212766	0.00212766	1.0
1195	37	18	15	Sunday	summer	yes	Yes	Tier 2	summer	461	5/1/2020	48.0	53033004800	1	0.0390455531453362	0.032537961	0.8333333333333334
1196	1	175	74	Friday	spring	no	No	Tier 2	not_summer	606	5/1/2020	49.0	53033004900	1	0.2887788778877888	0.1221122112211221	0.4228571428571429
1197	2	174	88	Friday	spring	no	No	Tier 2	not_summer	1334	5/1/2020	49.0	53033004900	1	0.1304347826086956	0.065967016	0.5057471264367817
1198	3	116	70	Sunday	spring	no	Yes	Tier 2	not_summer	1143	5/1/2020	49.0	53033004900	1	0.1014873140857392	0.061242345	0.603448275862069
1199	4	515	199	Friday	spring	no	No	Tier 2	not_summer	1175	5/1/2020	49.0	53033004900	1	0.4382978723404255	0.1693617021276595	0.3864077669902913
1200	5	195	79	Thursday	spring	no	No	Tier 2	not_summer	1219	5/1/2020	49.0	53033004900	1	0.1599671862182116	0.064807219	0.40512820512820513
1201	6	118	56	Friday	summer	no	No	Tier 2	summer	1161	5/1/2020	49.0	53033004900	1	0.1016365202411714	0.048234281	0.4745762711864407
1202	7	345	103	Friday	summer	no	No	Tier 2	summer	1172	5/1/2020	49.0	53033004900	1	0.2943686006825938	0.087883959	0.2985507246376812
1203	8	625	205	Sunday	summer	no	Yes	Tier 2	summer	1758	5/1/2020	49.0	53033004900	1	0.3555176336746302	0.1166097838452787	0.328
1204	9	213	71	Friday	summer	no	No	Tier 2	summer	1308	5/1/2020	49.0	53033004900	1	0.1628440366972477	0.0542813455657492	0.3333333333333333
1205	10	205	83	Wednesday	fall	no	No	Tier 2	not_summer	1292	5/1/2020	49.0	53033004900	1	0.1586687306501548	0.064241486	0.40487804878048783
1206	12	223	84	Saturday	fall	no	Yes	Tier 2	not_summer	1193	5/1/2020	49.0	53033004900	1	0.1869237217099748	0.070410729	0.37668161434977576
1207	13	451	238	Friday	fall	no	No	Tier 2	not_summer	1132	5/1/2020	49.0	53033004900	1	0.3984098939929328	0.2102473498233215	0.5277161862527716
1208	14	102	48	Wednesday	winter	no	No	Tier 2	not_summer	1193	5/1/2020	49.0	53033004900	1	0.085498743	0.0402347024308466	0.47058823529411764
1209	15	257	52	Tuesday	winter	no	No	Tier 2	not_summer	1367	5/1/2020	49.0	53033004900	1	0.1880029261155815	0.0380395025603511	0.20233463035019456
1210	16	216	123	Wednesday	winter	no	No	Tier 2	not_summer	1266	5/1/2020	49.0	53033004900	1	0.1706161137440758	0.097156398	0.5694444444444444
1211	17	65	19	Wednesday	winter	no	No	Tier 2	not_summer	1279	5/1/2020	49.0	53033004900	1	0.050820954	0.014855355746677	0.2923076923076923
1212	18	972	399	Friday	spring	no	No	Tier 2	not_summer	1297	5/1/2020	49.0	53033004900	1	0.7494217424826523	0.3076329992289899	0.4104938271604938
1213	19	266	96	Friday	spring	yes	No	Tier 2	not_summer	1546	5/1/2020	49.0	53033004900	1	0.1720569210866752	0.0620957309184993	0.3609022556390977
1214	20	366	151	Friday	spring	yes	No	Tier 2	not_summer	1396	5/1/2020	49.0	53033004900	1	0.2621776504297994	0.1081661891117478	0.412568306010929
1215	21	267	190	Friday	spring	yes	No	Tier 2	not_summer	1955	5/1/2020	49.0	53033004900	1	0.1365728900255754	0.097186701	0.7116104868913857
1216	22	513	93	Sunday	spring	yes	Yes	Tier 2	not_summer	1393	5/1/2020	49.0	53033004900	1	0.3682699210337401	0.066762383	0.18128654970760233
1217	23	554	261	Friday	summer	yes	No	Tier 2	summer	2143	5/1/2020	49.0	53033004900	1	0.2585160989267382	0.1217918805412972	0.4711191335740072
1218	24	611	146	Friday	summer	yes	No	Tier 2	summer	1934	5/1/2020	49.0	53033004900	1	0.3159255429162357	0.07549121	0.23895253682487724
1219	25	616	187	Friday	summer	yes	No	Tier 2	summer	2261	5/1/2020	49.0	53033004900	1	0.2724458204334365	0.082706767	0.30357142857142855
1220	26	720	316	Friday	fall	yes	No	Tier 2	not_summer	1573	5/1/2020	49.0	53033004900	1	0.4577240940877304	0.2008900190718372	0.4388888888888889
1221	27	30	28	Friday	fall	yes	No	Tier 2	not_summer	1962	5/1/2020	49.0	53033004900	1	0.01529052	0.0142711518858307	0.9333333333333333
1222	28	307	133	Friday	winter	yes	No	Tier 2	not_summer	1620	5/1/2020	49.0	53033004900	1	0.1895061728395061	0.082098765	0.43322475570032576
1223	29	585	207	Friday	winter	yes	No	Tier 2	not_summer	1462	5/1/2020	49.0	53033004900	1	0.4001367989056087	0.1415868673050615	0.35384615384615387
1224	30	322	157	Wednesday	winter	yes	No	Tier 2	not_summer	1308	5/1/2020	49.0	53033004900	1	0.246177370030581	0.1200305810397553	0.48757763975155277
1225	31	951	290	Friday	spring	yes	No	Tier 2	not_summer	1544	5/1/2020	49.0	53033004900	1	0.6159326424870466	0.1878238341968912	0.3049421661409043
1226	32	209	105	Friday	summer	yes	No	Tier 2	summer	1921	5/1/2020	49.0	53033004900	1	0.1087975013014055	0.054659032	0.5023923444976076
1227	33	91	34	Friday	fall	yes	No	Tier 2	not_summer	532	5/1/2020	49.0	53033004900	1	0.1710526315789473	0.063909774	0.37362637362637363
1228	34	481	191	Friday	winter	yes	No	Tier 2	not_summer	2250	5/1/2020	49.0	53033004900	1	0.2137777777777778	0.084888889	0.3970893970893971
1229	35	329	124	Friday	spring	yes	No	Tier 2	not_summer	1391	5/1/2020	49.0	53033004900	1	0.2365204888569374	0.0891445	0.3768996960486322
1230	36	282	99	Friday	summer	yes	No	Tier 2	summer	2030	5/1/2020	49.0	53033004900	1	0.1389162561576354	0.048768473	0.35106382978723405
1231	37	222	114	Sunday	summer	yes	Yes	Tier 2	summer	1388	5/1/2020	49.0	53033004900	1	0.1599423631123919	0.082132565	0.5135135135135135
1232	1	139	54	Friday	spring	no	No	Tier 2	not_summer	302	5/1/2020	50.0	53033005000	1	0.4602649006622517	0.1788079470198675	0.38848920863309355
1233	2	375	107	Friday	spring	no	No	Tier 2	not_summer	873	5/1/2020	50.0	53033005000	1	0.4295532646048109	0.122565864833906	0.2853333333333333
1234	3	453	181	Sunday	spring	no	Yes	Tier 2	not_summer	790	5/1/2020	50.0	53033005000	1	0.5734177215189873	0.2291139240506329	0.3995584988962472
1235	4	1008	293	Friday	spring	no	No	Tier 2	not_summer	904	5/1/2020	50.0	53033005000	1	1.1150442477876106	0.3241150442477876	0.2906746031746032
1236	5	1697	387	Thursday	spring	no	No	Tier 2	not_summer	1125	5/1/2020	50.0	53033005000	1	1.5084444444444445	0.344	0.2280494991160872
1237	6	1306	288	Friday	summer	no	No	Tier 2	summer	886	5/1/2020	50.0	53033005000	1	1.474040632054176	0.3250564334085778	0.22052067381316998
1238	7	1590	503	Friday	summer	no	No	Tier 2	summer	888	5/1/2020	50.0	53033005000	1	1.7905405405405406	0.5664414414414415	0.3163522012578616
1239	8	298	75	Sunday	summer	no	Yes	Tier 2	summer	795	5/1/2020	50.0	53033005000	1	0.3748427672955974	0.094339623	0.2516778523489933
1240	9	906	264	Friday	summer	no	No	Tier 2	summer	833	5/1/2020	50.0	53033005000	1	1.0876350540216086	0.3169267707082833	0.2913907284768212
1241	10	368	129	Wednesday	fall	no	No	Tier 2	not_summer	894	5/1/2020	50.0	53033005000	1	0.4116331096196868	0.1442953020134228	0.35054347826086957
1242	12	1241	417	Saturday	fall	no	Yes	Tier 2	not_summer	893	5/1/2020	50.0	53033005000	1	1.3896976483762598	0.4669652855543113	0.33601933924254634
1243	13	611	160	Friday	fall	no	No	Tier 2	not_summer	907	5/1/2020	50.0	53033005000	1	0.6736493936052922	0.1764057331863285	0.2618657937806874
1244	14	942	315	Wednesday	winter	no	No	Tier 2	not_summer	858	5/1/2020	50.0	53033005000	1	1.097902097902098	0.3671328671328671	0.3343949044585987
1245	15	465	116	Tuesday	winter	no	No	Tier 2	not_summer	889	5/1/2020	50.0	53033005000	1	0.5230596175478065	0.1304836895388076	0.24946236559139784
1246	16	416	106	Wednesday	winter	no	No	Tier 2	not_summer	998	5/1/2020	50.0	53033005000	1	0.4168336673346693	0.1062124248496994	0.2548076923076923
1247	17	362	87	Wednesday	winter	no	No	Tier 2	not_summer	842	5/1/2020	50.0	53033005000	1	0.4299287410926365	0.1033254156769596	0.24033149171270718
1248	18	173	54	Friday	spring	no	No	Tier 2	not_summer	910	5/1/2020	50.0	53033005000	1	0.1901098901098901	0.059340659	0.31213872832369943
1249	19	529	218	Friday	spring	yes	No	Tier 2	not_summer	729	5/1/2020	50.0	53033005000	1	0.7256515775034293	0.299039781	0.4120982986767486
1250	20	994	360	Friday	spring	yes	No	Tier 2	not_summer	963	5/1/2020	50.0	53033005000	1	1.032191069574247	0.3738317757009345	0.36217303822937624
1251	21	2231	640	Friday	spring	yes	No	Tier 2	not_summer	1019	5/1/2020	50.0	53033005000	1	2.189401373895977	0.6280667320902846	0.2868668758404303
1252	22	716	368	Sunday	spring	yes	Yes	Tier 2	not_summer	941	5/1/2020	50.0	53033005000	1	0.7608926673751328	0.3910733262486716	0.5139664804469274
1253	23	1865	686	Friday	summer	yes	No	Tier 2	summer	929	5/1/2020	50.0	53033005000	1	2.007534983853606	0.7384284176533907	0.367828418230563
1254	24	1275	395	Friday	summer	yes	No	Tier 2	summer	1077	5/1/2020	50.0	53033005000	1	1.1838440111420614	0.3667595171773444	0.30980392156862746
1255	25	1195	349	Friday	summer	yes	No	Tier 2	summer	986	5/1/2020	50.0	53033005000	1	1.2119675456389452	0.3539553752535497	0.2920502092050209
1256	26	13269	4259	Friday	fall	yes	No	Tier 2	not_summer	1134	5/1/2020	50.0	53033005000	1	11.7010582010582	3.755731922398589	0.3209736980933002
1257	27	20	19	Friday	fall	yes	No	Tier 2	not_summer	1175	5/1/2020	50.0	53033005000	1	0.017021277	0.0161702127659574	0.95
1258	28	1994	853	Friday	winter	yes	No	Tier 2	not_summer	990	5/1/2020	50.0	53033005000	1	2.014141414141414	0.8616161616161616	0.42778335005015045
1259	29	1314	373	Friday	winter	yes	No	Tier 2	not_summer	1104	5/1/2020	50.0	53033005000	1	1.190217391304348	0.3378623188405797	0.2838660578386606
1260	30	752	242	Wednesday	winter	yes	No	Tier 2	not_summer	1094	5/1/2020	50.0	53033005000	1	0.6873857404021938	0.2212065813528336	0.32180851063829785
1261	31	558	261	Friday	spring	yes	No	Tier 2	not_summer	1198	5/1/2020	50.0	53033005000	1	0.4657762938230384	0.2178631051752921	0.46774193548387094
1262	32	1997	703	Friday	summer	yes	No	Tier 2	summer	941	5/1/2020	50.0	53033005000	1	2.122210414	0.7470775770456961	0.3520280420630946
1263	33	83	15	Friday	fall	yes	No	Tier 2	not_summer	295	5/1/2020	50.0	53033005000	1	0.2813559322033898	0.050847458	0.18072289156626506
1264	34	2991	1304	Friday	winter	yes	No	Tier 2	not_summer	1214	5/1/2020	50.0	53033005000	1	2.4637561779242176	1.0741350906095553	0.4359745904379806
1265	35	2410	798	Friday	spring	yes	No	Tier 2	not_summer	892	5/1/2020	50.0	53033005000	1	2.701793721973094	0.8946188340807175	0.33112033195020746
1266	36	645	325	Friday	summer	yes	No	Tier 2	summer	906	5/1/2020	50.0	53033005000	1	0.7119205298013245	0.358719647	0.5038759689922481
1267	37	928	299	Sunday	summer	yes	Yes	Tier 2	summer	973	5/1/2020	50.0	53033005000	1	0.9537512846865364	0.3072970195272353	0.32219827586206895
1268	19	362	117	Friday	spring	yes	No	Tier 2	not_summer	676	4/16/2021	51.0	53033005100	1	0.5355029585798816	0.173076923076923	0.32320441988950277
1269	31	1	1	Friday	spring	yes	No	Tier 2	not_summer	107	4/16/2021	51.0	53033005100	1	0.009345794	0.009345794	1.0
1270	19	1	0	Friday	spring	yes	No	Tier 1	not_summer	64	4/16/2021	52.0	53033005200	0	0.015625	0.0	0.0
1271	24	70	34	Friday	summer	yes	No	Tier 1	summer	227	4/16/2021	52.0	53033005200	0	0.3083700440528634	0.1497797356828193	0.4857142857142857
1272	1	9	5	Friday	spring	no	No	Tier 1	not_summer	204	5/1/2020	53.01	53033005301	0	0.044117647	0.0245098039215686	0.5555555555555556
1273	2	87	31	Friday	spring	no	No	Tier 1	not_summer	394	5/1/2020	53.01	53033005301	0	0.2208121827411167	0.078680203	0.3563218390804598
1274	3	50	28	Sunday	spring	no	Yes	Tier 1	not_summer	409	5/1/2020	53.01	53033005301	0	0.1222493887530562	0.068459658	0.56
1275	4	153	66	Friday	spring	no	No	Tier 1	not_summer	390	5/1/2020	53.01	53033005301	0	0.3923076923076923	0.1692307692307692	0.43137254901960786
1276	5	51	1	Thursday	spring	no	No	Tier 1	not_summer	393	5/1/2020	53.01	53033005301	0	0.1297709923664122	0.002544529	0.0196078431372549
1277	6	116	28	Friday	summer	no	No	Tier 1	summer	341	5/1/2020	53.01	53033005301	0	0.3401759530791788	0.082111437	0.2413793103448276
1278	7	206	46	Friday	summer	no	No	Tier 1	summer	475	5/1/2020	53.01	53033005301	0	0.4336842105263158	0.096842105	0.22330097087378642
1279	8	148	27	Sunday	summer	no	Yes	Tier 1	summer	399	5/1/2020	53.01	53033005301	0	0.3709273182957393	0.067669173	0.18243243243243243
1280	9	155	80	Friday	summer	no	No	Tier 1	summer	303	5/1/2020	53.01	53033005301	0	0.5115511551155115	0.264026403	0.5161290322580645
1281	10	133	49	Wednesday	fall	no	No	Tier 1	not_summer	489	5/1/2020	53.01	53033005301	0	0.2719836400817996	0.1002044989775051	0.3684210526315789
1282	12	93	11	Saturday	fall	no	Yes	Tier 1	not_summer	447	5/1/2020	53.01	53033005301	0	0.2080536912751678	0.0246085011185682	0.11827956989247312
1283	13	10	5	Friday	fall	no	No	Tier 1	not_summer	573	5/1/2020	53.01	53033005301	0	0.0174520069808027	0.008726003	0.5
1284	14	43	10	Wednesday	winter	no	No	Tier 1	not_summer	402	5/1/2020	53.01	53033005301	0	0.1069651741293532	0.0248756218905472	0.23255813953488372
1285	15	47	5	Tuesday	winter	no	No	Tier 1	not_summer	490	5/1/2020	53.01	53033005301	0	0.095918367	0.010204082	0.10638297872340426
1286	16	417	139	Wednesday	winter	no	No	Tier 1	not_summer	496	5/1/2020	53.01	53033005301	0	0.8407258064516129	0.2802419354838709	0.3333333333333333
1287	17	220	72	Wednesday	winter	no	No	Tier 1	not_summer	506	5/1/2020	53.01	53033005301	0	0.4347826086956521	0.1422924901185771	0.32727272727272727
1288	18	51	20	Friday	spring	no	No	Tier 1	not_summer	482	5/1/2020	53.01	53033005301	0	0.1058091286307053	0.041493776	0.39215686274509803
1289	19	95	36	Friday	spring	yes	No	Tier 1	not_summer	494	5/1/2020	53.01	53033005301	0	0.1923076923076923	0.072874494	0.37894736842105264
1290	20	322	135	Friday	spring	yes	No	Tier 1	not_summer	279	5/1/2020	53.01	53033005301	0	1.1541218637992832	0.4838709677419355	0.4192546583850932
1291	21	209	77	Friday	spring	yes	No	Tier 1	not_summer	526	5/1/2020	53.01	53033005301	0	0.3973384030418251	0.1463878326996197	0.3684210526315789
1292	22	58	44	Sunday	spring	yes	Yes	Tier 1	not_summer	477	5/1/2020	53.01	53033005301	0	0.1215932914046121	0.092243187	0.7586206896551724
1293	23	188	122	Friday	summer	yes	No	Tier 1	summer	352	5/1/2020	53.01	53033005301	0	0.5340909090909091	0.3465909090909091	0.648936170212766
1294	24	25	5	Friday	summer	yes	No	Tier 1	summer	524	5/1/2020	53.01	53033005301	0	0.047709924	0.009541985	0.2
1295	25	226	21	Friday	summer	yes	No	Tier 1	summer	402	5/1/2020	53.01	53033005301	0	0.5621890547263682	0.052238806	0.09292035398230089
1296	26	1491	299	Friday	fall	yes	No	Tier 1	not_summer	530	5/1/2020	53.01	53033005301	0	2.8132075471698115	0.5641509433962264	0.2005365526492287
1297	27	458	126	Friday	fall	yes	No	Tier 1	not_summer	397	5/1/2020	53.01	53033005301	0	1.1536523929471032	0.3173803526448362	0.27510917030567683
1298	28	154	68	Friday	winter	yes	No	Tier 1	not_summer	609	5/1/2020	53.01	53033005301	0	0.2528735632183908	0.1116584564860427	0.44155844155844154
1299	29	223	81	Friday	winter	yes	No	Tier 1	not_summer	515	5/1/2020	53.01	53033005301	0	0.4330097087378641	0.1572815533980582	0.3632286995515695
1300	30	354	77	Wednesday	winter	yes	No	Tier 1	not_summer	383	5/1/2020	53.01	53033005301	0	0.9242819843342036	0.2010443864229765	0.2175141242937853
1301	31	1213	228	Friday	spring	yes	No	Tier 1	not_summer	575	5/1/2020	53.01	53033005301	0	2.1095652173913044	0.3965217391304347	0.18796372629843364
1302	32	465	106	Friday	summer	yes	No	Tier 1	summer	490	5/1/2020	53.01	53033005301	0	0.9489795918367347	0.2163265306122449	0.22795698924731184
1303	33	166	49	Friday	fall	yes	No	Tier 1	not_summer	187	5/1/2020	53.01	53033005301	0	0.8877005347593583	0.2620320855614973	0.29518072289156627
1304	34	277	160	Friday	winter	yes	No	Tier 1	not_summer	435	5/1/2020	53.01	53033005301	0	0.6367816091954023	0.367816092	0.5776173285198556
1305	35	724	210	Friday	spring	yes	No	Tier 1	not_summer	657	5/1/2020	53.01	53033005301	0	1.1019786910197868	0.319634703	0.2900552486187845
1306	36	727	181	Friday	summer	yes	No	Tier 1	summer	361	5/1/2020	53.01	53033005301	0	2.013850415512465	0.5013850415512465	0.24896836313617607
1307	37	1616	824	Sunday	summer	yes	Yes	Tier 1	summer	523	5/1/2020	53.01	53033005301	0	3.089866156787763	1.5755258126195029	0.5099009900990099
1308	1	252	81	Friday	spring	no	No	Tier 1	not_summer	993	5/1/2020	53.02	53033005302	0	0.2537764350453172	0.081570997	0.32142857142857145
1309	2	934	223	Friday	spring	no	No	Tier 1	not_summer	2579	5/1/2020	53.02	53033005302	0	0.3621558743699108	0.086467623	0.23875802997858672
1310	3	399	208	Sunday	spring	no	Yes	Tier 1	not_summer	2475	5/1/2020	53.02	53033005302	0	0.1612121212121212	0.084040404	0.5213032581453634
1311	4	1355	324	Friday	spring	no	No	Tier 1	not_summer	2538	5/1/2020	53.02	53033005302	0	0.5338849487785658	0.1276595744680851	0.23911439114391145
1312	5	2358	629	Thursday	spring	no	No	Tier 1	not_summer	2737	5/1/2020	53.02	53033005302	0	0.8615272195834855	0.2298136645962732	0.26675148430873624
1313	6	1417	536	Friday	summer	no	No	Tier 1	summer	2978	5/1/2020	53.02	53033005302	0	0.4758226997985225	0.1799865681665547	0.37826393789696544
1314	7	1625	370	Friday	summer	no	No	Tier 1	summer	2731	5/1/2020	53.02	53033005302	0	0.595020139	0.1354815086049066	0.2276923076923077
1315	8	235	128	Sunday	summer	no	Yes	Tier 1	summer	1626	5/1/2020	53.02	53033005302	0	0.1445264452644526	0.078720787	0.5446808510638298
1316	9	2252	546	Friday	summer	no	No	Tier 1	summer	2587	5/1/2020	53.02	53033005302	0	0.8705063780440665	0.2110552763819095	0.2424511545293073
1317	10	827	231	Wednesday	fall	no	No	Tier 1	not_summer	2983	5/1/2020	53.02	53033005302	0	0.2772376801877305	0.07743882	0.279322853688029
1318	12	1208	648	Saturday	fall	no	Yes	Tier 1	not_summer	2773	5/1/2020	53.02	53033005302	0	0.4356292823656689	0.2336819329246303	0.5364238410596026
1319	13	946	311	Friday	fall	no	No	Tier 1	not_summer	1774	5/1/2020	53.02	53033005302	0	0.5332581736189402	0.1753100338218714	0.3287526427061311
1320	14	897	237	Wednesday	winter	no	No	Tier 1	not_summer	3323	5/1/2020	53.02	53033005302	0	0.2699368040926873	0.071321095	0.26421404682274247
1321	15	762	196	Tuesday	winter	no	No	Tier 1	not_summer	2842	5/1/2020	53.02	53033005302	0	0.2681210415200563	0.068965517	0.2572178477690289
1322	16	1665	626	Wednesday	winter	no	No	Tier 1	not_summer	2708	5/1/2020	53.02	53033005302	0	0.6148449039881831	0.2311669128508124	0.375975975975976
1323	17	689	259	Wednesday	winter	no	No	Tier 1	not_summer	2794	5/1/2020	53.02	53033005302	0	0.2465998568360773	0.09269864	0.37590711175616837
1324	18	881	339	Friday	spring	no	No	Tier 1	not_summer	2960	5/1/2020	53.02	53033005302	0	0.2976351351351351	0.114527027027027	0.3847900113507378
1325	19	889	335	Friday	spring	yes	No	Tier 1	not_summer	2545	5/1/2020	53.02	53033005302	0	0.3493123772102161	0.1316306483300589	0.37682789651293586
1326	20	1721	697	Friday	spring	yes	No	Tier 1	not_summer	3784	5/1/2020	53.02	53033005302	0	0.4548097251585624	0.1841966173361522	0.40499709471237655
1327	21	1051	303	Friday	spring	yes	No	Tier 1	not_summer	2904	5/1/2020	53.02	53033005302	0	0.3619146005509642	0.1043388429752066	0.2882968601332065
1328	22	477	215	Sunday	spring	yes	Yes	Tier 1	not_summer	2722	5/1/2020	53.02	53033005302	0	0.1752387950036737	0.07898604	0.45073375262054505
1329	23	5416	1492	Friday	summer	yes	No	Tier 1	summer	4560	5/1/2020	53.02	53033005302	0	1.187719298245614	0.3271929824561403	0.275480059084195
1330	24	1704	588	Friday	summer	yes	No	Tier 1	summer	4133	5/1/2020	53.02	53033005302	0	0.4122913138156303	0.1422695378659569	0.34507042253521125
1331	25	1606	558	Friday	summer	yes	No	Tier 1	summer	3017	5/1/2020	53.02	53033005302	0	0.5323168710639709	0.1849519390122638	0.34744707347447074
1332	26	7814	2580	Friday	fall	yes	No	Tier 1	not_summer	2737	5/1/2020	53.02	53033005302	0	2.854950675922543	0.9426379247351114	0.3301766060916304
1333	27	972	294	Friday	fall	yes	No	Tier 1	not_summer	3211	5/1/2020	53.02	53033005302	0	0.3027094363126751	0.091560262	0.30246913580246915
1334	28	60566	12069	Friday	winter	yes	No	Tier 1	not_summer	3067	5/1/2020	53.02	53033005302	0	19.747636126507988	3.9351157482882297	0.19927021761384275
1335	29	7095	1596	Friday	winter	yes	No	Tier 1	not_summer	3208	5/1/2020	53.02	53033005302	0	2.211658354114713	0.4975062344139651	0.22494714587737843
1336	30	1652	673	Wednesday	winter	yes	No	Tier 1	not_summer	3089	5/1/2020	53.02	53033005302	0	0.5348009064422143	0.2178698607963742	0.40738498789346245
1337	31	4176	1974	Friday	spring	yes	No	Tier 1	not_summer	3100	5/1/2020	53.02	53033005302	0	1.3470967741935485	0.636774194	0.47270114942528735
1338	32	3674	1379	Friday	summer	yes	No	Tier 1	summer	2804	5/1/2020	53.02	53033005302	0	1.3102710413694725	0.4917974322396576	0.3753402286336418
1339	33	366	92	Friday	fall	yes	No	Tier 1	not_summer	1229	5/1/2020	53.02	53033005302	0	0.2978030919446705	0.074857608	0.25136612021857924
1340	34	3263	1080	Friday	winter	yes	No	Tier 1	not_summer	3019	5/1/2020	53.02	53033005302	0	1.0808214640609473	0.3577343491222259	0.330983757278578
1341	35	3047	761	Friday	spring	yes	No	Tier 1	not_summer	3105	5/1/2020	53.02	53033005302	0	0.9813204508856684	0.2450885668276972	0.2497538562520512
1342	36	4099	1125	Friday	summer	yes	No	Tier 1	summer	3234	5/1/2020	53.02	53033005302	0	1.2674706246134817	0.3478664192949907	0.27445718467919006
1343	37	253	148	Sunday	summer	yes	Yes	Tier 1	summer	2740	5/1/2020	53.02	53033005302	0	0.092335766	0.054014599	0.5849802371541502
1344	1	184	106	Friday	spring	no	No	Tier 2	not_summer	233	5/1/2020	54.0	53033005400	1	0.7896995708154506	0.4549356223175965	0.5760869565217391
1345	2	442	146	Friday	spring	no	No	Tier 2	not_summer	679	5/1/2020	54.0	53033005400	1	0.6509572901325479	0.2150220913107511	0.33031674208144796
1346	3	110	63	Sunday	spring	no	Yes	Tier 2	not_summer	633	5/1/2020	54.0	53033005400	1	0.1737756714060031	0.099526066	0.5727272727272728
1347	4	318	89	Friday	spring	no	No	Tier 2	not_summer	682	5/1/2020	54.0	53033005400	1	0.4662756598240469	0.1304985337243401	0.279874213836478
1348	5	302	129	Thursday	spring	no	No	Tier 2	not_summer	589	5/1/2020	54.0	53033005400	1	0.5127334465195246	0.2190152801358234	0.4271523178807947
1349	6	304	89	Friday	summer	no	No	Tier 2	summer	721	5/1/2020	54.0	53033005400	1	0.421636615811373	0.1234396671289875	0.29276315789473684
1350	7	222	56	Friday	summer	no	No	Tier 2	summer	663	5/1/2020	54.0	53033005400	1	0.334841629	0.084464555	0.25225225225225223
1351	8	145	24	Sunday	summer	no	Yes	Tier 2	summer	621	5/1/2020	54.0	53033005400	1	0.2334943639291465	0.038647343	0.16551724137931034
1352	9	52	28	Friday	summer	no	No	Tier 2	summer	559	5/1/2020	54.0	53033005400	1	0.093023256	0.050089445	0.5384615384615384
1353	10	144	77	Wednesday	fall	no	No	Tier 2	not_summer	806	5/1/2020	54.0	53033005400	1	0.1786600496277915	0.095533499	0.5347222222222222
1354	12	493	223	Saturday	fall	no	Yes	Tier 2	not_summer	696	5/1/2020	54.0	53033005400	1	0.7083333333333334	0.3204022988505747	0.45233265720081134
1355	13	225	86	Friday	fall	no	No	Tier 2	not_summer	603	5/1/2020	54.0	53033005400	1	0.373134328	0.1426202321724709	0.38222222222222224
1356	14	186	51	Wednesday	winter	no	No	Tier 2	not_summer	676	5/1/2020	54.0	53033005400	1	0.2751479289940828	0.075443787	0.27419354838709675
1357	15	427	135	Tuesday	winter	no	No	Tier 2	not_summer	673	5/1/2020	54.0	53033005400	1	0.6344725111441307	0.200594353640416	0.3161592505854801
1358	16	152	50	Wednesday	winter	no	No	Tier 2	not_summer	638	5/1/2020	54.0	53033005400	1	0.238244514106583	0.078369906	0.32894736842105265
1359	17	190	70	Wednesday	winter	no	No	Tier 2	not_summer	680	5/1/2020	54.0	53033005400	1	0.2794117647058823	0.1029411764705882	0.3684210526315789
1360	18	154	104	Friday	spring	no	No	Tier 2	not_summer	693	5/1/2020	54.0	53033005400	1	0.2222222222222222	0.15007215007215	0.6753246753246753
1361	19	114	42	Friday	spring	yes	No	Tier 2	not_summer	679	5/1/2020	54.0	53033005400	1	0.1678939617083946	0.0618556701030927	0.3684210526315789
1362	20	225	59	Friday	spring	yes	No	Tier 2	not_summer	665	5/1/2020	54.0	53033005400	1	0.3383458646616541	0.088721805	0.26222222222222225
1363	21	190	66	Friday	spring	yes	No	Tier 2	not_summer	587	5/1/2020	54.0	53033005400	1	0.3236797274275979	0.1124361158432708	0.3473684210526316
1364	22	418	193	Sunday	spring	yes	Yes	Tier 2	not_summer	710	5/1/2020	54.0	53033005400	1	0.5887323943661972	0.271830986	0.46172248803827753
1365	23	813	451	Friday	summer	yes	No	Tier 2	summer	784	5/1/2020	54.0	53033005400	1	1.0369897959183674	0.5752551020408163	0.5547355473554736
1366	24	554	143	Friday	summer	yes	No	Tier 2	summer	774	5/1/2020	54.0	53033005400	1	0.7157622739018088	0.1847545219638243	0.2581227436823105
1367	25	157	57	Friday	summer	yes	No	Tier 2	summer	783	5/1/2020	54.0	53033005400	1	0.2005108556832694	0.072796935	0.3630573248407643
1368	26	733	230	Friday	fall	yes	No	Tier 2	not_summer	749	5/1/2020	54.0	53033005400	1	0.9786381842456608	0.3070761014686248	0.31377899045020463
1369	27	26	16	Friday	fall	yes	No	Tier 2	not_summer	807	5/1/2020	54.0	53033005400	1	0.032218092	0.019826518	0.6153846153846154
1370	28	1123	376	Friday	winter	yes	No	Tier 2	not_summer	983	5/1/2020	54.0	53033005400	1	1.1424211597151577	0.3825025432349949	0.3348174532502226
1371	29	554	129	Friday	winter	yes	No	Tier 2	not_summer	761	5/1/2020	54.0	53033005400	1	0.7279894875164258	0.1695137976346911	0.2328519855595668
1372	30	441	186	Wednesday	winter	yes	No	Tier 2	not_summer	719	5/1/2020	54.0	53033005400	1	0.6133518776077886	0.258692628650904	0.4217687074829932
1373	31	233	91	Friday	spring	yes	No	Tier 2	not_summer	707	5/1/2020	54.0	53033005400	1	0.3295615275813295	0.1287128712871287	0.3905579399141631
1374	32	552	169	Friday	summer	yes	No	Tier 2	summer	782	5/1/2020	54.0	53033005400	1	0.7058823529411765	0.2161125319693094	0.3061594202898551
1375	33	117	58	Friday	fall	yes	No	Tier 2	not_summer	278	5/1/2020	54.0	53033005400	1	0.420863309	0.2086330935251798	0.49572649572649574
1376	34	4700	771	Friday	winter	yes	No	Tier 2	not_summer	930	5/1/2020	54.0	53033005400	1	5.053763440860215	0.8290322580645161	0.16404255319148936
1377	35	403	149	Friday	spring	yes	No	Tier 2	not_summer	880	5/1/2020	54.0	53033005400	1	0.4579545454545454	0.1693181818181818	0.369727047146402
1378	36	449	180	Friday	summer	yes	No	Tier 2	summer	865	5/1/2020	54.0	53033005400	1	0.5190751445086705	0.2080924855491329	0.40089086859688194
1379	37	529	251	Sunday	summer	yes	Yes	Tier 2	summer	771	5/1/2020	54.0	53033005400	1	0.6861219195849546	0.3255512321660181	0.47448015122873344
1380	1	241	76	Friday	spring	no	No	Tier 2	not_summer	999	5/1/2020	57.0	53033005700	1	0.2412412412412412	0.076076076	0.3153526970954357
1381	2	544	233	Friday	spring	no	No	Tier 2	not_summer	2273	5/1/2020	57.0	53033005700	1	0.2393312802463704	0.1025076990761108	0.42830882352941174
1382	3	1407	487	Sunday	spring	no	Yes	Tier 2	not_summer	2591	5/1/2020	57.0	53033005700	1	0.543033578	0.1879583172520262	0.3461265103056148
1383	4	1179	445	Friday	spring	no	No	Tier 2	not_summer	2345	5/1/2020	57.0	53033005700	1	0.502771855	0.1897654584221748	0.37743850720949956
1384	5	757	307	Thursday	spring	no	No	Tier 2	not_summer	2391	5/1/2020	57.0	53033005700	1	0.3166039314094521	0.1283981597657883	0.40554821664464996
1385	6	1319	426	Friday	summer	no	No	Tier 2	summer	2168	5/1/2020	57.0	53033005700	1	0.6083948339483395	0.1964944649446494	0.32297194844579225
1386	7	893	359	Friday	summer	no	No	Tier 2	summer	2398	5/1/2020	57.0	53033005700	1	0.3723936613844871	0.1497080900750625	0.40201567749160133
1387	8	849	360	Sunday	summer	no	Yes	Tier 2	summer	2309	5/1/2020	57.0	53033005700	1	0.3676916414032048	0.1559116500649632	0.42402826855123676
1388	9	502	158	Friday	summer	no	No	Tier 2	summer	2394	5/1/2020	57.0	53033005700	1	0.2096908939014202	0.065998329	0.3147410358565737
1389	10	668	319	Wednesday	fall	no	No	Tier 2	not_summer	2182	5/1/2020	57.0	53033005700	1	0.306141154903758	0.1461961503208066	0.47754491017964074
1390	12	1609	605	Saturday	fall	no	Yes	Tier 2	not_summer	2292	5/1/2020	57.0	53033005700	1	0.7020069808027923	0.2639616055846422	0.37600994406463645
1391	13	188	64	Friday	fall	no	No	Tier 2	not_summer	2346	5/1/2020	57.0	53033005700	1	0.080136402	0.0272804774083546	0.3404255319148936
1392	14	327	199	Wednesday	winter	no	No	Tier 2	not_summer	2338	5/1/2020	57.0	53033005700	1	0.1398631308810949	0.085115483	0.6085626911314985
1393	15	146	75	Tuesday	winter	no	No	Tier 2	not_summer	2228	5/1/2020	57.0	53033005700	1	0.065529623	0.0336624775583482	0.5136986301369864
1394	16	580	269	Wednesday	winter	no	No	Tier 2	not_summer	2683	5/1/2020	57.0	53033005700	1	0.2161759224748416	0.1002609019754006	0.46379310344827585
1395	17	631	237	Wednesday	winter	no	No	Tier 2	not_summer	2477	5/1/2020	57.0	53033005700	1	0.2547436415018167	0.095680258	0.375594294770206
1396	18	423	226	Friday	spring	no	No	Tier 2	not_summer	2491	5/1/2020	57.0	53033005700	1	0.1698113207547169	0.090726616	0.5342789598108747
1397	19	146	97	Friday	spring	yes	No	Tier 2	not_summer	2786	5/1/2020	57.0	53033005700	1	0.052404882	0.0348169418521177	0.6643835616438356
1398	20	2137	628	Friday	spring	yes	No	Tier 2	not_summer	2576	5/1/2020	57.0	53033005700	1	0.8295807453416149	0.2437888198757763	0.2938699110903135
1399	21	260	101	Friday	spring	yes	No	Tier 2	not_summer	2263	5/1/2020	57.0	53033005700	1	0.1148917366327883	0.0446310207688908	0.38846153846153847
1400	22	524	290	Sunday	spring	yes	Yes	Tier 2	not_summer	2463	5/1/2020	57.0	53033005700	1	0.2127486804709703	0.1177425903369874	0.5534351145038168
1401	23	502	228	Friday	summer	yes	No	Tier 2	summer	2503	5/1/2020	57.0	53033005700	1	0.2005593288054334	0.091090691	0.4541832669322709
1402	24	706	283	Friday	summer	yes	No	Tier 2	summer	2668	5/1/2020	57.0	53033005700	1	0.2646176911544228	0.106071964	0.40084985835694054
1403	25	2514	512	Friday	summer	yes	No	Tier 2	summer	2765	5/1/2020	57.0	53033005700	1	0.9092224231464738	0.1851717902350813	0.20365950676213207
1404	26	246	129	Friday	fall	yes	No	Tier 2	not_summer	2157	5/1/2020	57.0	53033005700	1	0.1140472878998609	0.0598052851182197	0.524390243902439
1405	27	364	214	Friday	fall	yes	No	Tier 2	not_summer	2274	5/1/2020	57.0	53033005700	1	0.1600703605980651	0.0941073	0.5879120879120879
1406	28	246	156	Friday	winter	yes	No	Tier 2	not_summer	2232	5/1/2020	57.0	53033005700	1	0.1102150537634408	0.069892473	0.6341463414634146
1407	29	244	132	Friday	winter	yes	No	Tier 2	not_summer	2773	5/1/2020	57.0	53033005700	1	0.087991345	0.047601875	0.5409836065573771
1408	30	2277	946	Wednesday	winter	yes	No	Tier 2	not_summer	2278	5/1/2020	57.0	53033005700	1	0.9995610184372256	0.4152765583845478	0.41545893719806765
1409	31	1285	462	Friday	spring	yes	No	Tier 2	not_summer	2432	5/1/2020	57.0	53033005700	1	0.5283717105263158	0.1899671052631578	0.3595330739299611
1410	32	253	118	Friday	summer	yes	No	Tier 2	summer	2570	5/1/2020	57.0	53033005700	1	0.09844358	0.0459143968871595	0.466403162055336
1411	33	65	32	Friday	fall	yes	No	Tier 2	not_summer	980	5/1/2020	57.0	53033005700	1	0.066326531	0.032653061	0.49230769230769234
1412	34	362	207	Friday	winter	yes	No	Tier 2	not_summer	3163	5/1/2020	57.0	53033005700	1	0.1144483085678153	0.065444199	0.5718232044198895
1413	35	518	334	Friday	spring	yes	No	Tier 2	not_summer	2722	5/1/2020	57.0	53033005700	1	0.1903012490815576	0.1227038941954445	0.6447876447876448
1414	36	1172	407	Friday	summer	yes	No	Tier 2	summer	2460	5/1/2020	57.0	53033005700	1	0.4764227642276423	0.1654471544715447	0.34726962457337884
1415	37	2053	445	Sunday	summer	yes	Yes	Tier 2	summer	2440	5/1/2020	57.0	53033005700	1	0.8413934426229508	0.1823770491803278	0.2167559668777399
1416	1	119	49	Friday	spring	no	No	Tier 2	not_summer	1062	5/1/2020	58.01	53033005801	1	0.1120527306967985	0.0461393596986817	0.4117647058823529
1417	2	196	45	Friday	spring	no	No	Tier 2	not_summer	2752	5/1/2020	58.01	53033005801	1	0.07122093	0.0163517441860465	0.22959183673469388
1418	3	425	147	Sunday	spring	no	Yes	Tier 2	not_summer	2445	5/1/2020	58.01	53033005801	1	0.1738241308793456	0.060122699	0.3458823529411765
1419	4	339	172	Friday	spring	no	No	Tier 2	not_summer	2174	5/1/2020	58.01	53033005801	1	0.155933762649494	0.079116835	0.5073746312684366
1420	5	875	270	Thursday	spring	no	No	Tier 2	not_summer	2421	5/1/2020	58.01	53033005801	1	0.3614209004543577	0.1115241635687732	0.30857142857142855
1421	6	472	114	Friday	summer	no	No	Tier 2	summer	2304	5/1/2020	58.01	53033005801	1	0.2048611111111111	0.0494791666666666	0.24152542372881355
1422	7	570	265	Friday	summer	no	No	Tier 2	summer	2160	5/1/2020	58.01	53033005801	1	0.2638888888888889	0.1226851851851851	0.4649122807017544
1423	8	324	69	Sunday	summer	no	Yes	Tier 2	summer	2409	5/1/2020	58.01	53033005801	1	0.1344956413449564	0.0286425902864259	0.21296296296296297
1424	9	338	103	Friday	summer	no	No	Tier 2	summer	2250	5/1/2020	58.01	53033005801	1	0.1502222222222222	0.045777778	0.3047337278106509
1425	10	354	132	Wednesday	fall	no	No	Tier 2	not_summer	2943	5/1/2020	58.01	53033005801	1	0.1202854230377166	0.044852192	0.3728813559322034
1426	12	643	224	Saturday	fall	no	Yes	Tier 2	not_summer	2378	5/1/2020	58.01	53033005801	1	0.2703952901597981	0.094196804	0.3483670295489891
1427	13	605	235	Friday	fall	no	No	Tier 2	not_summer	2620	5/1/2020	58.01	53033005801	1	0.2309160305343511	0.089694656	0.3884297520661157
1428	14	327	153	Wednesday	winter	no	No	Tier 2	not_summer	2447	5/1/2020	58.01	53033005801	1	0.1336330200245198	0.062525541	0.46788990825688076
1429	15	148	36	Tuesday	winter	no	No	Tier 2	not_summer	2243	5/1/2020	58.01	53033005801	1	0.065983058	0.0160499331252786	0.24324324324324326
1430	16	316	158	Wednesday	winter	no	No	Tier 2	not_summer	2600	5/1/2020	58.01	53033005801	1	0.1215384615384615	0.060769231	0.5
1431	17	446	240	Wednesday	winter	no	No	Tier 2	not_summer	2514	5/1/2020	58.01	53033005801	1	0.1774065234685759	0.095465394	0.5381165919282511
1432	18	1429	332	Friday	spring	no	No	Tier 2	not_summer	2003	5/1/2020	58.01	53033005801	1	0.7134298552171743	0.1657513729405891	0.2323303009097271
1433	19	266	101	Friday	spring	yes	No	Tier 2	not_summer	2309	5/1/2020	58.01	53033005801	1	0.1152013858813339	0.04374188	0.37969924812030076
1434	20	573	319	Friday	spring	yes	No	Tier 2	not_summer	2637	5/1/2020	58.01	53033005801	1	0.217292377701934	0.1209708001516875	0.5567190226876091
1435	21	184	83	Friday	spring	yes	No	Tier 2	not_summer	2462	5/1/2020	58.01	53033005801	1	0.074735987	0.0337124289195775	0.45108695652173914
1436	22	407	200	Sunday	spring	yes	Yes	Tier 2	not_summer	2271	5/1/2020	58.01	53033005801	1	0.1792162043152796	0.088066931	0.4914004914004914
1437	23	481	218	Friday	summer	yes	No	Tier 2	summer	2546	5/1/2020	58.01	53033005801	1	0.1889238020424195	0.085624509	0.45322245322245325
1438	24	317	154	Friday	summer	yes	No	Tier 2	summer	2533	5/1/2020	58.01	53033005801	1	0.1251480457954994	0.060797473	0.48580441640378547
1439	25	207	134	Friday	summer	yes	No	Tier 2	summer	2000	5/1/2020	58.01	53033005801	1	0.1035	0.067	0.6473429951690821
1440	26	903	163	Friday	fall	yes	No	Tier 2	not_summer	2456	5/1/2020	58.01	53033005801	1	0.3676710097719869	0.066368078	0.1805094130675526
1441	27	1137	86	Friday	fall	yes	No	Tier 2	not_summer	2363	5/1/2020	58.01	53033005801	1	0.4811680067710537	0.036394414	0.07563764291996482
1442	28	4552	1208	Friday	winter	yes	No	Tier 2	not_summer	2478	5/1/2020	58.01	53033005801	1	1.836965294592413	0.4874899112187247	0.26537785588752194
1443	29	2362	793	Friday	winter	yes	No	Tier 2	not_summer	3195	5/1/2020	58.01	53033005801	1	0.7392801251956181	0.2482003129890453	0.3357324301439458
1444	30	391	100	Wednesday	winter	yes	No	Tier 2	not_summer	2391	5/1/2020	58.01	53033005801	1	0.1635299038059389	0.041823505	0.2557544757033248
1445	31	473	60	Friday	spring	yes	No	Tier 2	not_summer	2505	5/1/2020	58.01	53033005801	1	0.1888223552894211	0.0239520958083832	0.12684989429175475
1446	32	252	45	Friday	summer	yes	No	Tier 2	summer	2433	5/1/2020	58.01	53033005801	1	0.1035758323057953	0.0184956843403205	0.17857142857142858
1447	33	103	40	Friday	fall	yes	No	Tier 2	not_summer	979	5/1/2020	58.01	53033005801	1	0.1052093973442288	0.040858018	0.3883495145631068
1448	34	1471	352	Friday	winter	yes	No	Tier 2	not_summer	2694	5/1/2020	58.01	53033005801	1	0.5460282108389013	0.1306607275426874	0.23929299796057105
1449	35	86	35	Friday	spring	yes	No	Tier 2	not_summer	3018	5/1/2020	58.01	53033005801	1	0.028495692511597	0.0115970841616964	0.4069767441860465
1450	36	148	55	Friday	summer	yes	No	Tier 2	summer	2779	5/1/2020	58.01	53033005801	1	0.0532565671104713	0.019791291831594	0.3716216216216216
1451	37	489	241	Sunday	summer	yes	Yes	Tier 2	summer	2432	5/1/2020	58.01	53033005801	1	0.2010690789473684	0.099095395	0.49284253578732107
1452	3	1	0	Sunday	spring	no	Yes	Tier 1	not_summer	36	5/10/2020	58.02	53033005802	1	0.0277777777777777	0.0	0.0
1453	7	2	2	Friday	summer	no	No	Tier 1	summer	85	5/10/2020	58.02	53033005802	1	0.0235294117647058	0.0235294117647058	1.0
1454	18	8	3	Friday	spring	no	No	Tier 1	not_summer	288	5/10/2020	58.02	53033005802	1	0.0277777777777777	0.0104166666666666	0.375
1455	19	1	0	Friday	spring	yes	No	Tier 1	not_summer	163	5/10/2020	58.02	53033005802	1	0.006134969	0.0	0.0
1456	20	3	2	Friday	spring	yes	No	Tier 1	not_summer	38	5/10/2020	58.02	53033005802	1	0.078947368	0.052631579	0.6666666666666666
1457	22	17	13	Sunday	spring	yes	Yes	Tier 1	not_summer	68	5/10/2020	58.02	53033005802	1	0.25	0.1911764705882352	0.7647058823529411
1458	25	41	11	Friday	summer	yes	No	Tier 1	summer	797	5/10/2020	58.02	53033005802	1	0.051442911	0.013801756587202	0.2682926829268293
1459	27	1	0	Friday	fall	yes	No	Tier 1	not_summer	30	5/10/2020	58.02	53033005802	1	0.033333333	0.0	0.0
1460	33	1	1	Friday	fall	yes	No	Tier 1	not_summer	22	5/10/2020	58.02	53033005802	1	0.0454545454545454	0.0454545454545454	1.0
1461	1	172	84	Friday	spring	no	No	Tier 2	not_summer	705	5/1/2020	59.0	53033005900	1	0.2439716312056737	0.1191489361702127	0.4883720930232558
1462	2	587	226	Friday	spring	no	No	Tier 2	not_summer	1528	5/1/2020	59.0	53033005900	1	0.3841623036649215	0.1479057591623036	0.3850085178875639
1463	3	1061	381	Sunday	spring	no	Yes	Tier 2	not_summer	1514	5/1/2020	59.0	53033005900	1	0.7007926023778072	0.2516512549537648	0.3590951932139491
1464	4	622	204	Friday	spring	no	No	Tier 2	not_summer	1517	5/1/2020	59.0	53033005900	1	0.4100197758734344	0.1344759393539881	0.3279742765273312
1465	5	272	81	Thursday	spring	no	No	Tier 2	not_summer	1471	5/1/2020	59.0	53033005900	1	0.1849082256968049	0.0550645819170632	0.2977941176470588
1466	6	607	116	Friday	summer	no	No	Tier 2	summer	1457	5/1/2020	59.0	53033005900	1	0.4166094715168154	0.079615649	0.19110378912685339
1467	7	492	254	Friday	summer	no	No	Tier 2	summer	1472	5/1/2020	59.0	53033005900	1	0.3342391304347826	0.1725543478260869	0.516260162601626
1468	8	1869	615	Sunday	summer	no	Yes	Tier 2	summer	1523	5/1/2020	59.0	53033005900	1	1.227183191070256	0.4038082731451083	0.3290529695024077
1469	9	465	138	Friday	summer	no	No	Tier 2	summer	1451	5/1/2020	59.0	53033005900	1	0.3204686423156443	0.095106823	0.2967741935483871
1470	10	876	223	Wednesday	fall	no	No	Tier 2	not_summer	1563	5/1/2020	59.0	53033005900	1	0.5604606525911708	0.1426743442098528	0.2545662100456621
1471	12	2011	831	Saturday	fall	no	Yes	Tier 2	not_summer	1655	5/1/2020	59.0	53033005900	1	1.2151057401812688	0.5021148036253776	0.41322725012431627
1472	13	304	122	Friday	fall	no	No	Tier 2	not_summer	1408	5/1/2020	59.0	53033005900	1	0.2159090909090909	0.086647727	0.40131578947368424
1473	14	1651	270	Wednesday	winter	no	No	Tier 2	not_summer	1475	5/1/2020	59.0	53033005900	1	1.119322033898305	0.1830508474576271	0.16353725015142337
1474	15	313	210	Tuesday	winter	no	No	Tier 2	not_summer	1600	5/1/2020	59.0	53033005900	1	0.195625	0.13125	0.670926517571885
1475	16	649	99	Wednesday	winter	no	No	Tier 2	not_summer	1628	5/1/2020	59.0	53033005900	1	0.3986486486486486	0.0608108108108108	0.15254237288135594
1476	17	1668	329	Wednesday	winter	no	No	Tier 2	not_summer	1473	5/1/2020	59.0	53033005900	1	1.1323828920570265	0.2233536999321113	0.19724220623501199
1477	18	131	64	Friday	spring	no	No	Tier 2	not_summer	1244	5/1/2020	59.0	53033005900	1	0.1053054662379421	0.051446945	0.48854961832061067
1478	19	278	139	Friday	spring	yes	No	Tier 2	not_summer	1210	5/1/2020	59.0	53033005900	1	0.2297520661157024	0.1148760330578512	0.5
1479	20	1009	228	Friday	spring	yes	No	Tier 2	not_summer	1571	5/1/2020	59.0	53033005900	1	0.642266073	0.1451304901336728	0.2259663032705649
1480	21	1155	273	Friday	spring	yes	No	Tier 2	not_summer	1561	5/1/2020	59.0	53033005900	1	0.7399103139013453	0.1748878923766816	0.23636363636363636
1481	22	328	166	Sunday	spring	yes	Yes	Tier 2	not_summer	1483	5/1/2020	59.0	53033005900	1	0.2211732973701955	0.1119352663519892	0.5060975609756098
1482	23	181	80	Friday	summer	yes	No	Tier 2	summer	1782	5/1/2020	59.0	53033005900	1	0.1015712682379349	0.044893378	0.4419889502762431
1483	24	143	85	Friday	summer	yes	No	Tier 2	summer	1850	5/1/2020	59.0	53033005900	1	0.077297297	0.045945946	0.5944055944055944
1484	25	4187	373	Friday	summer	yes	No	Tier 2	summer	1456	5/1/2020	59.0	53033005900	1	2.8756868131868134	0.2561813186813186	0.08908526391210891
1485	26	469	197	Friday	fall	yes	No	Tier 2	not_summer	1466	5/1/2020	59.0	53033005900	1	0.3199181446111869	0.1343792633015006	0.4200426439232409
1486	27	666	286	Friday	fall	yes	No	Tier 2	not_summer	1611	5/1/2020	59.0	53033005900	1	0.4134078212290503	0.1775294847920546	0.4294294294294294
1487	28	3627	377	Friday	winter	yes	No	Tier 2	not_summer	1563	5/1/2020	59.0	53033005900	1	2.3205374280230324	0.2412028150991682	0.1039426523297491
1488	29	9886	862	Friday	winter	yes	No	Tier 2	not_summer	1979	5/1/2020	59.0	53033005900	1	4.995452248610409	0.4355735219807984	0.08719401173376493
1489	30	617	162	Wednesday	winter	yes	No	Tier 2	not_summer	1295	5/1/2020	59.0	53033005900	1	0.4764478764478764	0.1250965250965251	0.2625607779578606
1490	31	1093	238	Friday	spring	yes	No	Tier 2	not_summer	1580	5/1/2020	59.0	53033005900	1	0.6917721518987342	0.150632911392405	0.21774931381518756
1491	32	418	126	Friday	summer	yes	No	Tier 2	summer	1662	5/1/2020	59.0	53033005900	1	0.2515042117930204	0.075812274	0.3014354066985646
1492	33	751	78	Friday	fall	yes	No	Tier 2	not_summer	708	5/1/2020	59.0	53033005900	1	1.060734463276836	0.1101694915254237	0.10386151797603196
1493	34	338	154	Friday	winter	yes	No	Tier 2	not_summer	1632	5/1/2020	59.0	53033005900	1	0.2071078431372549	0.094362745	0.4556213017751479
1494	35	2490	479	Friday	spring	yes	No	Tier 2	not_summer	1482	5/1/2020	59.0	53033005900	1	1.680161943319838	0.3232118758434548	0.19236947791164657
1495	36	175	73	Friday	summer	yes	No	Tier 2	summer	1605	5/1/2020	59.0	53033005900	1	0.1090342679127725	0.045482866	0.41714285714285715
1496	37	210	84	Sunday	summer	yes	Yes	Tier 2	summer	1584	5/1/2020	59.0	53033005900	1	0.1325757575757575	0.053030303	0.4
1497	1	3	3	Friday	spring	no	No	Tier 2	not_summer	24	5/1/2020	60.0	53033006000	1	0.125	0.125	1.0
1498	2	12	1	Friday	spring	no	No	Tier 2	not_summer	136	5/1/2020	60.0	53033006000	1	0.088235294	0.007352941	0.08333333333333333
1499	3	18	15	Sunday	spring	no	Yes	Tier 2	not_summer	22	5/1/2020	60.0	53033006000	1	0.8181818181818182	0.6818181818181818	0.8333333333333334
1500	4	59	14	Friday	spring	no	No	Tier 2	not_summer	70	5/1/2020	60.0	53033006000	1	0.8428571428571429	0.2	0.23728813559322035
1501	6	14	0	Friday	summer	no	No	Tier 2	summer	127	5/1/2020	60.0	53033006000	1	0.1102362204724409	0.0	0.0
1502	7	121	114	Friday	summer	no	No	Tier 2	summer	82	5/1/2020	60.0	53033006000	1	1.475609756097561	1.3902439024390243	0.9421487603305785
1503	8	271	69	Sunday	summer	no	Yes	Tier 2	summer	121	5/1/2020	60.0	53033006000	1	2.239669421487603	0.5702479338842975	0.25461254612546125
1504	9	49	15	Friday	summer	no	No	Tier 2	summer	108	5/1/2020	60.0	53033006000	1	0.4537037037037037	0.1388888888888889	0.30612244897959184
1505	10	12	1	Wednesday	fall	no	No	Tier 2	not_summer	129	5/1/2020	60.0	53033006000	1	0.093023256	0.007751938	0.08333333333333333
1506	12	32	3	Saturday	fall	no	Yes	Tier 2	not_summer	177	5/1/2020	60.0	53033006000	1	0.1807909604519774	0.016949153	0.09375
1507	13	41	7	Friday	fall	no	No	Tier 2	not_summer	69	5/1/2020	60.0	53033006000	1	0.5942028985507246	0.1014492753623188	0.17073170731707318
1508	14	32	32	Wednesday	winter	no	No	Tier 2	not_summer	8	5/1/2020	60.0	53033006000	1	4.0	4.0	1.0
1509	15	11	11	Tuesday	winter	no	No	Tier 2	not_summer	133	5/1/2020	60.0	53033006000	1	0.082706767	0.082706767	1.0
1510	16	62	31	Wednesday	winter	no	No	Tier 2	not_summer	163	5/1/2020	60.0	53033006000	1	0.3803680981595092	0.1901840490797546	0.5
1511	17	39	36	Wednesday	winter	no	No	Tier 2	not_summer	147	5/1/2020	60.0	53033006000	1	0.2653061224489796	0.2448979591836734	0.9230769230769231
1512	21	4	1	Friday	spring	yes	No	Tier 2	not_summer	118	5/1/2020	60.0	53033006000	1	0.033898305	0.008474576	0.25
1513	22	1	1	Sunday	spring	yes	Yes	Tier 2	not_summer	76	5/1/2020	60.0	53033006000	1	0.0131578947368421	0.0131578947368421	1.0
1514	23	13	7	Friday	summer	yes	No	Tier 2	summer	152	5/1/2020	60.0	53033006000	1	0.085526316	0.0460526315789473	0.5384615384615384
1515	24	16	16	Friday	summer	yes	No	Tier 2	summer	133	5/1/2020	60.0	53033006000	1	0.1203007518796992	0.1203007518796992	1.0
1516	26	20	15	Friday	fall	yes	No	Tier 2	not_summer	136	5/1/2020	60.0	53033006000	1	0.1470588235294117	0.1102941176470588	0.75
1517	27	23	12	Friday	fall	yes	No	Tier 2	not_summer	130	5/1/2020	60.0	53033006000	1	0.1769230769230769	0.092307692	0.5217391304347826
1518	28	53	14	Friday	winter	yes	No	Tier 2	not_summer	148	5/1/2020	60.0	53033006000	1	0.3581081081081081	0.094594595	0.2641509433962264
1519	29	112	52	Friday	winter	yes	No	Tier 2	not_summer	155	5/1/2020	60.0	53033006000	1	0.7225806451612903	0.3354838709677419	0.4642857142857143
1520	32	6	6	Friday	summer	yes	No	Tier 2	summer	162	5/1/2020	60.0	53033006000	1	0.037037037037037	0.037037037037037	1.0
1521	33	2	2	Friday	fall	yes	No	Tier 2	not_summer	47	5/1/2020	60.0	53033006000	1	0.042553191	0.042553191	1.0
1522	34	35	31	Friday	winter	yes	No	Tier 2	not_summer	152	5/1/2020	60.0	53033006000	1	0.2302631578947368	0.2039473684210526	0.8857142857142857
1523	35	1	1	Friday	spring	yes	No	Tier 2	not_summer	81	5/1/2020	60.0	53033006000	1	0.0123456790123456	0.0123456790123456	1.0
1524	36	36	35	Friday	summer	yes	No	Tier 2	summer	136	5/1/2020	60.0	53033006000	1	0.2647058823529412	0.2573529411764705	0.9722222222222222
1525	37	42	34	Sunday	summer	yes	Yes	Tier 2	summer	134	5/1/2020	60.0	53033006000	1	0.3134328358208955	0.2537313432835821	0.8095238095238095
1526	24	164	96	Friday	summer	yes	No	Tier 2	summer	1186	8/20/2021	61.0	53033006100	1	0.1382799325463743	0.080944351	0.5853658536585366
1527	1	33	19	Friday	spring	no	No	Tier 2	not_summer	715	5/1/2020	62.0	53033006200	1	0.0461538461538461	0.0265734265734265	0.5757575757575758
1528	2	84	48	Friday	spring	no	No	Tier 2	not_summer	1509	5/1/2020	62.0	53033006200	1	0.0556660039761431	0.031809145	0.5714285714285714
1529	3	401	350	Sunday	spring	no	Yes	Tier 2	not_summer	1414	5/1/2020	62.0	53033006200	1	0.2835926449787836	0.2475247524752475	0.8728179551122195
1530	4	169	40	Friday	spring	no	No	Tier 2	not_summer	1437	5/1/2020	62.0	53033006200	1	0.1176061238691718	0.0278357689631176	0.23668639053254437
1531	5	53	13	Thursday	spring	no	No	Tier 2	not_summer	1446	5/1/2020	62.0	53033006200	1	0.036652835	0.008990318	0.24528301886792453
1532	6	358	106	Friday	summer	no	No	Tier 2	summer	1390	5/1/2020	62.0	53033006200	1	0.2575539568345323	0.076258993	0.29608938547486036
1533	7	451	62	Friday	summer	no	No	Tier 2	summer	1627	5/1/2020	62.0	53033006200	1	0.2771972956361401	0.038106945	0.13747228381374724
1534	8	1028	337	Sunday	summer	no	Yes	Tier 2	summer	1379	5/1/2020	62.0	53033006200	1	0.7454677302393038	0.2443799854967367	0.32782101167315175
1535	9	182	78	Friday	summer	no	No	Tier 2	summer	1492	5/1/2020	62.0	53033006200	1	0.1219839142091152	0.05227882	0.42857142857142855
1536	10	157	90	Wednesday	fall	no	No	Tier 2	not_summer	1657	5/1/2020	62.0	53033006200	1	0.094749547	0.054315027	0.5732484076433121
1537	12	324	79	Saturday	fall	no	Yes	Tier 2	not_summer	1597	5/1/2020	62.0	53033006200	1	0.2028804007514089	0.0494677520350657	0.24382716049382716
1538	13	75	30	Friday	fall	no	No	Tier 2	not_summer	1720	5/1/2020	62.0	53033006200	1	0.043604651	0.01744186	0.4
1539	14	171	102	Wednesday	winter	no	No	Tier 2	not_summer	1586	5/1/2020	62.0	53033006200	1	0.1078184110970996	0.064312736	0.5964912280701754
1540	15	67	36	Tuesday	winter	no	No	Tier 2	not_summer	1698	5/1/2020	62.0	53033006200	1	0.0394581861012956	0.021201413	0.5373134328358209
1541	16	350	74	Wednesday	winter	no	No	Tier 2	not_summer	1499	5/1/2020	62.0	53033006200	1	0.2334889926617745	0.0493662441627751	0.21142857142857144
1542	17	64	44	Wednesday	winter	no	No	Tier 2	not_summer	1726	5/1/2020	62.0	53033006200	1	0.037079954	0.025492468	0.6875
1543	18	344	95	Friday	spring	no	No	Tier 2	not_summer	1657	5/1/2020	62.0	53033006200	1	0.2076041038020519	0.0573325286662643	0.2761627906976744
1544	19	125	44	Friday	spring	yes	No	Tier 2	not_summer	1691	5/1/2020	62.0	53033006200	1	0.073920757	0.02602010644589	0.352
1545	20	402	141	Friday	spring	yes	No	Tier 2	not_summer	1973	5/1/2020	62.0	53033006200	1	0.203750633552965	0.071464774	0.35074626865671643
1546	21	387	146	Friday	spring	yes	No	Tier 2	not_summer	1616	5/1/2020	62.0	53033006200	1	0.2394801980198019	0.090346535	0.3772609819121447
1547	22	102	61	Sunday	spring	yes	Yes	Tier 2	not_summer	1637	5/1/2020	62.0	53033006200	1	0.062309102	0.037263286	0.5980392156862745
1548	23	409	141	Friday	summer	yes	No	Tier 2	summer	1918	5/1/2020	62.0	53033006200	1	0.2132429614181439	0.073514077	0.34474327628361856
1549	24	158	116	Friday	summer	yes	No	Tier 2	summer	2131	5/1/2020	62.0	53033006200	1	0.074143595	0.054434538	0.7341772151898734
1550	25	235	116	Friday	summer	yes	No	Tier 2	summer	1636	5/1/2020	62.0	53033006200	1	0.143643031784841	0.070904645	0.49361702127659574
1551	26	881	301	Friday	fall	yes	No	Tier 2	not_summer	1584	5/1/2020	62.0	53033006200	1	0.5561868686868687	0.1900252525252525	0.3416572077185017
1552	27	150	100	Friday	fall	yes	No	Tier 2	not_summer	1703	5/1/2020	62.0	53033006200	1	0.088079859	0.0587199060481503	0.6666666666666666
1553	28	243	204	Friday	winter	yes	No	Tier 2	not_summer	1890	5/1/2020	62.0	53033006200	1	0.1285714285714285	0.1079365079365079	0.8395061728395061
1554	29	235	135	Friday	winter	yes	No	Tier 2	not_summer	1801	5/1/2020	62.0	53033006200	1	0.1304830649639089	0.074958356	0.574468085106383
1555	30	210	51	Wednesday	winter	yes	No	Tier 2	not_summer	1512	5/1/2020	62.0	53033006200	1	0.1388888888888889	0.033730159	0.24285714285714285
1556	31	292	116	Friday	spring	yes	No	Tier 2	not_summer	1524	5/1/2020	62.0	53033006200	1	0.1916010498687664	0.076115486	0.3972602739726027
1557	32	437	140	Friday	summer	yes	No	Tier 2	summer	1976	5/1/2020	62.0	53033006200	1	0.2211538461538461	0.070850202	0.32036613272311215
1558	33	62	24	Friday	fall	yes	No	Tier 2	not_summer	668	5/1/2020	62.0	53033006200	1	0.092814371	0.035928144	0.3870967741935484
1559	34	352	126	Friday	winter	yes	No	Tier 2	not_summer	1869	5/1/2020	62.0	53033006200	1	0.1883360085607276	0.06741573	0.35795454545454547
1560	35	866	339	Friday	spring	yes	No	Tier 2	not_summer	1882	5/1/2020	62.0	53033006200	1	0.4601487778958554	0.1801275239107332	0.39145496535796764
1561	36	503	141	Friday	summer	yes	No	Tier 2	summer	1753	5/1/2020	62.0	53033006200	1	0.28693668	0.080433542	0.2803180914512923
1562	37	181	114	Sunday	summer	yes	Yes	Tier 2	summer	1766	5/1/2020	62.0	53033006200	1	0.1024915062287655	0.064552661	0.6298342541436464
1563	1	7	6	Friday	spring	no	No	Tier 2	not_summer	189	5/1/2020	64.0	53033006400	1	0.037037037037037	0.0317460317460317	0.8571428571428571
1564	2	30	11	Friday	spring	no	No	Tier 2	not_summer	416	5/1/2020	64.0	53033006400	1	0.072115385	0.0264423076923076	0.36666666666666664
1565	3	693	200	Sunday	spring	no	Yes	Tier 2	not_summer	406	5/1/2020	64.0	53033006400	1	1.706896551724138	0.4926108374384236	0.2886002886002886
1566	4	66	9	Friday	spring	no	No	Tier 2	not_summer	383	5/1/2020	64.0	53033006400	1	0.1723237597911227	0.023498695	0.13636363636363635
1567	5	149	16	Thursday	spring	no	No	Tier 2	not_summer	369	5/1/2020	64.0	53033006400	1	0.4037940379403794	0.043360434	0.10738255033557047
1568	6	101	16	Friday	summer	no	No	Tier 2	summer	365	5/1/2020	64.0	53033006400	1	0.2767123287671232	0.0438356164383561	0.15841584158415842
1569	7	638	205	Friday	summer	no	No	Tier 2	summer	408	5/1/2020	64.0	53033006400	1	1.5637254901960784	0.5024509803921569	0.3213166144200627
1570	8	1509	505	Sunday	summer	no	Yes	Tier 2	summer	429	5/1/2020	64.0	53033006400	1	3.517482517482517	1.1771561771561772	0.33465871438038436
1571	9	52	27	Friday	summer	no	No	Tier 2	summer	384	5/1/2020	64.0	53033006400	1	0.1354166666666666	0.0703125	0.5192307692307693
1572	10	109	40	Wednesday	fall	no	No	Tier 2	not_summer	475	5/1/2020	64.0	53033006400	1	0.2294736842105263	0.084210526	0.3669724770642202
1573	12	524	146	Saturday	fall	no	Yes	Tier 2	not_summer	383	5/1/2020	64.0	53033006400	1	1.3681462140992169	0.381201044	0.2786259541984733
1574	13	104	16	Friday	fall	no	No	Tier 2	not_summer	445	5/1/2020	64.0	53033006400	1	0.2337078651685393	0.0359550561797752	0.15384615384615385
1575	14	79	59	Wednesday	winter	no	No	Tier 2	not_summer	389	5/1/2020	64.0	53033006400	1	0.2030848329048843	0.1516709511568123	0.7468354430379747
1576	15	53	37	Tuesday	winter	no	No	Tier 2	not_summer	446	5/1/2020	64.0	53033006400	1	0.1188340807174887	0.082959641	0.6981132075471698
1577	16	154	96	Wednesday	winter	no	No	Tier 2	not_summer	396	5/1/2020	64.0	53033006400	1	0.3888888888888889	0.2424242424242424	0.6233766233766234
1578	17	138	93	Wednesday	winter	no	No	Tier 2	not_summer	457	5/1/2020	64.0	53033006400	1	0.3019693654266958	0.2035010940919037	0.6739130434782609
1579	18	189	66	Friday	spring	no	No	Tier 2	not_summer	403	5/1/2020	64.0	53033006400	1	0.4689826302729528	0.1637717121588089	0.3492063492063492
1580	19	279	98	Friday	spring	yes	No	Tier 2	not_summer	397	5/1/2020	64.0	53033006400	1	0.7027707808564232	0.2468513853904282	0.35125448028673834
1581	20	575	201	Friday	spring	yes	No	Tier 2	not_summer	423	5/1/2020	64.0	53033006400	1	1.3593380614657211	0.475177305	0.34956521739130436
1582	21	1244	332	Friday	spring	yes	No	Tier 2	not_summer	380	5/1/2020	64.0	53033006400	1	3.273684210526316	0.8736842105263158	0.26688102893890675
1583	22	2138	369	Sunday	spring	yes	Yes	Tier 2	not_summer	471	5/1/2020	64.0	53033006400	1	4.539278132	0.7834394904458599	0.1725912067352666
1584	23	182	101	Friday	summer	yes	No	Tier 2	summer	437	5/1/2020	64.0	53033006400	1	0.4164759725400457	0.2311212814645309	0.554945054945055
1585	24	257	63	Friday	summer	yes	No	Tier 2	summer	439	5/1/2020	64.0	53033006400	1	0.5854214123006833	0.143507972665148	0.245136186770428
1586	25	300	53	Friday	summer	yes	No	Tier 2	summer	410	5/1/2020	64.0	53033006400	1	0.7317073170731707	0.1292682926829268	0.17666666666666667
1587	26	66	50	Friday	fall	yes	No	Tier 2	not_summer	411	5/1/2020	64.0	53033006400	1	0.1605839416058394	0.121654501216545	0.7575757575757576
1588	27	18	8	Friday	fall	yes	No	Tier 2	not_summer	417	5/1/2020	64.0	53033006400	1	0.043165468	0.0191846522781774	0.4444444444444444
1589	28	35	19	Friday	winter	yes	No	Tier 2	not_summer	452	5/1/2020	64.0	53033006400	1	0.077433628	0.042035398	0.5428571428571428
1590	29	49	38	Friday	winter	yes	No	Tier 2	not_summer	382	5/1/2020	64.0	53033006400	1	0.1282722513089005	0.09947644	0.7755102040816326
1591	30	143	63	Wednesday	winter	yes	No	Tier 2	not_summer	359	5/1/2020	64.0	53033006400	1	0.3983286908077994	0.1754874651810584	0.4405594405594406
1592	31	74	51	Friday	spring	yes	No	Tier 2	not_summer	1218	5/1/2020	64.0	53033006400	1	0.0607553366174055	0.041871921	0.6891891891891891
1593	32	305	120	Friday	summer	yes	No	Tier 2	summer	1235	5/1/2020	64.0	53033006400	1	0.2469635627530364	0.097165992	0.39344262295081966
1594	33	29	22	Friday	fall	yes	No	Tier 2	not_summer	209	5/1/2020	64.0	53033006400	1	0.138755980861244	0.1052631578947368	0.7586206896551724
1595	34	126	97	Friday	winter	yes	No	Tier 2	not_summer	399	5/1/2020	64.0	53033006400	1	0.3157894736842105	0.2431077694235588	0.7698412698412699
1596	35	123	31	Friday	spring	yes	No	Tier 2	not_summer	523	5/1/2020	64.0	53033006400	1	0.2351816443594646	0.059273423	0.25203252032520324
1597	36	99	35	Friday	summer	yes	No	Tier 2	summer	684	5/1/2020	64.0	53033006400	1	0.1447368421052631	0.051169591	0.35353535353535354
1598	37	95	67	Sunday	summer	yes	Yes	Tier 2	summer	418	5/1/2020	64.0	53033006400	1	0.2272727272727272	0.1602870813397129	0.7052631578947368
1599	1	3	3	Friday	spring	no	No	Tier 2	not_summer	90	5/1/2020	65.0	53033006500	1	0.033333333	0.033333333	1.0
1600	2	31	12	Friday	spring	no	No	Tier 2	not_summer	412	5/1/2020	65.0	53033006500	1	0.075242718	0.029126214	0.3870967741935484
1601	3	50	30	Sunday	spring	no	Yes	Tier 2	not_summer	795	5/1/2020	65.0	53033006500	1	0.062893082	0.037735849	0.6
1602	4	201	72	Friday	spring	no	No	Tier 2	not_summer	484	5/1/2020	65.0	53033006500	1	0.4152892561983471	0.1487603305785124	0.3582089552238806
1603	5	132	35	Thursday	spring	no	No	Tier 2	not_summer	506	5/1/2020	65.0	53033006500	1	0.2608695652173913	0.06916996	0.26515151515151514
1604	6	1061	337	Friday	summer	no	No	Tier 2	summer	600	5/1/2020	65.0	53033006500	1	1.768333333333333	0.5616666666666666	0.3176248821866164
1605	7	522	118	Friday	summer	no	No	Tier 2	summer	595	5/1/2020	65.0	53033006500	1	0.8773109243697479	0.1983193277310924	0.2260536398467433
1606	8	436	168	Sunday	summer	no	Yes	Tier 2	summer	676	5/1/2020	65.0	53033006500	1	0.6449704142011834	0.2485207100591716	0.3853211009174312
1607	9	517	171	Friday	summer	no	No	Tier 2	summer	511	5/1/2020	65.0	53033006500	1	1.0117416829745598	0.334637964774951	0.3307543520309478
1608	10	1146	270	Wednesday	fall	no	No	Tier 2	not_summer	632	5/1/2020	65.0	53033006500	1	1.8132911392405064	0.4272151898734177	0.2356020942408377
1609	12	169	67	Saturday	fall	no	Yes	Tier 2	not_summer	589	5/1/2020	65.0	53033006500	1	0.2869269949066214	0.1137521222410865	0.39644970414201186
1610	13	433	229	Friday	fall	no	No	Tier 2	not_summer	579	5/1/2020	65.0	53033006500	1	0.7478411053540587	0.3955094991364421	0.5288683602771362
1611	14	260	108	Wednesday	winter	no	No	Tier 2	not_summer	455	5/1/2020	65.0	53033006500	1	0.5714285714285714	0.2373626373626373	0.4153846153846154
1612	15	461	76	Tuesday	winter	no	No	Tier 2	not_summer	729	5/1/2020	65.0	53033006500	1	0.6323731138545954	0.1042524005486968	0.1648590021691974
1613	16	2069	584	Wednesday	winter	no	No	Tier 2	not_summer	726	5/1/2020	65.0	53033006500	1	2.849862258953168	0.8044077134986226	0.28226196230062833
1614	17	59	20	Wednesday	winter	no	No	Tier 2	not_summer	442	5/1/2020	65.0	53033006500	1	0.1334841628959276	0.045248869	0.3389830508474576
1615	18	1485	596	Friday	spring	no	No	Tier 2	not_summer	498	5/1/2020	65.0	53033006500	1	2.9819277108433737	1.1967871485943775	0.40134680134680134
1616	19	1854	514	Friday	spring	yes	No	Tier 2	not_summer	652	5/1/2020	65.0	53033006500	1	2.8435582822085887	0.7883435582822086	0.2772384034519957
1617	20	56	25	Friday	spring	yes	No	Tier 2	not_summer	399	5/1/2020	65.0	53033006500	1	0.1403508771929824	0.062656642	0.44642857142857145
1618	21	194	93	Friday	spring	yes	No	Tier 2	not_summer	507	5/1/2020	65.0	53033006500	1	0.3826429980276134	0.1834319526627219	0.4793814432989691
1619	22	259	123	Sunday	spring	yes	Yes	Tier 2	not_summer	688	5/1/2020	65.0	53033006500	1	0.376453488	0.1787790697674418	0.4749034749034749
1620	23	1793	438	Friday	summer	yes	No	Tier 2	summer	1009	5/1/2020	65.0	53033006500	1	1.7770069375619426	0.4340931615460852	0.24428332403792527
1621	24	2128	456	Friday	summer	yes	No	Tier 2	summer	750	5/1/2020	65.0	53033006500	1	2.837333333333333	0.608	0.21428571428571427
1622	25	2252	614	Friday	summer	yes	No	Tier 2	summer	703	5/1/2020	65.0	53033006500	1	3.2034139402560453	0.8733997155049786	0.27264653641207814
1623	26	1360	457	Friday	fall	yes	No	Tier 2	not_summer	592	5/1/2020	65.0	53033006500	1	2.2972972972972974	0.7719594594594594	0.3360294117647059
1624	27	329	106	Friday	fall	yes	No	Tier 2	not_summer	680	5/1/2020	65.0	53033006500	1	0.4838235294117647	0.1558823529411764	0.3221884498480243
1625	28	1041	316	Friday	winter	yes	No	Tier 2	not_summer	662	5/1/2020	65.0	53033006500	1	1.5725075528700907	0.4773413897280967	0.3035542747358309
1626	29	245	119	Friday	winter	yes	No	Tier 2	not_summer	649	5/1/2020	65.0	53033006500	1	0.3775038520801232	0.1833590138674884	0.4857142857142857
1627	30	108	31	Wednesday	winter	yes	No	Tier 2	not_summer	535	5/1/2020	65.0	53033006500	1	0.2018691588785046	0.057943925	0.28703703703703703
1628	31	246	115	Friday	spring	yes	No	Tier 2	not_summer	466	5/1/2020	65.0	53033006500	1	0.5278969957081545	0.2467811158798283	0.46747967479674796
1629	32	310	100	Friday	summer	yes	No	Tier 2	summer	500	5/1/2020	65.0	53033006500	1	0.62	0.2	0.3225806451612903
1630	33	186	33	Friday	fall	yes	No	Tier 2	not_summer	197	5/1/2020	65.0	53033006500	1	0.9441624365482234	0.1675126903553299	0.1774193548387097
1631	34	771	286	Friday	winter	yes	No	Tier 2	not_summer	545	5/1/2020	65.0	53033006500	1	1.4146788990825687	0.5247706422018349	0.37094682230869
1632	35	1347	405	Friday	spring	yes	No	Tier 2	not_summer	643	5/1/2020	65.0	53033006500	1	2.0948678071539657	0.6298600311041991	0.30066815144766146
1633	36	445	129	Friday	summer	yes	No	Tier 2	summer	419	5/1/2020	65.0	53033006500	1	1.062052505966587	0.3078758949880668	0.2898876404494382
1634	37	395	157	Sunday	summer	yes	Yes	Tier 2	summer	677	5/1/2020	65.0	53033006500	1	0.5834564254062038	0.2319054652880354	0.39746835443037976
1635	1	140	31	Friday	spring	no	No	Tier 2	not_summer	381	5/1/2020	66.0	53033006600	1	0.3674540682414698	0.081364829	0.22142857142857142
1636	2	119	78	Friday	spring	no	No	Tier 2	not_summer	1081	5/1/2020	66.0	53033006600	1	0.1100832562442183	0.072155412	0.6554621848739496
1637	3	415	96	Sunday	spring	no	Yes	Tier 2	not_summer	1037	5/1/2020	66.0	53033006600	1	0.4001928640308582	0.092574735	0.23132530120481928
1638	4	580	172	Friday	spring	no	No	Tier 2	not_summer	1045	5/1/2020	66.0	53033006600	1	0.5550239234449761	0.1645933014354067	0.296551724137931
1639	5	171	29	Thursday	spring	no	No	Tier 2	not_summer	1229	5/1/2020	66.0	53033006600	1	0.1391375101708706	0.0235964198535394	0.1695906432748538
1640	6	453	96	Friday	summer	no	No	Tier 2	summer	1071	5/1/2020	66.0	53033006600	1	0.422969188	0.089635854	0.2119205298013245
1641	7	239	63	Friday	summer	no	No	Tier 2	summer	993	5/1/2020	66.0	53033006600	1	0.2406847935548842	0.063444109	0.26359832635983266
1642	8	126	53	Sunday	summer	no	Yes	Tier 2	summer	963	5/1/2020	66.0	53033006600	1	0.1308411214953271	0.0550363447559709	0.42063492063492064
1643	9	480	129	Friday	summer	no	No	Tier 2	summer	1033	5/1/2020	66.0	53033006600	1	0.4646660212971926	0.1248789932236205	0.26875
1644	10	329	131	Wednesday	fall	no	No	Tier 2	not_summer	1349	5/1/2020	66.0	53033006600	1	0.2438843587842846	0.09710897	0.3981762917933131
1645	12	800	254	Saturday	fall	no	Yes	Tier 2	not_summer	1183	5/1/2020	66.0	53033006600	1	0.6762468300929839	0.2147083685545224	0.3175
1646	13	406	58	Friday	fall	no	No	Tier 2	not_summer	1129	5/1/2020	66.0	53033006600	1	0.3596102745792737	0.051372896	0.14285714285714285
1647	14	177	69	Wednesday	winter	no	No	Tier 2	not_summer	1283	5/1/2020	66.0	53033006600	1	0.1379579111457521	0.053780203	0.3898305084745763
1648	15	134	25	Tuesday	winter	no	No	Tier 2	not_summer	1248	5/1/2020	66.0	53033006600	1	0.1073717948717948	0.0200320512820512	0.1865671641791045
1649	16	340	64	Wednesday	winter	no	No	Tier 2	not_summer	1251	5/1/2020	66.0	53033006600	1	0.2717825739408473	0.0511590727418065	0.18823529411764706
1650	17	470	123	Wednesday	winter	no	No	Tier 2	not_summer	1117	5/1/2020	66.0	53033006600	1	0.4207699194270367	0.1101163831692032	0.26170212765957446
1651	18	311	64	Friday	spring	no	No	Tier 2	not_summer	1136	5/1/2020	66.0	53033006600	1	0.2737676056338028	0.056338028169014	0.2057877813504823
1652	19	511	90	Friday	spring	yes	No	Tier 2	not_summer	1124	5/1/2020	66.0	53033006600	1	0.4546263345195729	0.080071174	0.1761252446183953
1653	20	942	731	Friday	spring	yes	No	Tier 2	not_summer	1347	5/1/2020	66.0	53033006600	1	0.6993318485523385	0.5426874536005939	0.7760084925690022
1654	21	243	128	Friday	spring	yes	No	Tier 2	not_summer	1160	5/1/2020	66.0	53033006600	1	0.2094827586206896	0.1103448275862069	0.5267489711934157
1655	22	452	279	Sunday	spring	yes	Yes	Tier 2	not_summer	1254	5/1/2020	66.0	53033006600	1	0.3604465709728867	0.2224880382775119	0.6172566371681416
1656	23	1167	424	Friday	summer	yes	No	Tier 2	summer	1595	5/1/2020	66.0	53033006600	1	0.7316614420062696	0.2658307210031348	0.363324764353042
1657	24	1964	426	Friday	summer	yes	No	Tier 2	summer	1226	5/1/2020	66.0	53033006600	1	1.601957585644372	0.3474714518760196	0.21690427698574338
1658	25	161	15	Friday	summer	yes	No	Tier 2	summer	1004	5/1/2020	66.0	53033006600	1	0.1603585657370518	0.0149402390438247	0.09316770186335403
1659	26	378	124	Friday	fall	yes	No	Tier 2	not_summer	1112	5/1/2020	66.0	53033006600	1	0.3399280575539568	0.1115107913669064	0.328042328042328
1660	27	284	82	Friday	fall	yes	No	Tier 2	not_summer	1153	5/1/2020	66.0	53033006600	1	0.246313963573287	0.07111882	0.2887323943661972
1661	28	406	139	Friday	winter	yes	No	Tier 2	not_summer	1252	5/1/2020	66.0	53033006600	1	0.3242811501597444	0.1110223642172524	0.34236453201970446
1662	29	339	82	Friday	winter	yes	No	Tier 2	not_summer	1228	5/1/2020	66.0	53033006600	1	0.2760586319218241	0.066775244	0.24188790560471976
1663	30	266	74	Wednesday	winter	yes	No	Tier 2	not_summer	1130	5/1/2020	66.0	53033006600	1	0.2353982300884955	0.065486726	0.2781954887218045
1664	31	540	145	Friday	spring	yes	No	Tier 2	not_summer	1223	5/1/2020	66.0	53033006600	1	0.4415372035977105	0.1185609157808667	0.26851851851851855
1665	32	1309	272	Friday	summer	yes	No	Tier 2	summer	1187	5/1/2020	66.0	53033006600	1	1.1027801179443977	0.2291491154170176	0.2077922077922078
1666	33	143	23	Friday	fall	yes	No	Tier 2	not_summer	365	5/1/2020	66.0	53033006600	1	0.3917808219178082	0.063013699	0.16083916083916083
1667	34	287	66	Friday	winter	yes	No	Tier 2	not_summer	1133	5/1/2020	66.0	53033006600	1	0.2533097969991174	0.058252427	0.22996515679442509
1668	35	784	180	Friday	spring	yes	No	Tier 2	not_summer	1357	5/1/2020	66.0	53033006600	1	0.5777450257921887	0.1326455416359616	0.22959183673469388
1669	36	685	176	Friday	summer	yes	No	Tier 2	summer	1304	5/1/2020	66.0	53033006600	1	0.5253067484662577	0.1349693251533742	0.2569343065693431
1670	37	288	41	Sunday	summer	yes	Yes	Tier 2	summer	1132	5/1/2020	66.0	53033006600	1	0.254416961	0.0362190812720848	0.1423611111111111
1671	2	2	0	Friday	spring	no	No	Tier 2	not_summer	81	5/8/2020	67.0	53033006700	1	0.0246913580246913	0.0	0.0
1672	5	5	0	Thursday	spring	no	No	Tier 2	not_summer	97	5/8/2020	67.0	53033006700	1	0.051546392	0.0	0.0
1673	7	2	1	Friday	summer	no	No	Tier 2	summer	49	5/8/2020	67.0	53033006700	1	0.040816327	0.020408163	0.5
1674	8	37	6	Sunday	summer	no	Yes	Tier 2	summer	53	5/8/2020	67.0	53033006700	1	0.6981132075471698	0.1132075471698113	0.16216216216216217
1675	15	3	1	Tuesday	winter	no	No	Tier 2	not_summer	51	5/8/2020	67.0	53033006700	1	0.0588235294117647	0.019607843	0.3333333333333333
1676	20	10	6	Friday	spring	yes	No	Tier 2	not_summer	28	5/8/2020	67.0	53033006700	1	0.3571428571428571	0.2142857142857142	0.6
1677	23	18	0	Friday	summer	yes	No	Tier 2	summer	60	5/8/2020	67.0	53033006700	1	0.3	0.0	0.0
1678	24	1	1	Friday	summer	yes	No	Tier 2	summer	11	5/8/2020	67.0	53033006700	1	0.090909091	0.090909091	1.0
1679	30	57	40	Wednesday	winter	yes	No	Tier 2	not_summer	21	5/8/2020	67.0	53033006700	1	2.7142857142857144	1.9047619047619049	0.7017543859649122
1680	32	41	21	Friday	summer	yes	No	Tier 2	summer	73	5/8/2020	67.0	53033006700	1	0.5616438356164384	0.2876712328767123	0.5121951219512195
1681	33	3	0	Friday	fall	yes	No	Tier 2	not_summer	14	5/8/2020	67.0	53033006700	1	0.2142857142857142	0.0	0.0
1682	34	22	22	Friday	winter	yes	No	Tier 2	not_summer	48	5/8/2020	67.0	53033006700	1	0.4583333333333333	0.4583333333333333	1.0
1683	36	36	18	Friday	summer	yes	No	Tier 2	summer	53	5/8/2020	67.0	53033006700	1	0.6792452830188679	0.3396226415094339	0.5
1684	1	99	57	Friday	spring	no	No	Tier 2	not_summer	277	5/1/2020	68.0	53033006800	1	0.3574007220216607	0.2057761732851985	0.5757575757575758
1685	2	618	192	Friday	spring	no	No	Tier 2	not_summer	761	5/1/2020	68.0	53033006800	1	0.812089356	0.2522996057818659	0.3106796116504854
1686	3	507	185	Sunday	spring	no	Yes	Tier 2	not_summer	774	5/1/2020	68.0	53033006800	1	0.6550387596899225	0.2390180878552971	0.36489151873767256
1687	4	542	116	Friday	spring	no	No	Tier 2	not_summer	694	5/1/2020	68.0	53033006800	1	0.7809798270893372	0.1671469740634005	0.2140221402214022
1688	6	769	187	Friday	summer	no	No	Tier 2	summer	621	5/1/2020	68.0	53033006800	1	1.2383252818035426	0.3011272141706924	0.24317295188556567
1689	7	568	121	Friday	summer	no	No	Tier 2	summer	833	5/1/2020	68.0	53033006800	1	0.6818727490996399	0.1452581032412965	0.2130281690140845
1690	8	904	375	Sunday	summer	no	Yes	Tier 2	summer	694	5/1/2020	68.0	53033006800	1	1.302593659942363	0.5403458213256485	0.41482300884955753
1691	9	584	113	Friday	summer	no	No	Tier 2	summer	603	5/1/2020	68.0	53033006800	1	0.9684908789386402	0.187396351575456	0.1934931506849315
1692	10	784	254	Wednesday	fall	no	No	Tier 2	not_summer	759	5/1/2020	68.0	53033006800	1	1.0329380764163374	0.3346508563899868	0.3239795918367347
1693	12	6246	1825	Saturday	fall	no	Yes	Tier 2	not_summer	754	5/1/2020	68.0	53033006800	1	8.283819628647215	2.420424403183024	0.29218699967979506
1694	13	560	126	Friday	fall	no	No	Tier 2	not_summer	839	5/1/2020	68.0	53033006800	1	0.6674612634088201	0.1501787842669845	0.225
1695	14	429	171	Wednesday	winter	no	No	Tier 2	not_summer	751	5/1/2020	68.0	53033006800	1	0.5712383488681758	0.2276964047936085	0.3986013986013986
1696	15	297	134	Tuesday	winter	no	No	Tier 2	not_summer	623	5/1/2020	68.0	53033006800	1	0.4767255216693419	0.2150882825040128	0.4511784511784512
1697	16	488	194	Wednesday	winter	no	No	Tier 2	not_summer	729	5/1/2020	68.0	53033006800	1	0.6694101508916324	0.2661179698216735	0.3975409836065574
1698	17	546	163	Wednesday	winter	no	No	Tier 2	not_summer	679	5/1/2020	68.0	53033006800	1	0.8041237113402062	0.2400589101620029	0.29853479853479853
1699	18	424	101	Friday	spring	no	No	Tier 2	not_summer	920	5/1/2020	68.0	53033006800	1	0.4608695652173913	0.1097826086956521	0.23820754716981132
1700	19	301	85	Friday	spring	yes	No	Tier 2	not_summer	876	5/1/2020	68.0	53033006800	1	0.3436073059360731	0.097031963	0.2823920265780731
1701	20	1420	358	Friday	spring	yes	No	Tier 2	not_summer	968	5/1/2020	68.0	53033006800	1	1.466942148760331	0.3698347107438016	0.252112676056338
1702	21	12109	1729	Friday	spring	yes	No	Tier 2	not_summer	778	5/1/2020	68.0	53033006800	1	15.56426735218509	2.2223650385604112	0.14278635725493435
1703	22	569	267	Sunday	spring	yes	Yes	Tier 2	not_summer	814	5/1/2020	68.0	53033006800	1	0.699017199	0.328009828009828	0.46924428822495606
1704	23	380	170	Friday	summer	yes	No	Tier 2	summer	771	5/1/2020	68.0	53033006800	1	0.4928664072632944	0.2204928664072633	0.4473684210526316
1705	24	273	111	Friday	summer	yes	No	Tier 2	summer	783	5/1/2020	68.0	53033006800	1	0.3486590038314176	0.1417624521072797	0.4065934065934066
1706	25	1046	582	Friday	summer	yes	No	Tier 2	summer	960	5/1/2020	68.0	53033006800	1	1.0895833333333331	0.60625	0.5564053537284895
1707	26	127	86	Friday	fall	yes	No	Tier 2	not_summer	645	5/1/2020	68.0	53033006800	1	0.1968992248062015	0.1333333333333333	0.6771653543307087
1708	27	275	77	Friday	fall	yes	No	Tier 2	not_summer	676	5/1/2020	68.0	53033006800	1	0.4068047337278107	0.1139053254437869	0.28
1709	28	159	95	Friday	winter	yes	No	Tier 2	not_summer	654	5/1/2020	68.0	53033006800	1	0.2431192660550458	0.1452599388379205	0.5974842767295597
1710	29	460	127	Friday	winter	yes	No	Tier 2	not_summer	930	5/1/2020	68.0	53033006800	1	0.4946236559139785	0.1365591397849462	0.27608695652173915
1711	30	563	172	Wednesday	winter	yes	No	Tier 2	not_summer	818	5/1/2020	68.0	53033006800	1	0.6882640586797066	0.2102689486552567	0.30550621669627
1712	31	1939	297	Friday	spring	yes	No	Tier 2	not_summer	639	5/1/2020	68.0	53033006800	1	3.0344287949921758	0.4647887323943662	0.15317173800928313
1713	32	807	314	Friday	summer	yes	No	Tier 2	summer	753	5/1/2020	68.0	53033006800	1	1.0717131474103585	0.4169986719787517	0.38909541511771994
1714	33	141	50	Friday	fall	yes	No	Tier 2	not_summer	228	5/1/2020	68.0	53033006800	1	0.618421053	0.219298245614035	0.3546099290780142
1715	34	372	176	Friday	winter	yes	No	Tier 2	not_summer	738	5/1/2020	68.0	53033006800	1	0.5040650406504065	0.2384823848238482	0.4731182795698925
1716	35	811	326	Friday	spring	yes	No	Tier 2	not_summer	1362	5/1/2020	68.0	53033006800	1	0.5954478707782672	0.2393538913362702	0.40197287299630086
1717	36	958	297	Friday	summer	yes	No	Tier 2	summer	770	5/1/2020	68.0	53033006800	1	1.2441558441558442	0.3857142857142857	0.31002087682672236
1718	37	2268	524	Sunday	summer	yes	Yes	Tier 2	summer	642	5/1/2020	68.0	53033006800	1	3.532710280373832	0.8161993769470405	0.2310405643738977
1719	13	16	2	Friday	fall	no	No	Tier 2	not_summer	85	12/4/2020	69.0	53033006900	1	0.188235294117647	0.0235294117647058	0.125
1720	14	2	1	Wednesday	winter	no	No	Tier 2	not_summer	42	12/4/2020	69.0	53033006900	1	0.0476190476190476	0.0238095238095238	0.5
1721	18	146	31	Friday	spring	no	No	Tier 2	not_summer	199	12/4/2020	69.0	53033006900	1	0.7336683417085427	0.1557788944723618	0.21232876712328766
1722	19	9	5	Friday	spring	yes	No	Tier 2	not_summer	193	12/4/2020	69.0	53033006900	1	0.0466321243523316	0.0259067357512953	0.5555555555555556
1723	20	157	59	Friday	spring	yes	No	Tier 2	not_summer	452	12/4/2020	69.0	53033006900	1	0.3473451327433628	0.1305309734513274	0.37579617834394907
1724	25	350	253	Friday	summer	yes	No	Tier 2	summer	256	12/4/2020	69.0	53033006900	1	1.3671875	0.98828125	0.7228571428571429
1725	1	157	58	Friday	spring	no	No	Tier 1	not_summer	312	5/1/2020	70.0	53033007000	1	0.5032051282051282	0.1858974358974359	0.36942675159235666
1726	2	906	211	Friday	spring	no	No	Tier 1	not_summer	804	5/1/2020	70.0	53033007000	1	1.126865671641791	0.2624378109452736	0.23289183222958057
1727	3	717	204	Sunday	spring	no	Yes	Tier 1	not_summer	722	5/1/2020	70.0	53033007000	1	0.9930747922437672	0.2825484764542936	0.28451882845188287
1728	4	613	148	Friday	spring	no	No	Tier 1	not_summer	703	5/1/2020	70.0	53033007000	1	0.87197724	0.2105263157894736	0.24143556280587275
1729	5	8	4	Thursday	spring	no	No	Tier 1	not_summer	617	5/1/2020	70.0	53033007000	1	0.012965964343598	0.006482982	0.5
1730	6	1073	338	Friday	summer	no	No	Tier 1	summer	719	5/1/2020	70.0	53033007000	1	1.4923504867872044	0.4700973574408901	0.315004659832246
1731	7	675	270	Friday	summer	no	No	Tier 1	summer	717	5/1/2020	70.0	53033007000	1	0.9414225941422594	0.3765690376569037	0.4
1732	8	497	136	Sunday	summer	no	Yes	Tier 1	summer	757	5/1/2020	70.0	53033007000	1	0.6565389696169088	0.1796565389696169	0.27364185110663986
1733	9	858	154	Friday	summer	no	No	Tier 1	summer	616	5/1/2020	70.0	53033007000	1	1.3928571428571428	0.25	0.1794871794871795
1734	10	1445	358	Wednesday	fall	no	No	Tier 1	not_summer	766	5/1/2020	70.0	53033007000	1	1.8864229765013052	0.4673629242819843	0.2477508650519031
1735	12	1378	314	Saturday	fall	no	Yes	Tier 1	not_summer	763	5/1/2020	70.0	53033007000	1	1.8060288335517691	0.4115334207077326	0.22786647314949202
1736	13	311	118	Friday	fall	no	No	Tier 1	not_summer	697	5/1/2020	70.0	53033007000	1	0.4461979913916786	0.1692969870875179	0.37942122186495175
1737	14	256	99	Wednesday	winter	no	No	Tier 1	not_summer	651	5/1/2020	70.0	53033007000	1	0.3932411674347158	0.152073732718894	0.38671875
1738	15	297	97	Tuesday	winter	no	No	Tier 1	not_summer	705	5/1/2020	70.0	53033007000	1	0.4212765957446808	0.1375886524822695	0.3265993265993266
1739	16	269	120	Wednesday	winter	no	No	Tier 1	not_summer	736	5/1/2020	70.0	53033007000	1	0.3654891304347826	0.1630434782608695	0.44609665427509293
1740	17	137	72	Wednesday	winter	no	No	Tier 1	not_summer	723	5/1/2020	70.0	53033007000	1	0.1894882434301521	0.099585062	0.5255474452554745
1741	18	556	209	Friday	spring	no	No	Tier 1	not_summer	703	5/1/2020	70.0	53033007000	1	0.7908961593172119	0.2972972972972973	0.37589928057553956
1742	19	555	152	Friday	spring	yes	No	Tier 1	not_summer	761	5/1/2020	70.0	53033007000	1	0.7293035479632063	0.1997371879106438	0.27387387387387385
1743	20	446	232	Friday	spring	yes	No	Tier 1	not_summer	917	5/1/2020	70.0	53033007000	1	0.4863685932388222	0.2529989094874591	0.5201793721973094
1744	21	703	300	Friday	spring	yes	No	Tier 1	not_summer	839	5/1/2020	70.0	53033007000	1	0.8379022646007152	0.3575685339690107	0.4267425320056899
1745	22	480	173	Sunday	spring	yes	Yes	Tier 1	not_summer	638	5/1/2020	70.0	53033007000	1	0.7523510971786834	0.2711598746081505	0.36041666666666666
1746	23	200	91	Friday	summer	yes	No	Tier 1	summer	874	5/1/2020	70.0	53033007000	1	0.2288329519450801	0.1041189931350114	0.455
1747	24	885	290	Friday	summer	yes	No	Tier 1	summer	784	5/1/2020	70.0	53033007000	1	1.128826530612245	0.3698979591836734	0.327683615819209
1748	25	562	130	Friday	summer	yes	No	Tier 1	summer	736	5/1/2020	70.0	53033007000	1	0.7635869565217391	0.1766304347826087	0.2313167259786477
1749	26	178	102	Friday	fall	yes	No	Tier 1	not_summer	717	5/1/2020	70.0	53033007000	1	0.2482566248256625	0.1422594142259414	0.5730337078651685
1750	27	311	91	Friday	fall	yes	No	Tier 1	not_summer	823	5/1/2020	70.0	53033007000	1	0.3778857837181045	0.1105710814094775	0.29260450160771706
1751	28	617	230	Friday	winter	yes	No	Tier 1	not_summer	763	5/1/2020	70.0	53033007000	1	0.8086500655307994	0.3014416775884665	0.3727714748784441
1752	29	996	297	Friday	winter	yes	No	Tier 1	not_summer	896	5/1/2020	70.0	53033007000	1	1.1116071428571428	0.3314732142857143	0.29819277108433734
1753	30	486	237	Wednesday	winter	yes	No	Tier 1	not_summer	734	5/1/2020	70.0	53033007000	1	0.662125341	0.3228882833787466	0.4876543209876543
1754	31	779	281	Friday	spring	yes	No	Tier 1	not_summer	781	5/1/2020	70.0	53033007000	1	0.997439180537772	0.3597951344430217	0.3607188703465982
1755	32	809	297	Friday	summer	yes	No	Tier 1	summer	944	5/1/2020	70.0	53033007000	1	0.8569915254237288	0.3146186440677966	0.36711990111248455
1756	33	244	85	Friday	fall	yes	No	Tier 1	not_summer	348	5/1/2020	70.0	53033007000	1	0.7011494252873564	0.2442528735632184	0.3483606557377049
1757	34	336	163	Friday	winter	yes	No	Tier 1	not_summer	788	5/1/2020	70.0	53033007000	1	0.4263959390862944	0.2068527918781726	0.4851190476190476
1758	35	398	128	Friday	spring	yes	No	Tier 1	not_summer	769	5/1/2020	70.0	53033007000	1	0.517555267	0.1664499349804941	0.32160804020100503
1759	36	923	356	Friday	summer	yes	No	Tier 1	summer	850	5/1/2020	70.0	53033007000	1	1.0858823529411763	0.4188235294117647	0.3856988082340195
1760	37	757	224	Sunday	summer	yes	Yes	Tier 1	summer	817	5/1/2020	70.0	53033007000	1	0.9265605875153	0.2741738066095471	0.29590488771466317
1761	1	223	51	Friday	spring	no	No	Tier 2	not_summer	481	5/1/2020	71.0	53033007100	1	0.4636174636174636	0.106029106029106	0.22869955156950672
1762	2	1604	745	Friday	spring	no	No	Tier 2	not_summer	1652	5/1/2020	71.0	53033007100	1	0.9709443099273608	0.4509685230024213	0.4644638403990025
1763	3	1018	386	Sunday	spring	no	Yes	Tier 2	not_summer	2740	5/1/2020	71.0	53033007100	1	0.3715328467153285	0.1408759124087591	0.3791748526522593
1764	4	2028	358	Friday	spring	no	No	Tier 2	not_summer	1252	5/1/2020	71.0	53033007100	1	1.6198083067092652	0.2859424920127795	0.1765285996055227
1765	5	2026	466	Thursday	spring	no	No	Tier 2	not_summer	1146	5/1/2020	71.0	53033007100	1	1.7678883071553229	0.406631762652705	0.23000987166831194
1766	6	1595	316	Friday	summer	no	No	Tier 2	summer	1225	5/1/2020	71.0	53033007100	1	1.302040816326531	0.2579591836734693	0.1981191222570533
1767	7	2224	478	Friday	summer	no	No	Tier 2	summer	1271	5/1/2020	71.0	53033007100	1	1.7498033044846577	0.3760818253343824	0.21492805755395683
1768	8	2208	858	Sunday	summer	no	Yes	Tier 2	summer	1179	5/1/2020	71.0	53033007100	1	1.8727735368956744	0.727735369	0.38858695652173914
1769	9	2842	648	Friday	summer	no	No	Tier 2	summer	1218	5/1/2020	71.0	53033007100	1	2.333333333333333	0.5320197044334976	0.22800844475721324
1770	10	1154	412	Wednesday	fall	no	No	Tier 2	not_summer	1363	5/1/2020	71.0	53033007100	1	0.8466617754952311	0.3022743947175348	0.35701906412478335
1771	12	1336	422	Saturday	fall	no	Yes	Tier 2	not_summer	1213	5/1/2020	71.0	53033007100	1	1.101401483924155	0.3478977741137675	0.3158682634730539
1772	13	2234	874	Friday	fall	no	No	Tier 2	not_summer	1457	5/1/2020	71.0	53033007100	1	1.5332875772134522	0.5998627316403569	0.39122649955237243
1773	14	813	322	Wednesday	winter	no	No	Tier 2	not_summer	1326	5/1/2020	71.0	53033007100	1	0.6131221719457014	0.2428355957767722	0.3960639606396064
1774	15	528	153	Tuesday	winter	no	No	Tier 2	not_summer	1358	5/1/2020	71.0	53033007100	1	0.3888070692194403	0.1126656848306332	0.2897727272727273
1775	16	1093	356	Wednesday	winter	no	No	Tier 2	not_summer	1362	5/1/2020	71.0	53033007100	1	0.802496329	0.2613803230543318	0.32570905763952424
1776	17	2165	644	Wednesday	winter	no	No	Tier 2	not_summer	1265	5/1/2020	71.0	53033007100	1	1.7114624505928853	0.509090909	0.29745958429561203
1777	18	984	313	Friday	spring	no	No	Tier 2	not_summer	1446	5/1/2020	71.0	53033007100	1	0.6804979253112033	0.2164591977869986	0.31808943089430897
1778	19	2089	912	Friday	spring	yes	No	Tier 2	not_summer	1357	5/1/2020	71.0	53033007100	1	1.539425202652911	0.6720707442888725	0.4365725227381522
1779	20	1457	432	Friday	spring	yes	No	Tier 2	not_summer	1399	5/1/2020	71.0	53033007100	1	1.041458184417441	0.3087919942816297	0.2964996568291009
1780	21	2566	967	Friday	spring	yes	No	Tier 2	not_summer	1398	5/1/2020	71.0	53033007100	1	1.8354792560801143	0.6917024320457796	0.3768511301636789
1781	22	1725	605	Sunday	spring	yes	Yes	Tier 2	not_summer	1557	5/1/2020	71.0	53033007100	1	1.1078998073217727	0.388567758509955	0.3507246376811594
1782	23	4765	1352	Friday	summer	yes	No	Tier 2	summer	1640	5/1/2020	71.0	53033007100	1	2.9054878048780486	0.824390244	0.28373557187827914
1783	24	3351	1108	Friday	summer	yes	No	Tier 2	summer	1504	5/1/2020	71.0	53033007100	1	2.2280585106382977	0.7367021276595744	0.330647567890182
1784	25	4652	1770	Friday	summer	yes	No	Tier 2	summer	1478	5/1/2020	71.0	53033007100	1	3.147496617050068	1.1975642760487144	0.38048151332760105
1785	26	2254	766	Friday	fall	yes	No	Tier 2	not_summer	1629	5/1/2020	71.0	53033007100	1	1.383670963781461	0.4702271332105586	0.3398402839396628
1786	27	2575	1050	Friday	fall	yes	No	Tier 2	not_summer	1394	5/1/2020	71.0	53033007100	1	1.8472022955523677	0.7532281205164992	0.4077669902912621
1787	28	1309	383	Friday	winter	yes	No	Tier 2	not_summer	1326	5/1/2020	71.0	53033007100	1	0.9871794871794872	0.2888386123680241	0.29258976317799845
1788	29	1112	450	Friday	winter	yes	No	Tier 2	not_summer	1209	5/1/2020	71.0	53033007100	1	0.9197684036393714	0.3722084367245657	0.40467625899280574
1789	30	2279	740	Wednesday	winter	yes	No	Tier 2	not_summer	1407	5/1/2020	71.0	53033007100	1	1.619758351101635	0.5259417199715707	0.3247038174637999
1790	31	2315	743	Friday	spring	yes	No	Tier 2	not_summer	1337	5/1/2020	71.0	53033007100	1	1.731488406881077	0.5557217651458489	0.3209503239740821
1791	32	2743	1107	Friday	summer	yes	No	Tier 2	summer	1063	5/1/2020	71.0	53033007100	1	2.5804327375352774	1.0413922859830669	0.4035727305869486
1792	33	363	155	Friday	fall	yes	No	Tier 2	not_summer	447	5/1/2020	71.0	53033007100	1	0.8120805369127517	0.3467561521252796	0.42699724517906334
1793	34	2221	923	Friday	winter	yes	No	Tier 2	not_summer	1562	5/1/2020	71.0	53033007100	1	1.4218950064020486	0.5909090909090909	0.4155785682125169
1794	35	3578	1592	Friday	spring	yes	No	Tier 2	not_summer	1452	5/1/2020	71.0	53033007100	1	2.464187327823692	1.0964187327823691	0.44494130799329235
1795	36	2116	877	Friday	summer	yes	No	Tier 2	summer	1495	5/1/2020	71.0	53033007100	1	1.4153846153846157	0.5866220735785953	0.41446124763705106
1796	37	12892	3013	Sunday	summer	yes	Yes	Tier 2	summer	1515	5/1/2020	71.0	53033007100	1	8.509570957	1.9887788778877888	0.23371082842072602
1797	1	326	119	Friday	spring	no	No	Tier 2	not_summer	207	5/1/2020	72.0	53033007200	1	1.5748792270531402	0.5748792270531401	0.36503067484662577
1798	2	2510	559	Friday	spring	no	No	Tier 2	not_summer	1068	5/1/2020	72.0	53033007200	1	2.350187265917603	0.5234082397003745	0.22270916334661356
1799	3	414	141	Sunday	spring	no	Yes	Tier 2	not_summer	626	5/1/2020	72.0	53033007200	1	0.6613418530351438	0.2252396166134185	0.34057971014492755
1800	4	2120	457	Friday	spring	no	No	Tier 2	not_summer	585	5/1/2020	72.0	53033007200	1	3.623931623931624	0.7811965811965812	0.21556603773584906
1801	5	3714	485	Thursday	spring	no	No	Tier 2	not_summer	597	5/1/2020	72.0	53033007200	1	6.221105527638191	0.8123953098827471	0.13058696822832525
1802	6	3261	540	Friday	summer	no	No	Tier 2	summer	718	5/1/2020	72.0	53033007200	1	4.541782729805014	0.7520891364902507	0.1655933762649494
1803	7	3015	447	Friday	summer	no	No	Tier 2	summer	617	5/1/2020	72.0	53033007200	1	4.886547811993517	0.7244732576985413	0.1482587064676617
1804	8	1759	455	Sunday	summer	no	Yes	Tier 2	summer	651	5/1/2020	72.0	53033007200	1	2.7019969278033797	0.6989247311827957	0.2586696986924389
1805	9	3325	494	Friday	summer	no	No	Tier 2	summer	619	5/1/2020	72.0	53033007200	1	5.37156704361874	0.7980613893376414	0.14857142857142858
1806	10	2651	781	Wednesday	fall	no	No	Tier 2	not_summer	595	5/1/2020	72.0	53033007200	1	4.455462185	1.3126050420168067	0.2946058091286307
1807	12	2326	600	Saturday	fall	no	Yes	Tier 2	not_summer	774	5/1/2020	72.0	53033007200	1	3.005167958656331	0.7751937984496124	0.2579535683576956
1808	13	2406	716	Friday	fall	no	No	Tier 2	not_summer	749	5/1/2020	72.0	53033007200	1	3.212283044058745	0.9559412550066756	0.2975893599334996
1809	14	1740	393	Wednesday	winter	no	No	Tier 2	not_summer	691	5/1/2020	72.0	53033007200	1	2.51808972503618	0.5687409551374819	0.22586206896551725
1810	15	2270	447	Tuesday	winter	no	No	Tier 2	not_summer	582	5/1/2020	72.0	53033007200	1	3.900343642611684	0.7680412371134021	0.19691629955947137
1811	16	919	260	Wednesday	winter	no	No	Tier 2	not_summer	523	5/1/2020	72.0	53033007200	1	1.757170172	0.497131931	0.28291621327529926
1812	17	1631	527	Wednesday	winter	no	No	Tier 2	not_summer	607	5/1/2020	72.0	53033007200	1	2.686985172981878	0.8682042833607908	0.3231146535867566
1813	18	1568	356	Friday	spring	no	No	Tier 2	not_summer	532	5/1/2020	72.0	53033007200	1	2.9473684210526314	0.6691729323308271	0.22704081632653061
1814	19	2005	548	Friday	spring	yes	No	Tier 2	not_summer	632	5/1/2020	72.0	53033007200	1	3.17246835443038	0.8670886075949367	0.27331670822942644
1815	20	3417	1050	Friday	spring	yes	No	Tier 2	not_summer	792	5/1/2020	72.0	53033007200	1	4.3143939393939394	1.3257575757575757	0.30728709394205445
1816	21	4783	1339	Friday	spring	yes	No	Tier 2	not_summer	760	5/1/2020	72.0	53033007200	1	6.293421052631579	1.761842105263158	0.2799498222872674
1817	22	3246	806	Sunday	spring	yes	Yes	Tier 2	not_summer	703	5/1/2020	72.0	53033007200	1	4.617354196301565	1.1465149359886202	0.24830560690080097
1818	23	6611	1823	Friday	summer	yes	No	Tier 2	summer	1354	5/1/2020	72.0	53033007200	1	4.882570162481536	1.346381093057607	0.2757525336560278
1819	24	6924	1876	Friday	summer	yes	No	Tier 2	summer	844	5/1/2020	72.0	53033007200	1	8.203791469194313	2.2227488151658767	0.2709416522241479
1820	25	1442	312	Friday	summer	yes	No	Tier 2	summer	495	5/1/2020	72.0	53033007200	1	2.913131313131313	0.6303030303030303	0.21636615811373092
1821	26	2879	1029	Friday	fall	yes	No	Tier 2	not_summer	819	5/1/2020	72.0	53033007200	1	3.515262515262515	1.2564102564102564	0.35741576936436265
1822	27	670	242	Friday	fall	yes	No	Tier 2	not_summer	537	5/1/2020	72.0	53033007200	1	1.2476722532588451	0.4506517690875233	0.3611940298507463
1823	28	2121	573	Friday	winter	yes	No	Tier 2	not_summer	717	5/1/2020	72.0	53033007200	1	2.9581589958159	0.79916318	0.27015558698727016
1824	29	5982	1420	Friday	winter	yes	No	Tier 2	not_summer	834	5/1/2020	72.0	53033007200	1	7.172661870503597	1.7026378896882497	0.23737880307589435
1825	30	2406	513	Wednesday	winter	yes	No	Tier 2	not_summer	463	5/1/2020	72.0	53033007200	1	5.196544276457884	1.107991360691145	0.21321695760598502
1826	31	3293	783	Friday	spring	yes	No	Tier 2	not_summer	687	5/1/2020	72.0	53033007200	1	4.79330422125182	1.1397379912663756	0.23777710294564228
1827	32	7418	2003	Friday	summer	yes	No	Tier 2	summer	1272	5/1/2020	72.0	53033007200	1	5.831761006289308	1.574685534591195	0.27001887301159344
1828	33	511	137	Friday	fall	yes	No	Tier 2	not_summer	139	5/1/2020	72.0	53033007200	1	3.676258992805755	0.9856115107913668	0.26810176125244617
1829	34	2448	537	Friday	winter	yes	No	Tier 2	not_summer	773	5/1/2020	72.0	53033007200	1	3.166882276843467	0.6946959896507116	0.2193627450980392
1830	35	3560	942	Friday	spring	yes	No	Tier 2	not_summer	663	5/1/2020	72.0	53033007200	1	5.369532428355957	1.420814479638009	0.2646067415730337
1831	36	7503	1769	Friday	summer	yes	No	Tier 2	summer	957	5/1/2020	72.0	53033007200	1	7.840125392	1.8484848484848484	0.23577235772357724
1832	37	4902	1399	Sunday	summer	yes	Yes	Tier 2	summer	498	5/1/2020	72.0	53033007200	1	9.843373493975903	2.8092369477911645	0.2853937168502652
1833	1	219	59	Friday	spring	no	No	Tier 2	not_summer	480	5/1/2020	73.0	53033007300	1	0.45625	0.1229166666666666	0.2694063926940639
1834	2	365	122	Friday	spring	no	No	Tier 2	not_summer	1515	5/1/2020	73.0	53033007300	1	0.2409240924092409	0.080528053	0.33424657534246577
1835	3	343	111	Sunday	spring	no	Yes	Tier 2	not_summer	1988	5/1/2020	73.0	53033007300	1	0.1725352112676056	0.05583501	0.3236151603498542
1836	4	1450	302	Friday	spring	no	No	Tier 2	not_summer	1836	5/1/2020	73.0	53033007300	1	0.789760349	0.1644880174291939	0.2082758620689655
1837	5	1054	240	Thursday	spring	no	No	Tier 2	not_summer	1933	5/1/2020	73.0	53033007300	1	0.545266425	0.1241593378168649	0.22770398481973433
1838	6	1254	229	Friday	summer	no	No	Tier 2	summer	1936	5/1/2020	73.0	53033007300	1	0.6477272727272727	0.1182851239669421	0.18261562998405104
1839	7	2044	411	Friday	summer	no	No	Tier 2	summer	1972	5/1/2020	73.0	53033007300	1	1.0365111561866125	0.2084178498985801	0.20107632093933464
1840	8	2181	548	Sunday	summer	no	Yes	Tier 2	summer	1977	5/1/2020	73.0	53033007300	1	1.103186646433991	0.2771876580677794	0.25126088950022923
1841	9	982	166	Friday	summer	no	No	Tier 2	summer	2006	5/1/2020	73.0	53033007300	1	0.489531405782652	0.082751745	0.1690427698574338
1842	10	791	231	Wednesday	fall	no	No	Tier 2	not_summer	1960	5/1/2020	73.0	53033007300	1	0.4035714285714286	0.1178571428571428	0.2920353982300885
1843	12	1187	310	Saturday	fall	no	Yes	Tier 2	not_summer	2156	5/1/2020	73.0	53033007300	1	0.550556586	0.1437847866419295	0.2611625947767481
1844	13	458	89	Friday	fall	no	No	Tier 2	not_summer	1470	5/1/2020	73.0	53033007300	1	0.3115646258503401	0.060544218	0.1943231441048035
1845	14	942	340	Wednesday	winter	no	No	Tier 2	not_summer	2304	5/1/2020	73.0	53033007300	1	0.4088541666666667	0.1475694444444444	0.3609341825902335
1846	15	551	139	Tuesday	winter	no	No	Tier 2	not_summer	2160	5/1/2020	73.0	53033007300	1	0.2550925925925926	0.064351852	0.25226860254083483
1847	16	875	391	Wednesday	winter	no	No	Tier 2	not_summer	2308	5/1/2020	73.0	53033007300	1	0.3791161178509532	0.1694107452339688	0.44685714285714284
1848	17	1396	488	Wednesday	winter	no	No	Tier 2	not_summer	2151	5/1/2020	73.0	53033007300	1	0.6490004649000465	0.2268712226871222	0.3495702005730659
1849	18	1625	630	Friday	spring	no	No	Tier 2	not_summer	2147	5/1/2020	73.0	53033007300	1	0.7568700512342804	0.2934326967862133	0.38769230769230767
1850	19	1775	734	Friday	spring	yes	No	Tier 2	not_summer	2864	5/1/2020	73.0	53033007300	1	0.6197625698324022	0.2562849162011173	0.4135211267605634
1851	20	1362	598	Friday	spring	yes	No	Tier 2	not_summer	1758	5/1/2020	73.0	53033007300	1	0.7747440273037542	0.3401592718998862	0.4390602055800294
1852	21	2383	1061	Friday	spring	yes	No	Tier 2	not_summer	2318	5/1/2020	73.0	53033007300	1	1.0280414150129422	0.4577221742881794	0.4452370960973563
1853	22	3687	1346	Sunday	spring	yes	Yes	Tier 2	not_summer	2018	5/1/2020	73.0	53033007300	1	1.8270564915758176	0.6669970267591675	0.3650664496880933
1854	23	4268	1283	Friday	summer	yes	No	Tier 2	summer	3902	5/1/2020	73.0	53033007300	1	1.0937980522808817	0.3288057406458226	0.3006091846298032
1855	24	2249	790	Friday	summer	yes	No	Tier 2	summer	2310	5/1/2020	73.0	53033007300	1	0.9735930735930736	0.341991342	0.35126722987994663
1856	25	2156	579	Friday	summer	yes	No	Tier 2	summer	2006	5/1/2020	73.0	53033007300	1	1.074775672981057	0.2886340977068793	0.26855287569573283
1857	26	1339	547	Friday	fall	yes	No	Tier 2	not_summer	1957	5/1/2020	73.0	53033007300	1	0.6842105263157895	0.2795094532447624	0.4085138162808066
1858	27	1578	419	Friday	fall	yes	No	Tier 2	not_summer	2550	5/1/2020	73.0	53033007300	1	0.6188235294117647	0.164313725490196	0.26552598225602025
1859	28	571	198	Friday	winter	yes	No	Tier 2	not_summer	2175	5/1/2020	73.0	53033007300	1	0.2625287356321839	0.091034483	0.3467600700525394
1860	29	607	181	Friday	winter	yes	No	Tier 2	not_summer	2202	5/1/2020	73.0	53033007300	1	0.2756584922797457	0.082198002	0.2981878088962109
1861	30	1905	844	Wednesday	winter	yes	No	Tier 2	not_summer	1911	5/1/2020	73.0	53033007300	1	0.9968602825745684	0.4416535845107274	0.4430446194225722
1862	31	871	393	Friday	spring	yes	No	Tier 2	not_summer	2267	5/1/2020	73.0	53033007300	1	0.384208205	0.1733568592853992	0.45120551090700345
1863	32	1726	620	Friday	summer	yes	No	Tier 2	summer	2227	5/1/2020	73.0	53033007300	1	0.7750336775931747	0.2784014369106421	0.35921205098493625
1864	33	299	101	Friday	fall	yes	No	Tier 2	not_summer	596	5/1/2020	73.0	53033007300	1	0.5016778523489933	0.1694630872483221	0.3377926421404682
1865	34	1267	403	Friday	winter	yes	No	Tier 2	not_summer	2005	5/1/2020	73.0	53033007300	1	0.6319201995012469	0.2009975062344139	0.3180741910023678
1866	35	1689	531	Friday	spring	yes	No	Tier 2	not_summer	2170	5/1/2020	73.0	53033007300	1	0.7783410138248847	0.2447004608294931	0.31438721136767317
1867	36	1504	513	Friday	summer	yes	No	Tier 2	summer	2367	5/1/2020	73.0	53033007300	1	0.6354034643008027	0.2167300380228136	0.3410904255319149
1868	37	1937	876	Sunday	summer	yes	Yes	Tier 2	summer	2231	5/1/2020	73.0	53033007300	1	0.8682205289108024	0.392649036	0.4522457408363449
1869	2	332	72	Friday	spring	no	No	Tier 1	not_summer	510	5/8/2020	74.01	53033007401	1	0.6509803921568628	0.1411764705882353	0.21686746987951808
1870	3	230	83	Sunday	spring	no	Yes	Tier 1	not_summer	209	5/8/2020	74.01	53033007401	1	1.1004784688995215	0.3971291866028708	0.36086956521739133
1871	4	666	195	Friday	spring	no	No	Tier 1	not_summer	286	5/8/2020	74.01	53033007401	1	2.3286713286713288	0.6818181818181818	0.2927927927927928
1872	5	312	47	Thursday	spring	no	No	Tier 1	not_summer	267	5/8/2020	74.01	53033007401	1	1.1685393258426966	0.1760299625468165	0.15064102564102563
1873	6	347	63	Friday	summer	no	No	Tier 1	summer	227	5/8/2020	74.01	53033007401	1	1.528634361	0.2775330396475771	0.18155619596541786
1874	7	2668	304	Friday	summer	no	No	Tier 1	summer	289	5/8/2020	74.01	53033007401	1	9.231833910034602	1.0519031141868511	0.11394302848575712
1875	8	1076	209	Sunday	summer	no	Yes	Tier 1	summer	218	5/8/2020	74.01	53033007401	1	4.935779816513762	0.9587155963302753	0.19423791821561337
1876	9	745	149	Friday	summer	no	No	Tier 1	summer	278	5/8/2020	74.01	53033007401	1	2.679856115107914	0.5359712230215827	0.2
1877	10	1037	349	Wednesday	fall	no	No	Tier 1	not_summer	365	5/8/2020	74.01	53033007401	1	2.841095890410959	0.9561643835616438	0.3365477338476374
1878	12	383	145	Saturday	fall	no	Yes	Tier 1	not_summer	242	5/8/2020	74.01	53033007401	1	1.5826446280991735	0.5991735537190083	0.3785900783289817
1879	13	296	124	Friday	fall	no	No	Tier 1	not_summer	306	5/8/2020	74.01	53033007401	1	0.9673202614379084	0.4052287581699346	0.4189189189189189
1880	14	467	140	Wednesday	winter	no	No	Tier 1	not_summer	254	5/8/2020	74.01	53033007401	1	1.8385826771653544	0.5511811023622047	0.29978586723768735
1881	15	289	54	Tuesday	winter	no	No	Tier 1	not_summer	287	5/8/2020	74.01	53033007401	1	1.0069686411149823	0.1881533101045296	0.18685121107266436
1882	16	334	118	Wednesday	winter	no	No	Tier 1	not_summer	266	5/8/2020	74.01	53033007401	1	1.255639097744361	0.4436090225563909	0.3532934131736527
1883	17	661	235	Wednesday	winter	no	No	Tier 1	not_summer	478	5/8/2020	74.01	53033007401	1	1.3828451882845187	0.4916317991631799	0.3555219364599092
1884	18	510	163	Friday	spring	no	No	Tier 1	not_summer	317	5/8/2020	74.01	53033007401	1	1.608832807570978	0.5141955835962145	0.3196078431372549
1885	19	578	176	Friday	spring	yes	No	Tier 1	not_summer	305	5/8/2020	74.01	53033007401	1	1.8950819672131147	0.5770491803278689	0.3044982698961938
1886	20	3293	900	Friday	spring	yes	No	Tier 1	not_summer	424	5/8/2020	74.01	53033007401	1	7.766509433962264	2.1226415094339623	0.2733070148800486
1887	21	1368	421	Friday	spring	yes	No	Tier 1	not_summer	406	5/8/2020	74.01	53033007401	1	3.3694581280788176	1.0369458128078817	0.3077485380116959
1888	22	346	188	Sunday	spring	yes	Yes	Tier 1	not_summer	258	5/8/2020	74.01	53033007401	1	1.3410852713178294	0.7286821705426356	0.5433526011560693
1889	23	726	357	Friday	summer	yes	No	Tier 1	summer	265	5/8/2020	74.01	53033007401	1	2.739622641509434	1.3471698113207546	0.49173553719008267
1890	24	594	185	Friday	summer	yes	No	Tier 1	summer	282	5/8/2020	74.01	53033007401	1	2.106382978723404	0.6560283687943262	0.3114478114478115
1891	25	549	147	Friday	summer	yes	No	Tier 1	summer	313	5/8/2020	74.01	53033007401	1	1.7539936102236422	0.4696485623003195	0.2677595628415301
1892	26	296	96	Friday	fall	yes	No	Tier 1	not_summer	234	5/8/2020	74.01	53033007401	1	1.264957264957265	0.4102564102564102	0.32432432432432434
1893	27	471	114	Friday	fall	yes	No	Tier 1	not_summer	270	5/8/2020	74.01	53033007401	1	1.7444444444444445	0.4222222222222222	0.24203821656050956
1894	28	476	183	Friday	winter	yes	No	Tier 1	not_summer	272	5/8/2020	74.01	53033007401	1	1.75	0.6727941176470589	0.38445378151260506
1895	29	728	173	Friday	winter	yes	No	Tier 1	not_summer	299	5/8/2020	74.01	53033007401	1	2.4347826086956523	0.5785953177257525	0.23763736263736263
1896	30	341	85	Wednesday	winter	yes	No	Tier 1	not_summer	294	5/8/2020	74.01	53033007401	1	1.1598639455782314	0.2891156462585034	0.24926686217008798
1897	31	478	85	Friday	spring	yes	No	Tier 1	not_summer	378	5/8/2020	74.01	53033007401	1	1.2645502645502646	0.2248677248677248	0.17782426778242677
1898	32	1202	334	Friday	summer	yes	No	Tier 1	summer	418	5/8/2020	74.01	53033007401	1	2.875598086124402	0.7990430622009569	0.2778702163061564
1899	33	228	56	Friday	fall	yes	No	Tier 1	not_summer	112	5/8/2020	74.01	53033007401	1	2.0357142857142856	0.5	0.24561403508771928
1900	34	1231	403	Friday	winter	yes	No	Tier 1	not_summer	306	5/8/2020	74.01	53033007401	1	4.022875816993464	1.3169934640522876	0.3273761169780666
1901	35	603	138	Friday	spring	yes	No	Tier 1	not_summer	273	5/8/2020	74.01	53033007401	1	2.208791208791209	0.5054945054945055	0.22885572139303484
1902	36	507	113	Friday	summer	yes	No	Tier 1	summer	355	5/8/2020	74.01	53033007401	1	1.4281690140845071	0.3183098591549296	0.22287968441814596
1903	37	478	153	Sunday	summer	yes	Yes	Tier 1	summer	240	5/8/2020	74.01	53033007401	1	1.9916666666666667	0.6375	0.3200836820083682
1904	2	238	49	Friday	spring	no	No	Tier 1	not_summer	250	5/8/2020	74.02	53033007402	1	0.952	0.196	0.20588235294117646
1905	3	173	54	Sunday	spring	no	Yes	Tier 1	not_summer	283	5/8/2020	74.02	53033007402	1	0.6113074204946997	0.1908127208480565	0.31213872832369943
1906	4	824	113	Friday	spring	no	No	Tier 1	not_summer	265	5/8/2020	74.02	53033007402	1	3.109433962264151	0.4264150943396226	0.13713592233009708
1907	5	434	106	Thursday	spring	no	No	Tier 1	not_summer	283	5/8/2020	74.02	53033007402	1	1.5335689045936396	0.3745583038869258	0.24423963133640553
1908	6	887	136	Friday	summer	no	No	Tier 1	summer	214	5/8/2020	74.02	53033007402	1	4.144859813084112	0.6355140186915887	0.15332581736189402
1909	7	1903	232	Friday	summer	no	No	Tier 1	summer	239	5/8/2020	74.02	53033007402	1	7.962343096	0.9707112970711296	0.12191276931161324
1910	8	573	141	Sunday	summer	no	Yes	Tier 1	summer	231	5/8/2020	74.02	53033007402	1	2.4805194805194803	0.6103896103896104	0.24607329842931938
1911	9	379	54	Friday	summer	no	No	Tier 1	summer	189	5/8/2020	74.02	53033007402	1	2.005291005291005	0.2857142857142857	0.1424802110817942
1912	10	935	291	Wednesday	fall	no	No	Tier 1	not_summer	256	5/8/2020	74.02	53033007402	1	3.65234375	1.13671875	0.31122994652406416
1913	12	51	25	Saturday	fall	no	Yes	Tier 1	not_summer	216	5/8/2020	74.02	53033007402	1	0.2361111111111111	0.1157407407407407	0.49019607843137253
1914	13	701	195	Friday	fall	no	No	Tier 1	not_summer	349	5/8/2020	74.02	53033007402	1	2.008595988538682	0.5587392550143266	0.2781740370898716
1915	14	165	30	Wednesday	winter	no	No	Tier 1	not_summer	308	5/8/2020	74.02	53033007402	1	0.5357142857142857	0.097402597	0.18181818181818182
1916	15	295	45	Tuesday	winter	no	No	Tier 1	not_summer	249	5/8/2020	74.02	53033007402	1	1.1847389558232932	0.180722891566265	0.15254237288135594
1917	16	331	163	Wednesday	winter	no	No	Tier 1	not_summer	210	5/8/2020	74.02	53033007402	1	1.576190476190476	0.7761904761904762	0.49244712990936557
1918	17	215	40	Wednesday	winter	no	No	Tier 1	not_summer	238	5/8/2020	74.02	53033007402	1	0.9033613445378152	0.1680672268907563	0.18604651162790697
1919	18	390	98	Friday	spring	no	No	Tier 1	not_summer	252	5/8/2020	74.02	53033007402	1	1.5476190476190477	0.3888888888888889	0.2512820512820513
1920	19	478	187	Friday	spring	yes	No	Tier 1	not_summer	277	5/8/2020	74.02	53033007402	1	1.7256317689530687	0.6750902527075813	0.3912133891213389
1921	20	4400	881	Friday	spring	yes	No	Tier 1	not_summer	405	5/8/2020	74.02	53033007402	1	10.864197530864198	2.1753086419753087	0.20022727272727273
1922	21	425	159	Friday	spring	yes	No	Tier 1	not_summer	271	5/8/2020	74.02	53033007402	1	1.5682656826568266	0.5867158671586716	0.37411764705882355
1923	22	602	205	Sunday	spring	yes	Yes	Tier 1	not_summer	195	5/8/2020	74.02	53033007402	1	3.0871794871794878	1.051282051282051	0.34053156146179403
1924	23	646	180	Friday	summer	yes	No	Tier 1	summer	274	5/8/2020	74.02	53033007402	1	2.3576642335766422	0.656934307	0.2786377708978328
1925	24	631	153	Friday	summer	yes	No	Tier 1	summer	266	5/8/2020	74.02	53033007402	1	2.37218045112782	0.57518797	0.24247226624405704
1926	25	615	117	Friday	summer	yes	No	Tier 1	summer	265	5/8/2020	74.02	53033007402	1	2.320754716981132	0.4415094339622641	0.1902439024390244
1927	26	415	78	Friday	fall	yes	No	Tier 1	not_summer	247	5/8/2020	74.02	53033007402	1	1.680161943319838	0.3157894736842105	0.18795180722891566
1928	27	1319	319	Friday	fall	yes	No	Tier 1	not_summer	275	5/8/2020	74.02	53033007402	1	4.796363636363636	1.16	0.24184988627748294
1929	28	616	154	Friday	winter	yes	No	Tier 1	not_summer	285	5/8/2020	74.02	53033007402	1	2.161403509	0.5403508771929825	0.25
1930	29	864	234	Friday	winter	yes	No	Tier 1	not_summer	167	5/8/2020	74.02	53033007402	1	5.173652694610778	1.401197604790419	0.2708333333333333
1931	30	1131	265	Wednesday	winter	yes	No	Tier 1	not_summer	245	5/8/2020	74.02	53033007402	1	4.616326530612245	1.0816326530612246	0.23430592396109637
1932	31	684	118	Friday	spring	yes	No	Tier 1	not_summer	301	5/8/2020	74.02	53033007402	1	2.272425249169435	0.3920265780730897	0.17251461988304093
1933	32	1466	316	Friday	summer	yes	No	Tier 1	summer	277	5/8/2020	74.02	53033007402	1	5.292418772563177	1.1407942238267148	0.2155525238744884
1934	33	287	83	Friday	fall	yes	No	Tier 1	not_summer	77	5/8/2020	74.02	53033007402	1	3.727272727272727	1.077922077922078	0.289198606271777
1935	34	508	143	Friday	winter	yes	No	Tier 1	not_summer	403	5/8/2020	74.02	53033007402	1	1.260545905707196	0.3548387096774194	0.281496062992126
1936	35	285	96	Friday	spring	yes	No	Tier 1	not_summer	259	5/8/2020	74.02	53033007402	1	1.1003861003861004	0.3706563706563706	0.3368421052631579
1937	36	1807	383	Friday	summer	yes	No	Tier 1	summer	301	5/8/2020	74.02	53033007402	1	6.003322259136213	1.2724252491694352	0.2119535141117875
1938	37	338	72	Sunday	summer	yes	Yes	Tier 1	summer	233	5/8/2020	74.02	53033007402	1	1.4506437768240343	0.3090128755364807	0.21301775147928995
1939	2	1225	223	Friday	spring	no	No	Tier 1	not_summer	1603	5/8/2020	75.0	53033007500	1	0.7641921397379913	0.139114160948222	0.1820408163265306
1940	3	1520	365	Sunday	spring	no	Yes	Tier 1	not_summer	1591	5/8/2020	75.0	53033007500	1	0.9553739786297926	0.2294154619736015	0.24013157894736842
1941	4	3933	736	Friday	spring	no	No	Tier 1	not_summer	1599	5/8/2020	75.0	53033007500	1	2.459662288930581	0.4602876797998749	0.1871345029239766
1942	5	2869	563	Thursday	spring	no	No	Tier 1	not_summer	1903	5/8/2020	75.0	53033007500	1	1.5076195480819758	0.2958486600105097	0.19623562216800278
1943	6	4343	798	Friday	summer	no	No	Tier 1	summer	2131	5/8/2020	75.0	53033007500	1	2.038010323791647	0.3744720788362271	0.18374395579092792
1944	7	3580	574	Friday	summer	no	No	Tier 1	summer	1800	5/8/2020	75.0	53033007500	1	1.988888888888889	0.3188888888888889	0.16033519553072625
1945	8	2460	410	Sunday	summer	no	Yes	Tier 1	summer	1632	5/8/2020	75.0	53033007500	1	1.5073529411764706	0.2512254901960784	0.16666666666666666
1946	9	2688	462	Friday	summer	no	No	Tier 1	summer	2114	5/8/2020	75.0	53033007500	1	1.271523178807947	0.2185430463576159	0.171875
1947	10	7274	1779	Wednesday	fall	no	No	Tier 1	not_summer	1789	5/8/2020	75.0	53033007500	1	4.065958636109558	0.9944102850754613	0.24456970030244707
1948	12	4085	1161	Saturday	fall	no	Yes	Tier 1	not_summer	1497	5/8/2020	75.0	53033007500	1	2.7287909151636605	0.7755511022044088	0.28421052631578947
1949	13	5912	819	Friday	fall	no	No	Tier 1	not_summer	1556	5/8/2020	75.0	53033007500	1	3.7994858611825193	0.5263496143958869	0.138531799729364
1950	14	5015	1194	Wednesday	winter	no	No	Tier 1	not_summer	1970	5/8/2020	75.0	53033007500	1	2.545685279187817	0.6060913705583756	0.23808574277168496
1951	15	7732	1344	Tuesday	winter	no	No	Tier 1	not_summer	1717	5/8/2020	75.0	53033007500	1	4.5032032615026205	0.7827606290040768	0.17382307294361096
1952	16	5155	926	Wednesday	winter	no	No	Tier 1	not_summer	2158	5/8/2020	75.0	53033007500	1	2.3887859128822986	0.4291010194624652	0.17963142580019398
1953	17	8183	1519	Wednesday	winter	no	No	Tier 1	not_summer	1808	5/8/2020	75.0	53033007500	1	4.525995575221239	0.8401548672566371	0.18562874251497005
1954	18	4238	1128	Friday	spring	no	No	Tier 1	not_summer	1858	5/8/2020	75.0	53033007500	1	2.2809472551130248	0.6071044133476857	0.26616328456819255
1955	19	4946	1293	Friday	spring	yes	No	Tier 1	not_summer	1745	5/8/2020	75.0	53033007500	1	2.834383954154728	0.740974212	0.2614233724221593
1956	20	4919	1434	Friday	spring	yes	No	Tier 1	not_summer	2118	5/8/2020	75.0	53033007500	1	2.322474032	0.6770538243626062	0.2915226672087823
1957	21	5445	1673	Friday	spring	yes	No	Tier 1	not_summer	1859	5/8/2020	75.0	53033007500	1	2.9289940828402368	0.8999462076385153	0.30725436179981636
1958	22	5242	1438	Sunday	spring	yes	Yes	Tier 1	not_summer	1837	5/8/2020	75.0	53033007500	1	2.853565596080566	0.7827980402830702	0.2743227775658146
1959	23	2572	895	Friday	summer	yes	No	Tier 1	summer	1797	5/8/2020	75.0	53033007500	1	1.4312743461324429	0.4980523094045632	0.3479782270606532
1960	24	2721	702	Friday	summer	yes	No	Tier 1	summer	1769	5/8/2020	75.0	53033007500	1	1.5381571509327303	0.3968343697003957	0.2579933847850055
1961	25	2571	874	Friday	summer	yes	No	Tier 1	summer	1677	5/8/2020	75.0	53033007500	1	1.5330948121645795	0.5211687537268933	0.3399455464799689
1962	26	1334	376	Friday	fall	yes	No	Tier 1	not_summer	1683	5/8/2020	75.0	53033007500	1	0.7926322043969103	0.2234105763517528	0.2818590704647676
1963	27	3711	956	Friday	fall	yes	No	Tier 1	not_summer	1913	5/8/2020	75.0	53033007500	1	1.939884997386304	0.4997386304234187	0.25761250336836433
1964	28	1494	512	Friday	winter	yes	No	Tier 1	not_summer	1940	5/8/2020	75.0	53033007500	1	0.7701030927835052	0.2639175257731959	0.3427041499330656
1965	29	3834	1016	Friday	winter	yes	No	Tier 1	not_summer	1927	5/8/2020	75.0	53033007500	1	1.9896211728074729	0.527244421	0.2649973917579551
1966	30	2252	537	Wednesday	winter	yes	No	Tier 1	not_summer	1580	5/8/2020	75.0	53033007500	1	1.4253164556962026	0.3398734177215189	0.23845470692717585
1967	31	2489	817	Friday	spring	yes	No	Tier 1	not_summer	1706	5/8/2020	75.0	53033007500	1	1.458968347010551	0.4788980070339976	0.3282442748091603
1968	32	5410	1700	Friday	summer	yes	No	Tier 1	summer	2070	5/8/2020	75.0	53033007500	1	2.613526570048309	0.821256039	0.3142329020332717
1969	33	798	182	Friday	fall	yes	No	Tier 1	not_summer	608	5/8/2020	75.0	53033007500	1	1.3125	0.2993421052631579	0.22807017543859648
1970	34	2128	657	Friday	winter	yes	No	Tier 1	not_summer	1770	5/8/2020	75.0	53033007500	1	1.2022598870056498	0.3711864406779661	0.30874060150375937
1971	35	4021	1205	Friday	spring	yes	No	Tier 1	not_summer	1872	5/8/2020	75.0	53033007500	1	2.1479700854700856	0.6436965811965812	0.2996766973389704
1972	36	5286	1351	Friday	summer	yes	No	Tier 1	summer	2377	5/8/2020	75.0	53033007500	1	2.223811527135044	0.5683634833824148	0.2555807794173288
1973	37	3061	836	Sunday	summer	yes	Yes	Tier 1	summer	1844	5/8/2020	75.0	53033007500	1	1.6599783080260304	0.4533622559652928	0.2731133616465207
1974	1	9	8	Friday	spring	no	No	Tier 2	not_summer	391	5/1/2020	76.0	53033007600	1	0.0230179028132992	0.0204603580562659	0.8888888888888888
1975	2	131	53	Friday	spring	no	No	Tier 2	not_summer	1268	5/1/2020	76.0	53033007600	1	0.1033123028391167	0.041798107	0.40458015267175573
1976	3	155	33	Sunday	spring	no	Yes	Tier 2	not_summer	1239	5/1/2020	76.0	53033007600	1	0.1251008878127522	0.0266343825665859	0.2129032258064516
1977	4	682	138	Friday	spring	no	No	Tier 2	not_summer	1213	5/1/2020	76.0	53033007600	1	0.562242374	0.1137675185490519	0.20234604105571846
1978	5	329	97	Thursday	spring	no	No	Tier 2	not_summer	1197	5/1/2020	76.0	53033007600	1	0.2748538011695906	0.081035923	0.2948328267477204
1979	6	621	187	Friday	summer	no	No	Tier 2	summer	2230	5/1/2020	76.0	53033007600	1	0.2784753363228699	0.083856502	0.30112721417069244
1980	7	1932	465	Friday	summer	no	No	Tier 2	summer	1457	5/1/2020	76.0	53033007600	1	1.3260123541523678	0.3191489361702128	0.2406832298136646
1981	8	435	147	Sunday	summer	no	Yes	Tier 2	summer	1413	5/1/2020	76.0	53033007600	1	0.3078556263269639	0.1040339702760085	0.33793103448275863
1982	9	716	157	Friday	summer	no	No	Tier 2	summer	1187	5/1/2020	76.0	53033007600	1	0.603201348	0.1322662173546756	0.21927374301675978
1983	10	732	340	Wednesday	fall	no	No	Tier 2	not_summer	1330	5/1/2020	76.0	53033007600	1	0.5503759398496241	0.2556390977443609	0.4644808743169399
1984	12	1065	324	Saturday	fall	no	Yes	Tier 2	not_summer	1445	5/1/2020	76.0	53033007600	1	0.7370242214532872	0.2242214532871972	0.30422535211267604
1985	13	669	192	Friday	fall	no	No	Tier 2	not_summer	1287	5/1/2020	76.0	53033007600	1	0.5198135198135199	0.1491841491841491	0.28699551569506726
1986	14	223	93	Wednesday	winter	no	No	Tier 2	not_summer	1342	5/1/2020	76.0	53033007600	1	0.1661698956780924	0.069299553	0.4170403587443946
1987	15	157	60	Tuesday	winter	no	No	Tier 2	not_summer	1332	5/1/2020	76.0	53033007600	1	0.1178678678678678	0.045045045	0.3821656050955414
1988	16	547	205	Wednesday	winter	no	No	Tier 2	not_summer	1442	5/1/2020	76.0	53033007600	1	0.3793342579750346	0.1421636615811373	0.37477148080438755
1989	17	207	114	Wednesday	winter	no	No	Tier 2	not_summer	1415	5/1/2020	76.0	53033007600	1	0.1462897526501766	0.080565371	0.5507246376811594
1990	18	202	73	Friday	spring	no	No	Tier 2	not_summer	1303	5/1/2020	76.0	53033007600	1	0.1550268610897927	0.0560245587106676	0.3613861386138614
1991	19	425	123	Friday	spring	yes	No	Tier 2	not_summer	1409	5/1/2020	76.0	53033007600	1	0.3016323633782825	0.087295955	0.28941176470588237
1992	20	781	286	Friday	spring	yes	No	Tier 2	not_summer	1260	5/1/2020	76.0	53033007600	1	0.6198412698412699	0.2269841269841269	0.36619718309859156
1993	21	335	85	Friday	spring	yes	No	Tier 2	not_summer	1199	5/1/2020	76.0	53033007600	1	0.2793994995829858	0.07089241	0.2537313432835821
1994	22	2287	763	Sunday	spring	yes	Yes	Tier 2	not_summer	1437	5/1/2020	76.0	53033007600	1	1.5915100904662491	0.5309672929714684	0.33362483602973325
1995	23	297	114	Friday	summer	yes	No	Tier 2	summer	1392	5/1/2020	76.0	53033007600	1	0.2133620689655172	0.081896552	0.3838383838383838
1996	24	1353	578	Friday	summer	yes	No	Tier 2	summer	1230	5/1/2020	76.0	53033007600	1	1.1	0.4699186991869918	0.42719881744271987
1997	25	3383	822	Friday	summer	yes	No	Tier 2	summer	1376	5/1/2020	76.0	53033007600	1	2.458575581395349	0.5973837209302325	0.24297960390186224
1998	26	2947	1031	Friday	fall	yes	No	Tier 2	not_summer	1337	5/1/2020	76.0	53033007600	1	2.2041884816753927	0.7711293941660434	0.3498473023413641
[truncated: 1,172 more rows]
