# Supplementary material for: Outdoor social distancing behaviors changed during a pandemic: A longitudinal analysis using street view imagery
Source: PLoS One. 2024 Dec 5;19(12):e0315132. doi: 10.1371/journal.pone.0315132 (PMC11620612; doi:10.1371/journal.pone.0315132)
Supplement: S2 Dataset — (CSV) [file pone.0315132.s003.csv]

	Run	Count	Short_Count	weekday	season	vaccine	weekend	Income_Bracket	season2	Total_Images	Date	Tract	TractID	MoreThan55White	Short_per_Image	Prop_Short
0	1	1	0	Friday	spring	no	No	Tier 1	not_summer	449	5/1/2020	6.0	53033000600	1	0.0	0.0
1	2	2	1	Friday	spring	no	No	Tier 1	not_summer	1047	5/1/2020	6.0	53033000600	1	0.00095511	0.5
2	3	31	10	Sunday	spring	no	Yes	Tier 1	not_summer	1217	5/1/2020	6.0	53033000600	1	0.008216927	0.3225806451612903
3	4	15	5	Friday	spring	no	No	Tier 1	not_summer	840	5/1/2020	6.0	53033000600	1	0.005952381	0.3333333333333333
4	5	14	4	Thursday	spring	no	No	Tier 1	not_summer	873	5/1/2020	6.0	53033000600	1	0.004581901	0.2857142857142857
5	6	9	2	Friday	summer	no	No	Tier 1	summer	951	5/1/2020	6.0	53033000600	1	0.002103049	0.2222222222222222
6	7	8	2	Friday	summer	no	No	Tier 1	summer	902	5/1/2020	6.0	53033000600	1	0.002217295	0.25
7	9	17	3	Friday	summer	no	No	Tier 1	summer	969	5/1/2020	6.0	53033000600	1	0.003095975	0.17647058823529413
8	10	9	8	Wednesday	fall	no	No	Tier 1	not_summer	1011	5/1/2020	6.0	53033000600	1	0.007912957	0.8888888888888888
9	12	1	0	Saturday	fall	no	Yes	Tier 1	not_summer	922	5/1/2020	6.0	53033000600	1	0.0	0.0
10	13	21	4	Friday	fall	no	No	Tier 1	not_summer	880	5/1/2020	6.0	53033000600	1	0.004545455	0.19047619047619047
11	14	3	0	Wednesday	winter	no	No	Tier 1	not_summer	983	5/1/2020	6.0	53033000600	1	0.0	0.0
12	15	5	0	Tuesday	winter	no	No	Tier 1	not_summer	1086	5/1/2020	6.0	53033000600	1	0.0	0.0
13	16	138	68	Wednesday	winter	no	No	Tier 1	not_summer	970	5/1/2020	6.0	53033000600	1	0.070103093	0.4927536231884058
14	17	5	1	Wednesday	winter	no	No	Tier 1	not_summer	1612	5/1/2020	6.0	53033000600	1	0.000620347	0.2
15	18	4	2	Friday	spring	no	No	Tier 1	not_summer	1515	5/1/2020	6.0	53033000600	1	0.001320132	0.5
16	19	1	0	Friday	spring	yes	No	Tier 1	not_summer	1095	5/1/2020	6.0	53033000600	1	0.0	0.0
17	20	9	3	Friday	spring	yes	No	Tier 1	not_summer	1038	5/1/2020	6.0	53033000600	1	0.002890173	0.3333333333333333
18	21	35	27	Friday	spring	yes	No	Tier 1	not_summer	1095	5/1/2020	6.0	53033000600	1	0.024657534	0.7714285714285715
19	22	3	0	Sunday	spring	yes	Yes	Tier 1	not_summer	924	5/1/2020	6.0	53033000600	1	0.0	0.0
20	23	2	0	Friday	summer	yes	No	Tier 1	summer	1191	5/1/2020	6.0	53033000600	1	0.0	0.0
21	24	70	13	Friday	summer	yes	No	Tier 1	summer	1323	5/1/2020	6.0	53033000600	1	0.009826153	0.18571428571428572
22	25	41	23	Friday	summer	yes	No	Tier 1	summer	1241	5/1/2020	6.0	53033000600	1	0.018533441	0.5609756097560976
23	26	27	9	Friday	fall	yes	No	Tier 1	not_summer	1036	5/1/2020	6.0	53033000600	1	0.008687259	0.3333333333333333
24	27	25	5	Friday	fall	yes	No	Tier 1	not_summer	960	5/1/2020	6.0	53033000600	1	0.005208333	0.2
25	28	31	4	Friday	winter	yes	No	Tier 1	not_summer	1149	5/1/2020	6.0	53033000600	1	0.003481288	0.12903225806451613
26	29	61	21	Friday	winter	yes	No	Tier 1	not_summer	1224	5/1/2020	6.0	53033000600	1	0.017156863	0.3442622950819672
27	30	42	12	Wednesday	winter	yes	No	Tier 1	not_summer	1001	5/1/2020	6.0	53033000600	1	0.011988012	0.2857142857142857
28	31	10	0	Friday	spring	yes	No	Tier 1	not_summer	1066	5/1/2020	6.0	53033000600	1	0.0	0.0
29	32	25	3	Friday	summer	yes	No	Tier 1	summer	1030	5/1/2020	6.0	53033000600	1	0.002912621	0.12
30	33	6	3	Friday	fall	yes	No	Tier 1	not_summer	353	5/1/2020	6.0	53033000600	1	0.008498584	0.5
31	34	102	16	Friday	winter	yes	No	Tier 1	not_summer	1180	5/1/2020	6.0	53033000600	1	0.013559322	0.1568627450980392
32	35	5	4	Friday	spring	yes	No	Tier 1	not_summer	919	5/1/2020	6.0	53033000600	1	0.004352557	0.8
33	36	1	1	Friday	summer	yes	No	Tier 1	summer	964	5/1/2020	6.0	53033000600	1	0.001037344	1.0
34	1	160	108	Friday	spring	no	No	Tier 2	not_summer	868	5/1/2020	10.0	53033001000	1	0.1244239631336405	0.675
35	2	14	12	Friday	spring	no	No	Tier 2	not_summer	1182	5/1/2020	10.0	53033001000	1	0.010152284	0.8571428571428571
36	3	74	50	Sunday	spring	no	Yes	Tier 2	not_summer	2292	5/1/2020	10.0	53033001000	1	0.021815009	0.6756756756756757
37	4	31	25	Friday	spring	no	No	Tier 2	not_summer	1411	5/1/2020	10.0	53033001000	1	0.017717931	0.8064516129032258
38	5	40	9	Thursday	spring	no	No	Tier 2	not_summer	1361	5/1/2020	10.0	53033001000	1	0.006612785	0.225
39	6	1	0	Friday	summer	no	No	Tier 2	summer	1471	5/1/2020	10.0	53033001000	1	0.0	0.0
40	8	1	0	Sunday	summer	no	Yes	Tier 2	summer	1296	5/1/2020	10.0	53033001000	1	0.0	0.0
41	9	5	4	Friday	summer	no	No	Tier 2	summer	1064	5/1/2020	10.0	53033001000	1	0.003759398	0.8
42	10	3	0	Wednesday	fall	no	No	Tier 2	not_summer	1511	5/1/2020	10.0	53033001000	1	0.0	0.0
43	12	7	7	Saturday	fall	no	Yes	Tier 2	not_summer	1528	5/1/2020	10.0	53033001000	1	0.004581152	1.0
44	15	106	44	Tuesday	winter	no	No	Tier 2	not_summer	1428	5/1/2020	10.0	53033001000	1	0.030812325	0.41509433962264153
45	16	12	5	Wednesday	winter	no	No	Tier 2	not_summer	1539	5/1/2020	10.0	53033001000	1	0.003248863	0.4166666666666667
46	17	28	11	Wednesday	winter	no	No	Tier 2	not_summer	1516	5/1/2020	10.0	53033001000	1	0.007255937	0.39285714285714285
47	18	10	3	Friday	spring	no	No	Tier 2	not_summer	1681	5/1/2020	10.0	53033001000	1	0.001784652	0.3
48	20	8	3	Friday	spring	yes	No	Tier 2	not_summer	1555	5/1/2020	10.0	53033001000	1	0.00192926	0.375
49	23	3	3	Friday	summer	yes	No	Tier 2	summer	1572	5/1/2020	10.0	53033001000	1	0.001908397	1.0
50	24	1	0	Friday	summer	yes	No	Tier 2	summer	1633	5/1/2020	10.0	53033001000	1	0.0	0.0
51	25	6	6	Friday	summer	yes	No	Tier 2	summer	1717	5/1/2020	10.0	53033001000	1	0.003494467	1.0
52	26	35	27	Friday	fall	yes	No	Tier 2	not_summer	1410	5/1/2020	10.0	53033001000	1	0.019148936	0.7714285714285715
53	28	1	1	Friday	winter	yes	No	Tier 2	not_summer	1385	5/1/2020	10.0	53033001000	1	0.000722022	1.0
54	30	3	3	Wednesday	winter	yes	No	Tier 2	not_summer	1548	5/1/2020	10.0	53033001000	1	0.001937984	1.0
55	31	2	1	Friday	spring	yes	No	Tier 2	not_summer	1506	5/1/2020	10.0	53033001000	1	0.000664011	0.5
56	33	648	199	Friday	fall	yes	No	Tier 2	not_summer	803	5/1/2020	10.0	53033001000	1	0.2478206724782067	0.30709876543209874
57	34	1164	49	Friday	winter	yes	No	Tier 2	not_summer	2004	5/1/2020	10.0	53033001000	1	0.024451098	0.04209621993127148
58	35	8	4	Friday	spring	yes	No	Tier 2	not_summer	1794	5/1/2020	10.0	53033001000	1	0.002229654	0.5
59	36	1	0	Friday	summer	yes	No	Tier 2	summer	1535	5/1/2020	10.0	53033001000	1	0.0	0.0
60	1	8	0	Friday	spring	no	No	Tier 1	not_summer	364	5/1/2020	13.0	53033001300	1	0.0	0.0
61	2	2	0	Friday	spring	no	No	Tier 1	not_summer	435	5/1/2020	13.0	53033001300	1	0.0	0.0
62	8	9	5	Sunday	summer	no	Yes	Tier 1	summer	534	5/1/2020	13.0	53033001300	1	0.009363296	0.5555555555555556
63	9	22	3	Friday	summer	no	No	Tier 1	summer	510	5/1/2020	13.0	53033001300	1	0.005882353	0.13636363636363635
64	10	4	2	Wednesday	fall	no	No	Tier 1	not_summer	556	5/1/2020	13.0	53033001300	1	0.003597122	0.5
65	12	4	1	Saturday	fall	no	Yes	Tier 1	not_summer	522	5/1/2020	13.0	53033001300	1	0.001915709	0.25
66	13	14	2	Friday	fall	no	No	Tier 1	not_summer	499	5/1/2020	13.0	53033001300	1	0.004008016	0.14285714285714285
67	14	3	3	Wednesday	winter	no	No	Tier 1	not_summer	531	5/1/2020	13.0	53033001300	1	0.005649718	1.0
68	15	16	10	Tuesday	winter	no	No	Tier 1	not_summer	470	5/1/2020	13.0	53033001300	1	0.021276596	0.625
69	16	1	0	Wednesday	winter	no	No	Tier 1	not_summer	526	5/1/2020	13.0	53033001300	1	0.0	0.0
70	19	5	0	Friday	spring	yes	No	Tier 1	not_summer	556	5/1/2020	13.0	53033001300	1	0.0	0.0
71	20	10	9	Friday	spring	yes	No	Tier 1	not_summer	559	5/1/2020	13.0	53033001300	1	0.016100179	0.9
72	21	1	0	Friday	spring	yes	No	Tier 1	not_summer	526	5/1/2020	13.0	53033001300	1	0.0	0.0
73	22	2	2	Sunday	spring	yes	Yes	Tier 1	not_summer	512	5/1/2020	13.0	53033001300	1	0.00390625	1.0
74	23	2	0	Friday	summer	yes	No	Tier 1	summer	609	5/1/2020	13.0	53033001300	1	0.0	0.0
75	24	1	0	Friday	summer	yes	No	Tier 1	summer	549	5/1/2020	13.0	53033001300	1	0.0	0.0
76	25	3	0	Friday	summer	yes	No	Tier 1	summer	683	5/1/2020	13.0	53033001300	1	0.0	0.0
77	26	2	1	Friday	fall	yes	No	Tier 1	not_summer	609	5/1/2020	13.0	53033001300	1	0.001642036	0.5
78	27	10	4	Friday	fall	yes	No	Tier 1	not_summer	592	5/1/2020	13.0	53033001300	1	0.006756757	0.4
79	28	72	19	Friday	winter	yes	No	Tier 1	not_summer	639	5/1/2020	13.0	53033001300	1	0.029733959	0.2638888888888889
80	29	5	3	Friday	winter	yes	No	Tier 1	not_summer	761	5/1/2020	13.0	53033001300	1	0.003942181	0.6
81	30	11	4	Wednesday	winter	yes	No	Tier 1	not_summer	563	5/1/2020	13.0	53033001300	1	0.007104796	0.36363636363636365
82	31	12	12	Friday	spring	yes	No	Tier 1	not_summer	504	5/1/2020	13.0	53033001300	1	0.023809524	1.0
83	32	13	3	Friday	summer	yes	No	Tier 1	summer	529	5/1/2020	13.0	53033001300	1	0.005671078	0.23076923076923078
84	33	4	1	Friday	fall	yes	No	Tier 1	not_summer	320	5/1/2020	13.0	53033001300	1	0.003125	0.25
85	35	1	0	Friday	spring	yes	No	Tier 1	not_summer	493	5/1/2020	13.0	53033001300	1	0.0	0.0
86	37	5	0	Sunday	summer	yes	Yes	Tier 1	summer	590	5/1/2020	13.0	53033001300	1	0.0	0.0
87	9	2	1	Friday	summer	no	No	Tier 2	summer	1073	5/1/2020	14.0	53033001400	1	0.000931966	0.5
88	23	2	2	Friday	summer	yes	No	Tier 2	summer	1398	5/1/2020	14.0	53033001400	1	0.001430615	1.0
89	27	1	0	Friday	fall	yes	No	Tier 2	not_summer	1716	5/1/2020	14.0	53033001400	1	0.0	0.0
90	34	2	1	Friday	winter	yes	No	Tier 2	not_summer	1383	5/1/2020	14.0	53033001400	1	0.000723066	0.5
91	29	3	0	Friday	winter	yes	No	Tier 2	not_summer	287	5/1/2020	15.0	53033001500	1	0.0	0.0
92	1	2	1	Friday	spring	no	No	Tier 2	not_summer	627	5/1/2020	16.0	53033001600	1	0.001594896	0.5
93	5	4	0	Thursday	spring	no	No	Tier 2	not_summer	1626	5/1/2020	16.0	53033001600	1	0.0	0.0
94	12	15	3	Saturday	fall	no	Yes	Tier 2	not_summer	1699	5/1/2020	16.0	53033001600	1	0.001765745	0.2
95	16	6	6	Wednesday	winter	no	No	Tier 2	not_summer	1752	5/1/2020	16.0	53033001600	1	0.003424658	1.0
96	17	35	8	Wednesday	winter	no	No	Tier 2	not_summer	1653	5/1/2020	16.0	53033001600	1	0.004839685	0.22857142857142856
97	19	1	0	Friday	spring	yes	No	Tier 2	not_summer	1838	5/1/2020	16.0	53033001600	1	0.0	0.0
98	20	1	0	Friday	spring	yes	No	Tier 2	not_summer	1893	5/1/2020	16.0	53033001600	1	0.0	0.0
99	21	35	35	Friday	spring	yes	No	Tier 2	not_summer	1730	5/1/2020	16.0	53033001600	1	0.020231214	1.0
100	22	13	12	Sunday	spring	yes	Yes	Tier 2	not_summer	1743	5/1/2020	16.0	53033001600	1	0.006884682	0.9230769230769231
101	23	1	0	Friday	summer	yes	No	Tier 2	summer	1834	5/1/2020	16.0	53033001600	1	0.0	0.0
102	27	2	0	Friday	fall	yes	No	Tier 2	not_summer	1676	5/1/2020	16.0	53033001600	1	0.0	0.0
103	28	20	8	Friday	winter	yes	No	Tier 2	not_summer	1530	5/1/2020	16.0	53033001600	1	0.005228758	0.4
104	30	2	1	Wednesday	winter	yes	No	Tier 2	not_summer	1780	5/1/2020	16.0	53033001600	1	0.000561798	0.5
105	31	4	0	Friday	spring	yes	No	Tier 2	not_summer	1699	5/1/2020	16.0	53033001600	1	0.0	0.0
106	35	23	15	Friday	spring	yes	No	Tier 2	not_summer	1646	5/1/2020	16.0	53033001600	1	0.009113001	0.6521739130434783
107	3	1	1	Sunday	spring	no	Yes	Tier 1	not_summer	186	5/1/2020	17.01	53033001701	1	0.005376344	1.0
108	4	36	30	Friday	spring	no	No	Tier 1	not_summer	208	5/1/2020	17.01	53033001701	1	0.1442307692307692	0.8333333333333334
109	8	11	8	Sunday	summer	no	Yes	Tier 1	summer	121	5/1/2020	17.01	53033001701	1	0.066115702	0.7272727272727273
110	9	1	1	Friday	summer	no	No	Tier 1	summer	121	5/1/2020	17.01	53033001701	1	0.008264463	1.0
111	10	4	2	Wednesday	fall	no	No	Tier 1	not_summer	126	5/1/2020	17.01	53033001701	1	0.015873016	0.5
112	14	9	1	Wednesday	winter	no	No	Tier 1	not_summer	267	5/1/2020	17.01	53033001701	1	0.003745318	0.1111111111111111
113	16	2	2	Wednesday	winter	no	No	Tier 1	not_summer	280	5/1/2020	17.01	53033001701	1	0.007142857	1.0
114	17	2	2	Wednesday	winter	no	No	Tier 1	not_summer	287	5/1/2020	17.01	53033001701	1	0.006968641	1.0
115	20	6	0	Friday	spring	yes	No	Tier 1	not_summer	229	5/1/2020	17.01	53033001701	1	0.0	0.0
116	24	1	0	Friday	summer	yes	No	Tier 1	summer	271	5/1/2020	17.01	53033001701	1	0.0	0.0
117	26	10	1	Friday	fall	yes	No	Tier 1	not_summer	231	5/1/2020	17.01	53033001701	1	0.004329004	0.1
118	29	3	3	Friday	winter	yes	No	Tier 1	not_summer	270	5/1/2020	17.01	53033001701	1	0.011111111	1.0
119	30	49	41	Wednesday	winter	yes	No	Tier 1	not_summer	180	5/1/2020	17.01	53033001701	1	0.2277777777777777	0.8367346938775511
120	32	2	1	Friday	summer	yes	No	Tier 1	summer	175	5/1/2020	17.01	53033001701	1	0.005714286	0.5
121	33	4	2	Friday	fall	yes	No	Tier 1	not_summer	129	5/1/2020	17.01	53033001701	1	0.015503876	0.5
122	34	17	3	Friday	winter	yes	No	Tier 1	not_summer	346	5/1/2020	17.01	53033001701	1	0.00867052	0.17647058823529413
123	35	1	0	Friday	spring	yes	No	Tier 1	not_summer	193	5/1/2020	17.01	53033001701	1	0.0	0.0
124	36	2	1	Friday	summer	yes	No	Tier 1	summer	184	5/1/2020	17.01	53033001701	1	0.005434783	0.5
125	37	1	1	Sunday	summer	yes	Yes	Tier 1	summer	234	5/1/2020	17.01	53033001701	1	0.004273504	1.0
126	2	12	0	Friday	spring	no	No	Tier 2	not_summer	1216	5/1/2020	18.0	53033001800	1	0.0	0.0
127	3	42	13	Sunday	spring	no	Yes	Tier 2	not_summer	778	5/1/2020	18.0	53033001800	1	0.016709512	0.30952380952380953
128	4	13	10	Friday	spring	no	No	Tier 2	not_summer	1027	5/1/2020	18.0	53033001800	1	0.009737098	0.7692307692307693
129	5	107	9	Thursday	spring	no	No	Tier 2	not_summer	1036	5/1/2020	18.0	53033001800	1	0.008687259	0.08411214953271028
130	6	14	1	Friday	summer	no	No	Tier 2	summer	1109	5/1/2020	18.0	53033001800	1	0.000901713	0.07142857142857142
131	7	27	4	Friday	summer	no	No	Tier 2	summer	1220	5/1/2020	18.0	53033001800	1	0.003278689	0.14814814814814814
132	8	331	237	Sunday	summer	no	Yes	Tier 2	summer	1452	5/1/2020	18.0	53033001800	1	0.1632231404958677	0.716012084592145
133	9	102	69	Friday	summer	no	No	Tier 2	summer	1099	5/1/2020	18.0	53033001800	1	0.062784349	0.6764705882352942
134	10	4	2	Wednesday	fall	no	No	Tier 2	not_summer	990	5/1/2020	18.0	53033001800	1	0.002020202	0.5
135	12	1355	527	Saturday	fall	no	Yes	Tier 2	not_summer	1002	5/1/2020	18.0	53033001800	1	0.5259481037924152	0.388929889298893
136	13	60	12	Friday	fall	no	No	Tier 2	not_summer	1030	5/1/2020	18.0	53033001800	1	0.011650485	0.2
137	14	61	6	Wednesday	winter	no	No	Tier 2	not_summer	912	5/1/2020	18.0	53033001800	1	0.006578947	0.09836065573770492
138	15	1	0	Tuesday	winter	no	No	Tier 2	not_summer	1071	5/1/2020	18.0	53033001800	1	0.0	0.0
139	16	102	24	Wednesday	winter	no	No	Tier 2	not_summer	1026	5/1/2020	18.0	53033001800	1	0.023391813	0.23529411764705882
140	17	53	21	Wednesday	winter	no	No	Tier 2	not_summer	1206	5/1/2020	18.0	53033001800	1	0.017412935	0.39622641509433965
141	18	2	1	Friday	spring	no	No	Tier 2	not_summer	1098	5/1/2020	18.0	53033001800	1	0.000910747	0.5
142	19	5	1	Friday	spring	yes	No	Tier 2	not_summer	1397	5/1/2020	18.0	53033001800	1	0.00071582	0.2
143	20	163	21	Friday	spring	yes	No	Tier 2	not_summer	1293	5/1/2020	18.0	53033001800	1	0.016241299	0.12883435582822086
144	21	74	6	Friday	spring	yes	No	Tier 2	not_summer	1192	5/1/2020	18.0	53033001800	1	0.005033557	0.08108108108108109
145	22	25	4	Sunday	spring	yes	Yes	Tier 2	not_summer	1165	5/1/2020	18.0	53033001800	1	0.003433476	0.16
146	23	57	22	Friday	summer	yes	No	Tier 2	summer	1404	5/1/2020	18.0	53033001800	1	0.015669516	0.38596491228070173
147	24	91	8	Friday	summer	yes	No	Tier 2	summer	1370	5/1/2020	18.0	53033001800	1	0.005839416	0.08791208791208792
148	25	138	55	Friday	summer	yes	No	Tier 2	summer	1249	5/1/2020	18.0	53033001800	1	0.044035228	0.39855072463768115
149	26	197	65	Friday	fall	yes	No	Tier 2	not_summer	1117	5/1/2020	18.0	53033001800	1	0.058191585	0.3299492385786802
150	27	342	15	Friday	fall	yes	No	Tier 2	not_summer	1643	5/1/2020	18.0	53033001800	1	0.009129641	0.043859649122807015
151	28	7	1	Friday	winter	yes	No	Tier 2	not_summer	1241	5/1/2020	18.0	53033001800	1	0.000805802	0.14285714285714285
152	29	11	4	Friday	winter	yes	No	Tier 2	not_summer	1220	5/1/2020	18.0	53033001800	1	0.003278689	0.36363636363636365
153	30	197	45	Wednesday	winter	yes	No	Tier 2	not_summer	1355	5/1/2020	18.0	53033001800	1	0.033210332	0.22842639593908629
154	31	84	25	Friday	spring	yes	No	Tier 2	not_summer	1327	5/1/2020	18.0	53033001800	1	0.018839488	0.2976190476190476
155	32	52	10	Friday	summer	yes	No	Tier 2	summer	1129	5/1/2020	18.0	53033001800	1	0.008857396	0.19230769230769232
156	33	1	1	Friday	fall	yes	No	Tier 2	not_summer	376	5/1/2020	18.0	53033001800	1	0.002659574	1.0
157	34	75	1	Friday	winter	yes	No	Tier 2	not_summer	1385	5/1/2020	18.0	53033001800	1	0.000722022	0.013333333333333334
158	35	82	22	Friday	spring	yes	No	Tier 2	not_summer	1419	5/1/2020	18.0	53033001800	1	0.015503876	0.2682926829268293
159	36	56	38	Friday	summer	yes	No	Tier 2	summer	1149	5/1/2020	18.0	53033001800	1	0.033072237	0.6785714285714286
160	37	24	14	Sunday	summer	yes	Yes	Tier 2	summer	1242	5/1/2020	18.0	53033001800	1	0.011272142	0.5833333333333334
161	1	2	2	Friday	spring	no	No	Tier 2	not_summer	485	5/1/2020	19.0	53033001900	1	0.004123711	1.0
162	2	11	4	Friday	spring	no	No	Tier 2	not_summer	756	5/1/2020	19.0	53033001900	1	0.005291005	0.36363636363636365
163	3	2	0	Sunday	spring	no	Yes	Tier 2	not_summer	828	5/1/2020	19.0	53033001900	1	0.0	0.0
164	5	13	6	Thursday	spring	no	No	Tier 2	not_summer	760	5/1/2020	19.0	53033001900	1	0.007894737	0.46153846153846156
165	6	48	33	Friday	summer	no	No	Tier 2	summer	800	5/1/2020	19.0	53033001900	1	0.04125	0.6875
166	7	14	6	Friday	summer	no	No	Tier 2	summer	1048	5/1/2020	19.0	53033001900	1	0.005725191	0.42857142857142855
167	8	5	3	Sunday	summer	no	Yes	Tier 2	summer	849	5/1/2020	19.0	53033001900	1	0.003533569	0.6
168	9	3	3	Friday	summer	no	No	Tier 2	summer	738	5/1/2020	19.0	53033001900	1	0.004065041	1.0
169	10	9	2	Wednesday	fall	no	No	Tier 2	not_summer	997	5/1/2020	19.0	53033001900	1	0.002006018	0.2222222222222222
170	12	3	2	Saturday	fall	no	Yes	Tier 2	not_summer	807	5/1/2020	19.0	53033001900	1	0.002478315	0.6666666666666666
171	13	5	4	Friday	fall	no	No	Tier 2	not_summer	830	5/1/2020	19.0	53033001900	1	0.004819277	0.8
172	14	7	5	Wednesday	winter	no	No	Tier 2	not_summer	1062	5/1/2020	19.0	53033001900	1	0.004708098	0.7142857142857143
173	15	5	5	Tuesday	winter	no	No	Tier 2	not_summer	923	5/1/2020	19.0	53033001900	1	0.005417118	1.0
174	16	7	7	Wednesday	winter	no	No	Tier 2	not_summer	926	5/1/2020	19.0	53033001900	1	0.007559395	1.0
175	17	4	3	Wednesday	winter	no	No	Tier 2	not_summer	941	5/1/2020	19.0	53033001900	1	0.003188098	0.75
176	18	3	3	Friday	spring	no	No	Tier 2	not_summer	910	5/1/2020	19.0	53033001900	1	0.003296703	1.0
177	19	12	5	Friday	spring	yes	No	Tier 2	not_summer	1024	5/1/2020	19.0	53033001900	1	0.004882813	0.4166666666666667
178	20	7	7	Friday	spring	yes	No	Tier 2	not_summer	895	5/1/2020	19.0	53033001900	1	0.007821229	1.0
179	21	3	3	Friday	spring	yes	No	Tier 2	not_summer	893	5/1/2020	19.0	53033001900	1	0.003359462	1.0
180	22	1	1	Sunday	spring	yes	Yes	Tier 2	not_summer	844	5/1/2020	19.0	53033001900	1	0.001184834	1.0
181	23	2	1	Friday	summer	yes	No	Tier 2	summer	990	5/1/2020	19.0	53033001900	1	0.001010101	0.5
182	24	6	4	Friday	summer	yes	No	Tier 2	summer	869	5/1/2020	19.0	53033001900	1	0.004602992	0.6666666666666666
183	25	173	26	Friday	summer	yes	No	Tier 2	summer	987	5/1/2020	19.0	53033001900	1	0.026342452	0.15028901734104047
184	26	4	2	Friday	fall	yes	No	Tier 2	not_summer	869	5/1/2020	19.0	53033001900	1	0.002301496	0.5
185	27	3	2	Friday	fall	yes	No	Tier 2	not_summer	921	5/1/2020	19.0	53033001900	1	0.002171553	0.6666666666666666
186	28	2	2	Friday	winter	yes	No	Tier 2	not_summer	854	5/1/2020	19.0	53033001900	1	0.00234192	1.0
187	29	8	5	Friday	winter	yes	No	Tier 2	not_summer	990	5/1/2020	19.0	53033001900	1	0.005050505	0.625
188	30	1	0	Wednesday	winter	yes	No	Tier 2	not_summer	877	5/1/2020	19.0	53033001900	1	0.0	0.0
189	31	2	2	Friday	spring	yes	No	Tier 2	not_summer	941	5/1/2020	19.0	53033001900	1	0.002125399	1.0
190	32	12	8	Friday	summer	yes	No	Tier 2	summer	870	5/1/2020	19.0	53033001900	1	0.009195402	0.6666666666666666
191	33	89	43	Friday	fall	yes	No	Tier 2	not_summer	402	5/1/2020	19.0	53033001900	1	0.1069651741293532	0.48314606741573035
192	34	35	8	Friday	winter	yes	No	Tier 2	not_summer	841	5/1/2020	19.0	53033001900	1	0.009512485	0.22857142857142856
193	35	2	2	Friday	spring	yes	No	Tier 2	not_summer	952	5/1/2020	19.0	53033001900	1	0.00210084	1.0
194	36	4	4	Friday	summer	yes	No	Tier 2	summer	1118	5/1/2020	19.0	53033001900	1	0.003577818	1.0
195	37	2	2	Sunday	summer	yes	Yes	Tier 2	summer	911	5/1/2020	19.0	53033001900	1	0.00219539	1.0
196	1	2	0	Friday	spring	no	No	Tier 2	not_summer	579	5/1/2020	24.0	53033002400	1	0.0	0.0
197	2	13	12	Friday	spring	no	No	Tier 2	not_summer	1323	5/1/2020	24.0	53033002400	1	0.009070295	0.9230769230769231
198	3	3	1	Sunday	spring	no	Yes	Tier 2	not_summer	1740	5/1/2020	24.0	53033002400	1	0.000574713	0.3333333333333333
199	4	50	6	Friday	spring	no	No	Tier 2	not_summer	1428	5/1/2020	24.0	53033002400	1	0.004201681	0.12
200	5	1	1	Thursday	spring	no	No	Tier 2	not_summer	1287	5/1/2020	24.0	53033002400	1	0.000777001	1.0
201	6	6	6	Friday	summer	no	No	Tier 2	summer	1312	5/1/2020	24.0	53033002400	1	0.004573171	1.0
202	8	20	18	Sunday	summer	no	Yes	Tier 2	summer	404	5/1/2020	24.0	53033002400	1	0.044554455	0.9
203	9	14	6	Friday	summer	no	No	Tier 2	summer	1050	5/1/2020	24.0	53033002400	1	0.005714286	0.42857142857142855
204	10	14	5	Wednesday	fall	no	No	Tier 2	not_summer	1492	5/1/2020	24.0	53033002400	1	0.003351206	0.35714285714285715
205	12	5	5	Saturday	fall	no	Yes	Tier 2	not_summer	1398	5/1/2020	24.0	53033002400	1	0.003576538	1.0
206	13	12	10	Friday	fall	no	No	Tier 2	not_summer	624	5/1/2020	24.0	53033002400	1	0.016025641	0.8333333333333334
207	14	24	24	Wednesday	winter	no	No	Tier 2	not_summer	1423	5/1/2020	24.0	53033002400	1	0.016865777	1.0
208	17	11	10	Wednesday	winter	no	No	Tier 2	not_summer	1478	5/1/2020	24.0	53033002400	1	0.0067659	0.9090909090909091
209	18	8	7	Friday	spring	no	No	Tier 2	not_summer	1351	5/1/2020	24.0	53033002400	1	0.005181347	0.875
210	23	4	1	Friday	summer	yes	No	Tier 2	summer	1349	5/1/2020	24.0	53033002400	1	0.00074129	0.25
211	25	1	0	Friday	summer	yes	No	Tier 2	summer	1449	5/1/2020	24.0	53033002400	1	0.0	0.0
212	28	16	13	Friday	winter	yes	No	Tier 2	not_summer	1325	5/1/2020	24.0	53033002400	1	0.009811321	0.8125
213	30	3	2	Wednesday	winter	yes	No	Tier 2	not_summer	1274	5/1/2020	24.0	53033002400	1	0.001569859	0.6666666666666666
214	33	3	2	Friday	fall	yes	No	Tier 2	not_summer	569	5/1/2020	24.0	53033002400	1	0.003514938	0.6666666666666666
215	36	1	0	Friday	summer	yes	No	Tier 2	summer	1234	5/1/2020	24.0	53033002400	1	0.0	0.0
216	37	1	1	Sunday	summer	yes	Yes	Tier 2	summer	1473	5/1/2020	24.0	53033002400	1	0.000678887	1.0
217	2	1	1	Friday	spring	no	No	Tier 2	not_summer	503	5/1/2020	25.0	53033002500	1	0.001988072	1.0
218	5	2	2	Thursday	spring	no	No	Tier 2	not_summer	419	5/1/2020	25.0	53033002500	1	0.00477327	1.0
219	10	3	1	Wednesday	fall	no	No	Tier 2	not_summer	533	5/1/2020	25.0	53033002500	1	0.001876173	0.3333333333333333
220	29	6	2	Friday	winter	yes	No	Tier 2	not_summer	1065	5/1/2020	25.0	53033002500	1	0.001877934	0.3333333333333333
221	34	2	0	Friday	winter	yes	No	Tier 2	not_summer	656	5/1/2020	25.0	53033002500	1	0.0	0.0
222	35	1	1	Friday	spring	yes	No	Tier 2	not_summer	597	5/1/2020	25.0	53033002500	1	0.001675042	1.0
223	2	56	16	Friday	spring	no	No	Tier 2	not_summer	904	5/1/2020	28.0	53033002800	1	0.017699115	0.2857142857142857
224	3	4	0	Sunday	spring	no	Yes	Tier 2	not_summer	1251	5/1/2020	28.0	53033002800	1	0.0	0.0
225	4	19	9	Friday	spring	no	No	Tier 2	not_summer	781	5/1/2020	28.0	53033002800	1	0.011523688	0.47368421052631576
226	5	50	26	Thursday	spring	no	No	Tier 2	not_summer	844	5/1/2020	28.0	53033002800	1	0.030805687	0.52
227	6	79	30	Friday	summer	no	No	Tier 2	summer	892	5/1/2020	28.0	53033002800	1	0.033632287	0.379746835443038
228	7	178	51	Friday	summer	no	No	Tier 2	summer	998	5/1/2020	28.0	53033002800	1	0.051102204	0.28651685393258425
229	8	33	9	Sunday	summer	no	Yes	Tier 2	summer	936	5/1/2020	28.0	53033002800	1	0.009615385	0.2727272727272727
230	9	33	10	Friday	summer	no	No	Tier 2	summer	919	5/1/2020	28.0	53033002800	1	0.010881393	0.30303030303030304
231	10	51	32	Wednesday	fall	no	No	Tier 2	not_summer	916	5/1/2020	28.0	53033002800	1	0.034934498	0.6274509803921569
232	12	12	4	Saturday	fall	no	Yes	Tier 2	not_summer	1014	5/1/2020	28.0	53033002800	1	0.003944773	0.3333333333333333
233	13	12	10	Friday	fall	no	No	Tier 2	not_summer	879	5/1/2020	28.0	53033002800	1	0.011376564	0.8333333333333334
234	14	14	0	Wednesday	winter	no	No	Tier 2	not_summer	925	5/1/2020	28.0	53033002800	1	0.0	0.0
235	15	24	15	Tuesday	winter	no	No	Tier 2	not_summer	974	5/1/2020	28.0	53033002800	1	0.015400411	0.625
236	16	1	0	Wednesday	winter	no	No	Tier 2	not_summer	1042	5/1/2020	28.0	53033002800	1	0.0	0.0
237	17	74	59	Wednesday	winter	no	No	Tier 2	not_summer	1097	5/1/2020	28.0	53033002800	1	0.053783045	0.7972972972972973
238	18	7	3	Friday	spring	no	No	Tier 2	not_summer	1094	5/1/2020	28.0	53033002800	1	0.00274223	0.42857142857142855
239	19	40	34	Friday	spring	yes	No	Tier 2	not_summer	1097	5/1/2020	28.0	53033002800	1	0.030993619	0.85
240	20	38	19	Friday	spring	yes	No	Tier 2	not_summer	1079	5/1/2020	28.0	53033002800	1	0.017608897	0.5
241	21	49	33	Friday	spring	yes	No	Tier 2	not_summer	989	5/1/2020	28.0	53033002800	1	0.033367037	0.673469387755102
242	22	89	29	Sunday	spring	yes	Yes	Tier 2	not_summer	1070	5/1/2020	28.0	53033002800	1	0.027102804	0.3258426966292135
243	23	43	20	Friday	summer	yes	No	Tier 2	summer	1138	5/1/2020	28.0	53033002800	1	0.017574692	0.46511627906976744
244	24	49	11	Friday	summer	yes	No	Tier 2	summer	1211	5/1/2020	28.0	53033002800	1	0.009083402	0.22448979591836735
245	25	29	12	Friday	summer	yes	No	Tier 2	summer	1135	5/1/2020	28.0	53033002800	1	0.010572687	0.41379310344827586
246	26	68	53	Friday	fall	yes	No	Tier 2	not_summer	1072	5/1/2020	28.0	53033002800	1	0.049440299	0.7794117647058824
247	27	27	27	Friday	fall	yes	No	Tier 2	not_summer	1133	5/1/2020	28.0	53033002800	1	0.023830538	1.0
248	28	3	2	Friday	winter	yes	No	Tier 2	not_summer	964	5/1/2020	28.0	53033002800	1	0.002074689	0.6666666666666666
249	29	17	14	Friday	winter	yes	No	Tier 2	not_summer	1038	5/1/2020	28.0	53033002800	1	0.013487476	0.8235294117647058
250	30	12	2	Wednesday	winter	yes	No	Tier 2	not_summer	919	5/1/2020	28.0	53033002800	1	0.002176279	0.16666666666666666
251	31	110	58	Friday	spring	yes	No	Tier 2	not_summer	1217	5/1/2020	28.0	53033002800	1	0.047658176	0.5272727272727272
252	32	20	10	Friday	summer	yes	No	Tier 2	summer	1173	5/1/2020	28.0	53033002800	1	0.008525149	0.5
253	33	7	3	Friday	fall	yes	No	Tier 2	not_summer	352	5/1/2020	28.0	53033002800	1	0.008522727	0.42857142857142855
254	35	51	32	Friday	spring	yes	No	Tier 2	not_summer	1915	5/1/2020	28.0	53033002800	1	0.016710183	0.6274509803921569
255	36	121	54	Friday	summer	yes	No	Tier 2	summer	1178	5/1/2020	28.0	53033002800	1	0.045840407	0.4462809917355372
256	37	4	4	Sunday	summer	yes	Yes	Tier 2	summer	1006	5/1/2020	28.0	53033002800	1	0.003976143	1.0
257	1	15	8	Friday	spring	no	No	Tier 2	not_summer	205	5/1/2020	29.0	53033002900	1	0.03902439	0.5333333333333333
258	3	1	1	Sunday	spring	no	Yes	Tier 2	not_summer	426	5/1/2020	29.0	53033002900	1	0.002347418	1.0
259	4	10	2	Friday	spring	no	No	Tier 2	not_summer	461	5/1/2020	29.0	53033002900	1	0.004338395	0.2
260	5	7	2	Thursday	spring	no	No	Tier 2	not_summer	434	5/1/2020	29.0	53033002900	1	0.004608295	0.2857142857142857
261	6	58	14	Friday	summer	no	No	Tier 2	summer	490	5/1/2020	29.0	53033002900	1	0.028571429	0.2413793103448276
262	7	87	42	Friday	summer	no	No	Tier 2	summer	514	5/1/2020	29.0	53033002900	1	0.081712062	0.4827586206896552
263	8	30	9	Sunday	summer	no	Yes	Tier 2	summer	446	5/1/2020	29.0	53033002900	1	0.020179372	0.3
264	10	4	1	Wednesday	fall	no	No	Tier 2	not_summer	559	5/1/2020	29.0	53033002900	1	0.001788909	0.25
265	12	4	0	Saturday	fall	no	Yes	Tier 2	not_summer	455	5/1/2020	29.0	53033002900	1	0.0	0.0
266	13	1	0	Friday	fall	no	No	Tier 2	not_summer	431	5/1/2020	29.0	53033002900	1	0.0	0.0
267	14	433	44	Wednesday	winter	no	No	Tier 2	not_summer	415	5/1/2020	29.0	53033002900	1	0.1060240963855421	0.10161662817551963
268	15	30	21	Tuesday	winter	no	No	Tier 2	not_summer	502	5/1/2020	29.0	53033002900	1	0.041832669	0.7
269	16	100	44	Wednesday	winter	no	No	Tier 2	not_summer	443	5/1/2020	29.0	53033002900	1	0.099322799	0.44
270	17	523	234	Wednesday	winter	no	No	Tier 2	not_summer	613	5/1/2020	29.0	53033002900	1	0.3817292006525285	0.4474187380497132
271	19	7	6	Friday	spring	yes	No	Tier 2	not_summer	672	5/1/2020	29.0	53033002900	1	0.008928571	0.8571428571428571
272	20	1	0	Friday	spring	yes	No	Tier 2	not_summer	597	5/1/2020	29.0	53033002900	1	0.0	0.0
273	21	1	1	Friday	spring	yes	No	Tier 2	not_summer	506	5/1/2020	29.0	53033002900	1	0.001976285	1.0
274	24	4	0	Friday	summer	yes	No	Tier 2	summer	618	5/1/2020	29.0	53033002900	1	0.0	0.0
275	25	38	3	Friday	summer	yes	No	Tier 2	summer	519	5/1/2020	29.0	53033002900	1	0.005780347	0.07894736842105263
276	26	1015	241	Friday	fall	yes	No	Tier 2	not_summer	536	5/1/2020	29.0	53033002900	1	0.4496268656716418	0.2374384236453202
277	27	5	3	Friday	fall	yes	No	Tier 2	not_summer	549	5/1/2020	29.0	53033002900	1	0.005464481	0.6
278	28	743	139	Friday	winter	yes	No	Tier 2	not_summer	511	5/1/2020	29.0	53033002900	1	0.2720156555772994	0.18707940780619112
279	30	37	9	Wednesday	winter	yes	No	Tier 2	not_summer	604	5/1/2020	29.0	53033002900	1	0.014900662	0.24324324324324326
280	31	1	1	Friday	spring	yes	No	Tier 2	not_summer	545	5/1/2020	29.0	53033002900	1	0.001834862	1.0
281	32	3	2	Friday	summer	yes	No	Tier 2	summer	595	5/1/2020	29.0	53033002900	1	0.003361345	0.6666666666666666
282	33	122	35	Friday	fall	yes	No	Tier 2	not_summer	237	5/1/2020	29.0	53033002900	1	0.1476793248945147	0.28688524590163933
283	35	58	8	Friday	spring	yes	No	Tier 2	not_summer	849	5/1/2020	29.0	53033002900	1	0.00942285	0.13793103448275862
284	36	12	4	Friday	summer	yes	No	Tier 2	summer	532	5/1/2020	29.0	53033002900	1	0.007518797	0.3333333333333333
285	8	4	3	Sunday	summer	no	Yes	Tier 2	summer	1147	5/1/2020	30.0	53033003000	1	0.002615519	0.75
286	14	4	1	Wednesday	winter	no	No	Tier 2	not_summer	1363	5/1/2020	30.0	53033003000	1	0.000733676	0.25
287	21	2	0	Friday	spring	yes	No	Tier 2	not_summer	1174	5/1/2020	30.0	53033003000	1	0.0	0.0
288	2	115	68	Friday	spring	no	No	Tier 2	not_summer	737	5/1/2020	31.0	53033003100	1	0.092265943	0.591304347826087
289	3	64	39	Sunday	spring	no	Yes	Tier 2	not_summer	637	5/1/2020	31.0	53033003100	1	0.06122449	0.609375
290	4	32	4	Friday	spring	no	No	Tier 2	not_summer	554	5/1/2020	31.0	53033003100	1	0.007220217	0.125
291	5	3	0	Thursday	spring	no	No	Tier 2	not_summer	535	5/1/2020	31.0	53033003100	1	0.0	0.0
292	6	3	2	Friday	summer	no	No	Tier 2	summer	548	5/1/2020	31.0	53033003100	1	0.003649635	0.6666666666666666
293	7	3	0	Friday	summer	no	No	Tier 2	summer	589	5/1/2020	31.0	53033003100	1	0.0	0.0
294	8	17	2	Sunday	summer	no	Yes	Tier 2	summer	658	5/1/2020	31.0	53033003100	1	0.003039514	0.11764705882352941
295	9	23	15	Friday	summer	no	No	Tier 2	summer	653	5/1/2020	31.0	53033003100	1	0.022970904	0.6521739130434783
296	10	5	0	Wednesday	fall	no	No	Tier 2	not_summer	612	5/1/2020	31.0	53033003100	1	0.0	0.0
297	12	67	27	Saturday	fall	no	Yes	Tier 2	not_summer	674	5/1/2020	31.0	53033003100	1	0.040059347	0.40298507462686567
298	14	37	6	Wednesday	winter	no	No	Tier 2	not_summer	591	5/1/2020	31.0	53033003100	1	0.010152284	0.16216216216216217
299	15	29	2	Tuesday	winter	no	No	Tier 2	not_summer	587	5/1/2020	31.0	53033003100	1	0.003407155	0.06896551724137931
300	16	2	1	Wednesday	winter	no	No	Tier 2	not_summer	723	5/1/2020	31.0	53033003100	1	0.001383126	0.5
301	17	15	0	Wednesday	winter	no	No	Tier 2	not_summer	663	5/1/2020	31.0	53033003100	1	0.0	0.0
302	18	14	4	Friday	spring	no	No	Tier 2	not_summer	650	5/1/2020	31.0	53033003100	1	0.006153846	0.2857142857142857
303	19	8	1	Friday	spring	yes	No	Tier 2	not_summer	641	5/1/2020	31.0	53033003100	1	0.001560062	0.125
304	20	7	0	Friday	spring	yes	No	Tier 2	not_summer	819	5/1/2020	31.0	53033003100	1	0.0	0.0
305	21	2	0	Friday	spring	yes	No	Tier 2	not_summer	600	5/1/2020	31.0	53033003100	1	0.0	0.0
306	22	6	4	Sunday	spring	yes	Yes	Tier 2	not_summer	584	5/1/2020	31.0	53033003100	1	0.006849315	0.6666666666666666
307	23	16	15	Friday	summer	yes	No	Tier 2	summer	737	5/1/2020	31.0	53033003100	1	0.020352782	0.9375
308	24	1667	695	Friday	summer	yes	No	Tier 2	summer	794	5/1/2020	31.0	53033003100	1	0.8753148614609572	0.4169166166766647
309	25	1	1	Friday	summer	yes	No	Tier 2	summer	791	5/1/2020	31.0	53033003100	1	0.001264223	1.0
310	26	594	357	Friday	fall	yes	No	Tier 2	not_summer	764	5/1/2020	31.0	53033003100	1	0.4672774869109947	0.601010101010101
311	27	1	0	Friday	fall	yes	No	Tier 2	not_summer	727	5/1/2020	31.0	53033003100	1	0.0	0.0
312	28	8	6	Friday	winter	yes	No	Tier 2	not_summer	729	5/1/2020	31.0	53033003100	1	0.008230453	0.75
313	29	5	1	Friday	winter	yes	No	Tier 2	not_summer	752	5/1/2020	31.0	53033003100	1	0.001329787	0.2
314	30	2	2	Wednesday	winter	yes	No	Tier 2	not_summer	795	5/1/2020	31.0	53033003100	1	0.002515723	1.0
315	32	108	84	Friday	summer	yes	No	Tier 2	summer	593	5/1/2020	31.0	53033003100	1	0.1416526138279932	0.7777777777777778
316	34	751	415	Friday	winter	yes	No	Tier 2	not_summer	702	5/1/2020	31.0	53033003100	1	0.5911680911680912	0.5525965379494008
317	35	7	7	Friday	spring	yes	No	Tier 2	not_summer	738	5/1/2020	31.0	53033003100	1	0.009485095	1.0
318	36	40	40	Friday	summer	yes	No	Tier 2	summer	741	5/1/2020	31.0	53033003100	1	0.053981107	1.0
319	37	1	0	Sunday	summer	yes	Yes	Tier 2	summer	656	5/1/2020	31.0	53033003100	1	0.0	0.0
320	1	14	8	Friday	spring	no	No	Tier 2	not_summer	263	5/1/2020	32.0	53033003200	1	0.030418251	0.5714285714285714
321	2	3	2	Friday	spring	no	No	Tier 2	not_summer	810	5/1/2020	32.0	53033003200	1	0.002469136	0.6666666666666666
322	32	3	3	Friday	summer	yes	No	Tier 2	summer	866	5/1/2020	32.0	53033003200	1	0.003464203	1.0
323	1	29	9	Friday	spring	no	No	Tier 2	not_summer	502	5/1/2020	33.0	53033003300	1	0.017928287	0.3103448275862069
324	2	19	2	Friday	spring	no	No	Tier 2	not_summer	918	5/1/2020	33.0	53033003300	1	0.002178649	0.10526315789473684
325	3	32	2	Sunday	spring	no	Yes	Tier 2	not_summer	634	5/1/2020	33.0	53033003300	1	0.003154574	0.0625
326	4	12	1	Friday	spring	no	No	Tier 2	not_summer	644	5/1/2020	33.0	53033003300	1	0.001552795	0.08333333333333333
327	5	13	2	Thursday	spring	no	No	Tier 2	not_summer	661	5/1/2020	33.0	53033003300	1	0.003025719	0.15384615384615385
328	6	43	1	Friday	summer	no	No	Tier 2	summer	680	5/1/2020	33.0	53033003300	1	0.001470588	0.023255813953488372
329	7	54	17	Friday	summer	no	No	Tier 2	summer	793	5/1/2020	33.0	53033003300	1	0.021437579	0.3148148148148148
330	8	82	24	Sunday	summer	no	Yes	Tier 2	summer	700	5/1/2020	33.0	53033003300	1	0.034285714	0.2926829268292683
331	9	277	152	Friday	summer	no	No	Tier 2	summer	646	5/1/2020	33.0	53033003300	1	0.2352941176470588	0.5487364620938628
332	10	39	35	Wednesday	fall	no	No	Tier 2	not_summer	742	5/1/2020	33.0	53033003300	1	0.047169811	0.8974358974358975
333	12	77	37	Saturday	fall	no	Yes	Tier 2	not_summer	704	5/1/2020	33.0	53033003300	1	0.052556818	0.4805194805194805
334	13	5	0	Friday	fall	no	No	Tier 2	not_summer	630	5/1/2020	33.0	53033003300	1	0.0	0.0
335	14	5	0	Wednesday	winter	no	No	Tier 2	not_summer	707	5/1/2020	33.0	53033003300	1	0.0	0.0
336	15	2	2	Tuesday	winter	no	No	Tier 2	not_summer	625	5/1/2020	33.0	53033003300	1	0.0032	1.0
337	16	9	5	Wednesday	winter	no	No	Tier 2	not_summer	836	5/1/2020	33.0	53033003300	1	0.005980861	0.5555555555555556
338	17	30	14	Wednesday	winter	no	No	Tier 2	not_summer	754	5/1/2020	33.0	53033003300	1	0.018567639	0.4666666666666667
339	18	21	1	Friday	spring	no	No	Tier 2	not_summer	702	5/1/2020	33.0	53033003300	1	0.001424501	0.047619047619047616
340	19	1	1	Friday	spring	yes	No	Tier 2	not_summer	633	5/1/2020	33.0	53033003300	1	0.001579779	1.0
341	20	11	1	Friday	spring	yes	No	Tier 2	not_summer	713	5/1/2020	33.0	53033003300	1	0.001402525	0.09090909090909091
342	21	21	14	Friday	spring	yes	No	Tier 2	not_summer	777	5/1/2020	33.0	53033003300	1	0.018018018	0.6666666666666666
343	22	1	1	Sunday	spring	yes	Yes	Tier 2	not_summer	729	5/1/2020	33.0	53033003300	1	0.001371742	1.0
344	23	1	1	Friday	summer	yes	No	Tier 2	summer	744	5/1/2020	33.0	53033003300	1	0.001344086	1.0
345	24	4	0	Friday	summer	yes	No	Tier 2	summer	814	5/1/2020	33.0	53033003300	1	0.0	0.0
346	25	191	65	Friday	summer	yes	No	Tier 2	summer	749	5/1/2020	33.0	53033003300	1	0.086782377	0.3403141361256545
347	27	74	31	Friday	fall	yes	No	Tier 2	not_summer	744	5/1/2020	33.0	53033003300	1	0.041666667	0.4189189189189189
348	28	58	29	Friday	winter	yes	No	Tier 2	not_summer	748	5/1/2020	33.0	53033003300	1	0.038770053	0.5
349	29	22	6	Friday	winter	yes	No	Tier 2	not_summer	796	5/1/2020	33.0	53033003300	1	0.007537688	0.2727272727272727
350	30	48	20	Wednesday	winter	yes	No	Tier 2	not_summer	748	5/1/2020	33.0	53033003300	1	0.026737968	0.4166666666666667
351	31	137	57	Friday	spring	yes	No	Tier 2	not_summer	857	5/1/2020	33.0	53033003300	1	0.066511085	0.41605839416058393
352	32	20	20	Friday	summer	yes	No	Tier 2	summer	664	5/1/2020	33.0	53033003300	1	0.030120482	1.0
353	33	21	21	Friday	fall	yes	No	Tier 2	not_summer	410	5/1/2020	33.0	53033003300	1	0.051219512	1.0
354	34	2	1	Friday	winter	yes	No	Tier 2	not_summer	806	5/1/2020	33.0	53033003300	1	0.001240695	0.5
355	35	530	288	Friday	spring	yes	No	Tier 2	not_summer	897	5/1/2020	33.0	53033003300	1	0.3210702341137124	0.5433962264150943
356	36	6	0	Friday	summer	yes	No	Tier 2	summer	729	5/1/2020	33.0	53033003300	1	0.0	0.0
357	37	83	36	Sunday	summer	yes	Yes	Tier 2	summer	689	5/1/2020	33.0	53033003300	1	0.052249637	0.43373493975903615
358	7	4	0	Friday	summer	no	No	Tier 2	summer	630	5/1/2020	34.0	53033003400	1	0.0	0.0
359	8	22	19	Sunday	summer	no	Yes	Tier 2	summer	1009	5/1/2020	34.0	53033003400	1	0.018830525	0.8636363636363636
360	30	83	33	Wednesday	winter	yes	No	Tier 2	not_summer	1058	5/1/2020	34.0	53033003400	1	0.031190926	0.39759036144578314
361	31	8	1	Friday	spring	yes	No	Tier 2	not_summer	1082	5/1/2020	34.0	53033003400	1	0.000924214	0.125
362	34	1	0	Friday	winter	yes	No	Tier 2	not_summer	749	5/1/2020	34.0	53033003400	1	0.0	0.0
363	35	71	39	Friday	spring	yes	No	Tier 2	not_summer	1042	5/1/2020	34.0	53033003400	1	0.037428023	0.5492957746478874
364	1	711	129	Friday	spring	no	No	Tier 2	not_summer	316	5/1/2020	36.0	53033003600	1	0.4082278481012658	0.18143459915611815
365	2	1491	304	Friday	spring	no	No	Tier 2	not_summer	798	5/1/2020	36.0	53033003600	1	0.3809523809523809	0.20389000670690813
366	3	549	145	Sunday	spring	no	Yes	Tier 2	not_summer	832	5/1/2020	36.0	53033003600	1	0.1742788461538461	0.2641165755919854
367	4	494	130	Friday	spring	no	No	Tier 2	not_summer	778	5/1/2020	36.0	53033003600	1	0.1670951156812339	0.2631578947368421
368	5	228	63	Thursday	spring	no	No	Tier 2	not_summer	750	5/1/2020	36.0	53033003600	1	0.084	0.27631578947368424
369	6	311	91	Friday	summer	no	No	Tier 2	summer	769	5/1/2020	36.0	53033003600	1	0.118335501	0.29260450160771706
370	7	24	9	Friday	summer	no	No	Tier 2	summer	793	5/1/2020	36.0	53033003600	1	0.011349306	0.375
371	8	262	106	Sunday	summer	no	Yes	Tier 2	summer	854	5/1/2020	36.0	53033003600	1	0.1241217798594847	0.40458015267175573
372	9	34	6	Friday	summer	no	No	Tier 2	summer	642	5/1/2020	36.0	53033003600	1	0.009345794	0.17647058823529413
373	10	67	13	Wednesday	fall	no	No	Tier 2	not_summer	869	5/1/2020	36.0	53033003600	1	0.014959724	0.19402985074626866
374	12	776	184	Saturday	fall	no	Yes	Tier 2	not_summer	899	5/1/2020	36.0	53033003600	1	0.2046718576195773	0.23711340206185566
375	13	438	136	Friday	fall	no	No	Tier 2	not_summer	759	5/1/2020	36.0	53033003600	1	0.1791831357048748	0.3105022831050228
376	14	86	44	Wednesday	winter	no	No	Tier 2	not_summer	809	5/1/2020	36.0	53033003600	1	0.054388133	0.5116279069767442
377	15	5	5	Tuesday	winter	no	No	Tier 2	not_summer	780	5/1/2020	36.0	53033003600	1	0.006410256	1.0
378	16	124	21	Wednesday	winter	no	No	Tier 2	not_summer	895	5/1/2020	36.0	53033003600	1	0.023463687	0.1693548387096774
379	17	210	66	Wednesday	winter	no	No	Tier 2	not_summer	780	5/1/2020	36.0	53033003600	1	0.084615385	0.3142857142857143
380	18	93	41	Friday	spring	no	No	Tier 2	not_summer	755	5/1/2020	36.0	53033003600	1	0.054304636	0.44086021505376344
381	19	5	5	Friday	spring	yes	No	Tier 2	not_summer	850	5/1/2020	36.0	53033003600	1	0.005882353	1.0
382	20	231	50	Friday	spring	yes	No	Tier 2	not_summer	795	5/1/2020	36.0	53033003600	1	0.062893082	0.21645021645021645
383	22	15	11	Sunday	spring	yes	Yes	Tier 2	not_summer	873	5/1/2020	36.0	53033003600	1	0.012600229	0.7333333333333333
384	23	95	33	Friday	summer	yes	No	Tier 2	summer	952	5/1/2020	36.0	53033003600	1	0.034663866	0.3473684210526316
385	24	47	19	Friday	summer	yes	No	Tier 2	summer	801	5/1/2020	36.0	53033003600	1	0.02372035	0.40425531914893614
386	25	58	14	Friday	summer	yes	No	Tier 2	summer	852	5/1/2020	36.0	53033003600	1	0.016431925	0.2413793103448276
387	26	42	14	Friday	fall	yes	No	Tier 2	not_summer	827	5/1/2020	36.0	53033003600	1	0.016928658	0.3333333333333333
388	28	361	125	Friday	winter	yes	No	Tier 2	not_summer	735	5/1/2020	36.0	53033003600	1	0.1700680272108843	0.3462603878116344
389	29	284	104	Friday	winter	yes	No	Tier 2	not_summer	913	5/1/2020	36.0	53033003600	1	0.1139101861993428	0.36619718309859156
390	30	146	13	Wednesday	winter	yes	No	Tier 2	not_summer	959	5/1/2020	36.0	53033003600	1	0.013555787	0.08904109589041095
391	31	14	8	Friday	spring	yes	No	Tier 2	not_summer	1200	5/1/2020	36.0	53033003600	1	0.006666667	0.5714285714285714
392	32	2793	173	Friday	summer	yes	No	Tier 2	summer	689	5/1/2020	36.0	53033003600	1	0.251088534	0.061940565699964194
393	33	12	8	Friday	fall	yes	No	Tier 2	not_summer	336	5/1/2020	36.0	53033003600	1	0.023809524	0.6666666666666666
394	34	1128	203	Friday	winter	yes	No	Tier 2	not_summer	956	5/1/2020	36.0	53033003600	1	0.2123430962343096	0.1799645390070922
395	35	334	66	Friday	spring	yes	No	Tier 2	not_summer	818	5/1/2020	36.0	53033003600	1	0.080684597	0.19760479041916168
396	36	40	14	Friday	summer	yes	No	Tier 2	summer	1009	5/1/2020	36.0	53033003600	1	0.013875124	0.35
397	37	1329	345	Sunday	summer	yes	Yes	Tier 2	summer	848	5/1/2020	36.0	53033003600	1	0.4068396226415094	0.2595936794582393
398	2	1	0	Friday	spring	no	No	Tier 2	not_summer	1085	5/1/2020	42.0	53033004200	1	0.0	0.0
399	3	20	3	Sunday	spring	no	Yes	Tier 2	not_summer	1423	5/1/2020	42.0	53033004200	1	0.002108222	0.15
400	10	5	3	Wednesday	fall	no	No	Tier 2	not_summer	1386	5/1/2020	42.0	53033004200	1	0.002164502	0.6
401	19	4	2	Friday	spring	yes	No	Tier 2	not_summer	1343	5/1/2020	42.0	53033004200	1	0.001489203	0.5
402	25	8	8	Friday	summer	yes	No	Tier 2	summer	1365	5/1/2020	42.0	53033004200	1	0.005860806	1.0
403	31	7	7	Friday	spring	yes	No	Tier 2	not_summer	1177	5/1/2020	42.0	53033004200	1	0.005947324	1.0
404	36	15	15	Friday	summer	yes	No	Tier 2	summer	1327	5/1/2020	42.0	53033004200	1	0.011303693	1.0
405	4	4	0	Friday	spring	no	No	Tier 1	not_summer	58	5/29/2020	43.02	53033004302	1	0.0	0.0
406	7	2	1	Friday	summer	no	No	Tier 1	summer	71	5/29/2020	43.02	53033004302	1	0.014084507	0.5
407	8	3	0	Sunday	summer	no	Yes	Tier 1	summer	80	5/29/2020	43.02	53033004302	1	0.0	0.0
408	16	7	6	Wednesday	winter	no	No	Tier 1	not_summer	133	5/29/2020	43.02	53033004302	1	0.045112782	0.8571428571428571
409	26	156	25	Friday	fall	yes	No	Tier 1	not_summer	141	5/29/2020	43.02	53033004302	1	0.1773049645390071	0.16025641025641027
410	29	74	49	Friday	winter	yes	No	Tier 1	not_summer	81	5/29/2020	43.02	53033004302	1	0.6049382716049383	0.6621621621621622
411	33	14	5	Friday	fall	yes	No	Tier 1	not_summer	33	5/29/2020	43.02	53033004302	1	0.1515151515151515	0.35714285714285715
412	34	5	5	Friday	winter	yes	No	Tier 1	not_summer	70	5/29/2020	43.02	53033004302	1	0.071428571	1.0
413	35	4	0	Friday	spring	yes	No	Tier 1	not_summer	114	5/29/2020	43.02	53033004302	1	0.0	0.0
414	1	4	2	Friday	spring	no	No	Tier 2	not_summer	338	5/1/2020	46.0	53033004600	1	0.00591716	0.5
415	2	246	86	Friday	spring	no	No	Tier 2	not_summer	736	5/1/2020	46.0	53033004600	1	0.1168478260869565	0.34959349593495936
416	3	412	152	Sunday	spring	no	Yes	Tier 2	not_summer	666	5/1/2020	46.0	53033004600	1	0.2282282282282282	0.36893203883495146
417	4	16	14	Friday	spring	no	No	Tier 2	not_summer	710	5/1/2020	46.0	53033004600	1	0.01971831	0.875
418	5	134	34	Thursday	spring	no	No	Tier 2	not_summer	641	5/1/2020	46.0	53033004600	1	0.053042122	0.2537313432835821
419	6	52	0	Friday	summer	no	No	Tier 2	summer	616	5/1/2020	46.0	53033004600	1	0.0	0.0
420	7	34	12	Friday	summer	no	No	Tier 2	summer	791	5/1/2020	46.0	53033004600	1	0.01517067	0.35294117647058826
421	8	382	72	Sunday	summer	no	Yes	Tier 2	summer	726	5/1/2020	46.0	53033004600	1	0.099173554	0.18848167539267016
422	9	68	44	Friday	summer	no	No	Tier 2	summer	620	5/1/2020	46.0	53033004600	1	0.070967742	0.6470588235294118
423	12	302	106	Saturday	fall	no	Yes	Tier 2	not_summer	715	5/1/2020	46.0	53033004600	1	0.1482517482517482	0.3509933774834437
424	13	70	22	Friday	fall	no	No	Tier 2	not_summer	692	5/1/2020	46.0	53033004600	1	0.031791908	0.3142857142857143
425	14	18	6	Wednesday	winter	no	No	Tier 2	not_summer	744	5/1/2020	46.0	53033004600	1	0.008064516	0.3333333333333333
426	15	2	2	Tuesday	winter	no	No	Tier 2	not_summer	602	5/1/2020	46.0	53033004600	1	0.003322259	1.0
427	16	2	0	Wednesday	winter	no	No	Tier 2	not_summer	832	5/1/2020	46.0	53033004600	1	0.0	0.0
428	17	32	8	Wednesday	winter	no	No	Tier 2	not_summer	606	5/1/2020	46.0	53033004600	1	0.01320132	0.25
429	18	178	54	Friday	spring	no	No	Tier 2	not_summer	864	5/1/2020	46.0	53033004600	1	0.0625	0.30337078651685395
430	19	20	18	Friday	spring	yes	No	Tier 2	not_summer	288	5/1/2020	46.0	53033004600	1	0.0625	0.9
431	20	104	18	Friday	spring	yes	No	Tier 2	not_summer	684	5/1/2020	46.0	53033004600	1	0.026315789	0.17307692307692307
432	24	2	0	Friday	summer	yes	No	Tier 2	summer	824	5/1/2020	46.0	53033004600	1	0.0	0.0
433	25	194	84	Friday	summer	yes	No	Tier 2	summer	889	5/1/2020	46.0	53033004600	1	0.094488189	0.4329896907216495
434	26	88	26	Friday	fall	yes	No	Tier 2	not_summer	771	5/1/2020	46.0	53033004600	1	0.033722438	0.29545454545454547
435	28	146	42	Friday	winter	yes	No	Tier 2	not_summer	842	5/1/2020	46.0	53033004600	1	0.049881235	0.2876712328767123
436	29	108	22	Friday	winter	yes	No	Tier 2	not_summer	853	5/1/2020	46.0	53033004600	1	0.025791325	0.2037037037037037
437	30	196	100	Wednesday	winter	yes	No	Tier 2	not_summer	757	5/1/2020	46.0	53033004600	1	0.1321003963011889	0.5102040816326531
438	31	2	0	Friday	spring	yes	No	Tier 2	not_summer	795	5/1/2020	46.0	53033004600	1	0.0	0.0
439	32	92	38	Friday	summer	yes	No	Tier 2	summer	761	5/1/2020	46.0	53033004600	1	0.049934297	0.41304347826086957
440	34	244	34	Friday	winter	yes	No	Tier 2	not_summer	882	5/1/2020	46.0	53033004600	1	0.038548753	0.13934426229508196
441	35	16	6	Friday	spring	yes	No	Tier 2	not_summer	896	5/1/2020	46.0	53033004600	1	0.006696429	0.375
442	37	252	74	Sunday	summer	yes	Yes	Tier 2	summer	852	5/1/2020	46.0	53033004600	1	0.08685446	0.29365079365079366
443	1	10	8	Friday	spring	no	No	Tier 1	not_summer	204	5/1/2020	53.01	53033005301	0	0.039215686	0.8
444	2	74	26	Friday	spring	no	No	Tier 1	not_summer	394	5/1/2020	53.01	53033005301	0	0.065989848	0.35135135135135137
445	3	22	0	Sunday	spring	no	Yes	Tier 1	not_summer	409	5/1/2020	53.01	53033005301	0	0.0	0.0
446	4	19	0	Friday	spring	no	No	Tier 1	not_summer	390	5/1/2020	53.01	53033005301	0	0.0	0.0
447	5	4	0	Thursday	spring	no	No	Tier 1	not_summer	393	5/1/2020	53.01	53033005301	0	0.0	0.0
448	6	56	10	Friday	summer	no	No	Tier 1	summer	341	5/1/2020	53.01	53033005301	0	0.029325513	0.17857142857142858
449	7	83	3	Friday	summer	no	No	Tier 1	summer	475	5/1/2020	53.01	53033005301	0	0.006315789	0.03614457831325301
450	8	42	14	Sunday	summer	no	Yes	Tier 1	summer	399	5/1/2020	53.01	53033005301	0	0.035087719	0.3333333333333333
451	9	26	11	Friday	summer	no	No	Tier 1	summer	303	5/1/2020	53.01	53033005301	0	0.03630363	0.4230769230769231
452	10	74	8	Wednesday	fall	no	No	Tier 1	not_summer	489	5/1/2020	53.01	53033005301	0	0.016359918	0.10810810810810811
453	12	152	20	Saturday	fall	no	Yes	Tier 1	not_summer	447	5/1/2020	53.01	53033005301	0	0.044742729	0.13157894736842105
454	14	44	4	Wednesday	winter	no	No	Tier 1	not_summer	402	5/1/2020	53.01	53033005301	0	0.009950249	0.09090909090909091
455	15	10	2	Tuesday	winter	no	No	Tier 1	not_summer	490	5/1/2020	53.01	53033005301	0	0.004081633	0.2
456	16	156	66	Wednesday	winter	no	No	Tier 1	not_summer	496	5/1/2020	53.01	53033005301	0	0.1330645161290322	0.4230769230769231
457	17	167	57	Wednesday	winter	no	No	Tier 1	not_summer	506	5/1/2020	53.01	53033005301	0	0.1126482213438735	0.3413173652694611
458	19	59	20	Friday	spring	yes	No	Tier 1	not_summer	494	5/1/2020	53.01	53033005301	0	0.04048583	0.3389830508474576
459	20	224	128	Friday	spring	yes	No	Tier 1	not_summer	279	5/1/2020	53.01	53033005301	0	0.4587813620071684	0.5714285714285714
460	21	255	70	Friday	spring	yes	No	Tier 1	not_summer	526	5/1/2020	53.01	53033005301	0	0.1330798479087452	0.27450980392156865
461	22	2	0	Sunday	spring	yes	Yes	Tier 1	not_summer	477	5/1/2020	53.01	53033005301	0	0.0	0.0
462	23	152	92	Friday	summer	yes	No	Tier 1	summer	352	5/1/2020	53.01	53033005301	0	0.2613636363636363	0.6052631578947368
463	24	28	4	Friday	summer	yes	No	Tier 1	summer	524	5/1/2020	53.01	53033005301	0	0.007633588	0.14285714285714285
464	25	88	22	Friday	summer	yes	No	Tier 1	summer	402	5/1/2020	53.01	53033005301	0	0.054726368	0.25
465	26	483	129	Friday	fall	yes	No	Tier 1	not_summer	530	5/1/2020	53.01	53033005301	0	0.2433962264150943	0.2670807453416149
466	27	386	72	Friday	fall	yes	No	Tier 1	not_summer	397	5/1/2020	53.01	53033005301	0	0.181360202	0.18652849740932642
467	28	45	19	Friday	winter	yes	No	Tier 1	not_summer	609	5/1/2020	53.01	53033005301	0	0.031198686	0.4222222222222222
468	29	75	29	Friday	winter	yes	No	Tier 1	not_summer	515	5/1/2020	53.01	53033005301	0	0.05631068	0.38666666666666666
469	30	212	30	Wednesday	winter	yes	No	Tier 1	not_summer	383	5/1/2020	53.01	53033005301	0	0.078328982	0.14150943396226415
470	31	1258	230	Friday	spring	yes	No	Tier 1	not_summer	575	5/1/2020	53.01	53033005301	0	0.4	0.18282988871224165
471	32	376	108	Friday	summer	yes	No	Tier 1	summer	490	5/1/2020	53.01	53033005301	0	0.2204081632653061	0.2872340425531915
472	33	118	52	Friday	fall	yes	No	Tier 1	not_summer	187	5/1/2020	53.01	53033005301	0	0.2780748663101604	0.4406779661016949
473	34	71	62	Friday	winter	yes	No	Tier 1	not_summer	435	5/1/2020	53.01	53033005301	0	0.1425287356321839	0.8732394366197183
474	35	330	160	Friday	spring	yes	No	Tier 1	not_summer	657	5/1/2020	53.01	53033005301	0	0.243531202	0.48484848484848486
475	36	266	96	Friday	summer	yes	No	Tier 1	summer	361	5/1/2020	53.01	53033005301	0	0.2659279778393352	0.3609022556390977
476	37	2778	1276	Sunday	summer	yes	Yes	Tier 1	summer	523	5/1/2020	53.01	53033005301	0	2.439770554493308	0.45932325413966885
477	1	55	34	Friday	spring	no	No	Tier 1	not_summer	993	5/1/2020	53.02	53033005302	0	0.034239678	0.6181818181818182
478	2	127	50	Friday	spring	no	No	Tier 1	not_summer	2579	5/1/2020	53.02	53033005302	0	0.019387359	0.3937007874015748
479	3	144	87	Sunday	spring	no	Yes	Tier 1	not_summer	2475	5/1/2020	53.02	53033005302	0	0.035151515	0.6041666666666666
480	4	159	19	Friday	spring	no	No	Tier 1	not_summer	2538	5/1/2020	53.02	53033005302	0	0.00748621	0.11949685534591195
481	5	355	71	Thursday	spring	no	No	Tier 1	not_summer	2737	5/1/2020	53.02	53033005302	0	0.025940811	0.2
482	6	105	80	Friday	summer	no	No	Tier 1	summer	2978	5/1/2020	53.02	53033005302	0	0.026863667	0.7619047619047619
483	7	30	3	Friday	summer	no	No	Tier 1	summer	2731	5/1/2020	53.02	53033005302	0	0.001098499	0.1
484	8	1	0	Sunday	summer	no	Yes	Tier 1	summer	1626	5/1/2020	53.02	53033005302	0	0.0	0.0
485	9	75	9	Friday	summer	no	No	Tier 1	summer	2587	5/1/2020	53.02	53033005302	0	0.003478933	0.12
486	10	17	1	Wednesday	fall	no	No	Tier 1	not_summer	2983	5/1/2020	53.02	53033005302	0	0.000335233	0.058823529411764705
487	12	1	0	Saturday	fall	no	Yes	Tier 1	not_summer	2773	5/1/2020	53.02	53033005302	0	0.0	0.0
488	13	3	3	Friday	fall	no	No	Tier 1	not_summer	1774	5/1/2020	53.02	53033005302	0	0.001691094	1.0
489	14	1	1	Wednesday	winter	no	No	Tier 1	not_summer	3323	5/1/2020	53.02	53033005302	0	0.000300933	1.0
490	15	12	10	Tuesday	winter	no	No	Tier 1	not_summer	2842	5/1/2020	53.02	53033005302	0	0.003518649	0.8333333333333334
491	16	40	12	Wednesday	winter	no	No	Tier 1	not_summer	2708	5/1/2020	53.02	53033005302	0	0.004431315	0.3
492	17	33	0	Wednesday	winter	no	No	Tier 1	not_summer	2794	5/1/2020	53.02	53033005302	0	0.0	0.0
493	18	2	0	Friday	spring	no	No	Tier 1	not_summer	2960	5/1/2020	53.02	53033005302	0	0.0	0.0
494	20	235	44	Friday	spring	yes	No	Tier 1	not_summer	3784	5/1/2020	53.02	53033005302	0	0.011627907	0.18723404255319148
495	21	3	0	Friday	spring	yes	No	Tier 1	not_summer	2904	5/1/2020	53.02	53033005302	0	0.0	0.0
496	23	9	3	Friday	summer	yes	No	Tier 1	summer	4560	5/1/2020	53.02	53033005302	0	0.000657895	0.3333333333333333
497	24	15	2	Friday	summer	yes	No	Tier 1	summer	4133	5/1/2020	53.02	53033005302	0	0.00048391	0.13333333333333333
498	25	12	5	Friday	summer	yes	No	Tier 1	summer	3017	5/1/2020	53.02	53033005302	0	0.001657275	0.4166666666666667
499	26	111	26	Friday	fall	yes	No	Tier 1	not_summer	2737	5/1/2020	53.02	53033005302	0	0.009499452	0.23423423423423423
500	27	5	2	Friday	fall	yes	No	Tier 1	not_summer	3211	5/1/2020	53.02	53033005302	0	0.000622859	0.4
501	28	33184	6407	Friday	winter	yes	No	Tier 1	not_summer	3067	5/1/2020	53.02	53033005302	0	2.089012063906097	0.19307497589199615
502	29	24	21	Friday	winter	yes	No	Tier 1	not_summer	3208	5/1/2020	53.02	53033005302	0	0.006546135	0.875
503	30	5	4	Wednesday	winter	yes	No	Tier 1	not_summer	3089	5/1/2020	53.02	53033005302	0	0.001294917	0.8
504	31	16	7	Friday	spring	yes	No	Tier 1	not_summer	3100	5/1/2020	53.02	53033005302	0	0.002258065	0.4375
505	32	19	10	Friday	summer	yes	No	Tier 1	summer	2804	5/1/2020	53.02	53033005302	0	0.003566334	0.5263157894736842
506	33	22	4	Friday	fall	yes	No	Tier 1	not_summer	1229	5/1/2020	53.02	53033005302	0	0.003254679	0.18181818181818182
507	34	84	84	Friday	winter	yes	No	Tier 1	not_summer	3019	5/1/2020	53.02	53033005302	0	0.027823783	1.0
508	35	57	29	Friday	spring	yes	No	Tier 1	not_summer	3105	5/1/2020	53.02	53033005302	0	0.009339775	0.5087719298245614
509	36	48	21	Friday	summer	yes	No	Tier 1	summer	3234	5/1/2020	53.02	53033005302	0	0.006493506	0.4375
510	37	4	3	Sunday	summer	yes	Yes	Tier 1	summer	2740	5/1/2020	53.02	53033005302	0	0.001094891	0.75
511	1	21	17	Friday	spring	no	No	Tier 2	not_summer	999	5/1/2020	57.0	53033005700	1	0.017017017	0.8095238095238095
512	2	15	4	Friday	spring	no	No	Tier 2	not_summer	2273	5/1/2020	57.0	53033005700	1	0.001759789	0.26666666666666666
513	3	14	4	Sunday	spring	no	Yes	Tier 2	not_summer	2591	5/1/2020	57.0	53033005700	1	0.001543805	0.2857142857142857
514	4	13	11	Friday	spring	no	No	Tier 2	not_summer	2345	5/1/2020	57.0	53033005700	1	0.004690832	0.8461538461538461
515	5	19	9	Thursday	spring	no	No	Tier 2	not_summer	2391	5/1/2020	57.0	53033005700	1	0.003764115	0.47368421052631576
516	6	20	6	Friday	summer	no	No	Tier 2	summer	2168	5/1/2020	57.0	53033005700	1	0.002767528	0.3
517	7	5	5	Friday	summer	no	No	Tier 2	summer	2398	5/1/2020	57.0	53033005700	1	0.002085071	1.0
518	9	55	29	Friday	summer	no	No	Tier 2	summer	2394	5/1/2020	57.0	53033005700	1	0.012113617	0.5272727272727272
519	10	6	2	Wednesday	fall	no	No	Tier 2	not_summer	2182	5/1/2020	57.0	53033005700	1	0.00091659	0.3333333333333333
520	12	21	15	Saturday	fall	no	Yes	Tier 2	not_summer	2292	5/1/2020	57.0	53033005700	1	0.006544503	0.7142857142857143
521	13	10	3	Friday	fall	no	No	Tier 2	not_summer	2346	5/1/2020	57.0	53033005700	1	0.001278772	0.3
522	14	8	1	Wednesday	winter	no	No	Tier 2	not_summer	2338	5/1/2020	57.0	53033005700	1	0.000427716	0.125
523	16	7	7	Wednesday	winter	no	No	Tier 2	not_summer	2683	5/1/2020	57.0	53033005700	1	0.00260902	1.0
524	18	30	26	Friday	spring	no	No	Tier 2	not_summer	2491	5/1/2020	57.0	53033005700	1	0.010437575	0.8666666666666667
525	19	1	0	Friday	spring	yes	No	Tier 2	not_summer	2786	5/1/2020	57.0	53033005700	1	0.0	0.0
526	20	138	117	Friday	spring	yes	No	Tier 2	not_summer	2576	5/1/2020	57.0	53033005700	1	0.045419255	0.8478260869565217
527	21	22	20	Friday	spring	yes	No	Tier 2	not_summer	2263	5/1/2020	57.0	53033005700	1	0.008837826	0.9090909090909091
528	22	1	0	Sunday	spring	yes	Yes	Tier 2	not_summer	2463	5/1/2020	57.0	53033005700	1	0.0	0.0
529	23	9	8	Friday	summer	yes	No	Tier 2	summer	2503	5/1/2020	57.0	53033005700	1	0.003196165	0.8888888888888888
530	24	3	1	Friday	summer	yes	No	Tier 2	summer	2668	5/1/2020	57.0	53033005700	1	0.000374813	0.3333333333333333
531	25	8	2	Friday	summer	yes	No	Tier 2	summer	2765	5/1/2020	57.0	53033005700	1	0.000723327	0.25
532	26	2	0	Friday	fall	yes	No	Tier 2	not_summer	2157	5/1/2020	57.0	53033005700	1	0.0	0.0
533	27	6	0	Friday	fall	yes	No	Tier 2	not_summer	2274	5/1/2020	57.0	53033005700	1	0.0	0.0
534	28	21	20	Friday	winter	yes	No	Tier 2	not_summer	2232	5/1/2020	57.0	53033005700	1	0.008960573	0.9523809523809523
535	29	7	4	Friday	winter	yes	No	Tier 2	not_summer	2773	5/1/2020	57.0	53033005700	1	0.001442481	0.5714285714285714
536	30	15	0	Wednesday	winter	yes	No	Tier 2	not_summer	2278	5/1/2020	57.0	53033005700	1	0.0	0.0
537	31	23	16	Friday	spring	yes	No	Tier 2	not_summer	2432	5/1/2020	57.0	53033005700	1	0.006578947	0.6956521739130435
538	35	3	0	Friday	spring	yes	No	Tier 2	not_summer	2722	5/1/2020	57.0	53033005700	1	0.0	0.0
539	37	18	1	Sunday	summer	yes	Yes	Tier 2	summer	2440	5/1/2020	57.0	53033005700	1	0.000409836	0.05555555555555555
540	1	22	7	Friday	spring	no	No	Tier 2	not_summer	1062	5/1/2020	58.01	53033005801	1	0.006591337	0.3181818181818182
541	2	4	4	Friday	spring	no	No	Tier 2	not_summer	2752	5/1/2020	58.01	53033005801	1	0.001453488	1.0
542	3	18	1	Sunday	spring	no	Yes	Tier 2	not_summer	2445	5/1/2020	58.01	53033005801	1	0.000408998	0.05555555555555555
543	4	2	2	Friday	spring	no	No	Tier 2	not_summer	2174	5/1/2020	58.01	53033005801	1	0.000919963	1.0
544	5	10	8	Thursday	spring	no	No	Tier 2	not_summer	2421	5/1/2020	58.01	53033005801	1	0.00330442	0.8
545	6	37	25	Friday	summer	no	No	Tier 2	summer	2304	5/1/2020	58.01	53033005801	1	0.010850694	0.6756756756756757
546	7	3	1	Friday	summer	no	No	Tier 2	summer	2160	5/1/2020	58.01	53033005801	1	0.000462963	0.3333333333333333
547	8	1	0	Sunday	summer	no	Yes	Tier 2	summer	2409	5/1/2020	58.01	53033005801	1	0.0	0.0
548	10	4	2	Wednesday	fall	no	No	Tier 2	not_summer	2943	5/1/2020	58.01	53033005801	1	0.000679579	0.5
549	12	9	3	Saturday	fall	no	Yes	Tier 2	not_summer	2378	5/1/2020	58.01	53033005801	1	0.001261564	0.3333333333333333
550	13	18	17	Friday	fall	no	No	Tier 2	not_summer	2620	5/1/2020	58.01	53033005801	1	0.00648855	0.9444444444444444
551	14	9	7	Wednesday	winter	no	No	Tier 2	not_summer	2447	5/1/2020	58.01	53033005801	1	0.002860646	0.7777777777777778
552	17	27	10	Wednesday	winter	no	No	Tier 2	not_summer	2514	5/1/2020	58.01	53033005801	1	0.003977725	0.37037037037037035
553	18	3	3	Friday	spring	no	No	Tier 2	not_summer	2003	5/1/2020	58.01	53033005801	1	0.001497753	1.0
554	19	5	0	Friday	spring	yes	No	Tier 2	not_summer	2309	5/1/2020	58.01	53033005801	1	0.0	0.0
555	20	20	5	Friday	spring	yes	No	Tier 2	not_summer	2637	5/1/2020	58.01	53033005801	1	0.001896094	0.25
556	21	9	9	Friday	spring	yes	No	Tier 2	not_summer	2462	5/1/2020	58.01	53033005801	1	0.003655565	1.0
557	22	1	1	Sunday	spring	yes	Yes	Tier 2	not_summer	2271	5/1/2020	58.01	53033005801	1	0.000440335	1.0
558	23	84	64	Friday	summer	yes	No	Tier 2	summer	2546	5/1/2020	58.01	53033005801	1	0.025137471	0.7619047619047619
559	24	26	3	Friday	summer	yes	No	Tier 2	summer	2533	5/1/2020	58.01	53033005801	1	0.001184366	0.11538461538461539
560	26	3	1	Friday	fall	yes	No	Tier 2	not_summer	2456	5/1/2020	58.01	53033005801	1	0.000407166	0.3333333333333333
561	28	6	4	Friday	winter	yes	No	Tier 2	not_summer	2478	5/1/2020	58.01	53033005801	1	0.001614205	0.6666666666666666
562	30	21	6	Wednesday	winter	yes	No	Tier 2	not_summer	2391	5/1/2020	58.01	53033005801	1	0.00250941	0.2857142857142857
563	31	6	6	Friday	spring	yes	No	Tier 2	not_summer	2505	5/1/2020	58.01	53033005801	1	0.00239521	1.0
564	32	1	0	Friday	summer	yes	No	Tier 2	summer	2433	5/1/2020	58.01	53033005801	1	0.0	0.0
565	33	1	0	Friday	fall	yes	No	Tier 2	not_summer	979	5/1/2020	58.01	53033005801	1	0.0	0.0
566	34	4	2	Friday	winter	yes	No	Tier 2	not_summer	2694	5/1/2020	58.01	53033005801	1	0.00074239	0.5
567	35	2	0	Friday	spring	yes	No	Tier 2	not_summer	3018	5/1/2020	58.01	53033005801	1	0.0	0.0
568	36	33	17	Friday	summer	yes	No	Tier 2	summer	2779	5/1/2020	58.01	53033005801	1	0.006117308	0.5151515151515151
569	37	4	4	Sunday	summer	yes	Yes	Tier 2	summer	2432	5/1/2020	58.01	53033005801	1	0.001644737	1.0
570	25	5	2	Friday	summer	yes	No	Tier 1	summer	797	5/10/2020	58.02	53033005802	1	0.00250941	0.4
571	2	1	0	Friday	spring	no	No	Tier 2	not_summer	1528	5/1/2020	59.0	53033005900	1	0.0	0.0
572	3	4	1	Sunday	spring	no	Yes	Tier 2	not_summer	1514	5/1/2020	59.0	53033005900	1	0.000660502	0.25
573	5	1	0	Thursday	spring	no	No	Tier 2	not_summer	1471	5/1/2020	59.0	53033005900	1	0.0	0.0
574	6	1	1	Friday	summer	no	No	Tier 2	summer	1457	5/1/2020	59.0	53033005900	1	0.000686342	1.0
575	13	6	4	Friday	fall	no	No	Tier 2	not_summer	1408	5/1/2020	59.0	53033005900	1	0.002840909	0.6666666666666666
576	14	1	1	Wednesday	winter	no	No	Tier 2	not_summer	1475	5/1/2020	59.0	53033005900	1	0.000677966	1.0
577	16	1	0	Wednesday	winter	no	No	Tier 2	not_summer	1628	5/1/2020	59.0	53033005900	1	0.0	0.0
578	24	1	0	Friday	summer	yes	No	Tier 2	summer	1850	5/1/2020	59.0	53033005900	1	0.0	0.0
579	33	1	0	Friday	fall	yes	No	Tier 2	not_summer	708	5/1/2020	59.0	53033005900	1	0.0	0.0
580	35	1	0	Friday	spring	yes	No	Tier 2	not_summer	1482	5/1/2020	59.0	53033005900	1	0.0	0.0
581	3	1	0	Sunday	spring	no	Yes	Tier 2	not_summer	406	5/1/2020	64.0	53033006400	1	0.0	0.0
582	4	17	0	Friday	spring	no	No	Tier 2	not_summer	383	5/1/2020	64.0	53033006400	1	0.0	0.0
583	5	17	2	Thursday	spring	no	No	Tier 2	not_summer	369	5/1/2020	64.0	53033006400	1	0.005420054	0.11764705882352941
584	6	14	5	Friday	summer	no	No	Tier 2	summer	365	5/1/2020	64.0	53033006400	1	0.01369863	0.35714285714285715
585	7	7	3	Friday	summer	no	No	Tier 2	summer	408	5/1/2020	64.0	53033006400	1	0.007352941	0.42857142857142855
586	8	331	158	Sunday	summer	no	Yes	Tier 2	summer	429	5/1/2020	64.0	53033006400	1	0.3682983682983683	0.4773413897280967
587	9	24	3	Friday	summer	no	No	Tier 2	summer	384	5/1/2020	64.0	53033006400	1	0.0078125	0.125
588	12	5	1	Saturday	fall	no	Yes	Tier 2	not_summer	383	5/1/2020	64.0	53033006400	1	0.002610966	0.2
589	13	31	5	Friday	fall	no	No	Tier 2	not_summer	445	5/1/2020	64.0	53033006400	1	0.011235955	0.16129032258064516
590	14	74	55	Wednesday	winter	no	No	Tier 2	not_summer	389	5/1/2020	64.0	53033006400	1	0.1413881748071979	0.7432432432432432
591	15	1	1	Tuesday	winter	no	No	Tier 2	not_summer	446	5/1/2020	64.0	53033006400	1	0.002242152	1.0
592	17	2	0	Wednesday	winter	no	No	Tier 2	not_summer	457	5/1/2020	64.0	53033006400	1	0.0	0.0
593	20	20	13	Friday	spring	yes	No	Tier 2	not_summer	423	5/1/2020	64.0	53033006400	1	0.030732861	0.65
594	21	2	0	Friday	spring	yes	No	Tier 2	not_summer	380	5/1/2020	64.0	53033006400	1	0.0	0.0
595	23	1	1	Friday	summer	yes	No	Tier 2	summer	437	5/1/2020	64.0	53033006400	1	0.00228833	1.0
596	24	36	6	Friday	summer	yes	No	Tier 2	summer	439	5/1/2020	64.0	53033006400	1	0.013667426	0.16666666666666666
597	25	3	0	Friday	summer	yes	No	Tier 2	summer	410	5/1/2020	64.0	53033006400	1	0.0	0.0
598	26	14	13	Friday	fall	yes	No	Tier 2	not_summer	411	5/1/2020	64.0	53033006400	1	0.03163017	0.9285714285714286
599	29	28	28	Friday	winter	yes	No	Tier 2	not_summer	382	5/1/2020	64.0	53033006400	1	0.073298429	1.0
600	30	16	9	Wednesday	winter	yes	No	Tier 2	not_summer	359	5/1/2020	64.0	53033006400	1	0.025069638	0.5625
601	31	3	0	Friday	spring	yes	No	Tier 2	not_summer	1218	5/1/2020	64.0	53033006400	1	0.0	0.0
602	34	4	2	Friday	winter	yes	No	Tier 2	not_summer	399	5/1/2020	64.0	53033006400	1	0.005012531	0.5
603	35	2	0	Friday	spring	yes	No	Tier 2	not_summer	523	5/1/2020	64.0	53033006400	1	0.0	0.0
604	37	7	0	Sunday	summer	yes	Yes	Tier 2	summer	418	5/1/2020	64.0	53033006400	1	0.0	0.0
605	1	62	41	Friday	spring	no	No	Tier 2	not_summer	277	5/1/2020	68.0	53033006800	1	0.14801444	0.6612903225806451
606	2	328	82	Friday	spring	no	No	Tier 2	not_summer	761	5/1/2020	68.0	53033006800	1	0.1077529566360052	0.25
607	1	59	14	Friday	spring	no	No	Tier 1	not_summer	312	5/1/2020	70.0	53033007000	1	0.044871795	0.23728813559322035
608	2	240	74	Friday	spring	no	No	Tier 1	not_summer	804	5/1/2020	70.0	53033007000	1	0.092039801	0.30833333333333335
609	3	223	48	Sunday	spring	no	Yes	Tier 1	not_summer	722	5/1/2020	70.0	53033007000	1	0.066481994	0.21524663677130046
610	4	134	30	Friday	spring	no	No	Tier 1	not_summer	703	5/1/2020	70.0	53033007000	1	0.042674253	0.22388059701492538
611	6	79	30	Friday	summer	no	No	Tier 1	summer	719	5/1/2020	70.0	53033007000	1	0.041724618	0.379746835443038
612	7	142	72	Friday	summer	no	No	Tier 1	summer	717	5/1/2020	70.0	53033007000	1	0.10041841	0.5070422535211268
613	8	168	43	Sunday	summer	no	Yes	Tier 1	summer	757	5/1/2020	70.0	53033007000	1	0.05680317	0.25595238095238093
614	9	138	67	Friday	summer	no	No	Tier 1	summer	616	5/1/2020	70.0	53033007000	1	0.1087662337662337	0.4855072463768116
615	10	426	96	Wednesday	fall	no	No	Tier 1	not_summer	766	5/1/2020	70.0	53033007000	1	0.1253263707571801	0.22535211267605634
616	12	600	40	Saturday	fall	no	Yes	Tier 1	not_summer	763	5/1/2020	70.0	53033007000	1	0.05242464	0.06666666666666667
617	13	194	53	Friday	fall	no	No	Tier 1	not_summer	697	5/1/2020	70.0	53033007000	1	0.076040172	0.27319587628865977
618	14	91	16	Wednesday	winter	no	No	Tier 1	not_summer	651	5/1/2020	70.0	53033007000	1	0.024577573	0.17582417582417584
619	15	89	5	Tuesday	winter	no	No	Tier 1	not_summer	705	5/1/2020	70.0	53033007000	1	0.007092199	0.056179775280898875
620	16	86	22	Wednesday	winter	no	No	Tier 1	not_summer	736	5/1/2020	70.0	53033007000	1	0.029891304	0.2558139534883721
621	17	40	25	Wednesday	winter	no	No	Tier 1	not_summer	723	5/1/2020	70.0	53033007000	1	0.034578147	0.625
622	18	294	100	Friday	spring	no	No	Tier 1	not_summer	703	5/1/2020	70.0	53033007000	1	0.1422475106685633	0.3401360544217687
623	19	203	39	Friday	spring	yes	No	Tier 1	not_summer	761	5/1/2020	70.0	53033007000	1	0.051248357	0.1921182266009852
624	20	103	22	Friday	spring	yes	No	Tier 1	not_summer	917	5/1/2020	70.0	53033007000	1	0.023991276	0.21359223300970873
625	21	96	29	Friday	spring	yes	No	Tier 1	not_summer	839	5/1/2020	70.0	53033007000	1	0.034564958	0.3020833333333333
626	22	35	8	Sunday	spring	yes	Yes	Tier 1	not_summer	638	5/1/2020	70.0	53033007000	1	0.012539185	0.22857142857142856
627	23	53	23	Friday	summer	yes	No	Tier 1	summer	874	5/1/2020	70.0	53033007000	1	0.026315789	0.4339622641509434
628	24	197	82	Friday	summer	yes	No	Tier 1	summer	784	5/1/2020	70.0	53033007000	1	0.1045918367346938	0.41624365482233505
629	25	166	21	Friday	summer	yes	No	Tier 1	summer	736	5/1/2020	70.0	53033007000	1	0.028532609	0.12650602409638553
630	26	36	11	Friday	fall	yes	No	Tier 1	not_summer	717	5/1/2020	70.0	53033007000	1	0.015341702	0.3055555555555556
631	27	75	16	Friday	fall	yes	No	Tier 1	not_summer	823	5/1/2020	70.0	53033007000	1	0.019441069	0.21333333333333335
632	28	266	87	Friday	winter	yes	No	Tier 1	not_summer	763	5/1/2020	70.0	53033007000	1	0.1140235910878112	0.32706766917293234
633	29	26	3	Friday	winter	yes	No	Tier 1	not_summer	896	5/1/2020	70.0	53033007000	1	0.003348214	0.11538461538461539
634	30	296	142	Wednesday	winter	yes	No	Tier 1	not_summer	734	5/1/2020	70.0	53033007000	1	0.1934604904632152	0.4797297297297297
635	31	421	107	Friday	spring	yes	No	Tier 1	not_summer	781	5/1/2020	70.0	53033007000	1	0.1370038412291933	0.25415676959619954
636	32	215	94	Friday	summer	yes	No	Tier 1	summer	944	5/1/2020	70.0	53033007000	1	0.099576271	0.4372093023255814
637	33	46	12	Friday	fall	yes	No	Tier 1	not_summer	348	5/1/2020	70.0	53033007000	1	0.034482759	0.2608695652173913
638	34	40	23	Friday	winter	yes	No	Tier 1	not_summer	788	5/1/2020	70.0	53033007000	1	0.029187817	0.575
639	35	64	19	Friday	spring	yes	No	Tier 1	not_summer	769	5/1/2020	70.0	53033007000	1	0.024707412	0.296875
640	36	221	73	Friday	summer	yes	No	Tier 1	summer	850	5/1/2020	70.0	53033007000	1	0.085882353	0.33031674208144796
641	37	160	23	Sunday	summer	yes	Yes	Tier 1	summer	817	5/1/2020	70.0	53033007000	1	0.028151775	0.14375
642	1	16	3	Friday	spring	no	No	Tier 2	not_summer	481	5/1/2020	71.0	53033007100	1	0.006237006	0.1875
643	2	53	2	Friday	spring	no	No	Tier 2	not_summer	1652	5/1/2020	71.0	53033007100	1	0.001210654	0.03773584905660377
644	3	258	80	Sunday	spring	no	Yes	Tier 2	not_summer	2740	5/1/2020	71.0	53033007100	1	0.02919708	0.31007751937984496
645	4	580	139	Friday	spring	no	No	Tier 2	not_summer	1252	5/1/2020	71.0	53033007100	1	0.1110223642172524	0.2396551724137931
646	5	162	41	Thursday	spring	no	No	Tier 2	not_summer	1146	5/1/2020	71.0	53033007100	1	0.035776614	0.25308641975308643
647	6	290	127	Friday	summer	no	No	Tier 2	summer	1225	5/1/2020	71.0	53033007100	1	0.1036734693877551	0.4379310344827586
648	7	491	82	Friday	summer	no	No	Tier 2	summer	1271	5/1/2020	71.0	53033007100	1	0.064516129	0.1670061099796334
649	8	803	430	Sunday	summer	no	Yes	Tier 2	summer	1179	5/1/2020	71.0	53033007100	1	0.364715861	0.5354919053549191
650	9	414	221	Friday	summer	no	No	Tier 2	summer	1218	5/1/2020	71.0	53033007100	1	0.1814449917898193	0.533816425120773
651	10	105	10	Wednesday	fall	no	No	Tier 2	not_summer	1363	5/1/2020	71.0	53033007100	1	0.007336757	0.09523809523809523
652	12	140	36	Saturday	fall	no	Yes	Tier 2	not_summer	1213	5/1/2020	71.0	53033007100	1	0.029678483	0.2571428571428571
653	13	146	33	Friday	fall	no	No	Tier 2	not_summer	1457	5/1/2020	71.0	53033007100	1	0.022649279	0.22602739726027396
654	14	215	41	Wednesday	winter	no	No	Tier 2	not_summer	1326	5/1/2020	71.0	53033007100	1	0.03092006	0.19069767441860466
655	15	83	11	Tuesday	winter	no	No	Tier 2	not_summer	1358	5/1/2020	71.0	53033007100	1	0.008100147	0.13253012048192772
656	16	58	5	Wednesday	winter	no	No	Tier 2	not_summer	1362	5/1/2020	71.0	53033007100	1	0.003671072	0.08620689655172414
657	17	99	30	Wednesday	winter	no	No	Tier 2	not_summer	1265	5/1/2020	71.0	53033007100	1	0.023715415	0.30303030303030304
658	18	171	53	Friday	spring	no	No	Tier 2	not_summer	1446	5/1/2020	71.0	53033007100	1	0.036652835	0.30994152046783624
659	19	294	221	Friday	spring	yes	No	Tier 2	not_summer	1357	5/1/2020	71.0	53033007100	1	0.1628592483419307	0.7517006802721088
660	20	575	122	Friday	spring	yes	No	Tier 2	not_summer	1399	5/1/2020	71.0	53033007100	1	0.087205147	0.21217391304347827
661	21	151	27	Friday	spring	yes	No	Tier 2	not_summer	1398	5/1/2020	71.0	53033007100	1	0.019313305	0.17880794701986755
662	22	443	137	Sunday	spring	yes	Yes	Tier 2	not_summer	1557	5/1/2020	71.0	53033007100	1	0.087989724	0.309255079006772
663	23	2407	616	Friday	summer	yes	No	Tier 2	summer	1640	5/1/2020	71.0	53033007100	1	0.375609756	0.25592023265475694
664	24	802	250	Friday	summer	yes	No	Tier 2	summer	1504	5/1/2020	71.0	53033007100	1	0.1662234042553191	0.3117206982543641
665	25	1170	515	Friday	summer	yes	No	Tier 2	summer	1478	5/1/2020	71.0	53033007100	1	0.3484438430311231	0.44017094017094016
666	26	912	201	Friday	fall	yes	No	Tier 2	not_summer	1629	5/1/2020	71.0	53033007100	1	0.1233885819521178	0.22039473684210525
667	27	295	87	Friday	fall	yes	No	Tier 2	not_summer	1394	5/1/2020	71.0	53033007100	1	0.06241033	0.29491525423728815
668	28	98	12	Friday	winter	yes	No	Tier 2	not_summer	1326	5/1/2020	71.0	53033007100	1	0.009049774	0.12244897959183673
669	29	250	88	Friday	winter	yes	No	Tier 2	not_summer	1209	5/1/2020	71.0	53033007100	1	0.072787428	0.352
670	30	368	176	Wednesday	winter	yes	No	Tier 2	not_summer	1407	5/1/2020	71.0	53033007100	1	0.1250888415067519	0.4782608695652174
671	31	80	31	Friday	spring	yes	No	Tier 2	not_summer	1337	5/1/2020	71.0	53033007100	1	0.023186238	0.3875
672	32	323	160	Friday	summer	yes	No	Tier 2	summer	1063	5/1/2020	71.0	53033007100	1	0.1505174035747883	0.4953560371517028
673	33	42	20	Friday	fall	yes	No	Tier 2	not_summer	447	5/1/2020	71.0	53033007100	1	0.044742729	0.47619047619047616
674	34	284	83	Friday	winter	yes	No	Tier 2	not_summer	1562	5/1/2020	71.0	53033007100	1	0.053137004	0.29225352112676056
675	35	736	341	Friday	spring	yes	No	Tier 2	not_summer	1452	5/1/2020	71.0	53033007100	1	0.2348484848484848	0.4633152173913043
676	36	611	273	Friday	summer	yes	No	Tier 2	summer	1495	5/1/2020	71.0	53033007100	1	0.1826086956521739	0.44680851063829785
677	37	6340	1044	Sunday	summer	yes	Yes	Tier 2	summer	1515	5/1/2020	71.0	53033007100	1	0.689108911	0.16466876971608832
678	1	1	0	Friday	spring	no	No	Tier 2	not_summer	207	5/1/2020	72.0	53033007200	1	0.0	0.0
679	2	21	4	Friday	spring	no	No	Tier 2	not_summer	1068	5/1/2020	72.0	53033007200	1	0.003745318	0.19047619047619047
680	3	102	26	Sunday	spring	no	Yes	Tier 2	not_summer	626	5/1/2020	72.0	53033007200	1	0.041533546	0.2549019607843137
681	4	46	8	Friday	spring	no	No	Tier 2	not_summer	585	5/1/2020	72.0	53033007200	1	0.013675214	0.17391304347826086
682	5	50	26	Thursday	spring	no	No	Tier 2	not_summer	597	5/1/2020	72.0	53033007200	1	0.043551089	0.52
683	6	10	1	Friday	summer	no	No	Tier 2	summer	718	5/1/2020	72.0	53033007200	1	0.001392758	0.1
684	7	229	42	Friday	summer	no	No	Tier 2	summer	617	5/1/2020	72.0	53033007200	1	0.068071313	0.18340611353711792
685	8	99	35	Sunday	summer	no	Yes	Tier 2	summer	651	5/1/2020	72.0	53033007200	1	0.053763441	0.35353535353535354
686	9	1	0	Friday	summer	no	No	Tier 2	summer	619	5/1/2020	72.0	53033007200	1	0.0	0.0
687	10	229	32	Wednesday	fall	no	No	Tier 2	not_summer	595	5/1/2020	72.0	53033007200	1	0.053781513	0.13973799126637554
688	12	67	11	Saturday	fall	no	Yes	Tier 2	not_summer	774	5/1/2020	72.0	53033007200	1	0.014211886	0.16417910447761194
689	13	73	13	Friday	fall	no	No	Tier 2	not_summer	749	5/1/2020	72.0	53033007200	1	0.017356475	0.1780821917808219
690	14	93	52	Wednesday	winter	no	No	Tier 2	not_summer	691	5/1/2020	72.0	53033007200	1	0.075253256	0.5591397849462365
691	15	58	5	Tuesday	winter	no	No	Tier 2	not_summer	582	5/1/2020	72.0	53033007200	1	0.008591065	0.08620689655172414
692	16	92	12	Wednesday	winter	no	No	Tier 2	not_summer	523	5/1/2020	72.0	53033007200	1	0.022944551	0.13043478260869565
693	17	26	1	Wednesday	winter	no	No	Tier 2	not_summer	607	5/1/2020	72.0	53033007200	1	0.001647446	0.038461538461538464
694	18	39	0	Friday	spring	no	No	Tier 2	not_summer	532	5/1/2020	72.0	53033007200	1	0.0	0.0
695	19	15	6	Friday	spring	yes	No	Tier 2	not_summer	632	5/1/2020	72.0	53033007200	1	0.009493671	0.4
696	20	180	69	Friday	spring	yes	No	Tier 2	not_summer	792	5/1/2020	72.0	53033007200	1	0.087121212	0.38333333333333336
697	21	100	27	Friday	spring	yes	No	Tier 2	not_summer	760	5/1/2020	72.0	53033007200	1	0.035526316	0.27
698	22	10	0	Sunday	spring	yes	Yes	Tier 2	not_summer	703	5/1/2020	72.0	53033007200	1	0.0	0.0
699	23	259	78	Friday	summer	yes	No	Tier 2	summer	1354	5/1/2020	72.0	53033007200	1	0.05760709	0.30115830115830117
700	24	586	95	Friday	summer	yes	No	Tier 2	summer	844	5/1/2020	72.0	53033007200	1	0.1125592417061611	0.1621160409556314
701	25	52	7	Friday	summer	yes	No	Tier 2	summer	495	5/1/2020	72.0	53033007200	1	0.014141414	0.1346153846153846
702	26	112	27	Friday	fall	yes	No	Tier 2	not_summer	819	5/1/2020	72.0	53033007200	1	0.032967033	0.24107142857142858
703	27	251	62	Friday	fall	yes	No	Tier 2	not_summer	537	5/1/2020	72.0	53033007200	1	0.1154562383612663	0.24701195219123506
704	28	228	32	Friday	winter	yes	No	Tier 2	not_summer	717	5/1/2020	72.0	53033007200	1	0.044630404	0.14035087719298245
705	29	237	18	Friday	winter	yes	No	Tier 2	not_summer	834	5/1/2020	72.0	53033007200	1	0.021582734	0.0759493670886076
706	30	93	9	Wednesday	winter	yes	No	Tier 2	not_summer	463	5/1/2020	72.0	53033007200	1	0.019438445	0.0967741935483871
707	31	3	3	Friday	spring	yes	No	Tier 2	not_summer	687	5/1/2020	72.0	53033007200	1	0.004366812	1.0
708	32	112	23	Friday	summer	yes	No	Tier 2	summer	1272	5/1/2020	72.0	53033007200	1	0.018081761	0.20535714285714285
709	33	2	0	Friday	fall	yes	No	Tier 2	not_summer	139	5/1/2020	72.0	53033007200	1	0.0	0.0
710	34	5	3	Friday	winter	yes	No	Tier 2	not_summer	773	5/1/2020	72.0	53033007200	1	0.003880983	0.6
711	35	117	29	Friday	spring	yes	No	Tier 2	not_summer	663	5/1/2020	72.0	53033007200	1	0.043740573	0.24786324786324787
712	36	16	1	Friday	summer	yes	No	Tier 2	summer	957	5/1/2020	72.0	53033007200	1	0.001044932	0.0625
713	37	37	7	Sunday	summer	yes	Yes	Tier 2	summer	498	5/1/2020	72.0	53033007200	1	0.014056225	0.1891891891891892
714	1	46	19	Friday	spring	no	No	Tier 2	not_summer	480	5/1/2020	73.0	53033007300	1	0.039583333	0.41304347826086957
715	2	124	59	Friday	spring	no	No	Tier 2	not_summer	1515	5/1/2020	73.0	53033007300	1	0.038943894	0.47580645161290325
716	3	10	5	Sunday	spring	no	Yes	Tier 2	not_summer	1988	5/1/2020	73.0	53033007300	1	0.002515091	0.5
717	4	192	41	Friday	spring	no	No	Tier 2	not_summer	1836	5/1/2020	73.0	53033007300	1	0.022331155	0.21354166666666666
718	5	33	6	Thursday	spring	no	No	Tier 2	not_summer	1933	5/1/2020	73.0	53033007300	1	0.003103983	0.18181818181818182
719	6	82	19	Friday	summer	no	No	Tier 2	summer	1936	5/1/2020	73.0	53033007300	1	0.00981405	0.23170731707317074
720	7	539	147	Friday	summer	no	No	Tier 2	summer	1972	5/1/2020	73.0	53033007300	1	0.074543611	0.2727272727272727
721	8	161	41	Sunday	summer	no	Yes	Tier 2	summer	1977	5/1/2020	73.0	53033007300	1	0.020738493	0.2546583850931677
722	9	36	22	Friday	summer	no	No	Tier 2	summer	2006	5/1/2020	73.0	53033007300	1	0.010967099	0.6111111111111112
723	10	452	134	Wednesday	fall	no	No	Tier 2	not_summer	1960	5/1/2020	73.0	53033007300	1	0.068367347	0.29646017699115046
724	12	147	47	Saturday	fall	no	Yes	Tier 2	not_summer	2156	5/1/2020	73.0	53033007300	1	0.021799629	0.3197278911564626
725	13	5	0	Friday	fall	no	No	Tier 2	not_summer	1470	5/1/2020	73.0	53033007300	1	0.0	0.0
726	14	201	71	Wednesday	winter	no	No	Tier 2	not_summer	2304	5/1/2020	73.0	53033007300	1	0.030815972	0.35323383084577115
727	15	65	32	Tuesday	winter	no	No	Tier 2	not_summer	2160	5/1/2020	73.0	53033007300	1	0.014814815	0.49230769230769234
728	16	171	89	Wednesday	winter	no	No	Tier 2	not_summer	2308	5/1/2020	73.0	53033007300	1	0.038561525	0.52046783625731
729	17	13	5	Wednesday	winter	no	No	Tier 2	not_summer	2151	5/1/2020	73.0	53033007300	1	0.0023245	0.38461538461538464
730	18	39	32	Friday	spring	no	No	Tier 2	not_summer	2147	5/1/2020	73.0	53033007300	1	0.014904518	0.8205128205128205
731	19	31	16	Friday	spring	yes	No	Tier 2	not_summer	2864	5/1/2020	73.0	53033007300	1	0.005586592	0.5161290322580645
732	20	419	139	Friday	spring	yes	No	Tier 2	not_summer	1758	5/1/2020	73.0	53033007300	1	0.079067122	0.3317422434367542
733	21	854	357	Friday	spring	yes	No	Tier 2	not_summer	2318	5/1/2020	73.0	53033007300	1	0.1540120793787748	0.4180327868852459
734	22	2414	728	Sunday	spring	yes	Yes	Tier 2	not_summer	2018	5/1/2020	73.0	53033007300	1	0.3607532210109019	0.3015741507870754
735	23	627	217	Friday	summer	yes	No	Tier 2	summer	3902	5/1/2020	73.0	53033007300	1	0.055612506	0.34609250398724084
736	24	672	220	Friday	summer	yes	No	Tier 2	summer	2310	5/1/2020	73.0	53033007300	1	0.095238095	0.3273809523809524
737	25	193	35	Friday	summer	yes	No	Tier 2	summer	2006	5/1/2020	73.0	53033007300	1	0.017447657	0.18134715025906736
738	26	107	48	Friday	fall	yes	No	Tier 2	not_summer	1957	5/1/2020	73.0	53033007300	1	0.024527338	0.4485981308411215
739	27	42	16	Friday	fall	yes	No	Tier 2	not_summer	2550	5/1/2020	73.0	53033007300	1	0.00627451	0.38095238095238093
740	28	88	56	Friday	winter	yes	No	Tier 2	not_summer	2175	5/1/2020	73.0	53033007300	1	0.025747126	0.6363636363636364
741	29	45	22	Friday	winter	yes	No	Tier 2	not_summer	2202	5/1/2020	73.0	53033007300	1	0.009990917	0.4888888888888889
742	30	4	2	Wednesday	winter	yes	No	Tier 2	not_summer	1911	5/1/2020	73.0	53033007300	1	0.001046572	0.5
743	31	110	44	Friday	spring	yes	No	Tier 2	not_summer	2267	5/1/2020	73.0	53033007300	1	0.01940891	0.4
744	32	755	285	Friday	summer	yes	No	Tier 2	summer	2227	5/1/2020	73.0	53033007300	1	0.1279748540637629	0.37748344370860926
745	33	22	19	Friday	fall	yes	No	Tier 2	not_summer	596	5/1/2020	73.0	53033007300	1	0.031879195	0.8636363636363636
746	34	17	5	Friday	winter	yes	No	Tier 2	not_summer	2005	5/1/2020	73.0	53033007300	1	0.002493766	0.29411764705882354
747	35	245	72	Friday	spring	yes	No	Tier 2	not_summer	2170	5/1/2020	73.0	53033007300	1	0.033179724	0.2938775510204082
748	36	37	12	Friday	summer	yes	No	Tier 2	summer	2367	5/1/2020	73.0	53033007300	1	0.005069708	0.32432432432432434
749	37	1067	396	Sunday	summer	yes	Yes	Tier 2	summer	2231	5/1/2020	73.0	53033007300	1	0.1774988794262662	0.3711340206185567
750	2	100	25	Friday	spring	no	No	Tier 1	not_summer	510	5/8/2020	74.01	53033007401	1	0.049019608	0.25
751	3	62	29	Sunday	spring	no	Yes	Tier 1	not_summer	209	5/8/2020	74.01	53033007401	1	0.138755981	0.46774193548387094
752	4	112	14	Friday	spring	no	No	Tier 1	not_summer	286	5/8/2020	74.01	53033007401	1	0.048951049	0.125
753	5	21	8	Thursday	spring	no	No	Tier 1	not_summer	267	5/8/2020	74.01	53033007401	1	0.029962547	0.38095238095238093
754	6	47	6	Friday	summer	no	No	Tier 1	summer	227	5/8/2020	74.01	53033007401	1	0.026431718	0.1276595744680851
755	7	1087	117	Friday	summer	no	No	Tier 1	summer	289	5/8/2020	74.01	53033007401	1	0.4048442906574394	0.10763569457221711
756	8	577	59	Sunday	summer	no	Yes	Tier 1	summer	218	5/8/2020	74.01	53033007401	1	0.2706422018348624	0.1022530329289428
757	9	109	27	Friday	summer	no	No	Tier 1	summer	278	5/8/2020	74.01	53033007401	1	0.097122302	0.24770642201834864
758	10	221	78	Wednesday	fall	no	No	Tier 1	not_summer	365	5/8/2020	74.01	53033007401	1	0.2136986301369863	0.35294117647058826
759	12	70	27	Saturday	fall	no	Yes	Tier 1	not_summer	242	5/8/2020	74.01	53033007401	1	0.1115702479338843	0.38571428571428573
760	13	63	15	Friday	fall	no	No	Tier 1	not_summer	306	5/8/2020	74.01	53033007401	1	0.049019608	0.23809523809523808
761	14	65	14	Wednesday	winter	no	No	Tier 1	not_summer	254	5/8/2020	74.01	53033007401	1	0.05511811	0.2153846153846154
762	15	104	18	Tuesday	winter	no	No	Tier 1	not_summer	287	5/8/2020	74.01	53033007401	1	0.06271777	0.17307692307692307
763	16	134	54	Wednesday	winter	no	No	Tier 1	not_summer	266	5/8/2020	74.01	53033007401	1	0.2030075187969924	0.40298507462686567
764	17	130	23	Wednesday	winter	no	No	Tier 1	not_summer	478	5/8/2020	74.01	53033007401	1	0.048117155	0.17692307692307693
765	18	166	39	Friday	spring	no	No	Tier 1	not_summer	317	5/8/2020	74.01	53033007401	1	0.1230283911671924	0.23493975903614459
766	19	69	16	Friday	spring	yes	No	Tier 1	not_summer	305	5/8/2020	74.01	53033007401	1	0.052459016	0.2318840579710145
767	20	834	358	Friday	spring	yes	No	Tier 1	not_summer	424	5/8/2020	74.01	53033007401	1	0.8443396226415094	0.4292565947242206
768	21	49	26	Friday	spring	yes	No	Tier 1	not_summer	406	5/8/2020	74.01	53033007401	1	0.064039409	0.5306122448979592
769	22	81	37	Sunday	spring	yes	Yes	Tier 1	not_summer	258	5/8/2020	74.01	53033007401	1	0.1434108527131783	0.4567901234567901
770	23	314	167	Friday	summer	yes	No	Tier 1	summer	265	5/8/2020	74.01	53033007401	1	0.630188679	0.5318471337579618
771	24	235	60	Friday	summer	yes	No	Tier 1	summer	282	5/8/2020	74.01	53033007401	1	0.2127659574468085	0.2553191489361702
772	25	240	63	Friday	summer	yes	No	Tier 1	summer	313	5/8/2020	74.01	53033007401	1	0.2012779552715655	0.2625
773	26	55	21	Friday	fall	yes	No	Tier 1	not_summer	234	5/8/2020	74.01	53033007401	1	0.08974359	0.38181818181818183
774	27	139	40	Friday	fall	yes	No	Tier 1	not_summer	270	5/8/2020	74.01	53033007401	1	0.1481481481481481	0.28776978417266186
775	28	21	0	Friday	winter	yes	No	Tier 1	not_summer	272	5/8/2020	74.01	53033007401	1	0.0	0.0
776	29	206	19	Friday	winter	yes	No	Tier 1	not_summer	299	5/8/2020	74.01	53033007401	1	0.063545151	0.09223300970873786
777	30	133	29	Wednesday	winter	yes	No	Tier 1	not_summer	294	5/8/2020	74.01	53033007401	1	0.098639456	0.21804511278195488
778	31	214	11	Friday	spring	yes	No	Tier 1	not_summer	378	5/8/2020	74.01	53033007401	1	0.029100529	0.0514018691588785
779	32	346	75	Friday	summer	yes	No	Tier 1	summer	418	5/8/2020	74.01	53033007401	1	0.1794258373205741	0.21676300578034682
780	33	45	11	Friday	fall	yes	No	Tier 1	not_summer	112	5/8/2020	74.01	53033007401	1	0.098214286	0.24444444444444444
781	34	217	51	Friday	winter	yes	No	Tier 1	not_summer	306	5/8/2020	74.01	53033007401	1	0.1666666666666666	0.2350230414746544
782	35	227	24	Friday	spring	yes	No	Tier 1	not_summer	273	5/8/2020	74.01	53033007401	1	0.087912088	0.10572687224669604
783	36	32	3	Friday	summer	yes	No	Tier 1	summer	355	5/8/2020	74.01	53033007401	1	0.008450704	0.09375
784	37	76	34	Sunday	summer	yes	Yes	Tier 1	summer	240	5/8/2020	74.01	53033007401	1	0.1416666666666666	0.4473684210526316
785	2	27	6	Friday	spring	no	No	Tier 1	not_summer	250	5/8/2020	74.02	53033007402	1	0.024	0.2222222222222222
786	3	23	6	Sunday	spring	no	Yes	Tier 1	not_summer	283	5/8/2020	74.02	53033007402	1	0.021201413	0.2608695652173913
787	4	114	42	Friday	spring	no	No	Tier 1	not_summer	265	5/8/2020	74.02	53033007402	1	0.1584905660377358	0.3684210526315789
788	5	60	7	Thursday	spring	no	No	Tier 1	not_summer	283	5/8/2020	74.02	53033007402	1	0.024734982	0.11666666666666667
789	6	54	11	Friday	summer	no	No	Tier 1	summer	214	5/8/2020	74.02	53033007402	1	0.051401869	0.2037037037037037
790	7	579	56	Friday	summer	no	No	Tier 1	summer	239	5/8/2020	74.02	53033007402	1	0.2343096234309623	0.09671848013816926
791	8	86	11	Sunday	summer	no	Yes	Tier 1	summer	231	5/8/2020	74.02	53033007402	1	0.047619048	0.12790697674418605
792	9	94	1	Friday	summer	no	No	Tier 1	summer	189	5/8/2020	74.02	53033007402	1	0.005291005	0.010638297872340425
793	10	45	18	Wednesday	fall	no	No	Tier 1	not_summer	256	5/8/2020	74.02	53033007402	1	0.0703125	0.4
794	12	12	2	Saturday	fall	no	Yes	Tier 1	not_summer	216	5/8/2020	74.02	53033007402	1	0.009259259	0.16666666666666666
795	13	18	5	Friday	fall	no	No	Tier 1	not_summer	349	5/8/2020	74.02	53033007402	1	0.014326648	0.2777777777777778
796	14	15	6	Wednesday	winter	no	No	Tier 1	not_summer	308	5/8/2020	74.02	53033007402	1	0.019480519	0.4
797	15	8	3	Tuesday	winter	no	No	Tier 1	not_summer	249	5/8/2020	74.02	53033007402	1	0.012048193	0.375
798	16	75	17	Wednesday	winter	no	No	Tier 1	not_summer	210	5/8/2020	74.02	53033007402	1	0.080952381	0.22666666666666666
799	17	16	1	Wednesday	winter	no	No	Tier 1	not_summer	238	5/8/2020	74.02	53033007402	1	0.004201681	0.0625
800	18	26	3	Friday	spring	no	No	Tier 1	not_summer	252	5/8/2020	74.02	53033007402	1	0.011904762	0.11538461538461539
801	19	39	11	Friday	spring	yes	No	Tier 1	not_summer	277	5/8/2020	74.02	53033007402	1	0.039711191	0.28205128205128205
802	20	453	182	Friday	spring	yes	No	Tier 1	not_summer	405	5/8/2020	74.02	53033007402	1	0.4493827160493827	0.40176600441501104
803	21	104	50	Friday	spring	yes	No	Tier 1	not_summer	271	5/8/2020	74.02	53033007402	1	0.1845018450184501	0.4807692307692308
804	22	44	13	Sunday	spring	yes	Yes	Tier 1	not_summer	195	5/8/2020	74.02	53033007402	1	0.066666667	0.29545454545454547
805	23	20	15	Friday	summer	yes	No	Tier 1	summer	274	5/8/2020	74.02	53033007402	1	0.054744526	0.75
806	24	35	5	Friday	summer	yes	No	Tier 1	summer	266	5/8/2020	74.02	53033007402	1	0.018796992	0.14285714285714285
807	25	37	11	Friday	summer	yes	No	Tier 1	summer	265	5/8/2020	74.02	53033007402	1	0.041509434	0.2972972972972973
808	26	93	29	Friday	fall	yes	No	Tier 1	not_summer	247	5/8/2020	74.02	53033007402	1	0.117408907	0.3118279569892473
809	27	142	27	Friday	fall	yes	No	Tier 1	not_summer	275	5/8/2020	74.02	53033007402	1	0.098181818	0.19014084507042253
810	28	60	30	Friday	winter	yes	No	Tier 1	not_summer	285	5/8/2020	74.02	53033007402	1	0.1052631578947368	0.5
811	29	49	9	Friday	winter	yes	No	Tier 1	not_summer	167	5/8/2020	74.02	53033007402	1	0.053892216	0.1836734693877551
812	30	53	37	Wednesday	winter	yes	No	Tier 1	not_summer	245	5/8/2020	74.02	53033007402	1	0.1510204081632653	0.6981132075471698
813	31	81	9	Friday	spring	yes	No	Tier 1	not_summer	301	5/8/2020	74.02	53033007402	1	0.029900332	0.1111111111111111
814	32	288	74	Friday	summer	yes	No	Tier 1	summer	277	5/8/2020	74.02	53033007402	1	0.2671480144404332	0.2569444444444444
815	33	15	5	Friday	fall	yes	No	Tier 1	not_summer	77	5/8/2020	74.02	53033007402	1	0.064935065	0.3333333333333333
816	34	105	24	Friday	winter	yes	No	Tier 1	not_summer	403	5/8/2020	74.02	53033007402	1	0.05955335	0.22857142857142856
817	35	28	12	Friday	spring	yes	No	Tier 1	not_summer	259	5/8/2020	74.02	53033007402	1	0.046332046	0.42857142857142855
818	36	27	10	Friday	summer	yes	No	Tier 1	summer	301	5/8/2020	74.02	53033007402	1	0.033222591	0.37037037037037035
819	37	23	8	Sunday	summer	yes	Yes	Tier 1	summer	233	5/8/2020	74.02	53033007402	1	0.034334764	0.34782608695652173
820	2	205	24	Friday	spring	no	No	Tier 1	not_summer	1603	5/8/2020	75.0	53033007500	1	0.014971928	0.11707317073170732
821	3	566	111	Sunday	spring	no	Yes	Tier 1	not_summer	1591	5/8/2020	75.0	53033007500	1	0.069767442	0.196113074204947
822	4	1707	586	Friday	spring	no	No	Tier 1	not_summer	1599	5/8/2020	75.0	53033007500	1	0.3664790494058786	0.3432923257176333
823	5	724	166	Thursday	spring	no	No	Tier 1	not_summer	1903	5/8/2020	75.0	53033007500	1	0.087230688	0.2292817679558011
824	6	898	235	Friday	summer	no	No	Tier 1	summer	2131	5/8/2020	75.0	53033007500	1	0.1102768653214453	0.26169265033407574
825	7	389	71	Friday	summer	no	No	Tier 1	summer	1800	5/8/2020	75.0	53033007500	1	0.039444444	0.18251928020565553
826	8	383	80	Sunday	summer	no	Yes	Tier 1	summer	1632	5/8/2020	75.0	53033007500	1	0.049019608	0.20887728459530025
827	9	367	44	Friday	summer	no	No	Tier 1	summer	2114	5/8/2020	75.0	53033007500	1	0.020813623	0.11989100817438691
828	10	751	184	Wednesday	fall	no	No	Tier 1	not_summer	1789	5/8/2020	75.0	53033007500	1	0.1028507546115148	0.24500665778961384
829	12	162	65	Saturday	fall	no	Yes	Tier 1	not_summer	1497	5/8/2020	75.0	53033007500	1	0.043420174	0.4012345679012346
830	13	71	34	Friday	fall	no	No	Tier 1	not_summer	1556	5/8/2020	75.0	53033007500	1	0.0218509	0.4788732394366197
831	14	215	33	Wednesday	winter	no	No	Tier 1	not_summer	1970	5/8/2020	75.0	53033007500	1	0.016751269	0.15348837209302327
832	15	131	38	Tuesday	winter	no	No	Tier 1	not_summer	1717	5/8/2020	75.0	53033007500	1	0.022131625	0.2900763358778626
833	16	151	53	Wednesday	winter	no	No	Tier 1	not_summer	2158	5/8/2020	75.0	53033007500	1	0.024559778	0.3509933774834437
834	17	927	128	Wednesday	winter	no	No	Tier 1	not_summer	1808	5/8/2020	75.0	53033007500	1	0.07079646	0.13807982740021574
835	18	139	41	Friday	spring	no	No	Tier 1	not_summer	1858	5/8/2020	75.0	53033007500	1	0.022066738	0.2949640287769784
836	19	952	244	Friday	spring	yes	No	Tier 1	not_summer	1745	5/8/2020	75.0	53033007500	1	0.1398280802292263	0.25630252100840334
837	20	928	301	Friday	spring	yes	No	Tier 1	not_summer	2118	5/8/2020	75.0	53033007500	1	0.1421152030217186	0.32435344827586204
838	21	172	58	Friday	spring	yes	No	Tier 1	not_summer	1859	5/8/2020	75.0	53033007500	1	0.03119957	0.3372093023255814
839	22	235	58	Sunday	spring	yes	Yes	Tier 1	not_summer	1837	5/8/2020	75.0	53033007500	1	0.031573217	0.24680851063829787
840	23	687	265	Friday	summer	yes	No	Tier 1	summer	1797	5/8/2020	75.0	53033007500	1	0.1474680022259321	0.38573508005822416
841	24	385	97	Friday	summer	yes	No	Tier 1	summer	1769	5/8/2020	75.0	53033007500	1	0.054833239	0.2519480519480519
842	25	326	97	Friday	summer	yes	No	Tier 1	summer	1677	5/8/2020	75.0	53033007500	1	0.057841383	0.29754601226993865
843	26	177	40	Friday	fall	yes	No	Tier 1	not_summer	1683	5/8/2020	75.0	53033007500	1	0.023767083	0.22598870056497175
844	27	1236	220	Friday	fall	yes	No	Tier 1	not_summer	1913	5/8/2020	75.0	53033007500	1	0.1150026136957658	0.1779935275080906
845	28	197	60	Friday	winter	yes	No	Tier 1	not_summer	1940	5/8/2020	75.0	53033007500	1	0.030927835	0.30456852791878175
846	29	271	41	Friday	winter	yes	No	Tier 1	not_summer	1927	5/8/2020	75.0	53033007500	1	0.021276596	0.15129151291512916
847	30	611	170	Wednesday	winter	yes	No	Tier 1	not_summer	1580	5/8/2020	75.0	53033007500	1	0.1075949367088607	0.27823240589198034
848	31	253	97	Friday	spring	yes	No	Tier 1	not_summer	1706	5/8/2020	75.0	53033007500	1	0.056858148	0.383399209486166
849	32	667	211	Friday	summer	yes	No	Tier 1	summer	2070	5/8/2020	75.0	53033007500	1	0.1019323671497584	0.31634182908545727
850	33	194	31	Friday	fall	yes	No	Tier 1	not_summer	608	5/8/2020	75.0	53033007500	1	0.050986842	0.15979381443298968
851	34	458	77	Friday	winter	yes	No	Tier 1	not_summer	1770	5/8/2020	75.0	53033007500	1	0.043502825	0.16812227074235808
852	35	512	162	Friday	spring	yes	No	Tier 1	not_summer	1872	5/8/2020	75.0	53033007500	1	0.086538462	0.31640625
853	36	1582	582	Friday	summer	yes	No	Tier 1	summer	2377	5/8/2020	75.0	53033007500	1	0.2448464450988641	0.36788874841972186
854	37	790	148	Sunday	summer	yes	Yes	Tier 1	summer	1844	5/8/2020	75.0	53033007500	1	0.080260304	0.18734177215189873
855	4	9	0	Friday	spring	no	No	Tier 2	not_summer	1213	5/1/2020	76.0	53033007600	1	0.0	0.0
856	5	5	0	Thursday	spring	no	No	Tier 2	not_summer	1197	5/1/2020	76.0	53033007600	1	0.0	0.0
857	6	3	0	Friday	summer	no	No	Tier 2	summer	2230	5/1/2020	76.0	53033007600	1	0.0	0.0
858	7	10	2	Friday	summer	no	No	Tier 2	summer	1457	5/1/2020	76.0	53033007600	1	0.001372684	0.2
859	8	80	51	Sunday	summer	no	Yes	Tier 2	summer	1413	5/1/2020	76.0	53033007600	1	0.036093418	0.6375
860	9	13	4	Friday	summer	no	No	Tier 2	summer	1187	5/1/2020	76.0	53033007600	1	0.00336984	0.3076923076923077
861	13	17	6	Friday	fall	no	No	Tier 2	not_summer	1287	5/1/2020	76.0	53033007600	1	0.004662005	0.35294117647058826
862	14	13	1	Wednesday	winter	no	No	Tier 2	not_summer	1342	5/1/2020	76.0	53033007600	1	0.000745156	0.07692307692307693
863	15	3	1	Tuesday	winter	no	No	Tier 2	not_summer	1332	5/1/2020	76.0	53033007600	1	0.000750751	0.3333333333333333
864	20	1	1	Friday	spring	yes	No	Tier 2	not_summer	1260	5/1/2020	76.0	53033007600	1	0.000793651	1.0
865	21	1	0	Friday	spring	yes	No	Tier 2	not_summer	1199	5/1/2020	76.0	53033007600	1	0.0	0.0
866	24	28	5	Friday	summer	yes	No	Tier 2	summer	1230	5/1/2020	76.0	53033007600	1	0.004065041	0.17857142857142858
867	25	10	0	Friday	summer	yes	No	Tier 2	summer	1376	5/1/2020	76.0	53033007600	1	0.0	0.0
868	27	1	0	Friday	fall	yes	No	Tier 2	not_summer	1498	5/1/2020	76.0	53033007600	1	0.0	0.0
869	30	1	0	Wednesday	winter	yes	No	Tier 2	not_summer	1760	5/1/2020	76.0	53033007600	1	0.0	0.0
870	34	1	0	Friday	winter	yes	No	Tier 2	not_summer	1398	5/1/2020	76.0	53033007600	1	0.0	0.0
871	35	12	0	Friday	spring	yes	No	Tier 2	not_summer	1577	5/1/2020	76.0	53033007600	1	0.0	0.0
872	1	3	0	Friday	spring	no	No	Tier 2	not_summer	619	5/1/2020	77.0	53033007700	1	0.0	0.0
873	2	5	1	Friday	spring	no	No	Tier 2	not_summer	1334	5/1/2020	77.0	53033007700	1	0.000749625	0.2
874	3	2	0	Sunday	spring	no	Yes	Tier 2	not_summer	1163	5/1/2020	77.0	53033007700	1	0.0	0.0
875	4	155	57	Friday	spring	no	No	Tier 2	not_summer	1164	5/1/2020	77.0	53033007700	1	0.048969072	0.36774193548387096
876	6	206	35	Friday	summer	no	No	Tier 2	summer	1185	5/1/2020	77.0	53033007700	1	0.029535865	0.16990291262135923
877	7	95	6	Friday	summer	no	No	Tier 2	summer	1182	5/1/2020	77.0	53033007700	1	0.005076142	0.06315789473684211
878	8	3	0	Sunday	summer	no	Yes	Tier 2	summer	1202	5/1/2020	77.0	53033007700	1	0.0	0.0
879	9	60	8	Friday	summer	no	No	Tier 2	summer	1241	5/1/2020	77.0	53033007700	1	0.006446414	0.13333333333333333
880	10	2	0	Wednesday	fall	no	No	Tier 2	not_summer	1397	5/1/2020	77.0	53033007700	1	0.0	0.0
881	12	14	1	Saturday	fall	no	Yes	Tier 2	not_summer	1259	5/1/2020	77.0	53033007700	1	0.000794281	0.07142857142857142
882	13	8	4	Friday	fall	no	No	Tier 2	not_summer	1423	5/1/2020	77.0	53033007700	1	0.002810963	0.5
883	16	50	10	Wednesday	winter	no	No	Tier 2	not_summer	1390	5/1/2020	77.0	53033007700	1	0.007194245	0.2
884	17	3	1	Wednesday	winter	no	No	Tier 2	not_summer	1224	5/1/2020	77.0	53033007700	1	0.000816993	0.3333333333333333
885	18	4	3	Friday	spring	no	No	Tier 2	not_summer	1508	5/1/2020	77.0	53033007700	1	0.00198939	0.75
886	19	2	0	Friday	spring	yes	No	Tier 2	not_summer	1259	5/1/2020	77.0	53033007700	1	0.0	0.0
887	20	1173	385	Friday	spring	yes	No	Tier 2	not_summer	900	5/1/2020	77.0	53033007700	1	0.4277777777777777	0.32821824381926684
888	21	15	0	Friday	spring	yes	No	Tier 2	not_summer	1405	5/1/2020	77.0	53033007700	1	0.0	0.0
889	22	279	243	Sunday	spring	yes	Yes	Tier 2	not_summer	1313	5/1/2020	77.0	53033007700	1	0.185072353	0.8709677419354839
890	23	7	3	Friday	summer	yes	No	Tier 2	summer	1511	5/1/2020	77.0	53033007700	1	0.00198544	0.42857142857142855
891	24	5	3	Friday	summer	yes	No	Tier 2	summer	1249	5/1/2020	77.0	53033007700	1	0.002401922	0.6
892	26	3	0	Friday	fall	yes	No	Tier 2	not_summer	1300	5/1/2020	77.0	53033007700	1	0.0	0.0
893	27	13	9	Friday	fall	yes	No	Tier 2	not_summer	1312	5/1/2020	77.0	53033007700	1	0.006859756	0.6923076923076923
894	28	27	6	Friday	winter	yes	No	Tier 2	not_summer	1511	5/1/2020	77.0	53033007700	1	0.00397088	0.2222222222222222
895	29	43	4	Friday	winter	yes	No	Tier 2	not_summer	1533	5/1/2020	77.0	53033007700	1	0.002609263	0.09302325581395349
896	30	5	0	Wednesday	winter	yes	No	Tier 2	not_summer	1416	5/1/2020	77.0	53033007700	1	0.0	0.0
897	31	365	169	Friday	spring	yes	No	Tier 2	not_summer	1323	5/1/2020	77.0	53033007700	1	0.127739985	0.46301369863013697
898	32	20	5	Friday	summer	yes	No	Tier 2	summer	1542	5/1/2020	77.0	53033007700	1	0.003242542	0.25
899	33	1	1	Friday	fall	yes	No	Tier 2	not_summer	829	5/1/2020	77.0	53033007700	1	0.001206273	1.0
900	34	38	1	Friday	winter	yes	No	Tier 2	not_summer	1421	5/1/2020	77.0	53033007700	1	0.00070373	0.02631578947368421
901	35	52	21	Friday	spring	yes	No	Tier 2	not_summer	1539	5/1/2020	77.0	53033007700	1	0.013645224	0.40384615384615385
902	36	81	3	Friday	summer	yes	No	Tier 2	summer	1510	5/1/2020	77.0	53033007700	1	0.001986755	0.037037037037037035
903	37	70	27	Sunday	summer	yes	Yes	Tier 2	summer	1407	5/1/2020	77.0	53033007700	1	0.019189765	0.38571428571428573
904	3	14	0	Sunday	spring	no	Yes	Tier 2	not_summer	684	5/1/2020	78.0	53033007800	1	0.0	0.0
905	4	6	4	Friday	spring	no	No	Tier 2	not_summer	640	5/1/2020	78.0	53033007800	1	0.00625	0.6666666666666666
906	6	2	0	Friday	summer	no	No	Tier 2	summer	688	5/1/2020	78.0	53033007800	1	0.0	0.0
907	7	2	0	Friday	summer	no	No	Tier 2	summer	653	5/1/2020	78.0	53033007800	1	0.0	0.0
908	8	6	0	Sunday	summer	no	Yes	Tier 2	summer	583	5/1/2020	78.0	53033007800	1	0.0	0.0
909	9	16	10	Friday	summer	no	No	Tier 2	summer	608	5/1/2020	78.0	53033007800	1	0.016447368	0.625
910	12	42	10	Saturday	fall	no	Yes	Tier 2	not_summer	699	5/1/2020	78.0	53033007800	1	0.014306152	0.23809523809523808
911	13	2	0	Friday	fall	no	No	Tier 2	not_summer	797	5/1/2020	78.0	53033007800	1	0.0	0.0
912	14	8	6	Wednesday	winter	no	No	Tier 2	not_summer	752	5/1/2020	78.0	53033007800	1	0.007978723	0.75
913	15	4	0	Tuesday	winter	no	No	Tier 2	not_summer	760	5/1/2020	78.0	53033007800	1	0.0	0.0
914	16	2	2	Wednesday	winter	no	No	Tier 2	not_summer	1086	5/1/2020	78.0	53033007800	1	0.001841621	1.0
915	17	2	2	Wednesday	winter	no	No	Tier 2	not_summer	727	5/1/2020	78.0	53033007800	1	0.002751032	1.0
916	19	8	0	Friday	spring	yes	No	Tier 2	not_summer	748	5/1/2020	78.0	53033007800	1	0.0	0.0
917	20	4	2	Friday	spring	yes	No	Tier 2	not_summer	1289	5/1/2020	78.0	53033007800	1	0.00155159	0.5
918	21	2	0	Friday	spring	yes	No	Tier 2	not_summer	740	5/1/2020	78.0	53033007800	1	0.0	0.0
919	23	2	2	Friday	summer	yes	No	Tier 2	summer	1476	5/1/2020	78.0	53033007800	1	0.001355014	1.0
920	25	2	2	Friday	summer	yes	No	Tier 2	summer	847	5/1/2020	78.0	53033007800	1	0.002361275	1.0
921	26	36	36	Friday	fall	yes	No	Tier 2	not_summer	1223	5/1/2020	78.0	53033007800	1	0.029435814	1.0
922	27	56	28	Friday	fall	yes	No	Tier 2	not_summer	1217	5/1/2020	78.0	53033007800	1	0.023007395	0.5
923	28	4	4	Friday	winter	yes	No	Tier 2	not_summer	1236	5/1/2020	78.0	53033007800	1	0.003236246	1.0
924	30	2	0	Wednesday	winter	yes	No	Tier 2	not_summer	1155	5/1/2020	78.0	53033007800	1	0.0	0.0
925	31	28	6	Friday	spring	yes	No	Tier 2	not_summer	1109	5/1/2020	78.0	53033007800	1	0.00541028	0.21428571428571427
926	32	2	2	Friday	summer	yes	No	Tier 2	summer	1107	5/1/2020	78.0	53033007800	1	0.001806685	1.0
927	35	8	2	Friday	spring	yes	No	Tier 2	not_summer	951	5/1/2020	78.0	53033007800	1	0.002103049	0.25
928	36	2	2	Friday	summer	yes	No	Tier 2	summer	821	5/1/2020	78.0	53033007800	1	0.002436054	1.0
929	37	2	2	Sunday	summer	yes	Yes	Tier 2	summer	1256	5/1/2020	78.0	53033007800	1	0.001592357	1.0
930	1	3	2	Friday	spring	no	No	Tier 2	not_summer	243	5/1/2020	79.0	53033007900	1	0.008230453	0.6666666666666666
931	2	28	3	Friday	spring	no	No	Tier 2	not_summer	565	5/1/2020	79.0	53033007900	1	0.005309735	0.10714285714285714
932	3	8	7	Sunday	spring	no	Yes	Tier 2	not_summer	505	5/1/2020	79.0	53033007900	1	0.013861386	0.875
933	4	110	31	Friday	spring	no	No	Tier 2	not_summer	549	5/1/2020	79.0	53033007900	1	0.056466302	0.2818181818181818
934	6	28	1	Friday	summer	no	No	Tier 2	summer	544	5/1/2020	79.0	53033007900	1	0.001838235	0.03571428571428571
935	7	53	2	Friday	summer	no	No	Tier 2	summer	588	5/1/2020	79.0	53033007900	1	0.003401361	0.03773584905660377
936	8	3	2	Sunday	summer	no	Yes	Tier 2	summer	501	5/1/2020	79.0	53033007900	1	0.003992016	0.6666666666666666
937	9	28	22	Friday	summer	no	No	Tier 2	summer	553	5/1/2020	79.0	53033007900	1	0.039783002	0.7857142857142857
938	10	50	10	Wednesday	fall	no	No	Tier 2	not_summer	557	5/1/2020	79.0	53033007900	1	0.017953321	0.2
939	12	7	1	Saturday	fall	no	Yes	Tier 2	not_summer	564	5/1/2020	79.0	53033007900	1	0.00177305	0.14285714285714285
940	13	10	2	Friday	fall	no	No	Tier 2	not_summer	478	5/1/2020	79.0	53033007900	1	0.0041841	0.2
941	14	1	1	Wednesday	winter	no	No	Tier 2	not_summer	541	5/1/2020	79.0	53033007900	1	0.001848429	1.0
942	15	110	52	Tuesday	winter	no	No	Tier 2	not_summer	580	5/1/2020	79.0	53033007900	1	0.089655172	0.4727272727272727
943	16	41	23	Wednesday	winter	no	No	Tier 2	not_summer	620	5/1/2020	79.0	53033007900	1	0.037096774	0.5609756097560976
944	17	22	12	Wednesday	winter	no	No	Tier 2	not_summer	617	5/1/2020	79.0	53033007900	1	0.019448947	0.5454545454545454
945	18	262	118	Friday	spring	no	No	Tier 2	not_summer	574	5/1/2020	79.0	53033007900	1	0.205574913	0.45038167938931295
946	19	82	23	Friday	spring	yes	No	Tier 2	not_summer	577	5/1/2020	79.0	53033007900	1	0.039861352	0.2804878048780488
947	20	83	16	Friday	spring	yes	No	Tier 2	not_summer	652	5/1/2020	79.0	53033007900	1	0.024539877	0.1927710843373494
948	21	585	240	Friday	spring	yes	No	Tier 2	not_summer	631	5/1/2020	79.0	53033007900	1	0.3803486529318542	0.41025641025641024
949	22	66	32	Sunday	spring	yes	Yes	Tier 2	not_summer	617	5/1/2020	79.0	53033007900	1	0.051863857	0.48484848484848486
950	23	346	148	Friday	summer	yes	No	Tier 2	summer	627	5/1/2020	79.0	53033007900	1	0.2360446570972886	0.4277456647398844
951	24	140	41	Friday	summer	yes	No	Tier 2	summer	640	5/1/2020	79.0	53033007900	1	0.0640625	0.29285714285714287
952	25	74	14	Friday	summer	yes	No	Tier 2	summer	614	5/1/2020	79.0	53033007900	1	0.022801303	0.1891891891891892
953	26	204	89	Friday	fall	yes	No	Tier 2	not_summer	647	5/1/2020	79.0	53033007900	1	0.1375579598145286	0.4362745098039216
954	27	229	95	Friday	fall	yes	No	Tier 2	not_summer	634	5/1/2020	79.0	53033007900	1	0.1498422712933754	0.4148471615720524
955	28	4	4	Friday	winter	yes	No	Tier 2	not_summer	549	5/1/2020	79.0	53033007900	1	0.007285974	1.0
956	29	44	15	Friday	winter	yes	No	Tier 2	not_summer	581	5/1/2020	79.0	53033007900	1	0.025817556	0.3409090909090909
957	30	29	20	Wednesday	winter	yes	No	Tier 2	not_summer	449	5/1/2020	79.0	53033007900	1	0.04454343	0.6896551724137931
958	31	80	26	Friday	spring	yes	No	Tier 2	not_summer	730	5/1/2020	79.0	53033007900	1	0.035616438	0.325
959	32	195	78	Friday	summer	yes	No	Tier 2	summer	774	5/1/2020	79.0	53033007900	1	0.1007751937984496	0.4
960	33	11	6	Friday	fall	yes	No	Tier 2	not_summer	257	5/1/2020	79.0	53033007900	1	0.023346304	0.5454545454545454
961	34	51	34	Friday	winter	yes	No	Tier 2	not_summer	607	5/1/2020	79.0	53033007900	1	0.05601318	0.6666666666666666
962	35	22	17	Friday	spring	yes	No	Tier 2	not_summer	578	5/1/2020	79.0	53033007900	1	0.029411765	0.7727272727272727
963	36	215	166	Friday	summer	yes	No	Tier 2	summer	781	5/1/2020	79.0	53033007900	1	0.2125480153649167	0.772093023255814
964	37	16	5	Sunday	summer	yes	Yes	Tier 2	summer	525	5/1/2020	79.0	53033007900	1	0.00952381	0.3125
965	1	15	2	Friday	spring	no	No	Tier 2	not_summer	481	5/1/2020	80.01	53033008001	1	0.004158004	0.13333333333333333
966	2	40	1	Friday	spring	no	No	Tier 2	not_summer	1374	5/1/2020	80.01	53033008001	1	0.000727802	0.025
967	3	127	53	Sunday	spring	no	Yes	Tier 2	not_summer	1464	5/1/2020	80.01	53033008001	1	0.036202186	0.41732283464566927
968	4	279	116	Friday	spring	no	No	Tier 2	not_summer	1555	5/1/2020	80.01	53033008001	1	0.074598071	0.4157706093189964
969	5	28	5	Thursday	spring	no	No	Tier 2	not_summer	1436	5/1/2020	80.01	53033008001	1	0.003481894	0.17857142857142858
970	6	318	60	Friday	summer	no	No	Tier 2	summer	1430	5/1/2020	80.01	53033008001	1	0.041958042	0.18867924528301888
971	7	135	25	Friday	summer	no	No	Tier 2	summer	1533	5/1/2020	80.01	53033008001	1	0.016307893	0.18518518518518517
972	8	579	150	Sunday	summer	no	Yes	Tier 2	summer	1603	5/1/2020	80.01	53033008001	1	0.093574548	0.25906735751295334
973	9	7	0	Friday	summer	no	No	Tier 2	summer	1511	5/1/2020	80.01	53033008001	1	0.0	0.0
974	10	217	30	Wednesday	fall	no	No	Tier 2	not_summer	1676	5/1/2020	80.01	53033008001	1	0.017899761	0.1382488479262673
975	12	146	51	Saturday	fall	no	Yes	Tier 2	not_summer	1415	5/1/2020	80.01	53033008001	1	0.036042403	0.3493150684931507
976	13	707	87	Friday	fall	no	No	Tier 2	not_summer	1738	5/1/2020	80.01	53033008001	1	0.050057537	0.12305516265912306
977	14	45	32	Wednesday	winter	no	No	Tier 2	not_summer	1714	5/1/2020	80.01	53033008001	1	0.018669778	0.7111111111111111
978	15	5	1	Tuesday	winter	no	No	Tier 2	not_summer	1542	5/1/2020	80.01	53033008001	1	0.000648508	0.2
979	16	162	49	Wednesday	winter	no	No	Tier 2	not_summer	1765	5/1/2020	80.01	53033008001	1	0.02776204	0.30246913580246915
980	17	13	0	Wednesday	winter	no	No	Tier 2	not_summer	1473	5/1/2020	80.01	53033008001	1	0.0	0.0
981	18	44	25	Friday	spring	no	No	Tier 2	not_summer	1858	5/1/2020	80.01	53033008001	1	0.013455328	0.5681818181818182
982	19	634	134	Friday	spring	yes	No	Tier 2	not_summer	1837	5/1/2020	80.01	53033008001	1	0.072945019	0.2113564668769716
983	20	246	90	Friday	spring	yes	No	Tier 2	not_summer	1473	5/1/2020	80.01	53033008001	1	0.061099796	0.36585365853658536
984	21	450	118	Friday	spring	yes	No	Tier 2	not_summer	1877	5/1/2020	80.01	53033008001	1	0.062866276	0.26222222222222225
985	22	1802	585	Sunday	spring	yes	Yes	Tier 2	not_summer	2459	5/1/2020	80.01	53033008001	1	0.2379015860105734	0.3246392896781354
986	23	86	26	Friday	summer	yes	No	Tier 2	summer	2265	5/1/2020	80.01	53033008001	1	0.011479029	0.3023255813953488
987	24	111	28	Friday	summer	yes	No	Tier 2	summer	1831	5/1/2020	80.01	53033008001	1	0.01529219	0.25225225225225223
988	25	174	68	Friday	summer	yes	No	Tier 2	summer	1735	5/1/2020	80.01	53033008001	1	0.039193084	0.39080459770114945
989	26	260	63	Friday	fall	yes	No	Tier 2	not_summer	1710	5/1/2020	80.01	53033008001	1	0.036842105	0.2423076923076923
990	27	240	73	Friday	fall	yes	No	Tier 2	not_summer	1733	5/1/2020	80.01	53033008001	1	0.042123485	0.30416666666666664
991	28	98	43	Friday	winter	yes	No	Tier 2	not_summer	1373	5/1/2020	80.01	53033008001	1	0.031318281	0.4387755102040816
992	29	179	28	Friday	winter	yes	No	Tier 2	not_summer	1940	5/1/2020	80.01	53033008001	1	0.01443299	0.1564245810055866
993	30	7	2	Wednesday	winter	yes	No	Tier 2	not_summer	1471	5/1/2020	80.01	53033008001	1	0.001359619	0.2857142857142857
994	31	34	26	Friday	spring	yes	No	Tier 2	not_summer	2237	5/1/2020	80.01	53033008001	1	0.011622709	0.7647058823529411
995	32	2053	526	Friday	summer	yes	No	Tier 2	summer	1623	5/1/2020	80.01	53033008001	1	0.3240911891558841	0.25621042377009257
996	33	52	15	Friday	fall	yes	No	Tier 2	not_summer	587	5/1/2020	80.01	53033008001	1	0.025553663	0.28846153846153844
997	34	1521	542	Friday	winter	yes	No	Tier 2	not_summer	1772	5/1/2020	80.01	53033008001	1	0.3058690744920993	0.35634451019066404
998	35	197	43	Friday	spring	yes	No	Tier 2	not_summer	1801	5/1/2020	80.01	53033008001	1	0.023875625	0.2182741116751269
999	36	340	110	Friday	summer	yes	No	Tier 2	summer	1791	5/1/2020	80.01	53033008001	1	0.061418202	0.3235294117647059
1000	37	926	342	Sunday	summer	yes	Yes	Tier 2	summer	1854	5/1/2020	80.01	53033008001	1	0.1844660194174757	0.3693304535637149
1001	1	16	6	Friday	spring	no	No	Tier 1	not_summer	413	5/1/2020	80.02	53033008002	1	0.014527845	0.375
1002	23	5323	2030	Friday	summer	yes	No	Tier 1	summer	1519	5/1/2020	80.02	53033008002	1	1.336405529953917	0.38136389254179975
1003	24	709	289	Friday	summer	yes	No	Tier 1	summer	867	5/1/2020	80.02	53033008002	1	0.3333333333333333	0.4076163610719323
1004	32	1835	430	Friday	summer	yes	No	Tier 1	summer	933	5/1/2020	80.02	53033008002	1	0.4608788853161844	0.23433242506811988
1005	20	588	295	Friday	spring	yes	No	Tier 2	not_summer	3274	5/1/2020	81.0	53033008100	1	0.090103849	0.5017006802721088
1006	2	59	17	Friday	spring	no	No	Tier 2	not_summer	465	5/1/2020	82.0	53033008200	1	0.03655914	0.288135593220339
1007	3	127	91	Sunday	spring	no	Yes	Tier 2	not_summer	490	5/1/2020	82.0	53033008200	1	0.1857142857142857	0.7165354330708661
1008	4	264	99	Friday	spring	no	No	Tier 2	not_summer	448	5/1/2020	82.0	53033008200	1	0.2209821428571428	0.375
1009	5	917	163	Thursday	spring	no	No	Tier 2	not_summer	505	5/1/2020	82.0	53033008200	1	0.3227722772277228	0.1777535441657579
1010	6	499	94	Friday	summer	no	No	Tier 2	summer	513	5/1/2020	82.0	53033008200	1	0.1832358674463937	0.18837675350701402
1011	7	408	101	Friday	summer	no	No	Tier 2	summer	485	5/1/2020	82.0	53033008200	1	0.2082474226804123	0.24754901960784315
1012	8	35	10	Sunday	summer	no	Yes	Tier 2	summer	651	5/1/2020	82.0	53033008200	1	0.015360983	0.2857142857142857
1013	9	122	44	Friday	summer	no	No	Tier 2	summer	366	5/1/2020	82.0	53033008200	1	0.1202185792349726	0.36065573770491804
1014	10	282	85	Wednesday	fall	no	No	Tier 2	not_summer	535	5/1/2020	82.0	53033008200	1	0.1588785046728972	0.30141843971631205
1015	12	52	26	Saturday	fall	no	Yes	Tier 2	not_summer	438	5/1/2020	82.0	53033008200	1	0.059360731	0.5
1016	13	258	63	Friday	fall	no	No	Tier 2	not_summer	518	5/1/2020	82.0	53033008200	1	0.1216216216216216	0.2441860465116279
1017	14	46	9	Wednesday	winter	no	No	Tier 2	not_summer	525	5/1/2020	82.0	53033008200	1	0.017142857	0.1956521739130435
1018	15	80	42	Tuesday	winter	no	No	Tier 2	not_summer	508	5/1/2020	82.0	53033008200	1	0.082677165	0.525
1019	16	255	56	Wednesday	winter	no	No	Tier 2	not_summer	526	5/1/2020	82.0	53033008200	1	0.1064638783269961	0.2196078431372549
1020	17	94	14	Wednesday	winter	no	No	Tier 2	not_summer	518	5/1/2020	82.0	53033008200	1	0.027027027	0.14893617021276595
1021	18	55	13	Friday	spring	no	No	Tier 2	not_summer	504	5/1/2020	82.0	53033008200	1	0.025793651	0.23636363636363636
1022	19	180	62	Friday	spring	yes	No	Tier 2	not_summer	480	5/1/2020	82.0	53033008200	1	0.1291666666666666	0.34444444444444444
1023	20	77	21	Friday	spring	yes	No	Tier 2	not_summer	556	5/1/2020	82.0	53033008200	1	0.037769784	0.2727272727272727
1024	21	884	306	Friday	spring	yes	No	Tier 2	not_summer	489	5/1/2020	82.0	53033008200	1	0.6257668711656442	0.34615384615384615
1025	22	362	234	Sunday	spring	yes	Yes	Tier 2	not_summer	955	5/1/2020	82.0	53033008200	1	0.2450261780104712	0.6464088397790055
1026	23	187	57	Friday	summer	yes	No	Tier 2	summer	555	5/1/2020	82.0	53033008200	1	0.1027027027027027	0.3048128342245989
1027	24	242	66	Friday	summer	yes	No	Tier 2	summer	558	5/1/2020	82.0	53033008200	1	0.1182795698924731	0.2727272727272727
1028	25	945	177	Friday	summer	yes	No	Tier 2	summer	484	5/1/2020	82.0	53033008200	1	0.365702479	0.1873015873015873
1029	26	68	33	Friday	fall	yes	No	Tier 2	not_summer	537	5/1/2020	82.0	53033008200	1	0.061452514	0.4852941176470588
1030	27	271	128	Friday	fall	yes	No	Tier 2	not_summer	502	5/1/2020	82.0	53033008200	1	0.2549800796812749	0.47232472324723246
1031	28	470	86	Friday	winter	yes	No	Tier 2	not_summer	605	5/1/2020	82.0	53033008200	1	0.1421487603305785	0.1829787234042553
1032	29	342	108	Friday	winter	yes	No	Tier 2	not_summer	529	5/1/2020	82.0	53033008200	1	0.2041587901701323	0.3157894736842105
1033	30	668	172	Wednesday	winter	yes	No	Tier 2	not_summer	365	5/1/2020	82.0	53033008200	1	0.4712328767123288	0.25748502994011974
1034	31	593	102	Friday	spring	yes	No	Tier 2	not_summer	571	5/1/2020	82.0	53033008200	1	0.1786339754816112	0.17200674536256325
1035	32	644	290	Friday	summer	yes	No	Tier 2	summer	574	5/1/2020	82.0	53033008200	1	0.5052264808362369	0.4503105590062112
1036	33	33	8	Friday	fall	yes	No	Tier 2	not_summer	162	5/1/2020	82.0	53033008200	1	0.049382716	0.24242424242424243
1037	34	116	44	Friday	winter	yes	No	Tier 2	not_summer	559	5/1/2020	82.0	53033008200	1	0.078711986	0.3793103448275862
1038	35	260	135	Friday	spring	yes	No	Tier 2	not_summer	567	5/1/2020	82.0	53033008200	1	0.238095238	0.5192307692307693
1039	36	318	64	Friday	summer	yes	No	Tier 2	summer	457	5/1/2020	82.0	53033008200	1	0.1400437636761488	0.20125786163522014
1040	37	354	166	Sunday	summer	yes	Yes	Tier 2	summer	504	5/1/2020	82.0	53033008200	1	0.3293650793650793	0.4689265536723164
1041	22	1	0	Sunday	spring	yes	Yes	Tier 1	not_summer	1263	5/1/2020	83.0	53033008300	1	0.0	0.0
1042	27	11	4	Friday	fall	yes	No	Tier 1	not_summer	808	5/1/2020	83.0	53033008300	1	0.004950495	0.36363636363636365
1043	30	1	0	Wednesday	winter	yes	No	Tier 1	not_summer	949	5/1/2020	83.0	53033008300	1	0.0	0.0
1044	19	9	9	Friday	spring	yes	No	Tier 1	not_summer	1054	5/1/2020	84.0	53033008400	1	0.008538899	1.0
1045	1	12	1	Friday	spring	no	No	Tier 1	not_summer	471	5/1/2020	85.0	53033008500	1	0.002123142	0.08333333333333333
1046	2	152	60	Friday	spring	no	No	Tier 1	not_summer	2153	5/1/2020	85.0	53033008500	1	0.027868091	0.39473684210526316
1047	3	2	1	Sunday	spring	no	Yes	Tier 1	not_summer	1464	5/1/2020	85.0	53033008500	1	0.00068306	0.5
1048	4	36	2	Friday	spring	no	No	Tier 1	not_summer	1513	5/1/2020	85.0	53033008500	1	0.001321877	0.05555555555555555
1049	5	81	31	Thursday	spring	no	No	Tier 1	not_summer	1758	5/1/2020	85.0	53033008500	1	0.017633675	0.38271604938271603
1050	6	150	33	Friday	summer	no	No	Tier 1	summer	1926	5/1/2020	85.0	53033008500	1	0.017133956	0.22
1051	7	142	30	Friday	summer	no	No	Tier 1	summer	2182	5/1/2020	85.0	53033008500	1	0.013748854	0.2112676056338028
1052	8	47	19	Sunday	summer	no	Yes	Tier 1	summer	1937	5/1/2020	85.0	53033008500	1	0.009808983	0.40425531914893614
1053	9	67	28	Friday	summer	no	No	Tier 1	summer	1818	5/1/2020	85.0	53033008500	1	0.01540154	0.417910447761194
1054	10	80	45	Wednesday	fall	no	No	Tier 1	not_summer	2322	5/1/2020	85.0	53033008500	1	0.019379845	0.5625
1055	12	26	17	Saturday	fall	no	Yes	Tier 1	not_summer	1918	5/1/2020	85.0	53033008500	1	0.008863399	0.6538461538461539
1056	13	11	1	Friday	fall	no	No	Tier 1	not_summer	2232	5/1/2020	85.0	53033008500	1	0.000448029	0.09090909090909091
1057	14	200	41	Wednesday	winter	no	No	Tier 1	not_summer	2139	5/1/2020	85.0	53033008500	1	0.019167835	0.205
1058	15	53	10	Tuesday	winter	no	No	Tier 1	not_summer	1951	5/1/2020	85.0	53033008500	1	0.005125577	0.18867924528301888
1059	16	52	7	Wednesday	winter	no	No	Tier 1	not_summer	2228	5/1/2020	85.0	53033008500	1	0.003141831	0.1346153846153846
1060	17	70	12	Wednesday	winter	no	No	Tier 1	not_summer	1968	5/1/2020	85.0	53033008500	1	0.006097561	0.17142857142857143
1061	18	61	20	Friday	spring	no	No	Tier 1	not_summer	2184	5/1/2020	85.0	53033008500	1	0.009157509	0.32786885245901637
1062	19	236	66	Friday	spring	yes	No	Tier 1	not_summer	2138	5/1/2020	85.0	53033008500	1	0.030869972	0.2796610169491525
1063	20	234	76	Friday	spring	yes	No	Tier 1	not_summer	2508	5/1/2020	85.0	53033008500	1	0.03030303	0.3247863247863248
1064	21	43	6	Friday	spring	yes	No	Tier 1	not_summer	2095	5/1/2020	85.0	53033008500	1	0.002863962	0.13953488372093023
1065	22	70	46	Sunday	spring	yes	Yes	Tier 1	not_summer	2456	5/1/2020	85.0	53033008500	1	0.018729642	0.6571428571428571
1066	23	106	84	Friday	summer	yes	No	Tier 1	summer	2425	5/1/2020	85.0	53033008500	1	0.034639175	0.7924528301886793
1067	24	94	19	Friday	summer	yes	No	Tier 1	summer	2237	5/1/2020	85.0	53033008500	1	0.008493518	0.20212765957446807
1068	25	25	0	Friday	summer	yes	No	Tier 1	summer	2616	5/1/2020	85.0	53033008500	1	0.0	0.0
1069	26	49	12	Friday	fall	yes	No	Tier 1	not_summer	1819	5/1/2020	85.0	53033008500	1	0.006597031	0.24489795918367346
1070	27	177	77	Friday	fall	yes	No	Tier 1	not_summer	2036	5/1/2020	85.0	53033008500	1	0.037819253	0.4350282485875706
1071	28	61	23	Friday	winter	yes	No	Tier 1	not_summer	2222	5/1/2020	85.0	53033008500	1	0.010351035	0.3770491803278688
1072	29	66	12	Friday	winter	yes	No	Tier 1	not_summer	2278	5/1/2020	85.0	53033008500	1	0.005267779	0.18181818181818182
1073	30	118	16	Wednesday	winter	yes	No	Tier 1	not_summer	2565	5/1/2020	85.0	53033008500	1	0.006237817	0.13559322033898305
1074	31	74	42	Friday	spring	yes	No	Tier 1	not_summer	2359	5/1/2020	85.0	53033008500	1	0.017804154	0.5675675675675675
1075	32	54	28	Friday	summer	yes	No	Tier 1	summer	2163	5/1/2020	85.0	53033008500	1	0.012944984	0.5185185185185185
1076	33	14	7	Friday	fall	yes	No	Tier 1	not_summer	705	5/1/2020	85.0	53033008500	1	0.009929078	0.5
1077	34	9	0	Friday	winter	yes	No	Tier 1	not_summer	2199	5/1/2020	85.0	53033008500	1	0.0	0.0
1078	35	32	17	Friday	spring	yes	No	Tier 1	not_summer	2236	5/1/2020	85.0	53033008500	1	0.007602862	0.53125
1079	36	50	13	Friday	summer	yes	No	Tier 1	summer	2615	5/1/2020	85.0	53033008500	1	0.004971319	0.26
1080	37	394	170	Sunday	summer	yes	Yes	Tier 1	summer	2192	5/1/2020	85.0	53033008500	1	0.077554745	0.43147208121827413
1081	1	34	7	Friday	spring	no	No	Tier 2	not_summer	358	5/1/2020	87.0	53033008700	1	0.019553073	0.20588235294117646
1082	2	51	4	Friday	spring	no	No	Tier 2	not_summer	628	5/1/2020	87.0	53033008700	1	0.006369427	0.0784313725490196
1083	3	9	2	Sunday	spring	no	Yes	Tier 2	not_summer	646	5/1/2020	87.0	53033008700	1	0.003095975	0.2222222222222222
1084	4	517	93	Friday	spring	no	No	Tier 2	not_summer	662	5/1/2020	87.0	53033008700	1	0.1404833836858006	0.17988394584139264
1085	5	109	35	Thursday	spring	no	No	Tier 2	not_summer	676	5/1/2020	87.0	53033008700	1	0.051775148	0.3211009174311927
1086	6	33	4	Friday	summer	no	No	Tier 2	summer	594	5/1/2020	87.0	53033008700	1	0.006734007	0.12121212121212122
1087	7	189	78	Friday	summer	no	No	Tier 2	summer	680	5/1/2020	87.0	53033008700	1	0.1147058823529411	0.4126984126984127
1088	8	4	2	Sunday	summer	no	Yes	Tier 2	summer	729	5/1/2020	87.0	53033008700	1	0.002743484	0.5
1089	9	27	7	Friday	summer	no	No	Tier 2	summer	756	5/1/2020	87.0	53033008700	1	0.009259259	0.25925925925925924
1090	10	82	13	Wednesday	fall	no	No	Tier 2	not_summer	772	5/1/2020	87.0	53033008700	1	0.016839378	0.15853658536585366
1091	12	36	1	Saturday	fall	no	Yes	Tier 2	not_summer	670	5/1/2020	87.0	53033008700	1	0.001492537	0.027777777777777776
1092	13	81	9	Friday	fall	no	No	Tier 2	not_summer	711	5/1/2020	87.0	53033008700	1	0.012658228	0.1111111111111111
1093	14	23	5	Wednesday	winter	no	No	Tier 2	not_summer	735	5/1/2020	87.0	53033008700	1	0.006802721	0.21739130434782608
1094	15	79	16	Tuesday	winter	no	No	Tier 2	not_summer	788	5/1/2020	87.0	53033008700	1	0.020304569	0.20253164556962025
1095	16	7	1	Wednesday	winter	no	No	Tier 2	not_summer	735	5/1/2020	87.0	53033008700	1	0.001360544	0.14285714285714285
1096	17	5	4	Wednesday	winter	no	No	Tier 2	not_summer	699	5/1/2020	87.0	53033008700	1	0.005722461	0.8
1097	18	15	9	Friday	spring	no	No	Tier 2	not_summer	821	5/1/2020	87.0	53033008700	1	0.010962241	0.6
1098	19	4	1	Friday	spring	yes	No	Tier 2	not_summer	747	5/1/2020	87.0	53033008700	1	0.001338688	0.25
1099	20	30	8	Friday	spring	yes	No	Tier 2	not_summer	902	5/1/2020	87.0	53033008700	1	0.00886918	0.26666666666666666
1100	21	7	1	Friday	spring	yes	No	Tier 2	not_summer	730	5/1/2020	87.0	53033008700	1	0.001369863	0.14285714285714285
1101	22	38	12	Sunday	spring	yes	Yes	Tier 2	not_summer	861	5/1/2020	87.0	53033008700	1	0.013937282	0.3157894736842105
1102	23	36	23	Friday	summer	yes	No	Tier 2	summer	819	5/1/2020	87.0	53033008700	1	0.028083028	0.6388888888888888
1103	24	15	4	Friday	summer	yes	No	Tier 2	summer	971	5/1/2020	87.0	53033008700	1	0.004119464	0.26666666666666666
1104	26	8	3	Friday	fall	yes	No	Tier 2	not_summer	821	5/1/2020	87.0	53033008700	1	0.00365408	0.375
1105	27	161	61	Friday	fall	yes	No	Tier 2	not_summer	879	5/1/2020	87.0	53033008700	1	0.069397042	0.37888198757763975
1106	28	45	19	Friday	winter	yes	No	Tier 2	not_summer	749	5/1/2020	87.0	53033008700	1	0.025367156	0.4222222222222222
1107	29	58	49	Friday	winter	yes	No	Tier 2	not_summer	828	5/1/2020	87.0	53033008700	1	0.059178744	0.8448275862068966
1108	30	100	34	Wednesday	winter	yes	No	Tier 2	not_summer	763	5/1/2020	87.0	53033008700	1	0.044560944	0.34
1109	31	63	25	Friday	spring	yes	No	Tier 2	not_summer	802	5/1/2020	87.0	53033008700	1	0.03117207	0.3968253968253968
1110	32	37	11	Friday	summer	yes	No	Tier 2	summer	903	5/1/2020	87.0	53033008700	1	0.012181617	0.2972972972972973
1111	33	120	5	Friday	fall	yes	No	Tier 2	not_summer	380	5/1/2020	87.0	53033008700	1	0.013157895	0.041666666666666664
1112	34	21	10	Friday	winter	yes	No	Tier 2	not_summer	841	5/1/2020	87.0	53033008700	1	0.011890606	0.47619047619047616
1113	35	67	11	Friday	spring	yes	No	Tier 2	not_summer	821	5/1/2020	87.0	53033008700	1	0.013398295	0.16417910447761194
1114	36	27	8	Friday	summer	yes	No	Tier 2	summer	868	5/1/2020	87.0	53033008700	1	0.00921659	0.2962962962962963
1115	37	90	27	Sunday	summer	yes	Yes	Tier 2	summer	826	5/1/2020	87.0	53033008700	1	0.032687651	0.3
1116	25	38	13	Friday	summer	yes	No	Tier 2	summer	1713	5/1/2020	88.0	53033008800	1	0.007589025	0.34210526315789475
1117	1	49	17	Friday	spring	no	No	Tier 1	not_summer	739	5/1/2020	90.0	53033009000	0	0.02300406	0.3469387755102041
1118	2	1721	385	Friday	spring	no	No	Tier 1	not_summer	2074	5/1/2020	90.0	53033009000	0	0.1856316297010607	0.22370714700755376
1119	3	5	5	Sunday	spring	no	Yes	Tier 1	not_summer	2411	5/1/2020	90.0	53033009000	0	0.002073828	1.0
1120	4	3526	646	Friday	spring	no	No	Tier 1	not_summer	1967	5/1/2020	90.0	53033009000	0	0.3284189120488053	0.18321043675553034
1121	6	2695	410	Friday	summer	no	No	Tier 1	summer	1976	5/1/2020	90.0	53033009000	0	0.2074898785425101	0.15213358070500926
1122	7	2789	404	Friday	summer	no	No	Tier 1	summer	2182	5/1/2020	90.0	53033009000	0	0.1851512373968836	0.14485478666188598
1123	8	8	5	Sunday	summer	no	Yes	Tier 1	summer	2077	5/1/2020	90.0	53033009000	0	0.002407318	0.625
1124	9	1751	368	Friday	summer	no	No	Tier 1	summer	1891	5/1/2020	90.0	53033009000	0	0.1946060285563194	0.21016561964591662
1125	10	11	0	Wednesday	fall	no	No	Tier 1	not_summer	2508	5/1/2020	90.0	53033009000	0	0.0	0.0
1126	12	101	29	Saturday	fall	no	Yes	Tier 1	not_summer	2030	5/1/2020	90.0	53033009000	0	0.014285714	0.2871287128712871
1127	13	61	10	Friday	fall	no	No	Tier 1	not_summer	2098	5/1/2020	90.0	53033009000	0	0.004766444	0.16393442622950818
1128	14	61	17	Wednesday	winter	no	No	Tier 1	not_summer	2336	5/1/2020	90.0	53033009000	0	0.007277397	0.2786885245901639
1129	15	49	13	Tuesday	winter	no	No	Tier 1	not_summer	2262	5/1/2020	90.0	53033009000	0	0.005747126	0.2653061224489796
1130	16	101	49	Wednesday	winter	no	No	Tier 1	not_summer	2196	5/1/2020	90.0	53033009000	0	0.022313297	0.48514851485148514
1131	17	837	263	Wednesday	winter	no	No	Tier 1	not_summer	2279	5/1/2020	90.0	53033009000	0	0.1154014918824045	0.3142174432497013
1132	18	780	204	Friday	spring	no	No	Tier 1	not_summer	2210	5/1/2020	90.0	53033009000	0	0.092307692	0.26153846153846155
1133	19	1124	288	Friday	spring	yes	No	Tier 1	not_summer	2338	5/1/2020	90.0	53033009000	0	0.1231822070145423	0.25622775800711745
1134	20	1542	383	Friday	spring	yes	No	Tier 1	not_summer	2410	5/1/2020	90.0	53033009000	0	0.1589211618257261	0.248378728923476
1135	21	593	167	Friday	spring	yes	No	Tier 1	not_summer	2177	5/1/2020	90.0	53033009000	0	0.07671107	0.28161888701517707
1136	22	53	9	Sunday	spring	yes	Yes	Tier 1	not_summer	2159	5/1/2020	90.0	53033009000	0	0.004168597	0.16981132075471697
1137	23	93	39	Friday	summer	yes	No	Tier 1	summer	2344	5/1/2020	90.0	53033009000	0	0.016638225	0.41935483870967744
1138	24	176	21	Friday	summer	yes	No	Tier 1	summer	2870	5/1/2020	90.0	53033009000	0	0.007317073	0.11931818181818182
1139	25	984	230	Friday	summer	yes	No	Tier 1	summer	2424	5/1/2020	90.0	53033009000	0	0.094884488	0.23373983739837398
1140	26	2135	521	Friday	fall	yes	No	Tier 1	not_summer	2299	5/1/2020	90.0	53033009000	0	0.2266202696824706	0.24402810304449649
1141	27	2800	1145	Friday	fall	yes	No	Tier 1	not_summer	2319	5/1/2020	90.0	53033009000	0	0.493747305	0.4089285714285714
1142	28	2000	650	Friday	winter	yes	No	Tier 1	not_summer	2288	5/1/2020	90.0	53033009000	0	0.2840909090909091	0.325
1143	29	2255	870	Friday	winter	yes	No	Tier 1	not_summer	2325	5/1/2020	90.0	53033009000	0	0.3741935483870968	0.3858093126385809
1144	30	64	12	Wednesday	winter	yes	No	Tier 1	not_summer	1929	5/1/2020	90.0	53033009000	0	0.00622084	0.1875
1145	31	20	14	Friday	spring	yes	No	Tier 1	not_summer	2257	5/1/2020	90.0	53033009000	0	0.006202924	0.7
1146	32	1123	424	Friday	summer	yes	No	Tier 1	summer	2335	5/1/2020	90.0	53033009000	0	0.1815845824411135	0.377560106856634
1147	33	1706	542	Friday	fall	yes	No	Tier 1	not_summer	849	5/1/2020	90.0	53033009000	0	0.6383981154299175	0.31770222743259086
1148	34	1557	481	Friday	winter	yes	No	Tier 1	not_summer	2313	5/1/2020	90.0	53033009000	0	0.207955037	0.30892742453436095
1149	35	910	376	Friday	spring	yes	No	Tier 1	not_summer	2556	5/1/2020	90.0	53033009000	0	0.1471048513302034	0.41318681318681316
1150	36	346	251	Friday	summer	yes	No	Tier 1	summer	2659	5/1/2020	90.0	53033009000	0	0.09439639	0.7254335260115607
1151	37	46	10	Sunday	summer	yes	Yes	Tier 1	summer	2477	5/1/2020	90.0	53033009000	0	0.004037142	0.21739130434782608
1152	1	8	1	Friday	spring	no	No	Tier 1	not_summer	376	5/1/2020	91.0	53033009100	0	0.002659574	0.125
1153	2	136	17	Friday	spring	no	No	Tier 1	not_summer	1216	5/1/2020	91.0	53033009100	0	0.013980263	0.125
1154	3	19	14	Sunday	spring	no	Yes	Tier 1	not_summer	1164	5/1/2020	91.0	53033009100	0	0.012027491	0.7368421052631579
1155	4	50	23	Friday	spring	no	No	Tier 1	not_summer	1018	5/1/2020	91.0	53033009100	0	0.02259332	0.46
1156	6	35	28	Friday	summer	no	No	Tier 1	summer	1126	5/1/2020	91.0	53033009100	0	0.024866785	0.8
1157	7	481	94	Friday	summer	no	No	Tier 1	summer	1041	5/1/2020	91.0	53033009100	0	0.090297791	0.19542619542619544
1158	8	92	6	Sunday	summer	no	Yes	Tier 1	summer	1046	5/1/2020	91.0	53033009100	0	0.005736138	0.06521739130434782
1159	9	71	10	Friday	summer	no	No	Tier 1	summer	955	5/1/2020	91.0	53033009100	0	0.010471204	0.14084507042253522
1160	10	15	6	Wednesday	fall	no	No	Tier 1	not_summer	1326	5/1/2020	91.0	53033009100	0	0.004524887	0.4
1161	12	148	29	Saturday	fall	no	Yes	Tier 1	not_summer	1126	5/1/2020	91.0	53033009100	0	0.025754885	0.19594594594594594
1162	13	133	41	Friday	fall	no	No	Tier 1	not_summer	1194	5/1/2020	91.0	53033009100	0	0.034338358	0.3082706766917293
1163	14	113	28	Wednesday	winter	no	No	Tier 1	not_summer	1247	5/1/2020	91.0	53033009100	0	0.022453889	0.24778761061946902
1164	15	471	83	Tuesday	winter	no	No	Tier 1	not_summer	1175	5/1/2020	91.0	53033009100	0	0.070638298	0.1762208067940552
1165	16	24	10	Wednesday	winter	no	No	Tier 1	not_summer	1111	5/1/2020	91.0	53033009100	0	0.0090009	0.4166666666666667
1166	17	270	67	Wednesday	winter	no	No	Tier 1	not_summer	1134	5/1/2020	91.0	53033009100	0	0.059082892	0.24814814814814815
1167	18	92	54	Friday	spring	no	No	Tier 1	not_summer	1203	5/1/2020	91.0	53033009100	0	0.044887781	0.5869565217391305
1168	19	37	21	Friday	spring	yes	No	Tier 1	not_summer	1344	5/1/2020	91.0	53033009100	0	0.015625	0.5675675675675675
1169	20	31	8	Friday	spring	yes	No	Tier 1	not_summer	1251	5/1/2020	91.0	53033009100	0	0.006394884	0.25806451612903225
1170	21	76	8	Friday	spring	yes	No	Tier 1	not_summer	1273	5/1/2020	91.0	53033009100	0	0.006284368	0.10526315789473684
1171	22	135	17	Sunday	spring	yes	Yes	Tier 1	not_summer	1081	5/1/2020	91.0	53033009100	0	0.015726179	0.1259259259259259
1172	23	80	45	Friday	summer	yes	No	Tier 1	summer	1197	5/1/2020	91.0	53033009100	0	0.037593985	0.5625
1173	24	404	88	Friday	summer	yes	No	Tier 1	summer	1170	5/1/2020	91.0	53033009100	0	0.075213675	0.21782178217821782
1174	25	100	1	Friday	summer	yes	No	Tier 1	summer	1326	5/1/2020	91.0	53033009100	0	0.000754148	0.01
1175	26	95	23	Friday	fall	yes	No	Tier 1	not_summer	1307	5/1/2020	91.0	53033009100	0	0.017597552	0.24210526315789474
1176	27	281	33	Friday	fall	yes	No	Tier 1	not_summer	1468	5/1/2020	91.0	53033009100	0	0.022479564	0.11743772241992882
1177	28	22	9	Friday	winter	yes	No	Tier 1	not_summer	1061	5/1/2020	91.0	53033009100	0	0.008482564	0.4090909090909091
1178	29	156	42	Friday	winter	yes	No	Tier 1	not_summer	1281	5/1/2020	91.0	53033009100	0	0.032786885	0.2692307692307692
1179	30	260	55	Wednesday	winter	yes	No	Tier 1	not_summer	1194	5/1/2020	91.0	53033009100	0	0.046063652	0.21153846153846154
1180	31	116	49	Friday	spring	yes	No	Tier 1	not_summer	1132	5/1/2020	91.0	53033009100	0	0.043286219	0.4224137931034483
1181	32	178	53	Friday	summer	yes	No	Tier 1	summer	1250	5/1/2020	91.0	53033009100	0	0.0424	0.29775280898876405
1182	33	70	8	Friday	fall	yes	No	Tier 1	not_summer	334	5/1/2020	91.0	53033009100	0	0.023952096	0.11428571428571428
1183	34	88	11	Friday	winter	yes	No	Tier 1	not_summer	1039	5/1/2020	91.0	53033009100	0	0.010587103	0.125
1184	35	67	11	Friday	spring	yes	No	Tier 1	not_summer	1190	5/1/2020	91.0	53033009100	0	0.009243697	0.16417910447761194
1185	36	412	251	Friday	summer	yes	No	Tier 1	summer	1373	5/1/2020	91.0	53033009100	0	0.1828113619810633	0.6092233009708737
1186	37	31	16	Sunday	summer	yes	Yes	Tier 1	summer	1271	5/1/2020	91.0	53033009100	0	0.012588513	0.5161290322580645
1187	20	163	49	Friday	spring	yes	No	Tier 1	not_summer	1479	5/1/2020	92.0	53033009200	0	0.033130494	0.3006134969325153
1188	1	11	2	Friday	spring	no	No	Tier 1	not_summer	888	5/1/2020	94.0	53033009400	0	0.002252252	0.18181818181818182
1189	9	1	0	Friday	summer	no	No	Tier 1	summer	2033	5/1/2020	94.0	53033009400	0	0.0	0.0
1190	32	4	0	Friday	summer	yes	No	Tier 1	summer	2361	5/1/2020	94.0	53033009400	0	0.0	0.0
1191	35	1	0	Friday	spring	yes	No	Tier 1	not_summer	2554	5/1/2020	94.0	53033009400	0	0.0	0.0
1192	36	5	3	Friday	summer	yes	No	Tier 1	summer	2471	5/1/2020	94.0	53033009400	0	0.001214083	0.6
1193	1	13	8	Friday	spring	no	No	Tier 2	not_summer	2761	5/1/2020	95.0	53033009500	1	0.002897501	0.6153846153846154
1194	2	36	20	Friday	spring	no	No	Tier 2	not_summer	10160	5/1/2020	95.0	53033009500	1	0.001968504	0.5555555555555556
1195	3	60	14	Sunday	spring	no	Yes	Tier 2	not_summer	7843	5/1/2020	95.0	53033009500	1	0.001785031	0.23333333333333334
1196	4	73	12	Friday	spring	no	No	Tier 2	not_summer	8019	5/1/2020	95.0	53033009500	1	0.001496446	0.1643835616438356
1197	5	285	87	Thursday	spring	no	No	Tier 2	not_summer	7148	5/1/2020	95.0	53033009500	1	0.012171237	0.30526315789473685
1198	6	68	8	Friday	summer	no	No	Tier 2	summer	7988	5/1/2020	95.0	53033009500	1	0.001001502	0.11764705882352941
1199	7	24	7	Friday	summer	no	No	Tier 2	summer	7763	5/1/2020	95.0	53033009500	1	0.000901713	0.2916666666666667
1200	8	42	15	Sunday	summer	no	Yes	Tier 2	summer	10021	5/1/2020	95.0	53033009500	1	0.001496857	0.35714285714285715
1201	9	31	0	Friday	summer	no	No	Tier 2	summer	7244	5/1/2020	95.0	53033009500	1	0.0	0.0
1202	10	672	159	Wednesday	fall	no	No	Tier 2	not_summer	8806	5/1/2020	95.0	53033009500	1	0.018055871	0.23660714285714285
1203	12	66	19	Saturday	fall	no	Yes	Tier 2	not_summer	7717	5/1/2020	95.0	53033009500	1	0.002462097	0.2878787878787879
1204	13	1284	137	Friday	fall	no	No	Tier 2	not_summer	8138	5/1/2020	95.0	53033009500	1	0.016834603	0.10669781931464174
1205	14	104	78	Wednesday	winter	no	No	Tier 2	not_summer	8691	5/1/2020	95.0	53033009500	1	0.008974802	0.75
1206	15	37	17	Tuesday	winter	no	No	Tier 2	not_summer	8595	5/1/2020	95.0	53033009500	1	0.001977894	0.4594594594594595
1207	16	845	172	Wednesday	winter	no	No	Tier 2	not_summer	8066	5/1/2020	95.0	53033009500	1	0.021324076	0.20355029585798817
1208	17	155	55	Wednesday	winter	no	No	Tier 2	not_summer	8193	5/1/2020	95.0	53033009500	1	0.006713048	0.3548387096774194
1209	18	2165	533	Friday	spring	no	No	Tier 2	not_summer	8913	5/1/2020	95.0	53033009500	1	0.059800292	0.246189376443418
1210	19	109	91	Friday	spring	yes	No	Tier 2	not_summer	8185	5/1/2020	95.0	53033009500	1	0.011117899	0.8348623853211009
1211	20	120	60	Friday	spring	yes	No	Tier 2	not_summer	8770	5/1/2020	95.0	53033009500	1	0.006841505	0.5
1212	21	54	16	Friday	spring	yes	No	Tier 2	not_summer	8190	5/1/2020	95.0	53033009500	1	0.001953602	0.2962962962962963
1213	22	48	26	Sunday	spring	yes	Yes	Tier 2	not_summer	9136	5/1/2020	95.0	53033009500	1	0.002845884	0.5416666666666666
1214	23	176	103	Friday	summer	yes	No	Tier 2	summer	9828	5/1/2020	95.0	53033009500	1	0.01048026	0.5852272727272727
1215	24	7	3	Friday	summer	yes	No	Tier 2	summer	9501	5/1/2020	95.0	53033009500	1	0.000315756	0.42857142857142855
1216	25	300	96	Friday	summer	yes	No	Tier 2	summer	8603	5/1/2020	95.0	53033009500	1	0.011158898	0.32
1217	26	1272	262	Friday	fall	yes	No	Tier 2	not_summer	7511	5/1/2020	95.0	53033009500	1	0.034882173	0.2059748427672956
1218	27	150	37	Friday	fall	yes	No	Tier 2	not_summer	9244	5/1/2020	95.0	53033009500	1	0.004002596	0.24666666666666667
1219	28	38	1	Friday	winter	yes	No	Tier 2	not_summer	7937	5/1/2020	95.0	53033009500	1	0.000125992	0.02631578947368421
1220	29	34	0	Friday	winter	yes	No	Tier 2	not_summer	8608	5/1/2020	95.0	53033009500	1	0.0	0.0
1221	30	79	38	Wednesday	winter	yes	No	Tier 2	not_summer	8252	5/1/2020	95.0	53033009500	1	0.004604944	0.4810126582278481
1222	31	128	60	Friday	spring	yes	No	Tier 2	not_summer	9393	5/1/2020	95.0	53033009500	1	0.006387736	0.46875
1223	32	9	4	Friday	summer	yes	No	Tier 2	summer	9032	5/1/2020	95.0	53033009500	1	0.00044287	0.4444444444444444
1224	33	516	98	Friday	fall	yes	No	Tier 2	not_summer	2486	5/1/2020	95.0	53033009500	1	0.039420756	0.18992248062015504
1225	34	59	14	Friday	winter	yes	No	Tier 2	not_summer	8795	5/1/2020	95.0	53033009500	1	0.001591814	0.23728813559322035
1226	35	195	126	Friday	spring	yes	No	Tier 2	not_summer	8281	5/1/2020	95.0	53033009500	1	0.015215554	0.6461538461538462
1227	36	23	12	Friday	summer	yes	No	Tier 2	summer	8931	5/1/2020	95.0	53033009500	1	0.001343635	0.5217391304347826
1228	37	62582	16942	Sunday	summer	yes	Yes	Tier 2	summer	8900	5/1/2020	95.0	53033009500	1	1.9035955056179776	0.270716819532773
1229	1	46	30	Friday	spring	no	No	Tier 1	not_summer	451	5/1/2020	100.01	53033010001	0	0.066518847	0.6521739130434783
1230	2	382	99	Friday	spring	no	No	Tier 1	not_summer	1911	5/1/2020	100.01	53033010001	0	0.051805338	0.2591623036649215
1231	3	6	2	Sunday	spring	no	Yes	Tier 1	not_summer	685	5/1/2020	100.01	53033010001	0	0.002919708	0.3333333333333333
1232	4	252	110	Friday	spring	no	No	Tier 1	not_summer	1140	5/1/2020	100.01	53033010001	0	0.096491228	0.4365079365079365
1233	5	158	54	Thursday	spring	no	No	Tier 1	not_summer	1445	5/1/2020	100.01	53033010001	0	0.037370242	0.34177215189873417
1234	6	286	77	Friday	summer	no	No	Tier 1	summer	1034	5/1/2020	100.01	53033010001	0	0.074468085	0.2692307692307692
1235	7	119	38	Friday	summer	no	No	Tier 1	summer	788	5/1/2020	100.01	53033010001	0	0.04822335	0.31932773109243695
1236	8	69	27	Sunday	summer	no	Yes	Tier 1	summer	1084	5/1/2020	100.01	53033010001	0	0.024907749	0.391304347826087
1237	9	10	0	Friday	summer	no	No	Tier 1	summer	676	5/1/2020	100.01	53033010001	0	0.0	0.0
1238	10	31	15	Wednesday	fall	no	No	Tier 1	not_summer	872	5/1/2020	100.01	53033010001	0	0.017201835	0.4838709677419355
1239	12	20	13	Saturday	fall	no	Yes	Tier 1	not_summer	832	5/1/2020	100.01	53033010001	0	0.015625	0.65
1240	13	5	5	Friday	fall	no	No	Tier 1	not_summer	1005	5/1/2020	100.01	53033010001	0	0.004975124	1.0
1241	14	15	7	Wednesday	winter	no	No	Tier 1	not_summer	1011	5/1/2020	100.01	53033010001	0	0.006923838	0.4666666666666667
1242	15	78	23	Tuesday	winter	no	No	Tier 1	not_summer	870	5/1/2020	100.01	53033010001	0	0.026436782	0.2948717948717949
1243	16	87	14	Wednesday	winter	no	No	Tier 1	not_summer	811	5/1/2020	100.01	53033010001	0	0.017262639	0.16091954022988506
1244	17	140	33	Wednesday	winter	no	No	Tier 1	not_summer	894	5/1/2020	100.01	53033010001	0	0.036912752	0.2357142857142857
1245	18	111	7	Friday	spring	no	No	Tier 1	not_summer	1064	5/1/2020	100.01	53033010001	0	0.006578947	0.06306306306306306
1246	19	81	55	Friday	spring	yes	No	Tier 1	not_summer	1266	5/1/2020	100.01	53033010001	0	0.043443918	0.6790123456790124
1247	20	34	3	Friday	spring	yes	No	Tier 1	not_summer	968	5/1/2020	100.01	53033010001	0	0.003099174	0.08823529411764706
1248	21	36	4	Friday	spring	yes	No	Tier 1	not_summer	1079	5/1/2020	100.01	53033010001	0	0.003707136	0.1111111111111111
1249	22	180	40	Sunday	spring	yes	Yes	Tier 1	not_summer	1085	5/1/2020	100.01	53033010001	0	0.036866359	0.2222222222222222
1250	23	13	4	Friday	summer	yes	No	Tier 1	summer	773	5/1/2020	100.01	53033010001	0	0.005174644	0.3076923076923077
1251	24	174	31	Friday	summer	yes	No	Tier 1	summer	911	5/1/2020	100.01	53033010001	0	0.03402854	0.1781609195402299
1252	25	48	20	Friday	summer	yes	No	Tier 1	summer	878	5/1/2020	100.01	53033010001	0	0.022779043	0.4166666666666667
1253	26	16	8	Friday	fall	yes	No	Tier 1	not_summer	1004	5/1/2020	100.01	53033010001	0	0.007968127	0.5
1254	27	15	10	Friday	fall	yes	No	Tier 1	not_summer	995	5/1/2020	100.01	53033010001	0	0.010050251	0.6666666666666666
1255	28	38	7	Friday	winter	yes	No	Tier 1	not_summer	977	5/1/2020	100.01	53033010001	0	0.00716479	0.18421052631578946
1256	29	69	30	Friday	winter	yes	No	Tier 1	not_summer	1086	5/1/2020	100.01	53033010001	0	0.027624309	0.43478260869565216
1257	30	44	10	Wednesday	winter	yes	No	Tier 1	not_summer	740	5/1/2020	100.01	53033010001	0	0.013513514	0.22727272727272727
1258	31	19	12	Friday	spring	yes	No	Tier 1	not_summer	854	5/1/2020	100.01	53033010001	0	0.014051522	0.631578947368421
1259	32	41	9	Friday	summer	yes	No	Tier 1	summer	779	5/1/2020	100.01	53033010001	0	0.011553273	0.21951219512195122
1260	33	6	0	Friday	fall	yes	No	Tier 1	not_summer	385	5/1/2020	100.01	53033010001	0	0.0	0.0
1261	34	35	22	Friday	winter	yes	No	Tier 1	not_summer	1333	5/1/2020	100.01	53033010001	0	0.016504126	0.6285714285714286
1262	35	3	0	Friday	spring	yes	No	Tier 1	not_summer	821	5/1/2020	100.01	53033010001	0	0.0	0.0
1263	36	10	3	Friday	summer	yes	No	Tier 1	summer	981	5/1/2020	100.01	53033010001	0	0.003058104	0.3
1264	37	15	11	Sunday	summer	yes	Yes	Tier 1	summer	821	5/1/2020	100.01	53033010001	0	0.013398295	0.7333333333333333
1265	1	5	1	Friday	spring	no	No	Tier 2	not_summer	4920	5/1/2020	101.0	53033010100	0	0.000203252	0.2
1266	2	224	73	Friday	spring	no	No	Tier 2	not_summer	16964	5/1/2020	101.0	53033010100	0	0.00430323	0.32589285714285715
1267	3	164	103	Sunday	spring	no	Yes	Tier 2	not_summer	14621	5/1/2020	101.0	53033010100	0	0.007044662	0.6280487804878049
1268	4	156	70	Friday	spring	no	No	Tier 2	not_summer	14545	5/1/2020	101.0	53033010100	0	0.00481265	0.44871794871794873
1269	5	60	18	Thursday	spring	no	No	Tier 2	not_summer	14635	5/1/2020	101.0	53033010100	0	0.001229928	0.3
1270	6	180	54	Friday	summer	no	No	Tier 2	summer	15310	5/1/2020	101.0	53033010100	0	0.003527106	0.3
1271	7	339	102	Friday	summer	no	No	Tier 2	summer	13929	5/1/2020	101.0	53033010100	0	0.007322852	0.3008849557522124
1272	8	405	179	Sunday	summer	no	Yes	Tier 2	summer	21231	5/1/2020	101.0	53033010100	0	0.008431068	0.4419753086419753
1273	9	237	41	Friday	summer	no	No	Tier 2	summer	14805	5/1/2020	101.0	53033010100	0	0.002769335	0.1729957805907173
1274	10	188	33	Wednesday	fall	no	No	Tier 2	not_summer	17338	5/1/2020	101.0	53033010100	0	0.001903334	0.17553191489361702
1275	12	689	183	Saturday	fall	no	Yes	Tier 2	not_summer	15505	5/1/2020	101.0	53033010100	0	0.011802644	0.2656023222060958
1276	13	236	121	Friday	fall	no	No	Tier 2	not_summer	14691	5/1/2020	101.0	53033010100	0	0.008236335	0.5127118644067796
1277	14	77	40	Wednesday	winter	no	No	Tier 2	not_summer	16233	5/1/2020	101.0	53033010100	0	0.002464116	0.5194805194805194
1278	15	93	56	Tuesday	winter	no	No	Tier 2	not_summer	16002	5/1/2020	101.0	53033010100	0	0.003499563	0.6021505376344086
1279	16	26	10	Wednesday	winter	no	No	Tier 2	not_summer	15224	5/1/2020	101.0	53033010100	0	0.000656858	0.38461538461538464
1280	17	48	23	Wednesday	winter	no	No	Tier 2	not_summer	14401	5/1/2020	101.0	53033010100	0	0.001597111	0.4791666666666667
1281	18	49	14	Friday	spring	no	No	Tier 2	not_summer	16337	5/1/2020	101.0	53033010100	0	0.00085695	0.2857142857142857
1282	19	104	34	Friday	spring	yes	No	Tier 2	not_summer	18947	5/1/2020	101.0	53033010100	0	0.001794479	0.3269230769230769
1283	20	148	50	Friday	spring	yes	No	Tier 2	not_summer	16943	5/1/2020	101.0	53033010100	0	0.002951071	0.33783783783783783
1284	21	89	54	Friday	spring	yes	No	Tier 2	not_summer	15679	5/1/2020	101.0	53033010100	0	0.003444097	0.6067415730337079
1285	22	888	382	Sunday	spring	yes	Yes	Tier 2	not_summer	17391	5/1/2020	101.0	53033010100	0	0.021965384	0.43018018018018017
1286	23	665	338	Friday	summer	yes	No	Tier 2	summer	18166	5/1/2020	101.0	53033010100	0	0.018606187	0.5082706766917293
1287	24	340	72	Friday	summer	yes	No	Tier 2	summer	18773	5/1/2020	101.0	53033010100	0	0.003835295	0.21176470588235294
1288	25	395	242	Friday	summer	yes	No	Tier 2	summer	16691	5/1/2020	101.0	53033010100	0	0.014498832	0.6126582278481013
1289	26	104	30	Friday	fall	yes	No	Tier 2	not_summer	14236	5/1/2020	101.0	53033010100	0	0.002107334	0.28846153846153844
1290	27	206	95	Friday	fall	yes	No	Tier 2	not_summer	17919	5/1/2020	101.0	53033010100	0	0.005301635	0.46116504854368934
1291	28	217	94	Friday	winter	yes	No	Tier 2	not_summer	16044	5/1/2020	101.0	53033010100	0	0.005858888	0.43317972350230416
1292	29	127	60	Friday	winter	yes	No	Tier 2	not_summer	16120	5/1/2020	101.0	53033010100	0	0.003722084	0.47244094488188976
1293	30	170	57	Wednesday	winter	yes	No	Tier 2	not_summer	14253	5/1/2020	101.0	53033010100	0	0.003999158	0.3352941176470588
1294	31	112	31	Friday	spring	yes	No	Tier 2	not_summer	16308	5/1/2020	101.0	53033010100	0	0.001900908	0.2767857142857143
1295	32	332	37	Friday	summer	yes	No	Tier 2	summer	16195	5/1/2020	101.0	53033010100	0	0.002284656	0.11144578313253012
1296	33	17	5	Friday	fall	yes	No	Tier 2	not_summer	4440	5/1/2020	101.0	53033010100	0	0.001126126	0.29411764705882354
1297	34	93	28	Friday	winter	yes	No	Tier 2	not_summer	14878	5/1/2020	101.0	53033010100	0	0.001881973	0.3010752688172043
1298	35	343	65	Friday	spring	yes	No	Tier 2	not_summer	16502	5/1/2020	101.0	53033010100	0	0.003938916	0.18950437317784258
1299	36	36	10	Friday	summer	yes	No	Tier 2	summer	16601	5/1/2020	101.0	53033010100	0	0.000602373	0.2777777777777778
1300	37	980	657	Sunday	summer	yes	Yes	Tier 2	summer	16286	5/1/2020	101.0	53033010100	0	0.040341398	0.6704081632653062
1301	1	11	2	Friday	spring	no	No	Tier 2	not_summer	907	5/1/2020	103.0	53033010300	0	0.002205072	0.18181818181818182
1302	2	29	10	Friday	spring	no	No	Tier 2	not_summer	2471	5/1/2020	103.0	53033010300	0	0.004046945	0.3448275862068966
1303	3	372	112	Sunday	spring	no	Yes	Tier 2	not_summer	2432	5/1/2020	103.0	53033010300	0	0.046052632	0.3010752688172043
1304	4	58	37	Friday	spring	no	No	Tier 2	not_summer	2627	5/1/2020	103.0	53033010300	0	0.014084507	0.6379310344827587
1305	5	4	1	Thursday	spring	no	No	Tier 2	not_summer	3396	5/1/2020	103.0	53033010300	0	0.000294464	0.25
1306	6	4	0	Friday	summer	no	No	Tier 2	summer	2647	5/1/2020	103.0	53033010300	0	0.0	0.0
1307	7	107	48	Friday	summer	no	No	Tier 2	summer	2505	5/1/2020	103.0	53033010300	0	0.019161677	0.4485981308411215
1308	8	447	91	Sunday	summer	no	Yes	Tier 2	summer	2813	5/1/2020	103.0	53033010300	0	0.032349804	0.203579418344519
1309	9	201	75	Friday	summer	no	No	Tier 2	summer	2363	5/1/2020	103.0	53033010300	0	0.031739314	0.373134328358209
1310	10	150	66	Wednesday	fall	no	No	Tier 2	not_summer	3035	5/1/2020	103.0	53033010300	0	0.021746293	0.44
1311	12	71	26	Saturday	fall	no	Yes	Tier 2	not_summer	2554	5/1/2020	103.0	53033010300	0	0.01018011	0.36619718309859156
1312	13	52	21	Friday	fall	no	No	Tier 2	not_summer	2633	5/1/2020	103.0	53033010300	0	0.007975693	0.40384615384615385
1313	14	38	31	Wednesday	winter	no	No	Tier 2	not_summer	2756	5/1/2020	103.0	53033010300	0	0.011248186	0.8157894736842105
1314	15	143	65	Tuesday	winter	no	No	Tier 2	not_summer	2717	5/1/2020	103.0	53033010300	0	0.023923445	0.45454545454545453
1315	16	11	3	Wednesday	winter	no	No	Tier 2	not_summer	2602	5/1/2020	103.0	53033010300	0	0.001152959	0.2727272727272727
1316	17	21	17	Wednesday	winter	no	No	Tier 2	not_summer	2574	5/1/2020	103.0	53033010300	0	0.006604507	0.8095238095238095
1317	18	60	37	Friday	spring	no	No	Tier 2	not_summer	2876	5/1/2020	103.0	53033010300	0	0.01286509	0.6166666666666667
1318	19	62	27	Friday	spring	yes	No	Tier 2	not_summer	2884	5/1/2020	103.0	53033010300	0	0.009361997	0.43548387096774194
1319	20	93	42	Friday	spring	yes	No	Tier 2	not_summer	3792	5/1/2020	103.0	53033010300	0	0.011075949	0.45161290322580644
1320	21	54	22	Friday	spring	yes	No	Tier 2	not_summer	2807	5/1/2020	103.0	53033010300	0	0.007837549	0.4074074074074074
1321	22	332	99	Sunday	spring	yes	Yes	Tier 2	not_summer	3115	5/1/2020	103.0	53033010300	0	0.031781701	0.29819277108433734
1322	23	107	51	Friday	summer	yes	No	Tier 2	summer	3332	5/1/2020	103.0	53033010300	0	0.015306122	0.4766355140186916
1323	24	39	14	Friday	summer	yes	No	Tier 2	summer	3467	5/1/2020	103.0	53033010300	0	0.004038073	0.358974358974359
1324	25	194	94	Friday	summer	yes	No	Tier 2	summer	3472	5/1/2020	103.0	53033010300	0	0.027073733	0.4845360824742268
1325	26	71	16	Friday	fall	yes	No	Tier 2	not_summer	2480	5/1/2020	103.0	53033010300	0	0.006451613	0.22535211267605634
1326	27	54	8	Friday	fall	yes	No	Tier 2	not_summer	3420	5/1/2020	103.0	53033010300	0	0.002339181	0.14814814814814814
1327	28	186	73	Friday	winter	yes	No	Tier 2	not_summer	3092	5/1/2020	103.0	53033010300	0	0.023609314	0.3924731182795699
1328	29	40	26	Friday	winter	yes	No	Tier 2	not_summer	2734	5/1/2020	103.0	53033010300	0	0.009509876	0.65
1329	30	32	15	Wednesday	winter	yes	No	Tier 2	not_summer	2846	5/1/2020	103.0	53033010300	0	0.005270555	0.46875
1330	31	22	4	Friday	spring	yes	No	Tier 2	not_summer	2679	5/1/2020	103.0	53033010300	0	0.001493094	0.18181818181818182
1331	32	3109	830	Friday	summer	yes	No	Tier 2	summer	3512	5/1/2020	103.0	53033010300	0	0.2363325740318906	0.26696687037632677
1332	33	15	3	Friday	fall	yes	No	Tier 2	not_summer	1000	5/1/2020	103.0	53033010300	0	0.003	0.2
1333	34	249	85	Friday	winter	yes	No	Tier 2	not_summer	2755	5/1/2020	103.0	53033010300	0	0.030852995	0.3413654618473896
1334	35	139	57	Friday	spring	yes	No	Tier 2	not_summer	2796	5/1/2020	103.0	53033010300	0	0.020386266	0.41007194244604317
1335	36	21	9	Friday	summer	yes	No	Tier 2	summer	3412	5/1/2020	103.0	53033010300	0	0.002637749	0.42857142857142855
1336	37	31	10	Sunday	summer	yes	Yes	Tier 2	summer	3060	5/1/2020	103.0	53033010300	0	0.003267974	0.3225806451612903
1337	23	4	1	Friday	summer	yes	No	Tier 2	summer	340	7/23/2021	104.01	53033010401	0	0.002941176	0.25
1338	1	10	0	Friday	spring	no	No	Tier 2	not_summer	507	5/1/2020	104.02	53033010402	0	0.0	0.0
1339	2	2	1	Friday	spring	no	No	Tier 2	not_summer	901	5/1/2020	104.02	53033010402	0	0.001109878	0.5
1340	5	6	1	Thursday	spring	no	No	Tier 2	not_summer	1686	5/1/2020	104.02	53033010402	0	0.00059312	0.16666666666666666
1341	6	260	166	Friday	summer	no	No	Tier 2	summer	956	5/1/2020	104.02	53033010402	0	0.1736401673640167	0.6384615384615384
1342	7	2	0	Friday	summer	no	No	Tier 2	summer	923	5/1/2020	104.02	53033010402	0	0.0	0.0
1343	8	2	0	Sunday	summer	no	Yes	Tier 2	summer	888	5/1/2020	104.02	53033010402	0	0.0	0.0
1344	10	1	1	Wednesday	fall	no	No	Tier 2	not_summer	984	5/1/2020	104.02	53033010402	0	0.00101626	1.0
1345	12	1	0	Saturday	fall	no	Yes	Tier 2	not_summer	1054	5/1/2020	104.02	53033010402	0	0.0	0.0
1346	13	1	0	Friday	fall	no	No	Tier 2	not_summer	911	5/1/2020	104.02	53033010402	0	0.0	0.0
1347	15	1	0	Tuesday	winter	no	No	Tier 2	not_summer	1053	5/1/2020	104.02	53033010402	0	0.0	0.0
1348	16	32	32	Wednesday	winter	no	No	Tier 2	not_summer	1042	5/1/2020	104.02	53033010402	0	0.030710173	1.0
1349	17	8	2	Wednesday	winter	no	No	Tier 2	not_summer	1151	5/1/2020	104.02	53033010402	0	0.001737619	0.25
1350	18	13	5	Friday	spring	no	No	Tier 2	not_summer	1001	5/1/2020	104.02	53033010402	0	0.004995005	0.38461538461538464
1351	19	31	25	Friday	spring	yes	No	Tier 2	not_summer	985	5/1/2020	104.02	53033010402	0	0.025380711	0.8064516129032258
1352	20	1	1	Friday	spring	yes	No	Tier 2	not_summer	987	5/1/2020	104.02	53033010402	0	0.001013171	1.0
1353	21	15	4	Friday	spring	yes	No	Tier 2	not_summer	1024	5/1/2020	104.02	53033010402	0	0.00390625	0.26666666666666666
1354	22	33	4	Sunday	spring	yes	Yes	Tier 2	not_summer	955	5/1/2020	104.02	53033010402	0	0.004188482	0.12121212121212122
1355	23	77	48	Friday	summer	yes	No	Tier 2	summer	974	5/1/2020	104.02	53033010402	0	0.049281314	0.6233766233766234
1356	24	150	114	Friday	summer	yes	No	Tier 2	summer	1002	5/1/2020	104.02	53033010402	0	0.1137724550898203	0.76
1357	25	96	33	Friday	summer	yes	No	Tier 2	summer	1166	5/1/2020	104.02	53033010402	0	0.028301887	0.34375
1358	27	60	5	Friday	fall	yes	No	Tier 2	not_summer	926	5/1/2020	104.02	53033010402	0	0.005399568	0.08333333333333333
1359	28	34	8	Friday	winter	yes	No	Tier 2	not_summer	1023	5/1/2020	104.02	53033010402	0	0.007820137	0.23529411764705882
1360	29	18	7	Friday	winter	yes	No	Tier 2	not_summer	967	5/1/2020	104.02	53033010402	0	0.007238883	0.3888888888888889
1361	30	48	5	Wednesday	winter	yes	No	Tier 2	not_summer	1015	5/1/2020	104.02	53033010402	0	0.004926108	0.10416666666666667
1362	31	10	2	Friday	spring	yes	No	Tier 2	not_summer	1109	5/1/2020	104.02	53033010402	0	0.001803427	0.2
1363	32	6	3	Friday	summer	yes	No	Tier 2	summer	1077	5/1/2020	104.02	53033010402	0	0.002785515	0.5
1364	33	4	0	Friday	fall	yes	No	Tier 2	not_summer	580	5/1/2020	104.02	53033010402	0	0.0	0.0
1365	34	1	0	Friday	winter	yes	No	Tier 2	not_summer	824	5/1/2020	104.02	53033010402	0	0.0	0.0
1366	36	11	0	Friday	summer	yes	No	Tier 2	summer	1148	5/1/2020	104.02	53033010402	0	0.0	0.0
1367	37	83	29	Sunday	summer	yes	Yes	Tier 2	summer	1062	5/1/2020	104.02	53033010402	0	0.027306968	0.3493975903614458
1368	1	12	4	Friday	spring	no	No	Tier 1	not_summer	374	5/1/2020	110.02	53033011002	0	0.010695187	0.3333333333333333
1369	2	32	10	Friday	spring	no	No	Tier 1	not_summer	561	5/1/2020	110.02	53033011002	0	0.017825312	0.3125
1370	3	3	0	Sunday	spring	no	Yes	Tier 1	not_summer	518	5/1/2020	110.02	53033011002	0	0.0	0.0
1371	4	27	17	Friday	spring	no	No	Tier 1	not_summer	581	5/1/2020	110.02	53033011002	0	0.029259897	0.6296296296296297
1372	5	17	0	Thursday	spring	no	No	Tier 1	not_summer	670	5/1/2020	110.02	53033011002	0	0.0	0.0
1373	6	195	68	Friday	summer	no	No	Tier 1	summer	617	5/1/2020	110.02	53033011002	0	0.1102106969205834	0.3487179487179487
1374	7	8	1	Friday	summer	no	No	Tier 1	summer	683	5/1/2020	110.02	53033011002	0	0.001464129	0.125
1375	8	7	1	Sunday	summer	no	Yes	Tier 1	summer	589	5/1/2020	110.02	53033011002	0	0.001697793	0.14285714285714285
1376	9	75	43	Friday	summer	no	No	Tier 1	summer	619	5/1/2020	110.02	53033011002	0	0.069466882	0.5733333333333334
1377	10	36	16	Wednesday	fall	no	No	Tier 1	not_summer	728	5/1/2020	110.02	53033011002	0	0.021978022	0.4444444444444444
1378	12	186	38	Saturday	fall	no	Yes	Tier 1	not_summer	871	5/1/2020	110.02	53033011002	0	0.043628014	0.20430107526881722
1379	13	51	21	Friday	fall	no	No	Tier 1	not_summer	720	5/1/2020	110.02	53033011002	0	0.029166667	0.4117647058823529
1380	14	8	6	Wednesday	winter	no	No	Tier 1	not_summer	802	5/1/2020	110.02	53033011002	0	0.007481297	0.75
1381	15	8	1	Tuesday	winter	no	No	Tier 1	not_summer	646	5/1/2020	110.02	53033011002	0	0.001547988	0.125
1382	16	8	4	Wednesday	winter	no	No	Tier 1	not_summer	681	5/1/2020	110.02	53033011002	0	0.005873715	0.5
1383	17	10	8	Wednesday	winter	no	No	Tier 1	not_summer	693	5/1/2020	110.02	53033011002	0	0.011544012	0.8
1384	18	3	1	Friday	spring	no	No	Tier 1	not_summer	654	5/1/2020	110.02	53033011002	0	0.001529052	0.3333333333333333
1385	19	16	11	Friday	spring	yes	No	Tier 1	not_summer	594	5/1/2020	110.02	53033011002	0	0.018518519	0.6875
1386	20	13	1	Friday	spring	yes	No	Tier 1	not_summer	790	5/1/2020	110.02	53033011002	0	0.001265823	0.07692307692307693
1387	21	6	3	Friday	spring	yes	No	Tier 1	not_summer	730	5/1/2020	110.02	53033011002	0	0.004109589	0.5
1388	22	1540	195	Sunday	spring	yes	Yes	Tier 1	not_summer	659	5/1/2020	110.02	53033011002	0	0.2959028831562974	0.1266233766233766
1389	23	446	50	Friday	summer	yes	No	Tier 1	summer	596	5/1/2020	110.02	53033011002	0	0.083892617	0.11210762331838565
1390	24	28	12	Friday	summer	yes	No	Tier 1	summer	651	5/1/2020	110.02	53033011002	0	0.01843318	0.42857142857142855
1391	25	71	57	Friday	summer	yes	No	Tier 1	summer	674	5/1/2020	110.02	53033011002	0	0.084569733	0.8028169014084507
1392	26	8	6	Friday	fall	yes	No	Tier 1	not_summer	659	5/1/2020	110.02	53033011002	0	0.009104704	0.75
1393	27	11	0	Friday	fall	yes	No	Tier 1	not_summer	617	5/1/2020	110.02	53033011002	0	0.0	0.0
1394	28	6	0	Friday	winter	yes	No	Tier 1	not_summer	748	5/1/2020	110.02	53033011002	0	0.0	0.0
1395	29	38	7	Friday	winter	yes	No	Tier 1	not_summer	690	5/1/2020	110.02	53033011002	0	0.010144928	0.18421052631578946
1396	30	23	6	Wednesday	winter	yes	No	Tier 1	not_summer	714	5/1/2020	110.02	53033011002	0	0.008403361	0.2608695652173913
1397	31	12	1	Friday	spring	yes	No	Tier 1	not_summer	709	5/1/2020	110.02	53033011002	0	0.001410437	0.08333333333333333
1398	32	60	9	Friday	summer	yes	No	Tier 1	summer	639	5/1/2020	110.02	53033011002	0	0.014084507	0.15
1399	33	9	1	Friday	fall	yes	No	Tier 1	not_summer	373	5/1/2020	110.02	53033011002	0	0.002680965	0.1111111111111111
1400	34	13	1	Friday	winter	yes	No	Tier 1	not_summer	731	5/1/2020	110.02	53033011002	0	0.001367989	0.07692307692307693
1401	35	12	1	Friday	spring	yes	No	Tier 1	not_summer	787	5/1/2020	110.02	53033011002	0	0.001270648	0.08333333333333333
1402	36	21	13	Friday	summer	yes	No	Tier 1	summer	813	5/1/2020	110.02	53033011002	0	0.01599016	0.6190476190476191
1403	37	49	32	Sunday	summer	yes	Yes	Tier 1	summer	680	5/1/2020	110.02	53033011002	0	0.047058824	0.6530612244897959
1404	1	4	3	Friday	spring	no	No	Tier 1	not_summer	583	5/1/2020	111.01	53033011101	0	0.005145798	0.75
1405	2	51	13	Friday	spring	no	No	Tier 1	not_summer	1651	5/1/2020	111.01	53033011101	0	0.007874016	0.2549019607843137
1406	3	9	8	Sunday	spring	no	Yes	Tier 1	not_summer	1278	5/1/2020	111.01	53033011101	0	0.006259781	0.8888888888888888
1407	4	84	18	Friday	spring	no	No	Tier 1	not_summer	1341	5/1/2020	111.01	53033011101	0	0.013422819	0.21428571428571427
1408	6	85	23	Friday	summer	no	No	Tier 1	summer	1429	5/1/2020	111.01	53033011101	0	0.016095171	0.27058823529411763
1409	7	178	50	Friday	summer	no	No	Tier 1	summer	1271	5/1/2020	111.01	53033011101	0	0.039339103	0.2808988764044944
1410	8	408	148	Sunday	summer	no	Yes	Tier 1	summer	1457	5/1/2020	111.01	53033011101	0	0.1015785861358956	0.3627450980392157
1411	9	6	2	Friday	summer	no	No	Tier 1	summer	1270	5/1/2020	111.01	53033011101	0	0.001574803	0.3333333333333333
1412	10	41	27	Wednesday	fall	no	No	Tier 1	not_summer	1551	5/1/2020	111.01	53033011101	0	0.017408124	0.6585365853658537
1413	12	91	85	Saturday	fall	no	Yes	Tier 1	not_summer	1359	5/1/2020	111.01	53033011101	0	0.06254599	0.9340659340659341
1414	13	38	10	Friday	fall	no	No	Tier 1	not_summer	1357	5/1/2020	111.01	53033011101	0	0.007369197	0.2631578947368421
1415	14	55	25	Wednesday	winter	no	No	Tier 1	not_summer	1471	5/1/2020	111.01	53033011101	0	0.016995241	0.45454545454545453
1416	15	55	43	Tuesday	winter	no	No	Tier 1	not_summer	1491	5/1/2020	111.01	53033011101	0	0.028839705	0.7818181818181819
1417	16	43	25	Wednesday	winter	no	No	Tier 1	not_summer	1427	5/1/2020	111.01	53033011101	0	0.017519271	0.5813953488372093
1418	17	34	21	Wednesday	winter	no	No	Tier 1	not_summer	1445	5/1/2020	111.01	53033011101	0	0.014532872	0.6176470588235294
1419	18	29	11	Friday	spring	no	No	Tier 1	not_summer	1368	5/1/2020	111.01	53033011101	0	0.008040936	0.3793103448275862
1420	19	127	29	Friday	spring	yes	No	Tier 1	not_summer	1487	5/1/2020	111.01	53033011101	0	0.019502354	0.2283464566929134
1421	20	54	34	Friday	spring	yes	No	Tier 1	not_summer	1363	5/1/2020	111.01	53033011101	0	0.024944974	0.6296296296296297
1422	21	111	9	Friday	spring	yes	No	Tier 1	not_summer	1602	5/1/2020	111.01	53033011101	0	0.005617978	0.08108108108108109
1423	22	54	24	Sunday	spring	yes	Yes	Tier 1	not_summer	1541	5/1/2020	111.01	53033011101	0	0.015574302	0.4444444444444444
1424	23	50	17	Friday	summer	yes	No	Tier 1	summer	1370	5/1/2020	111.01	53033011101	0	0.012408759	0.34
1425	24	25	8	Friday	summer	yes	No	Tier 1	summer	1307	5/1/2020	111.01	53033011101	0	0.006120888	0.32
1426	25	4	4	Friday	summer	yes	No	Tier 1	summer	1365	5/1/2020	111.01	53033011101	0	0.002930403	1.0
1427	26	26	10	Friday	fall	yes	No	Tier 1	not_summer	1560	5/1/2020	111.01	53033011101	0	0.006410256	0.38461538461538464
1428	27	13	6	Friday	fall	yes	No	Tier 1	not_summer	1326	5/1/2020	111.01	53033011101	0	0.004524887	0.46153846153846156
1429	28	46	28	Friday	winter	yes	No	Tier 1	not_summer	1683	5/1/2020	111.01	53033011101	0	0.016636958	0.6086956521739131
1430	29	3	2	Friday	winter	yes	No	Tier 1	not_summer	1379	5/1/2020	111.01	53033011101	0	0.001450326	0.6666666666666666
1431	30	12	4	Wednesday	winter	yes	No	Tier 1	not_summer	1211	5/1/2020	111.01	53033011101	0	0.003303055	0.3333333333333333
1432	31	83	42	Friday	spring	yes	No	Tier 1	not_summer	1467	5/1/2020	111.01	53033011101	0	0.028629857	0.5060240963855421
1433	32	41	9	Friday	summer	yes	No	Tier 1	summer	1465	5/1/2020	111.01	53033011101	0	0.006143345	0.21951219512195122
1434	33	8	0	Friday	fall	yes	No	Tier 1	not_summer	618	5/1/2020	111.01	53033011101	0	0.0	0.0
1435	34	5	4	Friday	winter	yes	No	Tier 1	not_summer	1179	5/1/2020	111.01	53033011101	0	0.003392706	0.8
1436	35	49	4	Friday	spring	yes	No	Tier 1	not_summer	1384	5/1/2020	111.01	53033011101	0	0.002890173	0.08163265306122448
1437	36	42	40	Friday	summer	yes	No	Tier 1	summer	1640	5/1/2020	111.01	53033011101	0	0.024390244	0.9523809523809523
1438	37	31	18	Sunday	summer	yes	Yes	Tier 1	summer	1583	5/1/2020	111.01	53033011101	0	0.011370815	0.5806451612903226
1439	2	1	1	Friday	spring	no	No	Tier 2	not_summer	253	5/1/2020	111.02	53033011102	0	0.003952569	1.0
1440	3	7	1	Sunday	spring	no	Yes	Tier 2	not_summer	298	5/1/2020	111.02	53033011102	0	0.003355705	0.14285714285714285
1441	4	17	0	Friday	spring	no	No	Tier 2	not_summer	296	5/1/2020	111.02	53033011102	0	0.0	0.0
1442	6	6	0	Friday	summer	no	No	Tier 2	summer	237	5/1/2020	111.02	53033011102	0	0.0	0.0
1443	7	4	0	Friday	summer	no	No	Tier 2	summer	236	5/1/2020	111.02	53033011102	0	0.0	0.0
1444	8	4	1	Sunday	summer	no	Yes	Tier 2	summer	258	5/1/2020	111.02	53033011102	0	0.003875969	0.25
1445	9	10	1	Friday	summer	no	No	Tier 2	summer	262	5/1/2020	111.02	53033011102	0	0.003816794	0.1
1446	10	4	4	Wednesday	fall	no	No	Tier 2	not_summer	342	5/1/2020	111.02	53033011102	0	0.011695906	1.0
1447	12	10	3	Saturday	fall	no	Yes	Tier 2	not_summer	269	5/1/2020	111.02	53033011102	0	0.011152416	0.3
1448	13	2	0	Friday	fall	no	No	Tier 2	not_summer	273	5/1/2020	111.02	53033011102	0	0.0	0.0
1449	14	4	0	Wednesday	winter	no	No	Tier 2	not_summer	264	5/1/2020	111.02	53033011102	0	0.0	0.0
1450	15	45	33	Tuesday	winter	no	No	Tier 2	not_summer	352	5/1/2020	111.02	53033011102	0	0.09375	0.7333333333333333
1451	16	29	2	Wednesday	winter	no	No	Tier 2	not_summer	331	5/1/2020	111.02	53033011102	0	0.006042296	0.06896551724137931
1452	17	2	2	Wednesday	winter	no	No	Tier 2	not_summer	346	5/1/2020	111.02	53033011102	0	0.005780347	1.0
1453	19	11	0	Friday	spring	yes	No	Tier 2	not_summer	316	5/1/2020	111.02	53033011102	0	0.0	0.0
1454	20	18	11	Friday	spring	yes	No	Tier 2	not_summer	310	5/1/2020	111.02	53033011102	0	0.035483871	0.6111111111111112
1455	21	16	5	Friday	spring	yes	No	Tier 2	not_summer	286	5/1/2020	111.02	53033011102	0	0.017482517	0.3125
1456	22	1	1	Sunday	spring	yes	Yes	Tier 2	not_summer	359	5/1/2020	111.02	53033011102	0	0.002785515	1.0
1457	23	1	0	Friday	summer	yes	No	Tier 2	summer	243	5/1/2020	111.02	53033011102	0	0.0	0.0
1458	25	38	7	Friday	summer	yes	No	Tier 2	summer	372	5/1/2020	111.02	53033011102	0	0.018817204	0.18421052631578946
1459	26	3	0	Friday	fall	yes	No	Tier 2	not_summer	281	5/1/2020	111.02	53033011102	0	0.0	0.0
1460	28	1	0	Friday	winter	yes	No	Tier 2	not_summer	284	5/1/2020	111.02	53033011102	0	0.0	0.0
1461	29	5	2	Friday	winter	yes	No	Tier 2	not_summer	384	5/1/2020	111.02	53033011102	0	0.005208333	0.4
1462	30	1	1	Wednesday	winter	yes	No	Tier 2	not_summer	224	5/1/2020	111.02	53033011102	0	0.004464286	1.0
1463	32	30	11	Friday	summer	yes	No	Tier 2	summer	262	5/1/2020	111.02	53033011102	0	0.041984733	0.36666666666666664
1464	33	16	6	Friday	fall	yes	No	Tier 2	not_summer	178	5/1/2020	111.02	53033011102	0	0.033707865	0.375
1465	34	6	6	Friday	winter	yes	No	Tier 2	not_summer	255	5/1/2020	111.02	53033011102	0	0.023529412	1.0
1466	35	17	12	Friday	spring	yes	No	Tier 2	not_summer	278	5/1/2020	111.02	53033011102	0	0.043165468	0.7058823529411765
1467	36	4	2	Friday	summer	yes	No	Tier 2	summer	358	5/1/2020	111.02	53033011102	0	0.005586592	0.5
1468	37	5	3	Sunday	summer	yes	Yes	Tier 2	summer	299	5/1/2020	111.02	53033011102	0	0.010033445	0.6
1469	1	1	0	Friday	spring	no	No	Tier 2	not_summer	630	5/1/2020	117.0	53033011700	0	0.0	0.0
1470	2	11	1	Friday	spring	no	No	Tier 2	not_summer	1750	5/1/2020	117.0	53033011700	0	0.000571429	0.09090909090909091
1471	3	19	1	Sunday	spring	no	Yes	Tier 2	not_summer	1469	5/1/2020	117.0	53033011700	0	0.000680735	0.05263157894736842
1472	5	13	2	Thursday	spring	no	No	Tier 2	not_summer	1641	5/1/2020	117.0	53033011700	0	0.001218769	0.15384615384615385
1473	6	12	0	Friday	summer	no	No	Tier 2	summer	1598	5/1/2020	117.0	53033011700	0	0.0	0.0
1474	7	6	1	Friday	summer	no	No	Tier 2	summer	1977	5/1/2020	117.0	53033011700	0	0.000505817	0.16666666666666666
1475	10	14	4	Wednesday	fall	no	No	Tier 2	not_summer	1884	5/1/2020	117.0	53033011700	0	0.002123142	0.2857142857142857
1476	12	7	6	Saturday	fall	no	Yes	Tier 2	not_summer	1618	5/1/2020	117.0	53033011700	0	0.003708282	0.8571428571428571
1477	13	3	1	Friday	fall	no	No	Tier 2	not_summer	1768	5/1/2020	117.0	53033011700	0	0.000565611	0.3333333333333333
1478	15	7	1	Tuesday	winter	no	No	Tier 2	not_summer	1961	5/1/2020	117.0	53033011700	0	0.000509944	0.14285714285714285
1479	16	1	0	Wednesday	winter	no	No	Tier 2	not_summer	1809	5/1/2020	117.0	53033011700	0	0.0	0.0
1480	17	5	0	Wednesday	winter	no	No	Tier 2	not_summer	1946	5/1/2020	117.0	53033011700	0	0.0	0.0
1481	18	13	10	Friday	spring	no	No	Tier 2	not_summer	1648	5/1/2020	117.0	53033011700	0	0.006067961	0.7692307692307693
1482	19	1	0	Friday	spring	yes	No	Tier 2	not_summer	1737	5/1/2020	117.0	53033011700	0	0.0	0.0
1483	20	8	0	Friday	spring	yes	No	Tier 2	not_summer	1766	5/1/2020	117.0	53033011700	0	0.0	0.0
1484	21	42	6	Friday	spring	yes	No	Tier 2	not_summer	2087	5/1/2020	117.0	53033011700	0	0.00287494	0.14285714285714285
1485	23	1	0	Friday	summer	yes	No	Tier 2	summer	1804	5/1/2020	117.0	53033011700	0	0.0	0.0
1486	24	27	5	Friday	summer	yes	No	Tier 2	summer	1794	5/1/2020	117.0	53033011700	0	0.002787068	0.18518518518518517
1487	25	22	10	Friday	summer	yes	No	Tier 2	summer	1903	5/1/2020	117.0	53033011700	0	0.005254861	0.45454545454545453
1488	26	5	1	Friday	fall	yes	No	Tier 2	not_summer	1879	5/1/2020	117.0	53033011700	0	0.000532198	0.2
1489	27	88	21	Friday	fall	yes	No	Tier 2	not_summer	1768	5/1/2020	117.0	53033011700	0	0.011877828	0.23863636363636365
1490	28	22	4	Friday	winter	yes	No	Tier 2	not_summer	1925	5/1/2020	117.0	53033011700	0	0.002077922	0.18181818181818182
1491	29	87	65	Friday	winter	yes	No	Tier 2	not_summer	1829	5/1/2020	117.0	53033011700	0	0.035538546	0.7471264367816092
1492	30	38	20	Wednesday	winter	yes	No	Tier 2	not_summer	1733	5/1/2020	117.0	53033011700	0	0.011540681	0.5263157894736842
1493	31	7	4	Friday	spring	yes	No	Tier 2	not_summer	1995	5/1/2020	117.0	53033011700	0	0.002005013	0.5714285714285714
1494	32	10	0	Friday	summer	yes	No	Tier 2	summer	1676	5/1/2020	117.0	53033011700	0	0.0	0.0
1495	33	1	0	Friday	fall	yes	No	Tier 2	not_summer	742	5/1/2020	117.0	53033011700	0	0.0	0.0
1496	34	1	0	Friday	winter	yes	No	Tier 2	not_summer	1445	5/1/2020	117.0	53033011700	0	0.0	0.0
1497	35	21	8	Friday	spring	yes	No	Tier 2	not_summer	2019	5/1/2020	117.0	53033011700	0	0.003962358	0.38095238095238093
1498	36	4	2	Friday	summer	yes	No	Tier 2	summer	2056	5/1/2020	117.0	53033011700	0	0.000972763	0.5
1499	37	1	0	Sunday	summer	yes	Yes	Tier 2	summer	1861	5/1/2020	117.0	53033011700	0	0.0	0.0
1500	1	4	2	Friday	spring	no	No	Tier 1	not_summer	1063	5/1/2020	118.0	53033011800	0	0.001881468	0.5
1501	2	28	7	Friday	spring	no	No	Tier 1	not_summer	2895	5/1/2020	118.0	53033011800	0	0.002417962	0.25
1502	3	109	84	Sunday	spring	no	Yes	Tier 1	not_summer	2005	5/1/2020	118.0	53033011800	0	0.041895262	0.7706422018348624
1503	4	17	14	Friday	spring	no	No	Tier 1	not_summer	2207	5/1/2020	118.0	53033011800	0	0.006343453	0.8235294117647058
1504	6	15	4	Friday	summer	no	No	Tier 1	summer	1895	5/1/2020	118.0	53033011800	0	0.002110818	0.26666666666666666
1505	7	49	32	Friday	summer	no	No	Tier 1	summer	1824	5/1/2020	118.0	53033011800	0	0.01754386	0.6530612244897959
1506	8	14	7	Sunday	summer	no	Yes	Tier 1	summer	2052	5/1/2020	118.0	53033011800	0	0.003411306	0.5
1507	9	12	4	Friday	summer	no	No	Tier 1	summer	1865	5/1/2020	118.0	53033011800	0	0.002144772	0.3333333333333333
1508	10	2	2	Wednesday	fall	no	No	Tier 1	not_summer	2184	5/1/2020	118.0	53033011800	0	0.000915751	1.0
1509	12	160	94	Saturday	fall	no	Yes	Tier 1	not_summer	2232	5/1/2020	118.0	53033011800	0	0.042114695	0.5875
1510	13	21	12	Friday	fall	no	No	Tier 1	not_summer	1739	5/1/2020	118.0	53033011800	0	0.006900518	0.5714285714285714
1511	15	2	0	Tuesday	winter	no	No	Tier 1	not_summer	1437	5/1/2020	118.0	53033011800	0	0.0	0.0
1512	17	3	0	Wednesday	winter	no	No	Tier 1	not_summer	2064	5/1/2020	118.0	53033011800	0	0.0	0.0
1513	18	53	45	Friday	spring	no	No	Tier 1	not_summer	2568	5/1/2020	118.0	53033011800	0	0.017523364	0.8490566037735849
1514	19	22	9	Friday	spring	yes	No	Tier 1	not_summer	2534	5/1/2020	118.0	53033011800	0	0.003551697	0.4090909090909091
1515	20	25	11	Friday	spring	yes	No	Tier 1	not_summer	2547	5/1/2020	118.0	53033011800	0	0.004318806	0.44
1516	21	4	3	Friday	spring	yes	No	Tier 1	not_summer	2477	5/1/2020	118.0	53033011800	0	0.001211143	0.75
1517	22	10	8	Sunday	spring	yes	Yes	Tier 1	not_summer	1922	5/1/2020	118.0	53033011800	0	0.004162331	0.8
1518	23	28	11	Friday	summer	yes	No	Tier 1	summer	2011	5/1/2020	118.0	53033011800	0	0.005469915	0.39285714285714285
1519	24	2	0	Friday	summer	yes	No	Tier 1	summer	2426	5/1/2020	118.0	53033011800	0	0.0	0.0
1520	25	2	1	Friday	summer	yes	No	Tier 1	summer	2644	5/1/2020	118.0	53033011800	0	0.000378215	0.5
1521	26	1	0	Friday	fall	yes	No	Tier 1	not_summer	1875	5/1/2020	118.0	53033011800	0	0.0	0.0
1522	27	18	11	Friday	fall	yes	No	Tier 1	not_summer	2023	5/1/2020	118.0	53033011800	0	0.005437469	0.6111111111111112
1523	28	25	15	Friday	winter	yes	No	Tier 1	not_summer	2466	5/1/2020	118.0	53033011800	0	0.006082725	0.6
1524	30	11	3	Wednesday	winter	yes	No	Tier 1	not_summer	2329	5/1/2020	118.0	53033011800	0	0.001288106	0.2727272727272727
1525	31	5	4	Friday	spring	yes	No	Tier 1	not_summer	2273	5/1/2020	118.0	53033011800	0	0.001759789	0.8
1526	32	12	11	Friday	summer	yes	No	Tier 1	summer	2256	5/1/2020	118.0	53033011800	0	0.004875887	0.9166666666666666
1527	33	16	7	Friday	fall	yes	No	Tier 1	not_summer	828	5/1/2020	118.0	53033011800	0	0.008454106	0.4375
1528	34	21	16	Friday	winter	yes	No	Tier 1	not_summer	2476	5/1/2020	118.0	53033011800	0	0.006462036	0.7619047619047619
1529	35	6	1	Friday	spring	yes	No	Tier 1	not_summer	2217	5/1/2020	118.0	53033011800	0	0.00045106	0.16666666666666666
1530	36	41	29	Friday	summer	yes	No	Tier 1	summer	2786	5/1/2020	118.0	53033011800	0	0.010409189	0.7073170731707317
1531	37	66	26	Sunday	summer	yes	Yes	Tier 1	summer	2359	5/1/2020	118.0	53033011800	0	0.011021619	0.3939393939393939
