# Supplementary material for: Outdoor social distancing behaviors changed during a pandemic: A longitudinal analysis using street view imagery
Source: PLoS One. 2024 Dec 5;19(12):e0315132. doi: 10.1371/journal.pone.0315132 (PMC11620612; doi:10.1371/journal.pone.0315132)
Supplement: S3 Dataset — (CSV) [file pone.0315132.s004.csv]

	Run	Count	Short_Count	Prop_Short	weekday	season	vaccine	weekend	Income_Bracket	season2	Total_Images	Date	Tract	TractID	MoreThan55White	Short_per_Image
0	1	16.0	2.0	0.125	Friday	spring	no	No	Tier 1	not_summer	522	05/01/2020	12.0	53033001200.0	1	0.003831417624521
1	2	1.0	0.0	0.0	Friday	spring	no	No	Tier 1	not_summer	991	05/01/2020	12.0	53033001200.0	1	0.0
2	3	1.0	1.0	1.0	Sunday	spring	no	Yes	Tier 1	not_summer	1063	05/01/2020	12.0	53033001200.0	1	0.0009407337723424
3	5	1.0	0.0	0.0	Thursday	spring	no	No	Tier 1	not_summer	1047	05/01/2020	12.0	53033001200.0	1	0.0
4	6	12.0	0.0	0.0	Friday	summer	no	No	Tier 1	summer	1039	05/01/2020	12.0	53033001200.0	1	0.0
5	7	3.0	2.0	0.6666666666666666	Friday	summer	no	No	Tier 1	summer	1069	05/01/2020	12.0	53033001200.0	1	0.0018709073900841
6	9	19.0	4.0	0.2105263157894736	Friday	summer	no	No	Tier 1	summer	1053	05/01/2020	12.0	53033001200.0	1	0.0037986704653371
7	13	1.0	0.0	0.0	Friday	fall	no	No	Tier 1	not_summer	1073	05/01/2020	12.0	53033001200.0	1	0.0
8	17	4.0	1.0	0.25	Wednesday	winter	no	No	Tier 1	not_summer	947	05/01/2020	12.0	53033001200.0	1	0.0010559662090813
9	18	2.0	0.0	0.0	Friday	spring	no	No	Tier 1	not_summer	1027	05/01/2020	12.0	53033001200.0	1	0.0
10	19	10.0	0.0	0.0	Friday	spring	yes	No	Tier 1	not_summer	1271	05/01/2020	12.0	53033001200.0	1	0.0
11	20	2.0	2.0	1.0	Friday	spring	yes	No	Tier 1	not_summer	1167	05/01/2020	12.0	53033001200.0	1	0.001713796058269
12	22	17.0	7.0	0.4117647058823529	Sunday	spring	yes	Yes	Tier 1	not_summer	1052	05/01/2020	12.0	53033001200.0	1	0.0066539923954372
13	23	88.0	60.0	0.6818181818181818	Friday	summer	yes	No	Tier 1	summer	1137	05/01/2020	12.0	53033001200.0	1	0.0527704485488126
14	24	25.0	7.0	0.28	Friday	summer	yes	No	Tier 1	summer	1284	05/01/2020	12.0	53033001200.0	1	0.0054517133956386
15	25	4.0	1.0	0.25	Friday	summer	yes	No	Tier 1	summer	1322	05/01/2020	12.0	53033001200.0	1	0.0007564296520423
16	26	35.0	0.0	0.0	Friday	fall	yes	No	Tier 1	not_summer	1221	05/01/2020	12.0	53033001200.0	1	0.0
17	27	26.0	4.0	0.1538461538461538	Friday	fall	yes	No	Tier 1	not_summer	1278	05/01/2020	12.0	53033001200.0	1	0.0031298904538341
18	28	44.0	15.0	0.3409090909090909	Friday	winter	yes	No	Tier 1	not_summer	1231	05/01/2020	12.0	53033001200.0	1	0.0121852152721364
19	29	23.0	3.0	0.1304347826086956	Friday	winter	yes	No	Tier 1	not_summer	1384	05/01/2020	12.0	53033001200.0	1	0.0021676300578034
20	30	10.0	2.0	0.2	Wednesday	winter	yes	No	Tier 1	not_summer	1153	05/01/2020	12.0	53033001200.0	1	0.0017346053772766
21	31	2.0	0.0	0.0	Friday	spring	yes	No	Tier 1	not_summer	1280	05/01/2020	12.0	53033001200.0	1	0.0
22	32	22.0	2.0	0.0909090909090909	Friday	summer	yes	No	Tier 1	summer	1091	05/01/2020	12.0	53033001200.0	1	0.0018331805682859
23	35	4.0	1.0	0.25	Friday	spring	yes	No	Tier 1	not_summer	1170	05/01/2020	12.0	53033001200.0	1	0.0008547008547008
24	36	2.0	1.0	0.5	Friday	summer	yes	No	Tier 1	summer	1149	05/01/2020	12.0	53033001200.0	1	0.000870322019147
25	37	17.0	9.0	0.5294117647058824	Sunday	summer	yes	Yes	Tier 1	summer	1119	05/01/2020	12.0	53033001200.0	1	0.0080428954423592
26	1	9.0	4.0	0.4444444444444444	Friday	spring	no	No	Tier 2	not_summer	710	05/01/2020	47.0	53033004700.0	1	0.0056338028169014
27	2	2.0	1.0	0.5	Friday	spring	no	No	Tier 2	not_summer	2039	05/01/2020	47.0	53033004700.0	1	0.0004904364884747
28	3	76.0	36.0	0.4736842105263157	Sunday	spring	no	Yes	Tier 2	not_summer	1601	05/01/2020	47.0	53033004700.0	1	0.0224859462835727
29	4	24.0	5.0	0.2083333333333333	Friday	spring	no	No	Tier 2	not_summer	1622	05/01/2020	47.0	53033004700.0	1	0.00308261405672
30	5	35.0	6.0	0.1714285714285714	Thursday	spring	no	No	Tier 2	not_summer	1775	05/01/2020	47.0	53033004700.0	1	0.0033802816901408
31	6	20.0	5.0	0.25	Friday	summer	no	No	Tier 2	summer	1891	05/01/2020	47.0	53033004700.0	1	0.002644103648863
32	7	91.0	24.0	0.2637362637362637	Friday	summer	no	No	Tier 2	summer	1956	05/01/2020	47.0	53033004700.0	1	0.0122699386503067
33	9	150.0	70.0	0.4666666666666667	Friday	summer	no	No	Tier 2	summer	1870	05/01/2020	47.0	53033004700.0	1	0.0374331550802139
34	10	10.0	10.0	1.0	Wednesday	fall	no	No	Tier 2	not_summer	1815	05/01/2020	47.0	53033004700.0	1	0.0055096418732782
35	13	10.0	2.0	0.2	Friday	fall	no	No	Tier 2	not_summer	1865	05/01/2020	47.0	53033004700.0	1	0.0010723860589812
36	15	9.0	1.0	0.1111111111111111	Tuesday	winter	no	No	Tier 2	not_summer	1648	05/01/2020	47.0	53033004700.0	1	0.0006067961165048
37	16	3.0	0.0	0.0	Wednesday	winter	no	No	Tier 2	not_summer	1891	05/01/2020	47.0	53033004700.0	1	0.0
38	17	39.0	15.0	0.3846153846153846	Wednesday	winter	no	No	Tier 2	not_summer	1799	05/01/2020	47.0	53033004700.0	1	0.0083379655364091
39	18	3.0	0.0	0.0	Friday	spring	no	No	Tier 2	not_summer	2018	05/01/2020	47.0	53033004700.0	1	0.0
40	19	81.0	48.0	0.5925925925925926	Friday	spring	yes	No	Tier 2	not_summer	1802	05/01/2020	47.0	53033004700.0	1	0.0266370699223085
41	20	3.0	3.0	1.0	Friday	spring	yes	No	Tier 2	not_summer	2607	05/01/2020	47.0	53033004700.0	1	0.001150747986191
42	21	20.0	19.0	0.95	Friday	spring	yes	No	Tier 2	not_summer	1852	05/01/2020	47.0	53033004700.0	1	0.0102591792656587
43	22	3.0	2.0	0.6666666666666666	Sunday	spring	yes	Yes	Tier 2	not_summer	1824	05/01/2020	47.0	53033004700.0	1	0.0010964912280701
44	24	20.0	1.0	0.05	Friday	summer	yes	No	Tier 2	summer	2480	05/01/2020	47.0	53033004700.0	1	0.0004032258064516
45	25	7.0	5.0	0.7142857142857143	Friday	summer	yes	No	Tier 2	summer	2379	05/01/2020	47.0	53033004700.0	1	0.0021017234131988
46	26	15.0	15.0	1.0	Friday	fall	yes	No	Tier 2	not_summer	1703	05/01/2020	47.0	53033004700.0	1	0.0088079859072225
47	27	15.0	4.0	0.2666666666666666	Friday	fall	yes	No	Tier 2	not_summer	2237	05/01/2020	47.0	53033004700.0	1	0.0017881090746535
48	28	91.0	72.0	0.7912087912087912	Friday	winter	yes	No	Tier 2	not_summer	1711	05/01/2020	47.0	53033004700.0	1	0.0420806545879602
49	29	26.0	20.0	0.7692307692307693	Friday	winter	yes	No	Tier 2	not_summer	2062	05/01/2020	47.0	53033004700.0	1	0.0096993210475266
50	30	1.0	1.0	1.0	Wednesday	winter	yes	No	Tier 2	not_summer	1708	05/01/2020	47.0	53033004700.0	1	0.0005854800936768
51	31	90.0	40.0	0.4444444444444444	Friday	spring	yes	No	Tier 2	not_summer	1902	05/01/2020	47.0	53033004700.0	1	0.021030494216614
52	32	1.0	0.0	0.0	Friday	summer	yes	No	Tier 2	summer	1966	05/01/2020	47.0	53033004700.0	1	0.0
53	33	1.0	0.0	0.0	Friday	fall	yes	No	Tier 2	not_summer	776	05/01/2020	47.0	53033004700.0	1	0.0
54	34	37.0	11.0	0.2972972972972973	Friday	winter	yes	No	Tier 2	not_summer	2009	05/01/2020	47.0	53033004700.0	1	0.0054753608760577
55	36	54.0	20.0	0.3703703703703703	Friday	summer	yes	No	Tier 2	summer	2146	05/01/2020	47.0	53033004700.0	1	0.0093196644920782
56	37	33.0	29.0	0.8787878787878788	Sunday	summer	yes	Yes	Tier 2	summer	1818	05/01/2020	47.0	53033004700.0	1	0.0159515951595159
57	1	1.0	0.0	0.0	Friday	spring	no	No	Tier 1	not_summer	993	05/01/2020	53.02	53033005302.0	0	0.0
58	3	4.0	4.0	1.0	Sunday	spring	no	Yes	Tier 1	not_summer	2475	05/01/2020	53.02	53033005302.0	0	0.0016161616161616
59	4	4.0	1.0	0.25	Friday	spring	no	No	Tier 1	not_summer	2538	05/01/2020	53.02	53033005302.0	0	0.0003940110323089
60	6	32.0	25.0	0.78125	Friday	summer	no	No	Tier 1	summer	2978	05/01/2020	53.02	53033005302.0	0	0.0083948959032908
61	7	1.0	0.0	0.0	Friday	summer	no	No	Tier 1	summer	2731	05/01/2020	53.02	53033005302.0	0	0.0
62	15	1.0	0.0	0.0	Tuesday	winter	no	No	Tier 1	not_summer	2842	05/01/2020	53.02	53033005302.0	0	0.0
63	24	4.0	0.0	0.0	Friday	summer	yes	No	Tier 1	summer	4133	05/01/2020	53.02	53033005302.0	0	0.0
64	27	1.0	0.0	0.0	Friday	fall	yes	No	Tier 1	not_summer	3211	05/01/2020	53.02	53033005302.0	0	0.0
65	32	2.0	1.0	0.5	Friday	summer	yes	No	Tier 1	summer	2804	05/01/2020	53.02	53033005302.0	0	0.0003566333808844
66	34	11.0	10.0	0.9090909090909092	Friday	winter	yes	No	Tier 1	not_summer	3019	05/01/2020	53.02	53033005302.0	0	0.003312355084465
67	35	9.0	8.0	0.8888888888888888	Friday	spring	yes	No	Tier 1	not_summer	3105	05/01/2020	53.02	53033005302.0	0	0.0025764895330112
68	36	2.0	0.0	0.0	Friday	summer	yes	No	Tier 1	summer	3234	05/01/2020	53.02	53033005302.0	0	0.0
69	1	28.0	4.0	0.1428571428571428	Friday	spring	no	No	Tier 2	not_summer	381	05/01/2020	66.0	53033006600.0	1	0.0104986876640419
70	2	16.0	14.0	0.875	Friday	spring	no	No	Tier 2	not_summer	1081	05/01/2020	66.0	53033006600.0	1	0.0129509713228492
71	3	7.0	0.0	0.0	Sunday	spring	no	Yes	Tier 2	not_summer	1037	05/01/2020	66.0	53033006600.0	1	0.0
72	4	168.0	45.0	0.2678571428571428	Friday	spring	no	No	Tier 2	not_summer	1045	05/01/2020	66.0	53033006600.0	1	0.0430622009569378
73	5	60.0	10.0	0.1666666666666666	Thursday	spring	no	No	Tier 2	not_summer	1229	05/01/2020	66.0	53033006600.0	1	0.0081366965012205
74	6	97.0	7.0	0.0721649484536082	Friday	summer	no	No	Tier 2	summer	1071	05/01/2020	66.0	53033006600.0	1	0.0065359477124183
75	7	26.0	2.0	0.0769230769230769	Friday	summer	no	No	Tier 2	summer	993	05/01/2020	66.0	53033006600.0	1	0.0020140986908358
76	8	60.0	34.0	0.5666666666666667	Sunday	summer	no	Yes	Tier 2	summer	963	05/01/2020	66.0	53033006600.0	1	0.0353063343717549
77	9	117.0	32.0	0.2735042735042735	Friday	summer	no	No	Tier 2	summer	1033	05/01/2020	66.0	53033006600.0	1	0.0309777347531461
78	10	144.0	57.0	0.3958333333333333	Wednesday	fall	no	No	Tier 2	not_summer	1349	05/01/2020	66.0	53033006600.0	1	0.0422535211267605
79	12	56.0	4.0	0.0714285714285714	Saturday	fall	no	Yes	Tier 2	not_summer	1183	05/01/2020	66.0	53033006600.0	1	0.0033812341504649
80	13	75.0	10.0	0.1333333333333333	Friday	fall	no	No	Tier 2	not_summer	1129	05/01/2020	66.0	53033006600.0	1	0.0088573959255978
81	14	5.0	1.0	0.2	Wednesday	winter	no	No	Tier 2	not_summer	1283	05/01/2020	66.0	53033006600.0	1	0.0007794232268121
82	15	3.0	0.0	0.0	Tuesday	winter	no	No	Tier 2	not_summer	1248	05/01/2020	66.0	53033006600.0	1	0.0
83	16	62.0	8.0	0.1290322580645161	Wednesday	winter	no	No	Tier 2	not_summer	1251	05/01/2020	66.0	53033006600.0	1	0.0063948840927258
84	17	4.0	3.0	0.75	Wednesday	winter	no	No	Tier 2	not_summer	1117	05/01/2020	66.0	53033006600.0	1	0.0026857654431512
85	18	52.0	14.0	0.2692307692307692	Friday	spring	no	No	Tier 2	not_summer	1136	05/01/2020	66.0	53033006600.0	1	0.0123239436619718
86	19	24.0	9.0	0.375	Friday	spring	yes	No	Tier 2	not_summer	1124	05/01/2020	66.0	53033006600.0	1	0.0080071174377224
87	20	48.0	6.0	0.125	Friday	spring	yes	No	Tier 2	not_summer	1347	05/01/2020	66.0	53033006600.0	1	0.0044543429844097
88	21	10.0	6.0	0.6	Friday	spring	yes	No	Tier 2	not_summer	1160	05/01/2020	66.0	53033006600.0	1	0.0051724137931034
89	22	68.0	68.0	1.0	Sunday	spring	yes	Yes	Tier 2	not_summer	1254	05/01/2020	66.0	53033006600.0	1	0.0542264752791068
90	23	98.0	54.0	0.5510204081632653	Friday	summer	yes	No	Tier 2	summer	1595	05/01/2020	66.0	53033006600.0	1	0.0338557993730407
91	24	71.0	17.0	0.2394366197183098	Friday	summer	yes	No	Tier 2	summer	1226	05/01/2020	66.0	53033006600.0	1	0.0138662316476345
92	25	32.0	3.0	0.09375	Friday	summer	yes	No	Tier 2	summer	1004	05/01/2020	66.0	53033006600.0	1	0.0029880478087649
93	26	12.0	2.0	0.1666666666666666	Friday	fall	yes	No	Tier 2	not_summer	1112	05/01/2020	66.0	53033006600.0	1	0.0017985611510791
94	27	7.0	2.0	0.2857142857142857	Friday	fall	yes	No	Tier 2	not_summer	1153	05/01/2020	66.0	53033006600.0	1	0.0017346053772766
95	28	42.0	14.0	0.3333333333333333	Friday	winter	yes	No	Tier 2	not_summer	1252	05/01/2020	66.0	53033006600.0	1	0.011182108626198
96	29	142.0	26.0	0.1830985915492957	Friday	winter	yes	No	Tier 2	not_summer	1228	05/01/2020	66.0	53033006600.0	1	0.021172638436482
97	30	12.0	1.0	0.0833333333333333	Wednesday	winter	yes	No	Tier 2	not_summer	1130	05/01/2020	66.0	53033006600.0	1	0.0008849557522123
98	31	63.0	39.0	0.6190476190476191	Friday	spring	yes	No	Tier 2	not_summer	1223	05/01/2020	66.0	53033006600.0	1	0.0318887980376124
99	32	64.0	18.0	0.28125	Friday	summer	yes	No	Tier 2	summer	1187	05/01/2020	66.0	53033006600.0	1	0.0151642796967144
100	33	4.0	1.0	0.25	Friday	fall	yes	No	Tier 2	not_summer	365	05/01/2020	66.0	53033006600.0	1	0.0027397260273972
101	34	23.0	5.0	0.217391304347826	Friday	winter	yes	No	Tier 2	not_summer	1133	05/01/2020	66.0	53033006600.0	1	0.0044130626654898
102	35	60.0	16.0	0.2666666666666666	Friday	spring	yes	No	Tier 2	not_summer	1357	05/01/2020	66.0	53033006600.0	1	0.0117907148120854
103	36	47.0	3.0	0.0638297872340425	Friday	summer	yes	No	Tier 2	summer	1304	05/01/2020	66.0	53033006600.0	1	0.0023006134969325
104	37	32.0	12.0	0.375	Sunday	summer	yes	Yes	Tier 2	summer	1132	05/01/2020	66.0	53033006600.0	1	0.0106007067137809
105	2	48.0	3.0	0.0625	Friday	spring	no	No	Tier 1	not_summer	1603	05/08/2020	75.0	53033007500.0	1	0.0018714909544603
106	3	57.0	17.0	0.2982456140350877	Sunday	spring	no	Yes	Tier 1	not_summer	1591	05/08/2020	75.0	53033007500.0	1	0.0106851037083595
107	4	213.0	13.0	0.0610328638497652	Friday	spring	no	No	Tier 1	not_summer	1599	05/08/2020	75.0	53033007500.0	1	0.008130081300813
108	5	45.0	6.0	0.1333333333333333	Thursday	spring	no	No	Tier 1	not_summer	1903	05/08/2020	75.0	53033007500.0	1	0.0031529164477141
109	6	204.0	40.0	0.196078431372549	Friday	summer	no	No	Tier 1	summer	2131	05/08/2020	75.0	53033007500.0	1	0.01877053026748
110	7	26.0	14.0	0.5384615384615384	Friday	summer	no	No	Tier 1	summer	1800	05/08/2020	75.0	53033007500.0	1	0.0077777777777777
111	8	41.0	3.0	0.073170731707317	Sunday	summer	no	Yes	Tier 1	summer	1632	05/08/2020	75.0	53033007500.0	1	0.0018382352941176
112	9	43.0	3.0	0.0697674418604651	Friday	summer	no	No	Tier 1	summer	2114	05/08/2020	75.0	53033007500.0	1	0.0014191106906338
113	10	315.0	56.0	0.1777777777777777	Wednesday	fall	no	No	Tier 1	not_summer	1789	05/08/2020	75.0	53033007500.0	1	0.0313024035774175
114	12	75.0	24.0	0.32	Saturday	fall	no	Yes	Tier 1	not_summer	1497	05/08/2020	75.0	53033007500.0	1	0.0160320641282565
115	13	125.0	19.0	0.152	Friday	fall	no	No	Tier 1	not_summer	1556	05/08/2020	75.0	53033007500.0	1	0.012210796915167
116	14	6.0	0.0	0.0	Wednesday	winter	no	No	Tier 1	not_summer	1970	05/08/2020	75.0	53033007500.0	1	0.0
117	15	6.0	3.0	0.5	Tuesday	winter	no	No	Tier 1	not_summer	1717	05/08/2020	75.0	53033007500.0	1	0.0017472335468841
118	16	94.0	18.0	0.1914893617021276	Wednesday	winter	no	No	Tier 1	not_summer	2158	05/08/2020	75.0	53033007500.0	1	0.0083410565338276
119	17	34.0	14.0	0.4117647058823529	Wednesday	winter	no	No	Tier 1	not_summer	1808	05/08/2020	75.0	53033007500.0	1	0.0077433628318584
120	18	23.0	1.0	0.0434782608695652	Friday	spring	no	No	Tier 1	not_summer	1858	05/08/2020	75.0	53033007500.0	1	0.0005382131324004
121	19	44.0	12.0	0.2727272727272727	Friday	spring	yes	No	Tier 1	not_summer	1745	05/08/2020	75.0	53033007500.0	1	0.0068767908309455
122	20	161.0	34.0	0.2111801242236025	Friday	spring	yes	No	Tier 1	not_summer	2118	05/08/2020	75.0	53033007500.0	1	0.0160528800755429
123	21	140.0	28.0	0.2	Friday	spring	yes	No	Tier 1	not_summer	1859	05/08/2020	75.0	53033007500.0	1	0.0150618612157073
124	22	31.0	11.0	0.3548387096774194	Sunday	spring	yes	Yes	Tier 1	not_summer	1837	05/08/2020	75.0	53033007500.0	1	0.0059880239520958
125	23	56.0	27.0	0.4821428571428571	Friday	summer	yes	No	Tier 1	summer	1797	05/08/2020	75.0	53033007500.0	1	0.015025041736227
126	24	146.0	60.0	0.410958904109589	Friday	summer	yes	No	Tier 1	summer	1769	05/08/2020	75.0	53033007500.0	1	0.0339174674957603
127	25	33.0	6.0	0.1818181818181818	Friday	summer	yes	No	Tier 1	summer	1677	05/08/2020	75.0	53033007500.0	1	0.0035778175313059
128	26	54.0	3.0	0.0555555555555555	Friday	fall	yes	No	Tier 1	not_summer	1683	05/08/2020	75.0	53033007500.0	1	0.0017825311942959
129	27	61.0	52.0	0.8524590163934426	Friday	fall	yes	No	Tier 1	not_summer	1913	05/08/2020	75.0	53033007500.0	1	0.0271824359644537
130	28	48.0	5.0	0.1041666666666666	Friday	winter	yes	No	Tier 1	not_summer	1940	05/08/2020	75.0	53033007500.0	1	0.0025773195876288
131	29	37.0	8.0	0.2162162162162162	Friday	winter	yes	No	Tier 1	not_summer	1927	05/08/2020	75.0	53033007500.0	1	0.0041515308770108
132	30	80.0	14.0	0.175	Wednesday	winter	yes	No	Tier 1	not_summer	1580	05/08/2020	75.0	53033007500.0	1	0.0088607594936708
133	31	17.0	0.0	0.0	Friday	spring	yes	No	Tier 1	not_summer	1706	05/08/2020	75.0	53033007500.0	1	0.0
134	32	125.0	15.0	0.12	Friday	summer	yes	No	Tier 1	summer	2070	05/08/2020	75.0	53033007500.0	1	0.0072463768115942
135	33	20.0	5.0	0.25	Friday	fall	yes	No	Tier 1	not_summer	608	05/08/2020	75.0	53033007500.0	1	0.0082236842105263
136	34	60.0	5.0	0.0833333333333333	Friday	winter	yes	No	Tier 1	not_summer	1770	05/08/2020	75.0	53033007500.0	1	0.0028248587570621
137	35	48.0	8.0	0.1666666666666666	Friday	spring	yes	No	Tier 1	not_summer	1872	05/08/2020	75.0	53033007500.0	1	0.0042735042735042
138	36	133.0	47.0	0.3533834586466165	Friday	summer	yes	No	Tier 1	summer	2377	05/08/2020	75.0	53033007500.0	1	0.0197728228859907
139	37	5.0	0.0	0.0	Sunday	summer	yes	Yes	Tier 1	summer	1844	05/08/2020	75.0	53033007500.0	1	0.0
140	2	2.0	1.0	0.5	Friday	spring	no	No	Tier 2	not_summer	1268	05/01/2020	76.0	53033007600.0	1	0.000788643533123
141	4	189.0	23.0	0.1216931216931216	Friday	spring	no	No	Tier 2	not_summer	1213	05/01/2020	76.0	53033007600.0	1	0.0189612530915086
142	5	19.0	5.0	0.2631578947368421	Thursday	spring	no	No	Tier 2	not_summer	1197	05/01/2020	76.0	53033007600.0	1	0.0041771094402673
143	6	133.0	18.0	0.1353383458646616	Friday	summer	no	No	Tier 2	summer	2230	05/01/2020	76.0	53033007600.0	1	0.0080717488789237
144	7	376.0	60.0	0.1595744680851064	Friday	summer	no	No	Tier 2	summer	1457	05/01/2020	76.0	53033007600.0	1	0.0411805078929306
145	8	97.0	10.0	0.1030927835051546	Sunday	summer	no	Yes	Tier 2	summer	1413	05/01/2020	76.0	53033007600.0	1	0.0070771408351026
146	9	254.0	29.0	0.1141732283464567	Friday	summer	no	No	Tier 2	summer	1187	05/01/2020	76.0	53033007600.0	1	0.0244313395113732
147	10	274.0	142.0	0.5182481751824818	Wednesday	fall	no	No	Tier 2	not_summer	1330	05/01/2020	76.0	53033007600.0	1	0.106766917293233
148	12	77.0	16.0	0.2077922077922078	Saturday	fall	no	Yes	Tier 2	not_summer	1445	05/01/2020	76.0	53033007600.0	1	0.0110726643598615
149	13	143.0	18.0	0.1258741258741259	Friday	fall	no	No	Tier 2	not_summer	1287	05/01/2020	76.0	53033007600.0	1	0.0139860139860139
150	14	3.0	0.0	0.0	Wednesday	winter	no	No	Tier 2	not_summer	1342	05/01/2020	76.0	53033007600.0	1	0.0
151	15	17.0	6.0	0.3529411764705882	Tuesday	winter	no	No	Tier 2	not_summer	1332	05/01/2020	76.0	53033007600.0	1	0.0045045045045045
152	16	60.0	13.0	0.2166666666666666	Wednesday	winter	no	No	Tier 2	not_summer	1442	05/01/2020	76.0	53033007600.0	1	0.0090152565880721
153	17	54.0	19.0	0.3518518518518518	Wednesday	winter	no	No	Tier 2	not_summer	1415	05/01/2020	76.0	53033007600.0	1	0.0134275618374558
154	19	33.0	10.0	0.303030303030303	Friday	spring	yes	No	Tier 2	not_summer	1409	05/01/2020	76.0	53033007600.0	1	0.0070972320794889
155	20	40.0	12.0	0.3	Friday	spring	yes	No	Tier 2	not_summer	1260	05/01/2020	76.0	53033007600.0	1	0.0095238095238095
156	21	69.0	25.0	0.3623188405797101	Friday	spring	yes	No	Tier 2	not_summer	1199	05/01/2020	76.0	53033007600.0	1	0.0208507089241034
157	22	33.0	16.0	0.4848484848484848	Sunday	spring	yes	Yes	Tier 2	not_summer	1437	05/01/2020	76.0	53033007600.0	1	0.011134307585247
158	23	42.0	19.0	0.4523809523809524	Friday	summer	yes	No	Tier 2	summer	1392	05/01/2020	76.0	53033007600.0	1	0.0136494252873563
159	24	47.0	16.0	0.3404255319148936	Friday	summer	yes	No	Tier 2	summer	1230	05/01/2020	76.0	53033007600.0	1	0.0130081300813008
160	25	32.0	4.0	0.125	Friday	summer	yes	No	Tier 2	summer	1376	05/01/2020	76.0	53033007600.0	1	0.002906976744186
161	26	93.0	18.0	0.1935483870967742	Friday	fall	yes	No	Tier 2	not_summer	1337	05/01/2020	76.0	53033007600.0	1	0.0134629768137621
162	27	14.0	14.0	1.0	Friday	fall	yes	No	Tier 2	not_summer	1498	05/01/2020	76.0	53033007600.0	1	0.0093457943925233
163	28	8.0	1.0	0.125	Friday	winter	yes	No	Tier 2	not_summer	1288	05/01/2020	76.0	53033007600.0	1	0.0007763975155279
164	29	23.0	17.0	0.7391304347826086	Friday	winter	yes	No	Tier 2	not_summer	1447	05/01/2020	76.0	53033007600.0	1	0.0117484450587422
165	30	218.0	50.0	0.2293577981651376	Wednesday	winter	yes	No	Tier 2	not_summer	1760	05/01/2020	76.0	53033007600.0	1	0.0284090909090909
166	31	91.0	24.0	0.2637362637362637	Friday	spring	yes	No	Tier 2	not_summer	1604	05/01/2020	76.0	53033007600.0	1	0.0149625935162094
167	33	11.0	0.0	0.0	Friday	fall	yes	No	Tier 2	not_summer	357	05/01/2020	76.0	53033007600.0	1	0.0
168	34	136.0	22.0	0.1617647058823529	Friday	winter	yes	No	Tier 2	not_summer	1398	05/01/2020	76.0	53033007600.0	1	0.0157367668097281
169	35	66.0	29.0	0.4393939393939394	Friday	spring	yes	No	Tier 2	not_summer	1577	05/01/2020	76.0	53033007600.0	1	0.0183893468611287
170	36	145.0	55.0	0.3793103448275862	Friday	summer	yes	No	Tier 2	summer	1528	05/01/2020	76.0	53033007600.0	1	0.0359947643979057
171	2	130.0	53.0	0.4076923076923077	Friday	spring	no	No	Tier 2	not_summer	465	05/01/2020	82.0	53033008200.0	1	0.1139784946236559
172	3	80.0	32.0	0.4	Sunday	spring	no	Yes	Tier 2	not_summer	490	05/01/2020	82.0	53033008200.0	1	0.0653061224489796
173	4	135.0	24.0	0.1777777777777777	Friday	spring	no	No	Tier 2	not_summer	448	05/01/2020	82.0	53033008200.0	1	0.0535714285714285
174	5	53.0	12.0	0.2264150943396226	Thursday	spring	no	No	Tier 2	not_summer	505	05/01/2020	82.0	53033008200.0	1	0.0237623762376237
175	6	338.0	51.0	0.150887573964497	Friday	summer	no	No	Tier 2	summer	513	05/01/2020	82.0	53033008200.0	1	0.0994152046783625
176	7	191.0	46.0	0.2408376963350785	Friday	summer	no	No	Tier 2	summer	485	05/01/2020	82.0	53033008200.0	1	0.0948453608247422
177	8	3.0	0.0	0.0	Sunday	summer	no	Yes	Tier 2	summer	651	05/01/2020	82.0	53033008200.0	1	0.0
178	9	72.0	14.0	0.1944444444444444	Friday	summer	no	No	Tier 2	summer	366	05/01/2020	82.0	53033008200.0	1	0.0382513661202185
179	10	227.0	74.0	0.3259911894273127	Wednesday	fall	no	No	Tier 2	not_summer	535	05/01/2020	82.0	53033008200.0	1	0.1383177570093458
180	12	51.0	33.0	0.6470588235294118	Saturday	fall	no	Yes	Tier 2	not_summer	438	05/01/2020	82.0	53033008200.0	1	0.0753424657534246
181	13	14.0	1.0	0.0714285714285714	Friday	fall	no	No	Tier 2	not_summer	518	05/01/2020	82.0	53033008200.0	1	0.0019305019305019
182	14	29.0	14.0	0.4827586206896552	Wednesday	winter	no	No	Tier 2	not_summer	525	05/01/2020	82.0	53033008200.0	1	0.0266666666666666
183	15	7.0	0.0	0.0	Tuesday	winter	no	No	Tier 2	not_summer	508	05/01/2020	82.0	53033008200.0	1	0.0
184	16	2.0	1.0	0.5	Wednesday	winter	no	No	Tier 2	not_summer	526	05/01/2020	82.0	53033008200.0	1	0.0019011406844106
185	17	8.0	4.0	0.5	Wednesday	winter	no	No	Tier 2	not_summer	518	05/01/2020	82.0	53033008200.0	1	0.0077220077220077
186	18	295.0	52.0	0.1762711864406779	Friday	spring	no	No	Tier 2	not_summer	504	05/01/2020	82.0	53033008200.0	1	0.1031746031746031
187	19	3.0	0.0	0.0	Friday	spring	yes	No	Tier 2	not_summer	480	05/01/2020	82.0	53033008200.0	1	0.0
188	20	389.0	105.0	0.2699228791773779	Friday	spring	yes	No	Tier 2	not_summer	556	05/01/2020	82.0	53033008200.0	1	0.1888489208633093
189	21	76.0	5.0	0.0657894736842105	Friday	spring	yes	No	Tier 2	not_summer	489	05/01/2020	82.0	53033008200.0	1	0.0102249488752556
190	22	111.0	72.0	0.6486486486486487	Sunday	spring	yes	Yes	Tier 2	not_summer	955	05/01/2020	82.0	53033008200.0	1	0.075392670157068
191	23	30.0	1.0	0.0333333333333333	Friday	summer	yes	No	Tier 2	summer	555	05/01/2020	82.0	53033008200.0	1	0.0018018018018018
192	24	128.0	54.0	0.421875	Friday	summer	yes	No	Tier 2	summer	558	05/01/2020	82.0	53033008200.0	1	0.0967741935483871
193	25	218.0	63.0	0.2889908256880734	Friday	summer	yes	No	Tier 2	summer	484	05/01/2020	82.0	53033008200.0	1	0.1301652892561983
194	26	45.0	6.0	0.1333333333333333	Friday	fall	yes	No	Tier 2	not_summer	537	05/01/2020	82.0	53033008200.0	1	0.0111731843575419
195	27	74.0	24.0	0.3243243243243243	Friday	fall	yes	No	Tier 2	not_summer	502	05/01/2020	82.0	53033008200.0	1	0.047808764940239
196	28	122.0	22.0	0.180327868852459	Friday	winter	yes	No	Tier 2	not_summer	605	05/01/2020	82.0	53033008200.0	1	0.0363636363636363
197	29	55.0	18.0	0.3272727272727272	Friday	winter	yes	No	Tier 2	not_summer	529	05/01/2020	82.0	53033008200.0	1	0.0340264650283553
198	30	104.0	18.0	0.173076923076923	Wednesday	winter	yes	No	Tier 2	not_summer	365	05/01/2020	82.0	53033008200.0	1	0.0493150684931506
199	31	122.0	36.0	0.2950819672131147	Friday	spring	yes	No	Tier 2	not_summer	571	05/01/2020	82.0	53033008200.0	1	0.063047285464098
200	32	269.0	34.0	0.1263940520446096	Friday	summer	yes	No	Tier 2	summer	574	05/01/2020	82.0	53033008200.0	1	0.0592334494773519
201	33	25.0	1.0	0.04	Friday	fall	yes	No	Tier 2	not_summer	162	05/01/2020	82.0	53033008200.0	1	0.0061728395061728
202	34	129.0	33.0	0.2558139534883721	Friday	winter	yes	No	Tier 2	not_summer	559	05/01/2020	82.0	53033008200.0	1	0.0590339892665474
203	35	88.0	15.0	0.1704545454545454	Friday	spring	yes	No	Tier 2	not_summer	567	05/01/2020	82.0	53033008200.0	1	0.0264550264550264
204	36	498.0	62.0	0.1244979919678714	Friday	summer	yes	No	Tier 2	summer	457	05/01/2020	82.0	53033008200.0	1	0.1356673960612691
205	37	97.0	9.0	0.0927835051546391	Sunday	summer	yes	Yes	Tier 2	summer	504	05/01/2020	82.0	53033008200.0	1	0.0178571428571428
206	3	4.0	4.0	1.0	Sunday	spring	no	Yes	Tier 1	not_summer	642	05/01/2020	83.0	53033008300.0	1	0.0062305295950155
207	5	1.0	0.0	0.0	Thursday	spring	no	No	Tier 1	not_summer	584	05/01/2020	83.0	53033008300.0	1	0.0
208	9	2.0	0.0	0.0	Friday	summer	no	No	Tier 1	summer	662	05/01/2020	83.0	53033008300.0	1	0.0
209	13	2.0	0.0	0.0	Friday	fall	no	No	Tier 1	not_summer	625	05/01/2020	83.0	53033008300.0	1	0.0
210	17	13.0	1.0	0.0769230769230769	Wednesday	winter	no	No	Tier 1	not_summer	752	05/01/2020	83.0	53033008300.0	1	0.0013297872340425
211	18	3.0	1.0	0.3333333333333333	Friday	spring	no	No	Tier 1	not_summer	622	05/01/2020	83.0	53033008300.0	1	0.0016077170418006
212	21	6.0	1.0	0.1666666666666666	Friday	spring	yes	No	Tier 1	not_summer	669	05/01/2020	83.0	53033008300.0	1	0.0014947683109118
213	22	4.0	1.0	0.25	Sunday	spring	yes	Yes	Tier 1	not_summer	1263	05/01/2020	83.0	53033008300.0	1	0.0007917656373713
214	24	14.0	2.0	0.1428571428571428	Friday	summer	yes	No	Tier 1	summer	699	05/01/2020	83.0	53033008300.0	1	0.0028612303290414
215	25	16.0	16.0	1.0	Friday	summer	yes	No	Tier 1	summer	809	05/01/2020	83.0	53033008300.0	1	0.0197775030902348
216	27	6.0	1.0	0.1666666666666666	Friday	fall	yes	No	Tier 1	not_summer	808	05/01/2020	83.0	53033008300.0	1	0.0012376237623762
217	28	63.0	23.0	0.365079365079365	Friday	winter	yes	No	Tier 1	not_summer	708	05/01/2020	83.0	53033008300.0	1	0.0324858757062146
218	30	44.0	11.0	0.25	Wednesday	winter	yes	No	Tier 1	not_summer	949	05/01/2020	83.0	53033008300.0	1	0.0115911485774499
219	35	70.0	25.0	0.3571428571428571	Friday	spring	yes	No	Tier 1	not_summer	884	05/01/2020	83.0	53033008300.0	1	0.0282805429864253
220	36	142.0	36.0	0.2535211267605634	Friday	summer	yes	No	Tier 1	summer	1037	05/01/2020	83.0	53033008300.0	1	0.034715525554484
221	37	94.0	9.0	0.0957446808510638	Sunday	summer	yes	Yes	Tier 1	summer	1082	05/01/2020	83.0	53033008300.0	1	0.0083179297597042
222	7	1.0	1.0	1.0	Friday	summer	no	No	Tier 1	summer	749	05/01/2020	84.0	53033008400.0	1	0.0013351134846461
223	2	22.0	18.0	0.8181818181818182	Friday	spring	no	No	Tier 1	not_summer	2153	05/01/2020	85.0	53033008500.0	1	0.0083604273107292
224	3	5.0	0.0	0.0	Sunday	spring	no	Yes	Tier 1	not_summer	1464	05/01/2020	85.0	53033008500.0	1	0.0
225	4	27.0	4.0	0.1481481481481481	Friday	spring	no	No	Tier 1	not_summer	1513	05/01/2020	85.0	53033008500.0	1	0.0026437541308658
226	5	1548.0	387.0	0.25	Thursday	spring	no	No	Tier 1	not_summer	1758	05/01/2020	85.0	53033008500.0	1	0.220136518771331
227	6	376.0	93.0	0.2473404255319149	Friday	summer	no	No	Tier 1	summer	1926	05/01/2020	85.0	53033008500.0	1	0.0482866043613707
228	7	1613.0	312.0	0.1934283942963422	Friday	summer	no	No	Tier 1	summer	2182	05/01/2020	85.0	53033008500.0	1	0.1429880843263061
229	8	123.0	71.0	0.5772357723577236	Sunday	summer	no	Yes	Tier 1	summer	1937	05/01/2020	85.0	53033008500.0	1	0.036654620547238
230	9	683.0	134.0	0.1961932650073206	Friday	summer	no	No	Tier 1	summer	1818	05/01/2020	85.0	53033008500.0	1	0.0737073707370737
231	10	95.0	35.0	0.3684210526315789	Wednesday	fall	no	No	Tier 1	not_summer	2322	05/01/2020	85.0	53033008500.0	1	0.0150732127476313
232	12	43.0	25.0	0.5813953488372093	Saturday	fall	no	Yes	Tier 1	not_summer	1918	05/01/2020	85.0	53033008500.0	1	0.0130344108446298
233	13	40.0	13.0	0.325	Friday	fall	no	No	Tier 1	not_summer	2232	05/01/2020	85.0	53033008500.0	1	0.0058243727598566
234	14	149.0	63.0	0.4228187919463087	Wednesday	winter	no	No	Tier 1	not_summer	2139	05/01/2020	85.0	53033008500.0	1	0.0294530154277699
235	15	64.0	26.0	0.40625	Tuesday	winter	no	No	Tier 1	not_summer	1951	05/01/2020	85.0	53033008500.0	1	0.0133264992311635
236	16	93.0	31.0	0.3333333333333333	Wednesday	winter	no	No	Tier 1	not_summer	2228	05/01/2020	85.0	53033008500.0	1	0.0139138240574506
237	17	165.0	50.0	0.303030303030303	Wednesday	winter	no	No	Tier 1	not_summer	1968	05/01/2020	85.0	53033008500.0	1	0.0254065040650406
238	18	46.0	4.0	0.0869565217391304	Friday	spring	no	No	Tier 1	not_summer	2184	05/01/2020	85.0	53033008500.0	1	0.0018315018315018
239	19	209.0	36.0	0.1722488038277512	Friday	spring	yes	No	Tier 1	not_summer	2138	05/01/2020	85.0	53033008500.0	1	0.0168381665107577
240	20	169.0	76.0	0.4497041420118343	Friday	spring	yes	No	Tier 1	not_summer	2508	05/01/2020	85.0	53033008500.0	1	0.0303030303030303
241	21	137.0	20.0	0.145985401459854	Friday	spring	yes	No	Tier 1	not_summer	2095	05/01/2020	85.0	53033008500.0	1	0.0095465393794749
242	22	16.0	8.0	0.5	Sunday	spring	yes	Yes	Tier 1	not_summer	2456	05/01/2020	85.0	53033008500.0	1	0.003257328990228
243	23	131.0	49.0	0.3740458015267175	Friday	summer	yes	No	Tier 1	summer	2425	05/01/2020	85.0	53033008500.0	1	0.0202061855670103
244	24	159.0	43.0	0.270440251572327	Friday	summer	yes	No	Tier 1	summer	2237	05/01/2020	85.0	53033008500.0	1	0.0192221725525257
245	26	441.0	208.0	0.4716553287981859	Friday	fall	yes	No	Tier 1	not_summer	1819	05/01/2020	85.0	53033008500.0	1	0.1143485431555799
246	27	273.0	116.0	0.4249084249084249	Friday	fall	yes	No	Tier 1	not_summer	2036	05/01/2020	85.0	53033008500.0	1	0.0569744597249508
247	28	54.0	21.0	0.3888888888888889	Friday	winter	yes	No	Tier 1	not_summer	2222	05/01/2020	85.0	53033008500.0	1	0.0094509450945094
248	29	55.0	27.0	0.4909090909090909	Friday	winter	yes	No	Tier 1	not_summer	2278	05/01/2020	85.0	53033008500.0	1	0.0118525021949078
249	30	94.0	30.0	0.3191489361702128	Wednesday	winter	yes	No	Tier 1	not_summer	2565	05/01/2020	85.0	53033008500.0	1	0.0116959064327485
250	31	316.0	91.0	0.2879746835443038	Friday	spring	yes	No	Tier 1	not_summer	2359	05/01/2020	85.0	53033008500.0	1	0.0385756676557863
251	32	107.0	8.0	0.0747663551401869	Friday	summer	yes	No	Tier 1	summer	2163	05/01/2020	85.0	53033008500.0	1	0.0036985668053629
252	33	42.0	14.0	0.3333333333333333	Friday	fall	yes	No	Tier 1	not_summer	705	05/01/2020	85.0	53033008500.0	1	0.0198581560283687
253	34	35.0	15.0	0.4285714285714285	Friday	winter	yes	No	Tier 1	not_summer	2199	05/01/2020	85.0	53033008500.0	1	0.0068212824010914
254	35	932.0	394.0	0.4227467811158798	Friday	spring	yes	No	Tier 1	not_summer	2236	05/01/2020	85.0	53033008500.0	1	0.1762075134168157
255	36	258.0	102.0	0.3953488372093023	Friday	summer	yes	No	Tier 1	summer	2615	05/01/2020	85.0	53033008500.0	1	0.0390057361376673
256	37	43.0	23.0	0.5348837209302325	Sunday	summer	yes	Yes	Tier 1	summer	2192	05/01/2020	85.0	53033008500.0	1	0.010492700729927
257	4	30.0	6.0	0.2	Friday	spring	no	No	Tier 2	not_summer	662	05/01/2020	87.0	53033008700.0	1	0.0090634441087613
258	6	24.0	13.0	0.5416666666666666	Friday	summer	no	No	Tier 2	summer	594	05/01/2020	87.0	53033008700.0	1	0.0218855218855218
259	8	2.0	0.0	0.0	Sunday	summer	no	Yes	Tier 2	summer	729	05/01/2020	87.0	53033008700.0	1	0.0
260	9	17.0	6.0	0.3529411764705882	Friday	summer	no	No	Tier 2	summer	756	05/01/2020	87.0	53033008700.0	1	0.0079365079365079
261	12	5.0	3.0	0.6	Saturday	fall	no	Yes	Tier 2	not_summer	670	05/01/2020	87.0	53033008700.0	1	0.0044776119402985
262	13	1.0	0.0	0.0	Friday	fall	no	No	Tier 2	not_summer	711	05/01/2020	87.0	53033008700.0	1	0.0
263	14	2.0	0.0	0.0	Wednesday	winter	no	No	Tier 2	not_summer	735	05/01/2020	87.0	53033008700.0	1	0.0
264	19	2.0	1.0	0.5	Friday	spring	yes	No	Tier 2	not_summer	747	05/01/2020	87.0	53033008700.0	1	0.001338688085676
265	20	3.0	3.0	1.0	Friday	spring	yes	No	Tier 2	not_summer	902	05/01/2020	87.0	53033008700.0	1	0.0033259423503325
266	21	1.0	0.0	0.0	Friday	spring	yes	No	Tier 2	not_summer	730	05/01/2020	87.0	53033008700.0	1	0.0
267	22	9.0	1.0	0.1111111111111111	Sunday	spring	yes	Yes	Tier 2	not_summer	861	05/01/2020	87.0	53033008700.0	1	0.0011614401858304
268	24	1.0	0.0	0.0	Friday	summer	yes	No	Tier 2	summer	971	05/01/2020	87.0	53033008700.0	1	0.0
269	26	4.0	0.0	0.0	Friday	fall	yes	No	Tier 2	not_summer	821	05/01/2020	87.0	53033008700.0	1	0.0
270	28	1.0	0.0	0.0	Friday	winter	yes	No	Tier 2	not_summer	749	05/01/2020	87.0	53033008700.0	1	0.0
271	30	6.0	6.0	1.0	Wednesday	winter	yes	No	Tier 2	not_summer	763	05/01/2020	87.0	53033008700.0	1	0.0078636959370904
272	31	2.0	2.0	1.0	Friday	spring	yes	No	Tier 2	not_summer	802	05/01/2020	87.0	53033008700.0	1	0.0024937655860349
273	34	1.0	0.0	0.0	Friday	winter	yes	No	Tier 2	not_summer	841	05/01/2020	87.0	53033008700.0	1	0.0
274	35	1.0	0.0	0.0	Friday	spring	yes	No	Tier 2	not_summer	821	05/01/2020	87.0	53033008700.0	1	0.0
