# Supplementary material for: Outdoor social distancing behaviors changed during a pandemic: A longitudinal analysis using street view imagery
Source: PLoS One. 2024 Dec 5;19(12):e0315132. doi: 10.1371/journal.pone.0315132 (PMC11620612; doi:10.1371/journal.pone.0315132)
Supplement: S4 Dataset — (CSV) [file pone.0315132.s005.csv]

	Run	Count	Short_Count	Prop_Short	weekday	season	vaccine	weekend	Income_Bracket	season2	Total_Images	Date	Tract	TractID	MoreThan55White	Short_per_Image
0	17	3.0	3.0	1.0	Wednesday	winter	no	No	Tier 1	not_summer	1612	05/01/2020	6.0	53033000600.0	1	0.0018610421836228
1	1	8.0	3.0	0.375	Friday	spring	no	No	Tier 1	not_summer	522	05/01/2020	12.0	53033001200.0	1	0.0057471264367816
2	2	9.0	2.0	0.2222222222222222	Friday	spring	no	No	Tier 1	not_summer	991	05/01/2020	12.0	53033001200.0	1	0.0020181634712411
3	4	74.0	42.0	0.5675675675675675	Friday	spring	no	No	Tier 1	not_summer	970	05/01/2020	12.0	53033001200.0	1	0.0432989690721649
4	5	30.0	3.0	0.1	Thursday	spring	no	No	Tier 1	not_summer	1047	05/01/2020	12.0	53033001200.0	1	0.0028653295128939
5	6	62.0	0.0	0.0	Friday	summer	no	No	Tier 1	summer	1039	05/01/2020	12.0	53033001200.0	1	0.0
6	7	14.0	7.0	0.5	Friday	summer	no	No	Tier 1	summer	1069	05/01/2020	12.0	53033001200.0	1	0.0065481758652946
7	8	12.0	8.0	0.6666666666666666	Sunday	summer	no	Yes	Tier 1	summer	1021	05/01/2020	12.0	53033001200.0	1	0.0078354554358472
8	9	43.0	8.0	0.1860465116279069	Friday	summer	no	No	Tier 1	summer	1053	05/01/2020	12.0	53033001200.0	1	0.0075973409306742
9	10	12.0	10.0	0.8333333333333334	Wednesday	fall	no	No	Tier 1	not_summer	1060	05/01/2020	12.0	53033001200.0	1	0.0094339622641509
10	12	5.0	5.0	1.0	Saturday	fall	no	Yes	Tier 1	not_summer	1180	05/01/2020	12.0	53033001200.0	1	0.0042372881355932
11	13	25.0	2.0	0.08	Friday	fall	no	No	Tier 1	not_summer	1073	05/01/2020	12.0	53033001200.0	1	0.0018639328984156
12	14	120.0	29.0	0.2416666666666666	Wednesday	winter	no	No	Tier 1	not_summer	1120	05/01/2020	12.0	53033001200.0	1	0.0258928571428571
13	16	33.0	5.0	0.1515151515151515	Wednesday	winter	no	No	Tier 1	not_summer	1169	05/01/2020	12.0	53033001200.0	1	0.0042771599657827
14	17	83.0	61.0	0.7349397590361446	Wednesday	winter	no	No	Tier 1	not_summer	947	05/01/2020	12.0	53033001200.0	1	0.0644139387539598
15	18	8.0	4.0	0.5	Friday	spring	no	No	Tier 1	not_summer	1027	05/01/2020	12.0	53033001200.0	1	0.0038948393378773
16	19	61.0	28.0	0.4590163934426229	Friday	spring	yes	No	Tier 1	not_summer	1271	05/01/2020	12.0	53033001200.0	1	0.022029897718332
17	20	11.0	7.0	0.6363636363636364	Friday	spring	yes	No	Tier 1	not_summer	1167	05/01/2020	12.0	53033001200.0	1	0.0059982862039417
18	21	28.0	14.0	0.5	Friday	spring	yes	No	Tier 1	not_summer	1140	05/01/2020	12.0	53033001200.0	1	0.0122807017543859
19	22	41.0	26.0	0.6341463414634146	Sunday	spring	yes	Yes	Tier 1	not_summer	1052	05/01/2020	12.0	53033001200.0	1	0.0247148288973384
20	23	68.0	36.0	0.5294117647058824	Friday	summer	yes	No	Tier 1	summer	1137	05/01/2020	12.0	53033001200.0	1	0.0316622691292876
21	24	106.0	71.0	0.6698113207547169	Friday	summer	yes	No	Tier 1	summer	1284	05/01/2020	12.0	53033001200.0	1	0.0552959501557632
22	25	134.0	62.0	0.4626865671641791	Friday	summer	yes	No	Tier 1	summer	1322	05/01/2020	12.0	53033001200.0	1	0.0468986384266263
23	26	43.0	0.0	0.0	Friday	fall	yes	No	Tier 1	not_summer	1221	05/01/2020	12.0	53033001200.0	1	0.0
24	27	101.0	14.0	0.1386138613861386	Friday	fall	yes	No	Tier 1	not_summer	1278	05/01/2020	12.0	53033001200.0	1	0.0109546165884194
25	28	216.0	55.0	0.2546296296296296	Friday	winter	yes	No	Tier 1	not_summer	1231	05/01/2020	12.0	53033001200.0	1	0.0446791226645004
26	29	33.0	23.0	0.696969696969697	Friday	winter	yes	No	Tier 1	not_summer	1384	05/01/2020	12.0	53033001200.0	1	0.0166184971098265
27	30	15.0	4.0	0.2666666666666666	Wednesday	winter	yes	No	Tier 1	not_summer	1153	05/01/2020	12.0	53033001200.0	1	0.0034692107545533
28	31	38.0	25.0	0.6578947368421053	Friday	spring	yes	No	Tier 1	not_summer	1280	05/01/2020	12.0	53033001200.0	1	0.01953125
29	32	15.0	3.0	0.2	Friday	summer	yes	No	Tier 1	summer	1091	05/01/2020	12.0	53033001200.0	1	0.0027497708524289
30	33	32.0	6.0	0.1875	Friday	fall	yes	No	Tier 1	not_summer	513	05/01/2020	12.0	53033001200.0	1	0.0116959064327485
31	35	140.0	30.0	0.2142857142857142	Friday	spring	yes	No	Tier 1	not_summer	1170	05/01/2020	12.0	53033001200.0	1	0.0256410256410256
32	36	184.0	71.0	0.3858695652173913	Friday	summer	yes	No	Tier 1	summer	1149	05/01/2020	12.0	53033001200.0	1	0.0617928633594429
33	37	47.0	23.0	0.4893617021276595	Sunday	summer	yes	Yes	Tier 1	summer	1119	05/01/2020	12.0	53033001200.0	1	0.0205540661304736
34	3	16.0	10.0	0.625	Sunday	spring	no	Yes	Tier 2	not_summer	660	05/01/2020	17.02	53033001702.0	1	0.0151515151515151
35	4	23.0	2.0	0.0869565217391304	Friday	spring	no	No	Tier 2	not_summer	174	05/01/2020	17.02	53033001702.0	1	0.0114942528735632
36	6	15.0	11.0	0.7333333333333333	Friday	summer	no	No	Tier 2	summer	264	05/01/2020	17.02	53033001702.0	1	0.0416666666666666
37	7	126.0	68.0	0.5396825396825397	Friday	summer	no	No	Tier 2	summer	296	05/01/2020	17.02	53033001702.0	1	0.2297297297297297
38	8	64.0	1.0	0.015625	Sunday	summer	no	Yes	Tier 2	summer	255	05/01/2020	17.02	53033001702.0	1	0.0039215686274509
39	9	19.0	1.0	0.0526315789473684	Friday	summer	no	No	Tier 2	summer	249	05/01/2020	17.02	53033001702.0	1	0.0040160642570281
40	12	9.0	0.0	0.0	Saturday	fall	no	Yes	Tier 2	not_summer	239	05/01/2020	17.02	53033001702.0	1	0.0
41	13	1.0	0.0	0.0	Friday	fall	no	No	Tier 2	not_summer	241	05/01/2020	17.02	53033001702.0	1	0.0
42	14	7.0	0.0	0.0	Wednesday	winter	no	No	Tier 2	not_summer	236	05/01/2020	17.02	53033001702.0	1	0.0
43	16	1.0	0.0	0.0	Wednesday	winter	no	No	Tier 2	not_summer	337	05/01/2020	17.02	53033001702.0	1	0.0
44	17	1.0	1.0	1.0	Wednesday	winter	no	No	Tier 2	not_summer	291	05/01/2020	17.02	53033001702.0	1	0.0034364261168384
45	20	77.0	0.0	0.0	Friday	spring	yes	No	Tier 2	not_summer	292	05/01/2020	17.02	53033001702.0	1	0.0
46	21	27.0	8.0	0.2962962962962963	Friday	spring	yes	No	Tier 2	not_summer	140	05/01/2020	17.02	53033001702.0	1	0.0571428571428571
47	22	1.0	1.0	1.0	Sunday	spring	yes	Yes	Tier 2	not_summer	280	05/01/2020	17.02	53033001702.0	1	0.0035714285714285
48	23	74.0	59.0	0.7972972972972973	Friday	summer	yes	No	Tier 2	summer	353	05/01/2020	17.02	53033001702.0	1	0.1671388101983003
49	24	11.0	1.0	0.0909090909090909	Friday	summer	yes	No	Tier 2	summer	389	05/01/2020	17.02	53033001702.0	1	0.0025706940874035
50	26	1.0	1.0	1.0	Friday	fall	yes	No	Tier 2	not_summer	365	05/01/2020	17.02	53033001702.0	1	0.0027397260273972
51	28	2.0	1.0	0.5	Friday	winter	yes	No	Tier 2	not_summer	265	05/01/2020	17.02	53033001702.0	1	0.0037735849056603
52	30	4.0	0.0	0.0	Wednesday	winter	yes	No	Tier 2	not_summer	397	05/01/2020	17.02	53033001702.0	1	0.0
53	32	1.0	0.0	0.0	Friday	summer	yes	No	Tier 2	summer	228	05/01/2020	17.02	53033001702.0	1	0.0
54	34	61.0	5.0	0.081967213114754	Friday	winter	yes	No	Tier 2	not_summer	349	05/01/2020	17.02	53033001702.0	1	0.0143266475644699
55	35	6.0	2.0	0.3333333333333333	Friday	spring	yes	No	Tier 2	not_summer	403	05/01/2020	17.02	53033001702.0	1	0.0049627791563275
56	36	1.0	0.0	0.0	Friday	summer	yes	No	Tier 2	summer	284	05/01/2020	17.02	53033001702.0	1	0.0
57	37	13.0	1.0	0.0769230769230769	Sunday	summer	yes	Yes	Tier 2	summer	325	05/01/2020	17.02	53033001702.0	1	0.003076923076923
58	3	52.0	25.0	0.4807692307692308	Sunday	spring	no	Yes	Tier 2	not_summer	218	05/10/2020	27.0	53033002700.0	1	0.1146788990825688
59	3	22.0	9.0	0.4090909090909091	Sunday	spring	no	Yes	Tier 2	not_summer	1251	05/01/2020	28.0	53033002800.0	1	0.0071942446043165
60	4	25.0	11.0	0.44	Friday	spring	no	No	Tier 2	not_summer	781	05/01/2020	28.0	53033002800.0	1	0.0140845070422535
61	5	17.0	2.0	0.1176470588235294	Thursday	spring	no	No	Tier 2	not_summer	844	05/01/2020	28.0	53033002800.0	1	0.0023696682464454
62	6	230.0	44.0	0.1913043478260869	Friday	summer	no	No	Tier 2	summer	892	05/01/2020	28.0	53033002800.0	1	0.0493273542600896
63	7	21.0	4.0	0.1904761904761904	Friday	summer	no	No	Tier 2	summer	998	05/01/2020	28.0	53033002800.0	1	0.0040080160320641
64	8	37.0	7.0	0.1891891891891892	Sunday	summer	no	Yes	Tier 2	summer	936	05/01/2020	28.0	53033002800.0	1	0.0074786324786324
65	9	32.0	12.0	0.375	Friday	summer	no	No	Tier 2	summer	919	05/01/2020	28.0	53033002800.0	1	0.0130576713819368
66	10	6.0	1.0	0.1666666666666666	Wednesday	fall	no	No	Tier 2	not_summer	916	05/01/2020	28.0	53033002800.0	1	0.0010917030567685
67	13	3.0	1.0	0.3333333333333333	Friday	fall	no	No	Tier 2	not_summer	879	05/01/2020	28.0	53033002800.0	1	0.0011376564277588
68	14	10.0	1.0	0.1	Wednesday	winter	no	No	Tier 2	not_summer	925	05/01/2020	28.0	53033002800.0	1	0.001081081081081
69	15	1.0	0.0	0.0	Tuesday	winter	no	No	Tier 2	not_summer	974	05/01/2020	28.0	53033002800.0	1	0.0
70	16	2.0	2.0	1.0	Wednesday	winter	no	No	Tier 2	not_summer	1042	05/01/2020	28.0	53033002800.0	1	0.0019193857965451
71	17	19.0	0.0	0.0	Wednesday	winter	no	No	Tier 2	not_summer	1097	05/01/2020	28.0	53033002800.0	1	0.0
72	18	10.0	0.0	0.0	Friday	spring	no	No	Tier 2	not_summer	1094	05/01/2020	28.0	53033002800.0	1	0.0
73	19	35.0	4.0	0.1142857142857142	Friday	spring	yes	No	Tier 2	not_summer	1097	05/01/2020	28.0	53033002800.0	1	0.0036463081130355
74	20	7.0	1.0	0.1428571428571428	Friday	spring	yes	No	Tier 2	not_summer	1079	05/01/2020	28.0	53033002800.0	1	0.0009267840593141
75	21	101.0	59.0	0.5841584158415841	Friday	spring	yes	No	Tier 2	not_summer	989	05/01/2020	28.0	53033002800.0	1	0.0596562184024266
76	22	13.0	3.0	0.2307692307692307	Sunday	spring	yes	Yes	Tier 2	not_summer	1070	05/01/2020	28.0	53033002800.0	1	0.002803738317757
77	23	45.0	15.0	0.3333333333333333	Friday	summer	yes	No	Tier 2	summer	1138	05/01/2020	28.0	53033002800.0	1	0.0131810193321616
78	24	6.0	2.0	0.3333333333333333	Friday	summer	yes	No	Tier 2	summer	1211	05/01/2020	28.0	53033002800.0	1	0.0016515276630883
79	25	213.0	78.0	0.3661971830985915	Friday	summer	yes	No	Tier 2	summer	1135	05/01/2020	28.0	53033002800.0	1	0.0687224669603524
80	26	26.0	16.0	0.6153846153846154	Friday	fall	yes	No	Tier 2	not_summer	1072	05/01/2020	28.0	53033002800.0	1	0.0149253731343283
81	27	1.0	0.0	0.0	Friday	fall	yes	No	Tier 2	not_summer	1133	05/01/2020	28.0	53033002800.0	1	0.0
82	28	72.0	5.0	0.0694444444444444	Friday	winter	yes	No	Tier 2	not_summer	964	05/01/2020	28.0	53033002800.0	1	0.0051867219917012
83	29	30.0	10.0	0.3333333333333333	Friday	winter	yes	No	Tier 2	not_summer	1038	05/01/2020	28.0	53033002800.0	1	0.0096339113680154
84	30	3.0	0.0	0.0	Wednesday	winter	yes	No	Tier 2	not_summer	919	05/01/2020	28.0	53033002800.0	1	0.0
85	31	44.0	43.0	0.9772727272727272	Friday	spring	yes	No	Tier 2	not_summer	1217	05/01/2020	28.0	53033002800.0	1	0.0353327855382087
86	32	1.0	1.0	1.0	Friday	summer	yes	No	Tier 2	summer	1173	05/01/2020	28.0	53033002800.0	1	0.000852514919011
87	33	1.0	0.0	0.0	Friday	fall	yes	No	Tier 2	not_summer	352	05/01/2020	28.0	53033002800.0	1	0.0
88	34	4.0	2.0	0.5	Friday	winter	yes	No	Tier 2	not_summer	1046	05/01/2020	28.0	53033002800.0	1	0.0019120458891013
89	35	24.0	9.0	0.375	Friday	spring	yes	No	Tier 2	not_summer	1915	05/01/2020	28.0	53033002800.0	1	0.0046997389033942
90	36	20.0	0.0	0.0	Friday	summer	yes	No	Tier 2	summer	1178	05/01/2020	28.0	53033002800.0	1	0.0
91	37	13.0	1.0	0.0769230769230769	Sunday	summer	yes	Yes	Tier 2	summer	1006	05/01/2020	28.0	53033002800.0	1	0.0009940357852882
92	2	5.0	5.0	1.0	Friday	spring	no	No	Tier 2	not_summer	471	05/01/2020	29.0	53033002900.0	1	0.0106157112526539
93	4	2.0	2.0	1.0	Friday	spring	no	No	Tier 2	not_summer	461	05/01/2020	29.0	53033002900.0	1	0.0043383947939262
94	5	1.0	0.0	0.0	Thursday	spring	no	No	Tier 2	not_summer	434	05/01/2020	29.0	53033002900.0	1	0.0
95	7	1.0	0.0	0.0	Friday	summer	no	No	Tier 2	summer	514	05/01/2020	29.0	53033002900.0	1	0.0
96	10	17.0	12.0	0.7058823529411765	Wednesday	fall	no	No	Tier 2	not_summer	559	05/01/2020	29.0	53033002900.0	1	0.0214669051878354
97	20	3.0	1.0	0.3333333333333333	Friday	spring	yes	No	Tier 2	not_summer	597	05/01/2020	29.0	53033002900.0	1	0.0016750418760469
98	22	1.0	1.0	1.0	Sunday	spring	yes	Yes	Tier 2	not_summer	419	05/01/2020	29.0	53033002900.0	1	0.0023866348448687
99	33	3.0	1.0	0.3333333333333333	Friday	fall	yes	No	Tier 2	not_summer	237	05/01/2020	29.0	53033002900.0	1	0.0042194092827004
100	2	101.0	58.0	0.5742574257425742	Friday	spring	no	No	Tier 2	not_summer	737	05/01/2020	31.0	53033003100.0	1	0.078697421981004
101	3	68.0	42.0	0.6176470588235294	Sunday	spring	no	Yes	Tier 2	not_summer	637	05/01/2020	31.0	53033003100.0	1	0.0659340659340659
102	4	43.0	4.0	0.0930232558139534	Friday	spring	no	No	Tier 2	not_summer	554	05/01/2020	31.0	53033003100.0	1	0.0072202166064981
103	5	2.0	2.0	1.0	Thursday	spring	no	No	Tier 2	not_summer	535	05/01/2020	31.0	53033003100.0	1	0.0037383177570093
104	7	3.0	0.0	0.0	Friday	summer	no	No	Tier 2	summer	589	05/01/2020	31.0	53033003100.0	1	0.0
105	8	38.0	6.0	0.1578947368421052	Sunday	summer	no	Yes	Tier 2	summer	658	05/01/2020	31.0	53033003100.0	1	0.0091185410334346
106	9	16.0	12.0	0.75	Friday	summer	no	No	Tier 2	summer	653	05/01/2020	31.0	53033003100.0	1	0.0183767228177641
107	10	4.0	0.0	0.0	Wednesday	fall	no	No	Tier 2	not_summer	612	05/01/2020	31.0	53033003100.0	1	0.0
108	12	48.0	21.0	0.4375	Saturday	fall	no	Yes	Tier 2	not_summer	674	05/01/2020	31.0	53033003100.0	1	0.0311572700296735
109	13	4.0	4.0	1.0	Friday	fall	no	No	Tier 2	not_summer	679	05/01/2020	31.0	53033003100.0	1	0.0058910162002945
110	14	36.0	6.0	0.1666666666666666	Wednesday	winter	no	No	Tier 2	not_summer	591	05/01/2020	31.0	53033003100.0	1	0.0101522842639593
111	15	29.0	2.0	0.0689655172413793	Tuesday	winter	no	No	Tier 2	not_summer	587	05/01/2020	31.0	53033003100.0	1	0.0034071550255536
112	16	2.0	1.0	0.5	Wednesday	winter	no	No	Tier 2	not_summer	723	05/01/2020	31.0	53033003100.0	1	0.0013831258644536
113	17	15.0	0.0	0.0	Wednesday	winter	no	No	Tier 2	not_summer	663	05/01/2020	31.0	53033003100.0	1	0.0
114	18	14.0	4.0	0.2857142857142857	Friday	spring	no	No	Tier 2	not_summer	650	05/01/2020	31.0	53033003100.0	1	0.0061538461538461
115	19	12.0	5.0	0.4166666666666667	Friday	spring	yes	No	Tier 2	not_summer	641	05/01/2020	31.0	53033003100.0	1	0.0078003120124804
116	20	5.0	0.0	0.0	Friday	spring	yes	No	Tier 2	not_summer	819	05/01/2020	31.0	53033003100.0	1	0.0
117	21	1.0	0.0	0.0	Friday	spring	yes	No	Tier 2	not_summer	600	05/01/2020	31.0	53033003100.0	1	0.0
118	22	5.0	4.0	0.8	Sunday	spring	yes	Yes	Tier 2	not_summer	584	05/01/2020	31.0	53033003100.0	1	0.0068493150684931
119	23	15.0	15.0	1.0	Friday	summer	yes	No	Tier 2	summer	737	05/01/2020	31.0	53033003100.0	1	0.0203527815468114
120	24	1668.0	696.0	0.4172661870503597	Friday	summer	yes	No	Tier 2	summer	794	05/01/2020	31.0	53033003100.0	1	0.8765743073047859
121	26	610.0	367.0	0.601639344262295	Friday	fall	yes	No	Tier 2	not_summer	764	05/01/2020	31.0	53033003100.0	1	0.4803664921465969
122	28	1.0	0.0	0.0	Friday	winter	yes	No	Tier 2	not_summer	729	05/01/2020	31.0	53033003100.0	1	0.0
123	30	2.0	2.0	1.0	Wednesday	winter	yes	No	Tier 2	not_summer	795	05/01/2020	31.0	53033003100.0	1	0.0025157232704402
124	32	142.0	118.0	0.8309859154929577	Friday	summer	yes	No	Tier 2	summer	593	05/01/2020	31.0	53033003100.0	1	0.1989881956155143
125	34	754.0	415.0	0.5503978779840849	Friday	winter	yes	No	Tier 2	not_summer	702	05/01/2020	31.0	53033003100.0	1	0.5911680911680912
126	36	40.0	40.0	1.0	Friday	summer	yes	No	Tier 2	summer	741	05/01/2020	31.0	53033003100.0	1	0.0539811066126855
127	2	5.0	3.0	0.6	Friday	spring	no	No	Tier 2	not_summer	765	05/01/2020	41.0	53033004100.0	1	0.0039215686274509
128	3	1.0	0.0	0.0	Sunday	spring	no	Yes	Tier 2	not_summer	966	05/01/2020	41.0	53033004100.0	1	0.0
129	4	616.0	50.0	0.0811688311688311	Friday	spring	no	No	Tier 2	not_summer	820	05/01/2020	41.0	53033004100.0	1	0.0609756097560975
130	6	52.0	6.0	0.1153846153846153	Friday	summer	no	No	Tier 2	summer	904	05/01/2020	41.0	53033004100.0	1	0.0066371681415929
131	7	340.0	58.0	0.1705882352941176	Friday	summer	no	No	Tier 2	summer	930	05/01/2020	41.0	53033004100.0	1	0.0623655913978494
132	9	119.0	16.0	0.134453781512605	Friday	summer	no	No	Tier 2	summer	751	05/01/2020	41.0	53033004100.0	1	0.0213049267643142
133	10	95.0	88.0	0.9263157894736842	Wednesday	fall	no	No	Tier 2	not_summer	883	05/01/2020	41.0	53033004100.0	1	0.0996602491506228
134	12	86.0	80.0	0.9302325581395348	Saturday	fall	no	Yes	Tier 2	not_summer	974	05/01/2020	41.0	53033004100.0	1	0.082135523613963
135	14	16.0	5.0	0.3125	Wednesday	winter	no	No	Tier 2	not_summer	915	05/01/2020	41.0	53033004100.0	1	0.0054644808743169
136	16	45.0	32.0	0.7111111111111111	Wednesday	winter	no	No	Tier 2	not_summer	891	05/01/2020	41.0	53033004100.0	1	0.0359147025813692
137	17	205.0	51.0	0.248780487804878	Wednesday	winter	no	No	Tier 2	not_summer	921	05/01/2020	41.0	53033004100.0	1	0.0553745928338762
138	18	56.0	14.0	0.25	Friday	spring	no	No	Tier 2	not_summer	808	05/01/2020	41.0	53033004100.0	1	0.0173267326732673
139	19	30.0	6.0	0.2	Friday	spring	yes	No	Tier 2	not_summer	873	05/01/2020	41.0	53033004100.0	1	0.0068728522336769
140	20	10.0	6.0	0.6	Friday	spring	yes	No	Tier 2	not_summer	861	05/01/2020	41.0	53033004100.0	1	0.0069686411149825
141	22	12.0	12.0	1.0	Sunday	spring	yes	Yes	Tier 2	not_summer	881	05/01/2020	41.0	53033004100.0	1	0.0136208853575482
142	23	35.0	17.0	0.4857142857142857	Friday	summer	yes	No	Tier 2	summer	1067	05/01/2020	41.0	53033004100.0	1	0.0159325210871602
143	24	14.0	2.0	0.1428571428571428	Friday	summer	yes	No	Tier 2	summer	968	05/01/2020	41.0	53033004100.0	1	0.0020661157024793
144	25	10.0	0.0	0.0	Friday	summer	yes	No	Tier 2	summer	828	05/01/2020	41.0	53033004100.0	1	0.0
145	26	84.0	34.0	0.4047619047619047	Friday	fall	yes	No	Tier 2	not_summer	801	05/01/2020	41.0	53033004100.0	1	0.0424469413233458
146	29	321.0	169.0	0.5264797507788161	Friday	winter	yes	No	Tier 2	not_summer	941	05/01/2020	41.0	53033004100.0	1	0.179596174282678
147	30	9.0	1.0	0.1111111111111111	Wednesday	winter	yes	No	Tier 2	not_summer	885	05/01/2020	41.0	53033004100.0	1	0.0011299435028248
148	31	15.0	1.0	0.0666666666666666	Friday	spring	yes	No	Tier 2	not_summer	1043	05/01/2020	41.0	53033004100.0	1	0.0009587727708533
149	32	130.0	16.0	0.123076923076923	Friday	summer	yes	No	Tier 2	summer	687	05/01/2020	41.0	53033004100.0	1	0.0232896652110625
150	34	25.0	10.0	0.4	Friday	winter	yes	No	Tier 2	not_summer	1024	05/01/2020	41.0	53033004100.0	1	0.009765625
151	35	9.0	1.0	0.1111111111111111	Friday	spring	yes	No	Tier 2	not_summer	829	05/01/2020	41.0	53033004100.0	1	0.0012062726176115
152	36	13.0	0.0	0.0	Friday	summer	yes	No	Tier 2	summer	925	05/01/2020	41.0	53033004100.0	1	0.0
153	37	2.0	0.0	0.0	Sunday	summer	yes	Yes	Tier 2	summer	819	05/01/2020	41.0	53033004100.0	1	0.0
154	1	211.0	37.0	0.1753554502369668	Friday	spring	no	No	Tier 2	not_summer	786	05/01/2020	42.0	53033004200.0	1	0.0470737913486005
155	2	211.0	47.0	0.2227488151658767	Friday	spring	no	No	Tier 2	not_summer	1085	05/01/2020	42.0	53033004200.0	1	0.0433179723502304
156	3	21.0	17.0	0.8095238095238095	Sunday	spring	no	Yes	Tier 2	not_summer	1423	05/01/2020	42.0	53033004200.0	1	0.0119465917076598
157	4	283.0	115.0	0.4063604240282685	Friday	spring	no	No	Tier 2	not_summer	1153	05/01/2020	42.0	53033004200.0	1	0.0997398091934085
158	5	8.0	0.0	0.0	Thursday	spring	no	No	Tier 2	not_summer	1164	05/01/2020	42.0	53033004200.0	1	0.0
159	6	192.0	95.0	0.4947916666666667	Friday	summer	no	No	Tier 2	summer	1182	05/01/2020	42.0	53033004200.0	1	0.0803722504230118
160	7	657.0	117.0	0.1780821917808219	Friday	summer	no	No	Tier 2	summer	1136	05/01/2020	42.0	53033004200.0	1	0.1029929577464788
161	9	223.0	82.0	0.3677130044843049	Friday	summer	no	No	Tier 2	summer	1021	05/01/2020	42.0	53033004200.0	1	0.0803134182174338
162	10	507.0	116.0	0.2287968441814595	Wednesday	fall	no	No	Tier 2	not_summer	1386	05/01/2020	42.0	53033004200.0	1	0.0836940836940837
163	12	29.0	20.0	0.6896551724137931	Saturday	fall	no	Yes	Tier 2	not_summer	1305	05/01/2020	42.0	53033004200.0	1	0.0153256704980842
164	14	121.0	52.0	0.4297520661157025	Wednesday	winter	no	No	Tier 2	not_summer	1371	05/01/2020	42.0	53033004200.0	1	0.0379285193289569
165	15	7.0	4.0	0.5714285714285714	Tuesday	winter	no	No	Tier 2	not_summer	1520	05/01/2020	42.0	53033004200.0	1	0.0026315789473684
166	16	145.0	89.0	0.6137931034482759	Wednesday	winter	no	No	Tier 2	not_summer	1319	05/01/2020	42.0	53033004200.0	1	0.067475360121304
167	17	314.0	98.0	0.3121019108280254	Wednesday	winter	no	No	Tier 2	not_summer	1388	05/01/2020	42.0	53033004200.0	1	0.0706051873198847
168	18	507.0	125.0	0.2465483234714004	Friday	spring	no	No	Tier 2	not_summer	1311	05/01/2020	42.0	53033004200.0	1	0.09534706331045
169	19	357.0	94.0	0.2633053221288515	Friday	spring	yes	No	Tier 2	not_summer	1343	05/01/2020	42.0	53033004200.0	1	0.0699925539836187
170	20	1333.0	265.0	0.1987996999249812	Friday	spring	yes	No	Tier 2	not_summer	1375	05/01/2020	42.0	53033004200.0	1	0.1927272727272727
171	21	680.0	195.0	0.2867647058823529	Friday	spring	yes	No	Tier 2	not_summer	1327	05/01/2020	42.0	53033004200.0	1	0.146948003014318
172	22	2076.0	479.0	0.2307321772639691	Sunday	spring	yes	Yes	Tier 2	not_summer	1226	05/01/2020	42.0	53033004200.0	1	0.3907014681892333
173	23	1053.0	240.0	0.2279202279202279	Friday	summer	yes	No	Tier 2	summer	1294	05/01/2020	42.0	53033004200.0	1	0.1854714064914992
174	24	983.0	280.0	0.2848423194303153	Friday	summer	yes	No	Tier 2	summer	1240	05/01/2020	42.0	53033004200.0	1	0.2258064516129032
175	25	922.0	203.0	0.220173535791757	Friday	summer	yes	No	Tier 2	summer	1365	05/01/2020	42.0	53033004200.0	1	0.1487179487179487
176	26	698.0	266.0	0.3810888252148997	Friday	fall	yes	No	Tier 2	not_summer	1192	05/01/2020	42.0	53033004200.0	1	0.2231543624161074
177	28	23.0	23.0	1.0	Friday	winter	yes	No	Tier 2	not_summer	1386	05/01/2020	42.0	53033004200.0	1	0.0165945165945165
178	29	162.0	62.0	0.382716049382716	Friday	winter	yes	No	Tier 2	not_summer	1414	05/01/2020	42.0	53033004200.0	1	0.0438472418670438
179	30	144.0	17.0	0.1180555555555555	Wednesday	winter	yes	No	Tier 2	not_summer	1190	05/01/2020	42.0	53033004200.0	1	0.0142857142857142
180	31	1502.0	224.0	0.1491344873501997	Friday	spring	yes	No	Tier 2	not_summer	1177	05/01/2020	42.0	53033004200.0	1	0.1903143585386576
181	32	556.0	214.0	0.3848920863309352	Friday	summer	yes	No	Tier 2	summer	1217	05/01/2020	42.0	53033004200.0	1	0.1758422350041084
182	33	47.0	17.0	0.3617021276595745	Friday	fall	yes	No	Tier 2	not_summer	818	05/01/2020	42.0	53033004200.0	1	0.0207823960880195
183	34	166.0	43.0	0.2590361445783132	Friday	winter	yes	No	Tier 2	not_summer	1074	05/01/2020	42.0	53033004200.0	1	0.0400372439478584
184	35	586.0	120.0	0.204778156996587	Friday	spring	yes	No	Tier 2	not_summer	1066	05/01/2020	42.0	53033004200.0	1	0.1125703564727955
185	36	242.0	79.0	0.3264462809917355	Friday	summer	yes	No	Tier 2	summer	1327	05/01/2020	42.0	53033004200.0	1	0.0595327807083647
186	37	102.0	43.0	0.4215686274509804	Sunday	summer	yes	Yes	Tier 2	summer	1195	05/01/2020	42.0	53033004200.0	1	0.0359832635983263
187	9	20.0	12.0	0.6	Friday	summer	no	No	Tier 2	summer	248	05/01/2020	43.01	53033004301.0	1	0.0483870967741935
188	16	8.0	8.0	1.0	Wednesday	winter	no	No	Tier 2	not_summer	297	05/01/2020	43.01	53033004301.0	1	0.0269360269360269
189	17	28.0	8.0	0.2857142857142857	Wednesday	winter	no	No	Tier 2	not_summer	252	05/01/2020	43.01	53033004301.0	1	0.0317460317460317
190	18	8.0	0.0	0.0	Friday	spring	no	No	Tier 2	not_summer	284	05/01/2020	43.01	53033004301.0	1	0.0
191	20	24.0	8.0	0.3333333333333333	Friday	spring	yes	No	Tier 2	not_summer	172	05/01/2020	43.01	53033004301.0	1	0.0465116279069767
192	26	24.0	16.0	0.6666666666666666	Friday	fall	yes	No	Tier 2	not_summer	289	05/01/2020	43.01	53033004301.0	1	0.0553633217993079
193	33	4.0	4.0	1.0	Friday	fall	yes	No	Tier 2	not_summer	84	05/01/2020	43.01	53033004301.0	1	0.0476190476190476
194	1	63.0	13.0	0.2063492063492063	Friday	spring	no	No	Tier 2	not_summer	710	05/01/2020	47.0	53033004700.0	1	0.0183098591549295
195	2	466.0	95.0	0.203862660944206	Friday	spring	no	No	Tier 2	not_summer	2039	05/01/2020	47.0	53033004700.0	1	0.0465914664051005
196	3	3185.0	612.0	0.1921507064364207	Sunday	spring	no	Yes	Tier 2	not_summer	1601	05/01/2020	47.0	53033004700.0	1	0.382261086820737
197	4	222.0	74.0	0.3333333333333333	Friday	spring	no	No	Tier 2	not_summer	1622	05/01/2020	47.0	53033004700.0	1	0.0456226880394574
198	5	806.0	245.0	0.303970223325062	Thursday	spring	no	No	Tier 2	not_summer	1775	05/01/2020	47.0	53033004700.0	1	0.1380281690140845
199	6	1451.0	184.0	0.1268090971743625	Friday	summer	no	No	Tier 2	summer	1891	05/01/2020	47.0	53033004700.0	1	0.0973030142781597
200	7	2552.0	393.0	0.1539968652037617	Friday	summer	no	No	Tier 2	summer	1956	05/01/2020	47.0	53033004700.0	1	0.200920245398773
201	9	1934.0	486.0	0.2512926577042399	Friday	summer	no	No	Tier 2	summer	1870	05/01/2020	47.0	53033004700.0	1	0.2598930481283422
202	10	1975.0	395.0	0.2	Wednesday	fall	no	No	Tier 2	not_summer	1815	05/01/2020	47.0	53033004700.0	1	0.2176308539944903
203	12	2550.0	529.0	0.2074509803921568	Saturday	fall	no	Yes	Tier 2	not_summer	1745	05/01/2020	47.0	53033004700.0	1	0.3031518624641834
204	13	750.0	177.0	0.236	Friday	fall	no	No	Tier 2	not_summer	1865	05/01/2020	47.0	53033004700.0	1	0.0949061662198391
205	14	752.0	177.0	0.2353723404255319	Wednesday	winter	no	No	Tier 2	not_summer	1785	05/01/2020	47.0	53033004700.0	1	0.0991596638655462
206	15	715.0	133.0	0.186013986013986	Tuesday	winter	no	No	Tier 2	not_summer	1648	05/01/2020	47.0	53033004700.0	1	0.0807038834951456
207	16	939.0	295.0	0.3141640042598509	Wednesday	winter	no	No	Tier 2	not_summer	1891	05/01/2020	47.0	53033004700.0	1	0.1560021152829191
208	17	675.0	214.0	0.317037037037037	Wednesday	winter	no	No	Tier 2	not_summer	1799	05/01/2020	47.0	53033004700.0	1	0.1189549749861033
209	18	819.0	239.0	0.2918192918192918	Friday	spring	no	No	Tier 2	not_summer	2018	05/01/2020	47.0	53033004700.0	1	0.118434093161546
210	19	1506.0	332.0	0.2204515272244356	Friday	spring	yes	No	Tier 2	not_summer	1802	05/01/2020	47.0	53033004700.0	1	0.1842397336293007
211	20	16.0	8.0	0.5	Friday	spring	yes	No	Tier 2	not_summer	2607	05/01/2020	47.0	53033004700.0	1	0.0030686612965093
212	21	2696.0	990.0	0.3672106824925816	Friday	spring	yes	No	Tier 2	not_summer	1852	05/01/2020	47.0	53033004700.0	1	0.5345572354211663
213	22	2395.0	787.0	0.3286012526096033	Sunday	spring	yes	Yes	Tier 2	not_summer	1824	05/01/2020	47.0	53033004700.0	1	0.431469298245614
214	23	1193.0	358.0	0.3000838222967309	Friday	summer	yes	No	Tier 2	summer	2274	05/01/2020	47.0	53033004700.0	1	0.1574318381706244
215	24	299.0	48.0	0.1605351170568562	Friday	summer	yes	No	Tier 2	summer	2480	05/01/2020	47.0	53033004700.0	1	0.0193548387096774
216	25	667.0	162.0	0.2428785607196401	Friday	summer	yes	No	Tier 2	summer	2379	05/01/2020	47.0	53033004700.0	1	0.0680958385876418
217	26	1608.0	399.0	0.2481343283582089	Friday	fall	yes	No	Tier 2	not_summer	1703	05/01/2020	47.0	53033004700.0	1	0.2342924251321197
218	27	96.0	31.0	0.3229166666666667	Friday	fall	yes	No	Tier 2	not_summer	2237	05/01/2020	47.0	53033004700.0	1	0.013857845328565
219	28	1693.0	372.0	0.2197282929710572	Friday	winter	yes	No	Tier 2	not_summer	1711	05/01/2020	47.0	53033004700.0	1	0.217416715371128
220	29	1580.0	271.0	0.1715189873417721	Friday	winter	yes	No	Tier 2	not_summer	2062	05/01/2020	47.0	53033004700.0	1	0.1314258001939864
221	30	1908.0	585.0	0.3066037735849056	Wednesday	winter	yes	No	Tier 2	not_summer	1708	05/01/2020	47.0	53033004700.0	1	0.3425058548009367
222	31	3417.0	1054.0	0.308457711442786	Friday	spring	yes	No	Tier 2	not_summer	1902	05/01/2020	47.0	53033004700.0	1	0.5541535226077813
223	32	1392.0	159.0	0.1142241379310344	Friday	summer	yes	No	Tier 2	summer	1966	05/01/2020	47.0	53033004700.0	1	0.0808748728382502
224	33	373.0	104.0	0.2788203753351206	Friday	fall	yes	No	Tier 2	not_summer	776	05/01/2020	47.0	53033004700.0	1	0.134020618556701
225	34	1418.0	340.0	0.2397743300423131	Friday	winter	yes	No	Tier 2	not_summer	2009	05/01/2020	47.0	53033004700.0	1	0.1692384270781483
226	35	1044.0	333.0	0.3189655172413793	Friday	spring	yes	No	Tier 2	not_summer	1864	05/01/2020	47.0	53033004700.0	1	0.1786480686695279
227	36	1705.0	418.0	0.2451612903225806	Friday	summer	yes	No	Tier 2	summer	2146	05/01/2020	47.0	53033004700.0	1	0.1947809878844361
228	37	5315.0	1063.0	0.2	Sunday	summer	yes	Yes	Tier 2	summer	1818	05/01/2020	47.0	53033004700.0	1	0.5847084708470847
229	8	20.0	14.0	0.7	Sunday	summer	no	Yes	Tier 2	summer	1758	05/01/2020	49.0	53033004900.0	1	0.0079635949943117
230	12	8.0	0.0	0.0	Saturday	fall	no	Yes	Tier 2	not_summer	893	05/01/2020	50.0	53033005000.0	1	0.0
231	13	1.0	1.0	1.0	Friday	fall	no	No	Tier 2	not_summer	907	05/01/2020	50.0	53033005000.0	1	0.0011025358324145
232	14	227.0	87.0	0.3832599118942731	Wednesday	winter	no	No	Tier 2	not_summer	858	05/01/2020	50.0	53033005000.0	1	0.1013986013986013
233	16	2.0	1.0	0.5	Wednesday	winter	no	No	Tier 2	not_summer	998	05/01/2020	50.0	53033005000.0	1	0.001002004008016
234	19	399.0	155.0	0.3884711779448621	Friday	spring	yes	No	Tier 2	not_summer	729	05/01/2020	50.0	53033005000.0	1	0.2126200274348422
235	26	10.0	4.0	0.4	Friday	fall	yes	No	Tier 2	not_summer	1134	05/01/2020	50.0	53033005000.0	1	0.0035273368606701
236	28	62.0	61.0	0.9838709677419356	Friday	winter	yes	No	Tier 2	not_summer	990	05/01/2020	50.0	53033005000.0	1	0.0616161616161616
237	35	2.0	2.0	1.0	Friday	spring	yes	No	Tier 2	not_summer	892	05/01/2020	50.0	53033005000.0	1	0.0022421524663677
238	1	1.0	0.0	0.0	Friday	spring	no	No	Tier 1	not_summer	993	05/01/2020	53.02	53033005302.0	0	0.0
239	3	8.0	8.0	1.0	Sunday	spring	no	Yes	Tier 1	not_summer	2475	05/01/2020	53.02	53033005302.0	0	0.0032323232323232
240	4	4.0	1.0	0.25	Friday	spring	no	No	Tier 1	not_summer	2538	05/01/2020	53.02	53033005302.0	0	0.0003940110323089
241	6	40.0	33.0	0.825	Friday	summer	no	No	Tier 1	summer	2978	05/01/2020	53.02	53033005302.0	0	0.0110812625923438
242	7	1.0	0.0	0.0	Friday	summer	no	No	Tier 1	summer	2731	05/01/2020	53.02	53033005302.0	0	0.0
243	9	3.0	0.0	0.0	Friday	summer	no	No	Tier 1	summer	2587	05/01/2020	53.02	53033005302.0	0	0.0
244	15	8.0	7.0	0.875	Tuesday	winter	no	No	Tier 1	not_summer	2842	05/01/2020	53.02	53033005302.0	0	0.0024630541871921
245	21	3.0	0.0	0.0	Friday	spring	yes	No	Tier 1	not_summer	2904	05/01/2020	53.02	53033005302.0	0	0.0
246	24	10.0	0.0	0.0	Friday	summer	yes	No	Tier 1	summer	4133	05/01/2020	53.02	53033005302.0	0	0.0
247	27	1.0	0.0	0.0	Friday	fall	yes	No	Tier 1	not_summer	3211	05/01/2020	53.02	53033005302.0	0	0.0
248	31	2.0	0.0	0.0	Friday	spring	yes	No	Tier 1	not_summer	3100	05/01/2020	53.02	53033005302.0	0	0.0
249	32	2.0	1.0	0.5	Friday	summer	yes	No	Tier 1	summer	2804	05/01/2020	53.02	53033005302.0	0	0.0003566333808844
250	34	11.0	10.0	0.9090909090909092	Friday	winter	yes	No	Tier 1	not_summer	3019	05/01/2020	53.02	53033005302.0	0	0.003312355084465
251	35	9.0	8.0	0.8888888888888888	Friday	spring	yes	No	Tier 1	not_summer	3105	05/01/2020	53.02	53033005302.0	0	0.0025764895330112
252	36	7.0	0.0	0.0	Friday	summer	yes	No	Tier 1	summer	3234	05/01/2020	53.02	53033005302.0	0	0.0
253	1	8.0	1.0	0.125	Friday	spring	no	No	Tier 2	not_summer	715	05/01/2020	62.0	53033006200.0	1	0.0013986013986013
254	2	2.0	2.0	1.0	Friday	spring	no	No	Tier 2	not_summer	1509	05/01/2020	62.0	53033006200.0	1	0.001325381047051
255	3	42.0	41.0	0.9761904761904762	Sunday	spring	no	Yes	Tier 2	not_summer	1414	05/01/2020	62.0	53033006200.0	1	0.0289957567185289
256	6	15.0	11.0	0.7333333333333333	Friday	summer	no	No	Tier 2	summer	1390	05/01/2020	62.0	53033006200.0	1	0.0079136690647482
257	7	5.0	1.0	0.2	Friday	summer	no	No	Tier 2	summer	1627	05/01/2020	62.0	53033006200.0	1	0.0006146281499692
258	8	1.0	1.0	1.0	Sunday	summer	no	Yes	Tier 2	summer	1379	05/01/2020	62.0	53033006200.0	1	0.0007251631617113
259	15	1.0	1.0	1.0	Tuesday	winter	no	No	Tier 2	not_summer	1698	05/01/2020	62.0	53033006200.0	1	0.0005889281507656
260	30	3.0	3.0	1.0	Wednesday	winter	yes	No	Tier 2	not_summer	1512	05/01/2020	62.0	53033006200.0	1	0.0019841269841269
261	32	1.0	1.0	1.0	Friday	summer	yes	No	Tier 2	summer	1976	05/01/2020	62.0	53033006200.0	1	0.0005060728744939
262	34	3.0	1.0	0.3333333333333333	Friday	winter	yes	No	Tier 2	not_summer	1869	05/01/2020	62.0	53033006200.0	1	0.0005350454788657
263	36	13.0	9.0	0.6923076923076923	Friday	summer	yes	No	Tier 2	summer	1753	05/01/2020	62.0	53033006200.0	1	0.0051340559041642
264	1	6.0	3.0	0.5	Friday	spring	no	No	Tier 2	not_summer	277	05/01/2020	68.0	53033006800.0	1	0.0108303249097472
265	23	89.0	25.0	0.2808988764044944	Friday	summer	yes	No	Tier 2	summer	3902	05/01/2020	73.0	53033007300.0	1	0.0064069707842132
266	2	110.0	12.0	0.109090909090909	Friday	spring	no	No	Tier 1	not_summer	1603	05/08/2020	75.0	53033007500.0	1	0.0074859638178415
267	3	114.0	34.0	0.2982456140350877	Sunday	spring	no	Yes	Tier 1	not_summer	1591	05/08/2020	75.0	53033007500.0	1	0.021370207416719
268	4	411.0	26.0	0.0632603406326034	Friday	spring	no	No	Tier 1	not_summer	1599	05/08/2020	75.0	53033007500.0	1	0.016260162601626
269	5	73.0	9.0	0.1232876712328767	Thursday	spring	no	No	Tier 1	not_summer	1903	05/08/2020	75.0	53033007500.0	1	0.0047293746715712
270	6	383.0	78.0	0.2036553524804177	Friday	summer	no	No	Tier 1	summer	2131	05/08/2020	75.0	53033007500.0	1	0.0366025340215861
271	7	53.0	28.0	0.5283018867924528	Friday	summer	no	No	Tier 1	summer	1800	05/08/2020	75.0	53033007500.0	1	0.0155555555555555
272	8	55.0	6.0	0.109090909090909	Sunday	summer	no	Yes	Tier 1	summer	1632	05/08/2020	75.0	53033007500.0	1	0.0036764705882352
273	9	92.0	8.0	0.0869565217391304	Friday	summer	no	No	Tier 1	summer	2114	05/08/2020	75.0	53033007500.0	1	0.0037842951750236
274	10	650.0	116.0	0.1784615384615384	Wednesday	fall	no	No	Tier 1	not_summer	1789	05/08/2020	75.0	53033007500.0	1	0.0648406931246506
275	12	150.0	48.0	0.32	Saturday	fall	no	Yes	Tier 1	not_summer	1497	05/08/2020	75.0	53033007500.0	1	0.032064128256513
276	13	250.0	38.0	0.152	Friday	fall	no	No	Tier 1	not_summer	1556	05/08/2020	75.0	53033007500.0	1	0.0244215938303341
277	14	12.0	0.0	0.0	Wednesday	winter	no	No	Tier 1	not_summer	1970	05/08/2020	75.0	53033007500.0	1	0.0
278	15	12.0	6.0	0.5	Tuesday	winter	no	No	Tier 1	not_summer	1717	05/08/2020	75.0	53033007500.0	1	0.0034944670937682
279	16	190.0	36.0	0.1894736842105263	Wednesday	winter	no	No	Tier 1	not_summer	2158	05/08/2020	75.0	53033007500.0	1	0.0166821130676552
280	17	74.0	30.0	0.4054054054054054	Wednesday	winter	no	No	Tier 1	not_summer	1808	05/08/2020	75.0	53033007500.0	1	0.0165929203539823
281	18	48.0	2.0	0.0416666666666666	Friday	spring	no	No	Tier 1	not_summer	1858	05/08/2020	75.0	53033007500.0	1	0.0010764262648008
282	19	90.0	24.0	0.2666666666666666	Friday	spring	yes	No	Tier 1	not_summer	1745	05/08/2020	75.0	53033007500.0	1	0.0137535816618911
283	20	342.0	70.0	0.2046783625730994	Friday	spring	yes	No	Tier 1	not_summer	2118	05/08/2020	75.0	53033007500.0	1	0.0330500472143531
284	21	376.0	86.0	0.2287234042553191	Friday	spring	yes	No	Tier 1	not_summer	1859	05/08/2020	75.0	53033007500.0	1	0.0462614308768154
285	22	62.0	22.0	0.3548387096774194	Sunday	spring	yes	Yes	Tier 1	not_summer	1837	05/08/2020	75.0	53033007500.0	1	0.0119760479041916
286	23	112.0	54.0	0.4821428571428571	Friday	summer	yes	No	Tier 1	summer	1797	05/08/2020	75.0	53033007500.0	1	0.030050083472454
287	24	306.0	122.0	0.3986928104575163	Friday	summer	yes	No	Tier 1	summer	1769	05/08/2020	75.0	53033007500.0	1	0.0689655172413793
288	25	68.0	12.0	0.1764705882352941	Friday	summer	yes	No	Tier 1	summer	1677	05/08/2020	75.0	53033007500.0	1	0.0071556350626118
289	26	108.0	6.0	0.0555555555555555	Friday	fall	yes	No	Tier 1	not_summer	1683	05/08/2020	75.0	53033007500.0	1	0.0035650623885918
290	27	164.0	134.0	0.8170731707317073	Friday	fall	yes	No	Tier 1	not_summer	1913	05/08/2020	75.0	53033007500.0	1	0.0700470465237846
291	28	228.0	44.0	0.1929824561403508	Friday	winter	yes	No	Tier 1	not_summer	1940	05/08/2020	75.0	53033007500.0	1	0.022680412371134
292	29	74.0	16.0	0.2162162162162162	Friday	winter	yes	No	Tier 1	not_summer	1927	05/08/2020	75.0	53033007500.0	1	0.0083030617540217
293	30	160.0	28.0	0.175	Wednesday	winter	yes	No	Tier 1	not_summer	1580	05/08/2020	75.0	53033007500.0	1	0.0177215189873417
294	31	34.0	0.0	0.0	Friday	spring	yes	No	Tier 1	not_summer	1706	05/08/2020	75.0	53033007500.0	1	0.0
295	32	258.0	32.0	0.1240310077519379	Friday	summer	yes	No	Tier 1	summer	2070	05/08/2020	75.0	53033007500.0	1	0.0154589371980676
296	33	44.0	12.0	0.2727272727272727	Friday	fall	yes	No	Tier 1	not_summer	608	05/08/2020	75.0	53033007500.0	1	0.0197368421052631
297	34	120.0	10.0	0.0833333333333333	Friday	winter	yes	No	Tier 1	not_summer	1770	05/08/2020	75.0	53033007500.0	1	0.0056497175141242
298	35	96.0	16.0	0.1666666666666666	Friday	spring	yes	No	Tier 1	not_summer	1872	05/08/2020	75.0	53033007500.0	1	0.0085470085470085
299	36	300.0	108.0	0.36	Friday	summer	yes	No	Tier 1	summer	2377	05/08/2020	75.0	53033007500.0	1	0.045435422801851
300	37	10.0	0.0	0.0	Sunday	summer	yes	Yes	Tier 1	summer	1844	05/08/2020	75.0	53033007500.0	1	0.0
301	1	3.0	3.0	1.0	Friday	spring	no	No	Tier 2	not_summer	391	05/01/2020	76.0	53033007600.0	1	0.0076726342710997
302	2	54.0	25.0	0.4629629629629629	Friday	spring	no	No	Tier 2	not_summer	1268	05/01/2020	76.0	53033007600.0	1	0.0197160883280757
303	3	27.0	0.0	0.0	Sunday	spring	no	Yes	Tier 2	not_summer	1239	05/01/2020	76.0	53033007600.0	1	0.0
304	4	462.0	83.0	0.1796536796536796	Friday	spring	no	No	Tier 2	not_summer	1213	05/01/2020	76.0	53033007600.0	1	0.0684253915910964
305	5	219.0	75.0	0.3424657534246575	Thursday	spring	no	No	Tier 2	not_summer	1197	05/01/2020	76.0	53033007600.0	1	0.06265664160401
306	6	336.0	75.0	0.2232142857142857	Friday	summer	no	No	Tier 2	summer	2230	05/01/2020	76.0	53033007600.0	1	0.0336322869955156
307	7	1309.0	258.0	0.1970970206264324	Friday	summer	no	No	Tier 2	summer	1457	05/01/2020	76.0	53033007600.0	1	0.1770761839396019
308	8	215.0	28.0	0.1302325581395348	Sunday	summer	no	Yes	Tier 2	summer	1413	05/01/2020	76.0	53033007600.0	1	0.0198159943382873
309	9	565.0	93.0	0.1646017699115044	Friday	summer	no	No	Tier 2	summer	1187	05/01/2020	76.0	53033007600.0	1	0.0783487784330244
310	10	641.0	357.0	0.5569422776911076	Wednesday	fall	no	No	Tier 2	not_summer	1330	05/01/2020	76.0	53033007600.0	1	0.2684210526315789
311	12	333.0	84.0	0.2522522522522522	Saturday	fall	no	Yes	Tier 2	not_summer	1445	05/01/2020	76.0	53033007600.0	1	0.0581314878892733
312	13	310.0	38.0	0.1225806451612903	Friday	fall	no	No	Tier 2	not_summer	1287	05/01/2020	76.0	53033007600.0	1	0.0295260295260295
313	14	20.0	13.0	0.65	Wednesday	winter	no	No	Tier 2	not_summer	1342	05/01/2020	76.0	53033007600.0	1	0.0096870342771982
314	15	48.0	17.0	0.3541666666666667	Tuesday	winter	no	No	Tier 2	not_summer	1332	05/01/2020	76.0	53033007600.0	1	0.0127627627627627
315	16	152.0	45.0	0.2960526315789473	Wednesday	winter	no	No	Tier 2	not_summer	1442	05/01/2020	76.0	53033007600.0	1	0.0312066574202496
316	17	119.0	39.0	0.3277310924369748	Wednesday	winter	no	No	Tier 2	not_summer	1415	05/01/2020	76.0	53033007600.0	1	0.0275618374558303
317	18	6.0	2.0	0.3333333333333333	Friday	spring	no	No	Tier 2	not_summer	1303	05/01/2020	76.0	53033007600.0	1	0.0015349194167306
318	19	102.0	27.0	0.2647058823529412	Friday	spring	yes	No	Tier 2	not_summer	1409	05/01/2020	76.0	53033007600.0	1	0.0191625266146203
319	20	222.0	86.0	0.3873873873873873	Friday	spring	yes	No	Tier 2	not_summer	1260	05/01/2020	76.0	53033007600.0	1	0.0682539682539682
320	21	157.0	61.0	0.3885350318471338	Friday	spring	yes	No	Tier 2	not_summer	1199	05/01/2020	76.0	53033007600.0	1	0.0508757297748123
321	22	289.0	113.0	0.3910034602076124	Sunday	spring	yes	Yes	Tier 2	not_summer	1437	05/01/2020	76.0	53033007600.0	1	0.0786360473208072
322	23	109.0	43.0	0.3944954128440367	Friday	summer	yes	No	Tier 2	summer	1392	05/01/2020	76.0	53033007600.0	1	0.0308908045977011
323	24	491.0	218.0	0.4439918533604888	Friday	summer	yes	No	Tier 2	summer	1230	05/01/2020	76.0	53033007600.0	1	0.1772357723577236
324	25	156.0	44.0	0.282051282051282	Friday	summer	yes	No	Tier 2	summer	1376	05/01/2020	76.0	53033007600.0	1	0.0319767441860465
325	26	287.0	61.0	0.2125435540069686	Friday	fall	yes	No	Tier 2	not_summer	1337	05/01/2020	76.0	53033007600.0	1	0.0456245325355273
326	27	223.0	144.0	0.6457399103139013	Friday	fall	yes	No	Tier 2	not_summer	1498	05/01/2020	76.0	53033007600.0	1	0.096128170894526
327	28	48.0	43.0	0.8958333333333334	Friday	winter	yes	No	Tier 2	not_summer	1288	05/01/2020	76.0	53033007600.0	1	0.0333850931677018
328	29	120.0	62.0	0.5166666666666667	Friday	winter	yes	No	Tier 2	not_summer	1447	05/01/2020	76.0	53033007600.0	1	0.0428472702142363
329	30	765.0	172.0	0.2248366013071895	Wednesday	winter	yes	No	Tier 2	not_summer	1760	05/01/2020	76.0	53033007600.0	1	0.0977272727272727
330	31	581.0	246.0	0.423407917383821	Friday	spring	yes	No	Tier 2	not_summer	1604	05/01/2020	76.0	53033007600.0	1	0.1533665835411471
331	32	706.0	150.0	0.2124645892351274	Friday	summer	yes	No	Tier 2	summer	1146	05/01/2020	76.0	53033007600.0	1	0.1308900523560209
332	33	24.0	0.0	0.0	Friday	fall	yes	No	Tier 2	not_summer	357	05/01/2020	76.0	53033007600.0	1	0.0
333	34	344.0	71.0	0.2063953488372093	Friday	winter	yes	No	Tier 2	not_summer	1398	05/01/2020	76.0	53033007600.0	1	0.0507868383404864
334	35	258.0	115.0	0.4457364341085271	Friday	spring	yes	No	Tier 2	not_summer	1577	05/01/2020	76.0	53033007600.0	1	0.0729232720355104
335	36	287.0	112.0	0.3902439024390244	Friday	summer	yes	No	Tier 2	summer	1528	05/01/2020	76.0	53033007600.0	1	0.0732984293193717
336	37	65.0	36.0	0.5538461538461539	Sunday	summer	yes	Yes	Tier 2	summer	1363	05/01/2020	76.0	53033007600.0	1	0.0264123257520176
337	12	322.0	147.0	0.4565217391304347	Saturday	fall	no	Yes	Tier 2	not_summer	1415	05/01/2020	80.01	53033008001.0	1	0.103886925795053
338	19	191.0	49.0	0.256544502617801	Friday	spring	yes	No	Tier 2	not_summer	1837	05/01/2020	80.01	53033008001.0	1	0.0266739248775176
339	22	490.0	118.0	0.2408163265306122	Sunday	spring	yes	Yes	Tier 2	not_summer	2459	05/01/2020	80.01	53033008001.0	1	0.0479869865799105
340	32	310.0	78.0	0.2516129032258064	Friday	summer	yes	No	Tier 2	summer	1623	05/01/2020	80.01	53033008001.0	1	0.0480591497227356
341	1	2.0	1.0	0.5	Friday	spring	no	No	Tier 1	not_summer	413	05/01/2020	80.02	53033008002.0	1	0.0024213075060532
342	2	37.0	16.0	0.4324324324324324	Friday	spring	no	No	Tier 1	not_summer	585	05/01/2020	80.02	53033008002.0	1	0.0273504273504273
343	4	132.0	8.0	0.0606060606060606	Friday	spring	no	No	Tier 1	not_summer	357	05/01/2020	80.02	53033008002.0	1	0.0224089635854341
344	5	104.0	37.0	0.3557692307692308	Thursday	spring	no	No	Tier 1	not_summer	297	05/01/2020	80.02	53033008002.0	1	0.1245791245791245
345	6	184.0	41.0	0.2228260869565217	Friday	summer	no	No	Tier 1	summer	303	05/01/2020	80.02	53033008002.0	1	0.1353135313531353
346	7	651.0	88.0	0.1351766513056835	Friday	summer	no	No	Tier 1	summer	358	05/01/2020	80.02	53033008002.0	1	0.2458100558659217
347	8	188.0	41.0	0.2180851063829787	Sunday	summer	no	Yes	Tier 1	summer	327	05/01/2020	80.02	53033008002.0	1	0.1253822629969418
348	9	396.0	93.0	0.2348484848484848	Friday	summer	no	No	Tier 1	summer	346	05/01/2020	80.02	53033008002.0	1	0.26878612716763
349	10	379.0	93.0	0.2453825857519788	Wednesday	fall	no	No	Tier 1	not_summer	367	05/01/2020	80.02	53033008002.0	1	0.2534059945504087
350	12	196.0	60.0	0.3061224489795918	Saturday	fall	no	Yes	Tier 1	not_summer	330	05/01/2020	80.02	53033008002.0	1	0.1818181818181818
351	13	219.0	67.0	0.3059360730593607	Friday	fall	no	No	Tier 1	not_summer	529	05/01/2020	80.02	53033008002.0	1	0.1266540642722117
352	14	3.0	0.0	0.0	Wednesday	winter	no	No	Tier 1	not_summer	318	05/01/2020	80.02	53033008002.0	1	0.0
353	15	7.0	5.0	0.7142857142857143	Tuesday	winter	no	No	Tier 1	not_summer	412	05/01/2020	80.02	53033008002.0	1	0.012135922330097
354	16	230.0	98.0	0.4260869565217391	Wednesday	winter	no	No	Tier 1	not_summer	351	05/01/2020	80.02	53033008002.0	1	0.2792022792022792
355	17	281.0	75.0	0.2669039145907473	Wednesday	winter	no	No	Tier 1	not_summer	393	05/01/2020	80.02	53033008002.0	1	0.1908396946564885
356	18	492.0	168.0	0.3414634146341463	Friday	spring	no	No	Tier 1	not_summer	565	05/01/2020	80.02	53033008002.0	1	0.2973451327433628
357	19	589.0	240.0	0.4074702886247878	Friday	spring	yes	No	Tier 1	not_summer	461	05/01/2020	80.02	53033008002.0	1	0.5206073752711496
358	20	651.0	195.0	0.2995391705069124	Friday	spring	yes	No	Tier 1	not_summer	673	05/01/2020	80.02	53033008002.0	1	0.2897473997028232
359	21	2384.0	630.0	0.2642617449664429	Friday	spring	yes	No	Tier 1	not_summer	344	05/01/2020	80.02	53033008002.0	1	1.8313953488372088
360	22	5728.0	1438.0	0.2510474860335195	Sunday	spring	yes	Yes	Tier 1	not_summer	326	05/01/2020	80.02	53033008002.0	1	4.411042944785276
361	23	2764.0	1184.0	0.4283646888567294	Friday	summer	yes	No	Tier 1	summer	1519	05/01/2020	80.02	53033008002.0	1	0.7794601711652402
362	24	1338.0	464.0	0.3467862481315396	Friday	summer	yes	No	Tier 1	summer	867	05/01/2020	80.02	53033008002.0	1	0.5351787773933102
363	25	440.0	211.0	0.4795454545454545	Friday	summer	yes	No	Tier 1	summer	640	05/01/2020	80.02	53033008002.0	1	0.3296875
364	26	694.0	201.0	0.2896253602305475	Friday	fall	yes	No	Tier 1	not_summer	484	05/01/2020	80.02	53033008002.0	1	0.4152892561983471
365	27	468.0	139.0	0.297008547008547	Friday	fall	yes	No	Tier 1	not_summer	727	05/01/2020	80.02	53033008002.0	1	0.1911966987620357
366	28	436.0	127.0	0.2912844036697247	Friday	winter	yes	No	Tier 1	not_summer	500	05/01/2020	80.02	53033008002.0	1	0.254
367	30	608.0	208.0	0.3421052631578947	Wednesday	winter	yes	No	Tier 1	not_summer	615	05/01/2020	80.02	53033008002.0	1	0.3382113821138211
368	31	460.0	140.0	0.3043478260869565	Friday	spring	yes	No	Tier 1	not_summer	484	05/01/2020	80.02	53033008002.0	1	0.2892561983471074
369	33	168.0	46.0	0.2738095238095238	Friday	fall	yes	No	Tier 1	not_summer	169	05/01/2020	80.02	53033008002.0	1	0.272189349112426
370	34	685.0	208.0	0.3036496350364963	Friday	winter	yes	No	Tier 1	not_summer	396	05/01/2020	80.02	53033008002.0	1	0.5252525252525253
371	35	1240.0	317.0	0.2556451612903225	Friday	spring	yes	No	Tier 1	not_summer	487	05/01/2020	80.02	53033008002.0	1	0.6509240246406571
372	36	2226.0	479.0	0.2151841868823001	Friday	summer	yes	No	Tier 1	summer	465	05/01/2020	80.02	53033008002.0	1	1.0301075268817204
373	37	1166.0	337.0	0.2890222984562607	Sunday	summer	yes	Yes	Tier 1	summer	789	05/01/2020	80.02	53033008002.0	1	0.4271229404309252
374	3	58.0	6.0	0.1034482758620689	Sunday	spring	no	Yes	Tier 2	not_summer	2560	05/01/2020	81.0	53033008100.0	1	0.00234375
375	4	2.0	0.0	0.0	Friday	spring	no	No	Tier 2	not_summer	2422	05/01/2020	81.0	53033008100.0	1	0.0
376	6	2.0	0.0	0.0	Friday	summer	no	No	Tier 2	summer	2266	05/01/2020	81.0	53033008100.0	1	0.0
377	7	96.0	23.0	0.2395833333333333	Friday	summer	no	No	Tier 2	summer	2374	05/01/2020	81.0	53033008100.0	1	0.0096882898062342
378	10	16.0	4.0	0.25	Wednesday	fall	no	No	Tier 2	not_summer	2213	05/01/2020	81.0	53033008100.0	1	0.0018075011296882
379	13	5.0	5.0	1.0	Friday	fall	no	No	Tier 2	not_summer	2500	05/01/2020	81.0	53033008100.0	1	0.002
380	16	44.0	38.0	0.8636363636363636	Wednesday	winter	no	No	Tier 2	not_summer	2330	05/01/2020	81.0	53033008100.0	1	0.0163090128755364
381	17	12.0	7.0	0.5833333333333334	Wednesday	winter	no	No	Tier 2	not_summer	2347	05/01/2020	81.0	53033008100.0	1	0.0029825308904985
382	25	66.0	29.0	0.4393939393939394	Friday	summer	yes	No	Tier 2	summer	2480	05/01/2020	81.0	53033008100.0	1	0.0116935483870967
383	30	369.0	52.0	0.1409214092140921	Wednesday	winter	yes	No	Tier 2	not_summer	2385	05/01/2020	81.0	53033008100.0	1	0.0218029350104821
384	31	291.0	47.0	0.1615120274914089	Friday	spring	yes	No	Tier 2	not_summer	2280	05/01/2020	81.0	53033008100.0	1	0.0206140350877193
385	35	237.0	58.0	0.2447257383966244	Friday	spring	yes	No	Tier 2	not_summer	2857	05/01/2020	81.0	53033008100.0	1	0.0203010150507525
386	37	268.0	94.0	0.3507462686567164	Sunday	summer	yes	Yes	Tier 2	summer	2693	05/01/2020	81.0	53033008100.0	1	0.0349053100631266
387	2	87.0	25.0	0.2873563218390804	Friday	spring	no	No	Tier 2	not_summer	465	05/01/2020	82.0	53033008200.0	1	0.053763440860215
388	3	71.0	24.0	0.3380281690140845	Sunday	spring	no	Yes	Tier 2	not_summer	490	05/01/2020	82.0	53033008200.0	1	0.0489795918367346
389	4	34.0	8.0	0.2352941176470588	Friday	spring	no	No	Tier 2	not_summer	448	05/01/2020	82.0	53033008200.0	1	0.0178571428571428
390	5	1.0	0.0	0.0	Thursday	spring	no	No	Tier 2	not_summer	505	05/01/2020	82.0	53033008200.0	1	0.0
391	6	207.0	31.0	0.1497584541062802	Friday	summer	no	No	Tier 2	summer	513	05/01/2020	82.0	53033008200.0	1	0.0604288499025341
392	7	8.0	1.0	0.125	Friday	summer	no	No	Tier 2	summer	485	05/01/2020	82.0	53033008200.0	1	0.002061855670103
393	9	28.0	1.0	0.0357142857142857	Friday	summer	no	No	Tier 2	summer	366	05/01/2020	82.0	53033008200.0	1	0.0027322404371584
394	10	181.0	44.0	0.2430939226519337	Wednesday	fall	no	No	Tier 2	not_summer	535	05/01/2020	82.0	53033008200.0	1	0.0822429906542056
395	12	38.0	32.0	0.8421052631578947	Saturday	fall	no	Yes	Tier 2	not_summer	438	05/01/2020	82.0	53033008200.0	1	0.0730593607305936
396	13	7.0	1.0	0.1428571428571428	Friday	fall	no	No	Tier 2	not_summer	518	05/01/2020	82.0	53033008200.0	1	0.0019305019305019
397	14	6.0	1.0	0.1666666666666666	Wednesday	winter	no	No	Tier 2	not_summer	525	05/01/2020	82.0	53033008200.0	1	0.0019047619047619
398	15	3.0	0.0	0.0	Tuesday	winter	no	No	Tier 2	not_summer	508	05/01/2020	82.0	53033008200.0	1	0.0
399	16	1.0	0.0	0.0	Wednesday	winter	no	No	Tier 2	not_summer	526	05/01/2020	82.0	53033008200.0	1	0.0
400	17	2.0	0.0	0.0	Wednesday	winter	no	No	Tier 2	not_summer	518	05/01/2020	82.0	53033008200.0	1	0.0
401	18	290.0	48.0	0.1655172413793103	Friday	spring	no	No	Tier 2	not_summer	504	05/01/2020	82.0	53033008200.0	1	0.0952380952380952
402	20	205.0	43.0	0.2097560975609756	Friday	spring	yes	No	Tier 2	not_summer	556	05/01/2020	82.0	53033008200.0	1	0.0773381294964028
403	21	51.0	1.0	0.0196078431372549	Friday	spring	yes	No	Tier 2	not_summer	489	05/01/2020	82.0	53033008200.0	1	0.0020449897750511
404	22	70.0	42.0	0.6	Sunday	spring	yes	Yes	Tier 2	not_summer	955	05/01/2020	82.0	53033008200.0	1	0.043979057591623
405	23	29.0	1.0	0.0344827586206896	Friday	summer	yes	No	Tier 2	summer	555	05/01/2020	82.0	53033008200.0	1	0.0018018018018018
406	24	40.0	4.0	0.1	Friday	summer	yes	No	Tier 2	summer	558	05/01/2020	82.0	53033008200.0	1	0.007168458781362
407	25	118.0	46.0	0.3898305084745763	Friday	summer	yes	No	Tier 2	summer	484	05/01/2020	82.0	53033008200.0	1	0.0950413223140495
408	26	9.0	1.0	0.1111111111111111	Friday	fall	yes	No	Tier 2	not_summer	537	05/01/2020	82.0	53033008200.0	1	0.0018621973929236
409	27	49.0	6.0	0.1224489795918367	Friday	fall	yes	No	Tier 2	not_summer	502	05/01/2020	82.0	53033008200.0	1	0.0119521912350597
410	28	10.0	1.0	0.1	Friday	winter	yes	No	Tier 2	not_summer	605	05/01/2020	82.0	53033008200.0	1	0.0016528925619834
411	29	52.0	17.0	0.3269230769230769	Friday	winter	yes	No	Tier 2	not_summer	529	05/01/2020	82.0	53033008200.0	1	0.0321361058601134
412	30	90.0	16.0	0.1777777777777777	Wednesday	winter	yes	No	Tier 2	not_summer	365	05/01/2020	82.0	53033008200.0	1	0.0438356164383561
413	31	48.0	5.0	0.1041666666666666	Friday	spring	yes	No	Tier 2	not_summer	571	05/01/2020	82.0	53033008200.0	1	0.0087565674255691
414	32	249.0	31.0	0.1244979919678714	Friday	summer	yes	No	Tier 2	summer	574	05/01/2020	82.0	53033008200.0	1	0.0540069686411149
415	33	22.0	0.0	0.0	Friday	fall	yes	No	Tier 2	not_summer	162	05/01/2020	82.0	53033008200.0	1	0.0
416	34	67.0	21.0	0.3134328358208955	Friday	winter	yes	No	Tier 2	not_summer	559	05/01/2020	82.0	53033008200.0	1	0.0375670840787119
417	35	38.0	11.0	0.2894736842105263	Friday	spring	yes	No	Tier 2	not_summer	567	05/01/2020	82.0	53033008200.0	1	0.019400352733686
418	36	469.0	42.0	0.0895522388059701	Friday	summer	yes	No	Tier 2	summer	457	05/01/2020	82.0	53033008200.0	1	0.0919037199124726
419	37	96.0	8.0	0.0833333333333333	Sunday	summer	yes	Yes	Tier 2	summer	504	05/01/2020	82.0	53033008200.0	1	0.0158730158730158
420	1	1.0	0.0	0.0	Friday	spring	no	No	Tier 1	not_summer	238	05/01/2020	83.0	53033008300.0	1	0.0
421	2	372.0	164.0	0.4408602150537634	Friday	spring	no	No	Tier 1	not_summer	620	05/01/2020	83.0	53033008300.0	1	0.2645161290322581
422	3	36.0	7.0	0.1944444444444444	Sunday	spring	no	Yes	Tier 1	not_summer	642	05/01/2020	83.0	53033008300.0	1	0.0109034267912772
423	4	1517.0	154.0	0.1015161502966381	Friday	spring	no	No	Tier 1	not_summer	692	05/01/2020	83.0	53033008300.0	1	0.222543352601156
424	5	1664.0	477.0	0.2866586538461538	Thursday	spring	no	No	Tier 1	not_summer	584	05/01/2020	83.0	53033008300.0	1	0.8167808219178082
425	6	645.0	101.0	0.1565891472868217	Friday	summer	no	No	Tier 1	summer	629	05/01/2020	83.0	53033008300.0	1	0.1605723370429252
426	7	73.0	2.0	0.0273972602739726	Friday	summer	no	No	Tier 1	summer	685	05/01/2020	83.0	53033008300.0	1	0.002919708029197
427	8	146.0	44.0	0.3013698630136986	Sunday	summer	no	Yes	Tier 1	summer	622	05/01/2020	83.0	53033008300.0	1	0.0707395498392283
428	9	2087.0	338.0	0.1619549592716818	Friday	summer	no	No	Tier 1	summer	662	05/01/2020	83.0	53033008300.0	1	0.5105740181268882
429	10	257.0	151.0	0.5875486381322957	Wednesday	fall	no	No	Tier 1	not_summer	721	05/01/2020	83.0	53033008300.0	1	0.2094313453536754
430	12	22.0	0.0	0.0	Saturday	fall	no	Yes	Tier 1	not_summer	677	05/01/2020	83.0	53033008300.0	1	0.0
431	13	800.0	197.0	0.24625	Friday	fall	no	No	Tier 1	not_summer	625	05/01/2020	83.0	53033008300.0	1	0.3152
432	14	854.0	200.0	0.234192037470726	Wednesday	winter	no	No	Tier 1	not_summer	752	05/01/2020	83.0	53033008300.0	1	0.2659574468085106
433	15	659.0	251.0	0.3808801213960546	Tuesday	winter	no	No	Tier 1	not_summer	690	05/01/2020	83.0	53033008300.0	1	0.3637681159420289
434	16	88.0	55.0	0.625	Wednesday	winter	no	No	Tier 1	not_summer	709	05/01/2020	83.0	53033008300.0	1	0.077574047954866
435	17	377.0	134.0	0.3554376657824933	Wednesday	winter	no	No	Tier 1	not_summer	752	05/01/2020	83.0	53033008300.0	1	0.1781914893617021
436	18	279.0	32.0	0.1146953405017921	Friday	spring	no	No	Tier 1	not_summer	622	05/01/2020	83.0	53033008300.0	1	0.0514469453376205
437	19	1231.0	371.0	0.3013809910641755	Friday	spring	yes	No	Tier 1	not_summer	669	05/01/2020	83.0	53033008300.0	1	0.554559043348281
438	20	1568.0	246.0	0.1568877551020408	Friday	spring	yes	No	Tier 1	not_summer	242	05/01/2020	83.0	53033008300.0	1	1.0165289256198349
439	21	1743.0	351.0	0.2013769363166953	Friday	spring	yes	No	Tier 1	not_summer	669	05/01/2020	83.0	53033008300.0	1	0.5246636771300448
440	22	779.0	319.0	0.4094993581514762	Sunday	spring	yes	Yes	Tier 1	not_summer	1263	05/01/2020	83.0	53033008300.0	1	0.2525732383214568
441	23	477.0	141.0	0.2955974842767295	Friday	summer	yes	No	Tier 1	summer	785	05/01/2020	83.0	53033008300.0	1	0.1796178343949044
442	24	155.0	15.0	0.0967741935483871	Friday	summer	yes	No	Tier 1	summer	699	05/01/2020	83.0	53033008300.0	1	0.0214592274678111
443	25	1618.0	561.0	0.3467243510506798	Friday	summer	yes	No	Tier 1	summer	809	05/01/2020	83.0	53033008300.0	1	0.6934487021013597
444	26	1826.0	383.0	0.2097480832420591	Friday	fall	yes	No	Tier 1	not_summer	774	05/01/2020	83.0	53033008300.0	1	0.4948320413436692
445	27	2154.0	656.0	0.3045496750232126	Friday	fall	yes	No	Tier 1	not_summer	808	05/01/2020	83.0	53033008300.0	1	0.8118811881188119
446	28	534.0	106.0	0.198501872659176	Friday	winter	yes	No	Tier 1	not_summer	708	05/01/2020	83.0	53033008300.0	1	0.1497175141242938
447	29	859.0	204.0	0.2374854481955762	Friday	winter	yes	No	Tier 1	not_summer	728	05/01/2020	83.0	53033008300.0	1	0.2802197802197802
448	30	744.0	205.0	0.2755376344086021	Wednesday	winter	yes	No	Tier 1	not_summer	949	05/01/2020	83.0	53033008300.0	1	0.2160168598524763
449	31	321.0	140.0	0.4361370716510903	Friday	spring	yes	No	Tier 1	not_summer	663	05/01/2020	83.0	53033008300.0	1	0.2111613876319758
450	32	943.0	297.0	0.3149522799575822	Friday	summer	yes	No	Tier 1	summer	684	05/01/2020	83.0	53033008300.0	1	0.4342105263157895
451	33	177.0	31.0	0.1751412429378531	Friday	fall	yes	No	Tier 1	not_summer	228	05/01/2020	83.0	53033008300.0	1	0.1359649122807017
452	34	654.0	349.0	0.5336391437308868	Friday	winter	yes	No	Tier 1	not_summer	848	05/01/2020	83.0	53033008300.0	1	0.4115566037735849
453	35	1551.0	344.0	0.2217923920051579	Friday	spring	yes	No	Tier 1	not_summer	884	05/01/2020	83.0	53033008300.0	1	0.3891402714932127
454	36	3677.0	2235.0	0.6078324721240141	Friday	summer	yes	No	Tier 1	summer	1037	05/01/2020	83.0	53033008300.0	1	2.155255544840887
455	37	140.0	43.0	0.3071428571428571	Sunday	summer	yes	Yes	Tier 1	summer	1082	05/01/2020	83.0	53033008300.0	1	0.0397412199630314
456	1	66.0	22.0	0.3333333333333333	Friday	spring	no	No	Tier 1	not_summer	155	05/01/2020	84.0	53033008400.0	1	0.1419354838709677
457	2	271.0	38.0	0.1402214022140221	Friday	spring	no	No	Tier 1	not_summer	923	05/01/2020	84.0	53033008400.0	1	0.0411700975081256
458	3	106.0	40.0	0.3773584905660377	Sunday	spring	no	Yes	Tier 1	not_summer	923	05/01/2020	84.0	53033008400.0	1	0.0433369447453954
459	4	961.0	83.0	0.0863683662851196	Friday	spring	no	No	Tier 1	not_summer	1006	05/01/2020	84.0	53033008400.0	1	0.0825049701789264
460	5	1640.0	341.0	0.2079268292682926	Thursday	spring	no	No	Tier 1	not_summer	868	05/01/2020	84.0	53033008400.0	1	0.3928571428571428
461	6	1403.0	329.0	0.2344975053456878	Friday	summer	no	No	Tier 1	summer	837	05/01/2020	84.0	53033008400.0	1	0.3930704898446834
462	7	340.0	155.0	0.4558823529411764	Friday	summer	no	No	Tier 1	summer	749	05/01/2020	84.0	53033008400.0	1	0.2069425901201602
463	8	201.0	4.0	0.0199004975124378	Sunday	summer	no	Yes	Tier 1	summer	947	05/01/2020	84.0	53033008400.0	1	0.0042238648363252
464	9	2305.0	410.0	0.1778741865509761	Friday	summer	no	No	Tier 1	summer	657	05/01/2020	84.0	53033008400.0	1	0.624048706240487
465	10	645.0	201.0	0.3116279069767442	Wednesday	fall	no	No	Tier 1	not_summer	929	05/01/2020	84.0	53033008400.0	1	0.2163616792249731
466	12	195.0	84.0	0.4307692307692308	Saturday	fall	no	Yes	Tier 1	not_summer	914	05/01/2020	84.0	53033008400.0	1	0.0919037199124726
467	13	662.0	150.0	0.2265861027190332	Friday	fall	no	No	Tier 1	not_summer	838	05/01/2020	84.0	53033008400.0	1	0.1789976133651551
468	14	777.0	155.0	0.1994851994851995	Wednesday	winter	no	No	Tier 1	not_summer	1116	05/01/2020	84.0	53033008400.0	1	0.1388888888888889
469	15	542.0	55.0	0.1014760147601476	Tuesday	winter	no	No	Tier 1	not_summer	1037	05/01/2020	84.0	53033008400.0	1	0.0530376084860173
470	16	653.0	192.0	0.2940275650842266	Wednesday	winter	no	No	Tier 1	not_summer	966	05/01/2020	84.0	53033008400.0	1	0.1987577639751552
471	17	1377.0	440.0	0.3195352214960058	Wednesday	winter	no	No	Tier 1	not_summer	927	05/01/2020	84.0	53033008400.0	1	0.4746494066882416
472	18	626.0	282.0	0.4504792332268371	Friday	spring	no	No	Tier 1	not_summer	985	05/01/2020	84.0	53033008400.0	1	0.2862944162436548
473	19	326.0	22.0	0.0674846625766871	Friday	spring	yes	No	Tier 1	not_summer	1054	05/01/2020	84.0	53033008400.0	1	0.0208728652751423
474	20	592.0	144.0	0.2432432432432432	Friday	spring	yes	No	Tier 1	not_summer	693	05/01/2020	84.0	53033008400.0	1	0.2077922077922078
475	21	1092.0	378.0	0.3461538461538461	Friday	spring	yes	No	Tier 1	not_summer	943	05/01/2020	84.0	53033008400.0	1	0.40084835630965
476	22	338.0	110.0	0.3254437869822485	Sunday	spring	yes	Yes	Tier 1	not_summer	1186	05/01/2020	84.0	53033008400.0	1	0.0927487352445193
477	23	1167.0	208.0	0.1782347900599828	Friday	summer	yes	No	Tier 1	summer	945	05/01/2020	84.0	53033008400.0	1	0.2201058201058201
478	24	1086.0	334.0	0.3075506445672191	Friday	summer	yes	No	Tier 1	summer	943	05/01/2020	84.0	53033008400.0	1	0.3541887592788971
479	25	506.0	87.0	0.1719367588932806	Friday	summer	yes	No	Tier 1	summer	966	05/01/2020	84.0	53033008400.0	1	0.0900621118012422
480	26	1902.0	210.0	0.1104100946372239	Friday	fall	yes	No	Tier 1	not_summer	925	05/01/2020	84.0	53033008400.0	1	0.227027027027027
481	27	4131.0	482.0	0.1166787702735415	Friday	fall	yes	No	Tier 1	not_summer	996	05/01/2020	84.0	53033008400.0	1	0.4839357429718876
482	28	260.0	70.0	0.2692307692307692	Friday	winter	yes	No	Tier 1	not_summer	980	05/01/2020	84.0	53033008400.0	1	0.0714285714285714
483	29	273.0	152.0	0.5567765567765568	Friday	winter	yes	No	Tier 1	not_summer	1038	05/01/2020	84.0	53033008400.0	1	0.1464354527938343
484	30	1030.0	268.0	0.2601941747572815	Wednesday	winter	yes	No	Tier 1	not_summer	975	05/01/2020	84.0	53033008400.0	1	0.2748717948717948
485	31	1155.0	374.0	0.3238095238095238	Friday	spring	yes	No	Tier 1	not_summer	942	05/01/2020	84.0	53033008400.0	1	0.3970276008492569
486	32	1452.0	447.0	0.3078512396694214	Friday	summer	yes	No	Tier 1	summer	943	05/01/2020	84.0	53033008400.0	1	0.4740190880169671
487	33	404.0	143.0	0.3539603960396039	Friday	fall	yes	No	Tier 1	not_summer	312	05/01/2020	84.0	53033008400.0	1	0.4583333333333333
488	34	1366.0	464.0	0.3396778916544656	Friday	winter	yes	No	Tier 1	not_summer	1077	05/01/2020	84.0	53033008400.0	1	0.4308263695450325
489	35	1507.0	346.0	0.2295952222959522	Friday	spring	yes	No	Tier 1	not_summer	999	05/01/2020	84.0	53033008400.0	1	0.3463463463463463
490	36	932.0	361.0	0.3873390557939914	Friday	summer	yes	No	Tier 1	summer	1218	05/01/2020	84.0	53033008400.0	1	0.2963875205254516
491	37	74.0	8.0	0.1081081081081081	Sunday	summer	yes	Yes	Tier 1	summer	1027	05/01/2020	84.0	53033008400.0	1	0.0077896786757546
492	1	11.0	6.0	0.5454545454545454	Friday	spring	no	No	Tier 1	not_summer	471	05/01/2020	85.0	53033008500.0	1	0.0127388535031847
493	2	307.0	105.0	0.3420195439739413	Friday	spring	no	No	Tier 1	not_summer	2153	05/01/2020	85.0	53033008500.0	1	0.048769159312587
494	3	279.0	89.0	0.3189964157706093	Sunday	spring	no	Yes	Tier 1	not_summer	1464	05/01/2020	85.0	53033008500.0	1	0.0607923497267759
495	4	490.0	40.0	0.0816326530612244	Friday	spring	no	No	Tier 1	not_summer	1513	05/01/2020	85.0	53033008500.0	1	0.0264375413086582
496	5	5221.0	1340.0	0.2566558130626317	Thursday	spring	no	No	Tier 1	not_summer	1758	05/01/2020	85.0	53033008500.0	1	0.7622298065984073
497	6	1306.0	257.0	0.1967840735068912	Friday	summer	no	No	Tier 1	summer	1926	05/01/2020	85.0	53033008500.0	1	0.1334371754932502
498	7	4556.0	1495.0	0.3281387181738367	Friday	summer	no	No	Tier 1	summer	2182	05/01/2020	85.0	53033008500.0	1	0.6851512373968836
499	8	557.0	257.0	0.4614003590664273	Sunday	summer	no	Yes	Tier 1	summer	1937	05/01/2020	85.0	53033008500.0	1	0.1326794011357769
500	9	2842.0	603.0	0.2121745249824067	Friday	summer	no	No	Tier 1	summer	1818	05/01/2020	85.0	53033008500.0	1	0.3316831683168317
501	10	808.0	271.0	0.3353960396039604	Wednesday	fall	no	No	Tier 1	not_summer	2322	05/01/2020	85.0	53033008500.0	1	0.1167097329888027
502	12	245.0	121.0	0.4938775510204081	Saturday	fall	no	Yes	Tier 1	not_summer	1918	05/01/2020	85.0	53033008500.0	1	0.0630865484880083
503	13	1064.0	160.0	0.150375939849624	Friday	fall	no	No	Tier 1	not_summer	2232	05/01/2020	85.0	53033008500.0	1	0.07168458781362
504	14	460.0	87.0	0.1891304347826087	Wednesday	winter	no	No	Tier 1	not_summer	2139	05/01/2020	85.0	53033008500.0	1	0.0406732117812061
505	15	673.0	75.0	0.1114413075780089	Tuesday	winter	no	No	Tier 1	not_summer	1951	05/01/2020	85.0	53033008500.0	1	0.0384418247052793
506	16	766.0	311.0	0.4060052219321148	Wednesday	winter	no	No	Tier 1	not_summer	2228	05/01/2020	85.0	53033008500.0	1	0.1395870736086176
507	17	3616.0	968.0	0.2676991150442478	Wednesday	winter	no	No	Tier 1	not_summer	1968	05/01/2020	85.0	53033008500.0	1	0.491869918699187
508	18	1118.0	224.0	0.2003577817531306	Friday	spring	no	No	Tier 1	not_summer	2184	05/01/2020	85.0	53033008500.0	1	0.1025641025641025
509	19	479.0	144.0	0.3006263048016701	Friday	spring	yes	No	Tier 1	not_summer	2138	05/01/2020	85.0	53033008500.0	1	0.0673526660430308
510	20	1375.0	526.0	0.3825454545454545	Friday	spring	yes	No	Tier 1	not_summer	2508	05/01/2020	85.0	53033008500.0	1	0.2097288676236044
511	21	1513.0	397.0	0.2623925974884336	Friday	spring	yes	No	Tier 1	not_summer	2095	05/01/2020	85.0	53033008500.0	1	0.1894988066825775
512	22	198.0	45.0	0.2272727272727272	Sunday	spring	yes	Yes	Tier 1	not_summer	2456	05/01/2020	85.0	53033008500.0	1	0.0183224755700325
513	23	821.0	80.0	0.0974421437271619	Friday	summer	yes	No	Tier 1	summer	2425	05/01/2020	85.0	53033008500.0	1	0.0329896907216494
514	24	743.0	173.0	0.2328398384925975	Friday	summer	yes	No	Tier 1	summer	2237	05/01/2020	85.0	53033008500.0	1	0.0773357174787662
515	25	132.0	12.0	0.0909090909090909	Friday	summer	yes	No	Tier 1	summer	2616	05/01/2020	85.0	53033008500.0	1	0.0045871559633027
516	26	2077.0	1467.0	0.7063071738083775	Friday	fall	yes	No	Tier 1	not_summer	1819	05/01/2020	85.0	53033008500.0	1	0.8064870808136338
517	27	1441.0	615.0	0.4267869535045107	Friday	fall	yes	No	Tier 1	not_summer	2036	05/01/2020	85.0	53033008500.0	1	0.3020628683693516
518	28	906.0	280.0	0.3090507726269316	Friday	winter	yes	No	Tier 1	not_summer	2222	05/01/2020	85.0	53033008500.0	1	0.126012601260126
519	29	563.0	157.0	0.2788632326820603	Friday	winter	yes	No	Tier 1	not_summer	2278	05/01/2020	85.0	53033008500.0	1	0.068920105355575
520	30	1961.0	489.0	0.2493625701172871	Wednesday	winter	yes	No	Tier 1	not_summer	2565	05/01/2020	85.0	53033008500.0	1	0.1906432748538011
521	31	975.0	299.0	0.3066666666666666	Friday	spring	yes	No	Tier 1	not_summer	2359	05/01/2020	85.0	53033008500.0	1	0.1267486222975837
522	32	1692.0	375.0	0.2216312056737588	Friday	summer	yes	No	Tier 1	summer	2163	05/01/2020	85.0	53033008500.0	1	0.1733703190013869
523	33	566.0	193.0	0.3409893992932862	Friday	fall	yes	No	Tier 1	not_summer	705	05/01/2020	85.0	53033008500.0	1	0.2737588652482269
524	34	1775.0	581.0	0.3273239436619718	Friday	winter	yes	No	Tier 1	not_summer	2199	05/01/2020	85.0	53033008500.0	1	0.2642110050022737
525	35	9496.0	1928.0	0.2030328559393429	Friday	spring	yes	No	Tier 1	not_summer	2236	05/01/2020	85.0	53033008500.0	1	0.8622540250447227
526	36	4299.0	1164.0	0.2707606420097697	Friday	summer	yes	No	Tier 1	summer	2615	05/01/2020	85.0	53033008500.0	1	0.4451242829827916
527	37	121.0	5.0	0.0413223140495867	Sunday	summer	yes	Yes	Tier 1	summer	2192	05/01/2020	85.0	53033008500.0	1	0.0022810218978102
528	2	1.0	0.0	0.0	Friday	spring	no	No	Tier 1	not_summer	894	05/01/2020	86.0	53033008600.0	1	0.0
529	3	2.0	0.0	0.0	Sunday	spring	no	Yes	Tier 1	not_summer	969	05/01/2020	86.0	53033008600.0	1	0.0
530	4	345.0	8.0	0.0231884057971014	Friday	spring	no	No	Tier 1	not_summer	958	05/01/2020	86.0	53033008600.0	1	0.0083507306889352
531	5	31.0	7.0	0.2258064516129032	Thursday	spring	no	No	Tier 1	not_summer	970	05/01/2020	86.0	53033008600.0	1	0.0072164948453608
532	6	50.0	2.0	0.04	Friday	summer	no	No	Tier 1	summer	1076	05/01/2020	86.0	53033008600.0	1	0.0018587360594795
533	8	53.0	50.0	0.9433962264150944	Sunday	summer	no	Yes	Tier 1	summer	802	05/01/2020	86.0	53033008600.0	1	0.0623441396508728
534	9	217.0	2.0	0.0092165898617511	Friday	summer	no	No	Tier 1	summer	896	05/01/2020	86.0	53033008600.0	1	0.0022321428571428
535	10	3.0	3.0	1.0	Wednesday	fall	no	No	Tier 1	not_summer	869	05/01/2020	86.0	53033008600.0	1	0.003452243958573
536	13	3.0	3.0	1.0	Friday	fall	no	No	Tier 1	not_summer	1241	05/01/2020	86.0	53033008600.0	1	0.0024174053182917
537	14	25.0	14.0	0.56	Wednesday	winter	no	No	Tier 1	not_summer	840	05/01/2020	86.0	53033008600.0	1	0.0166666666666666
538	15	124.0	35.0	0.282258064516129	Tuesday	winter	no	No	Tier 1	not_summer	962	05/01/2020	86.0	53033008600.0	1	0.0363825363825363
539	16	1.0	0.0	0.0	Wednesday	winter	no	No	Tier 1	not_summer	1067	05/01/2020	86.0	53033008600.0	1	0.0
540	17	182.0	47.0	0.2582417582417582	Wednesday	winter	no	No	Tier 1	not_summer	1053	05/01/2020	86.0	53033008600.0	1	0.0446343779677113
541	18	11.0	10.0	0.9090909090909092	Friday	spring	no	No	Tier 1	not_summer	986	05/01/2020	86.0	53033008600.0	1	0.0101419878296146
542	19	15.0	2.0	0.1333333333333333	Friday	spring	yes	No	Tier 1	not_summer	1111	05/01/2020	86.0	53033008600.0	1	0.0018001800180018
543	20	45.0	24.0	0.5333333333333333	Friday	spring	yes	No	Tier 1	not_summer	1038	05/01/2020	86.0	53033008600.0	1	0.0231213872832369
544	21	16.0	12.0	0.75	Friday	spring	yes	No	Tier 1	not_summer	925	05/01/2020	86.0	53033008600.0	1	0.0129729729729729
545	22	108.0	77.0	0.7129629629629629	Sunday	spring	yes	Yes	Tier 1	not_summer	962	05/01/2020	86.0	53033008600.0	1	0.08004158004158
546	23	21.0	15.0	0.7142857142857143	Friday	summer	yes	No	Tier 1	summer	1245	05/01/2020	86.0	53033008600.0	1	0.0120481927710843
547	24	62.0	54.0	0.8709677419354839	Friday	summer	yes	No	Tier 1	summer	981	05/01/2020	86.0	53033008600.0	1	0.055045871559633
548	26	12.0	0.0	0.0	Friday	fall	yes	No	Tier 1	not_summer	1083	05/01/2020	86.0	53033008600.0	1	0.0
549	28	123.0	34.0	0.2764227642276423	Friday	winter	yes	No	Tier 1	not_summer	986	05/01/2020	86.0	53033008600.0	1	0.0344827586206896
550	29	23.0	7.0	0.3043478260869565	Friday	winter	yes	No	Tier 1	not_summer	988	05/01/2020	86.0	53033008600.0	1	0.0070850202429149
551	30	10.0	8.0	0.8	Wednesday	winter	yes	No	Tier 1	not_summer	977	05/01/2020	86.0	53033008600.0	1	0.0081883316274309
552	31	7.0	5.0	0.7142857142857143	Friday	spring	yes	No	Tier 1	not_summer	1092	05/01/2020	86.0	53033008600.0	1	0.0045787545787545
553	32	48.0	8.0	0.1666666666666666	Friday	summer	yes	No	Tier 1	summer	1134	05/01/2020	86.0	53033008600.0	1	0.0070546737213403
554	33	8.0	6.0	0.75	Friday	fall	yes	No	Tier 1	not_summer	398	05/01/2020	86.0	53033008600.0	1	0.0150753768844221
555	34	124.0	19.0	0.1532258064516129	Friday	winter	yes	No	Tier 1	not_summer	1133	05/01/2020	86.0	53033008600.0	1	0.0167696381288614
556	35	281.0	54.0	0.192170818505338	Friday	spring	yes	No	Tier 1	not_summer	1078	05/01/2020	86.0	53033008600.0	1	0.0500927643784786
557	36	2.0	2.0	1.0	Friday	summer	yes	No	Tier 1	summer	1123	05/01/2020	86.0	53033008600.0	1	0.0017809439002671
558	37	6.0	6.0	1.0	Sunday	summer	yes	Yes	Tier 1	summer	886	05/01/2020	86.0	53033008600.0	1	0.0067720090293453
559	4	28.0	8.0	0.2857142857142857	Friday	spring	no	No	Tier 2	not_summer	662	05/01/2020	87.0	53033008700.0	1	0.0120845921450151
560	6	50.0	28.0	0.56	Friday	summer	no	No	Tier 2	summer	594	05/01/2020	87.0	53033008700.0	1	0.0471380471380471
561	8	4.0	0.0	0.0	Sunday	summer	no	Yes	Tier 2	summer	729	05/01/2020	87.0	53033008700.0	1	0.0
562	9	34.0	12.0	0.3529411764705882	Friday	summer	no	No	Tier 2	summer	756	05/01/2020	87.0	53033008700.0	1	0.0158730158730158
563	12	10.0	6.0	0.6	Saturday	fall	no	Yes	Tier 2	not_summer	670	05/01/2020	87.0	53033008700.0	1	0.008955223880597
564	13	2.0	0.0	0.0	Friday	fall	no	No	Tier 2	not_summer	711	05/01/2020	87.0	53033008700.0	1	0.0
565	14	4.0	0.0	0.0	Wednesday	winter	no	No	Tier 2	not_summer	735	05/01/2020	87.0	53033008700.0	1	0.0
566	19	4.0	2.0	0.5	Friday	spring	yes	No	Tier 2	not_summer	747	05/01/2020	87.0	53033008700.0	1	0.002677376171352
567	20	8.0	8.0	1.0	Friday	spring	yes	No	Tier 2	not_summer	902	05/01/2020	87.0	53033008700.0	1	0.0088691796008869
568	21	2.0	0.0	0.0	Friday	spring	yes	No	Tier 2	not_summer	730	05/01/2020	87.0	53033008700.0	1	0.0
569	22	18.0	2.0	0.1111111111111111	Sunday	spring	yes	Yes	Tier 2	not_summer	861	05/01/2020	87.0	53033008700.0	1	0.0023228803716608
570	26	8.0	0.0	0.0	Friday	fall	yes	No	Tier 2	not_summer	821	05/01/2020	87.0	53033008700.0	1	0.0
571	28	2.0	0.0	0.0	Friday	winter	yes	No	Tier 2	not_summer	749	05/01/2020	87.0	53033008700.0	1	0.0
572	30	12.0	12.0	1.0	Wednesday	winter	yes	No	Tier 2	not_summer	763	05/01/2020	87.0	53033008700.0	1	0.0157273918741808
573	31	4.0	4.0	1.0	Friday	spring	yes	No	Tier 2	not_summer	802	05/01/2020	87.0	53033008700.0	1	0.0049875311720698
574	34	2.0	0.0	0.0	Friday	winter	yes	No	Tier 2	not_summer	841	05/01/2020	87.0	53033008700.0	1	0.0
575	35	2.0	0.0	0.0	Friday	spring	yes	No	Tier 2	not_summer	821	05/01/2020	87.0	53033008700.0	1	0.0
576	1	445.0	207.0	0.4651685393258427	Friday	spring	no	No	Tier 1	not_summer	739	05/01/2020	90.0	53033009000.0	0	0.2801082543978349
577	2	494.0	111.0	0.2246963562753036	Friday	spring	no	No	Tier 1	not_summer	2074	05/01/2020	90.0	53033009000.0	0	0.0535197685631629
578	3	1455.0	518.0	0.3560137457044673	Sunday	spring	no	Yes	Tier 1	not_summer	2411	05/01/2020	90.0	53033009000.0	0	0.2148486105350477
579	4	698.0	60.0	0.0859598853868194	Friday	spring	no	No	Tier 1	not_summer	1967	05/01/2020	90.0	53033009000.0	0	0.0305033045246568
580	5	1641.0	324.0	0.1974405850091407	Thursday	spring	no	No	Tier 1	not_summer	1047	05/01/2020	90.0	53033009000.0	0	0.3094555873925501
581	6	1213.0	296.0	0.2440230832646331	Friday	summer	no	No	Tier 1	summer	1976	05/01/2020	90.0	53033009000.0	0	0.1497975708502024
582	7	206.0	10.0	0.0485436893203883	Friday	summer	no	No	Tier 1	summer	2182	05/01/2020	90.0	53033009000.0	0	0.0045829514207149
583	8	64.0	13.0	0.203125	Sunday	summer	no	Yes	Tier 1	summer	2077	05/01/2020	90.0	53033009000.0	0	0.006259027443428
584	9	2065.0	166.0	0.0803874092009685	Friday	summer	no	No	Tier 1	summer	1891	05/01/2020	90.0	53033009000.0	0	0.0877842411422527
585	10	1229.0	426.0	0.3466232709519934	Wednesday	fall	no	No	Tier 1	not_summer	2508	05/01/2020	90.0	53033009000.0	0	0.1698564593301435
586	12	188.0	44.0	0.2340425531914893	Saturday	fall	no	Yes	Tier 1	not_summer	2030	05/01/2020	90.0	53033009000.0	0	0.0216748768472906
587	13	201.0	14.0	0.0696517412935323	Friday	fall	no	No	Tier 1	not_summer	2098	05/01/2020	90.0	53033009000.0	0	0.0066730219256434
588	14	98.0	13.0	0.1326530612244898	Wednesday	winter	no	No	Tier 1	not_summer	2336	05/01/2020	90.0	53033009000.0	0	0.0055650684931506
589	15	245.0	51.0	0.2081632653061224	Tuesday	winter	no	No	Tier 1	not_summer	2262	05/01/2020	90.0	53033009000.0	0	0.0225464190981432
590	16	471.0	104.0	0.2208067940552017	Wednesday	winter	no	No	Tier 1	not_summer	2196	05/01/2020	90.0	53033009000.0	0	0.0473588342440801
591	17	139.0	29.0	0.2086330935251798	Wednesday	winter	no	No	Tier 1	not_summer	2279	05/01/2020	90.0	53033009000.0	0	0.0127248793330408
592	18	326.0	8.0	0.0245398773006134	Friday	spring	no	No	Tier 1	not_summer	2210	05/01/2020	90.0	53033009000.0	0	0.0036199095022624
593	19	332.0	58.0	0.1746987951807229	Friday	spring	yes	No	Tier 1	not_summer	2338	05/01/2020	90.0	53033009000.0	0	0.0248075278015397
594	20	405.0	68.0	0.1679012345679012	Friday	spring	yes	No	Tier 1	not_summer	2410	05/01/2020	90.0	53033009000.0	0	0.0282157676348547
595	21	253.0	76.0	0.300395256916996	Friday	spring	yes	No	Tier 1	not_summer	2177	05/01/2020	90.0	53033009000.0	0	0.0349104271933853
596	22	502.0	182.0	0.3625498007968127	Sunday	spring	yes	Yes	Tier 1	not_summer	2159	05/01/2020	90.0	53033009000.0	0	0.0842982862436313
597	23	334.0	87.0	0.2604790419161676	Friday	summer	yes	No	Tier 1	summer	2344	05/01/2020	90.0	53033009000.0	0	0.0371160409556313
598	24	88.0	45.0	0.5113636363636364	Friday	summer	yes	No	Tier 1	summer	2870	05/01/2020	90.0	53033009000.0	0	0.0156794425087108
599	26	542.0	128.0	0.2361623616236162	Friday	fall	yes	No	Tier 1	not_summer	2299	05/01/2020	90.0	53033009000.0	0	0.0556763810352327
600	27	280.0	108.0	0.3857142857142857	Friday	fall	yes	No	Tier 1	not_summer	2319	05/01/2020	90.0	53033009000.0	0	0.0465717981888745
601	28	202.0	44.0	0.2178217821782178	Friday	winter	yes	No	Tier 1	not_summer	2288	05/01/2020	90.0	53033009000.0	0	0.0192307692307692
602	29	267.0	59.0	0.2209737827715356	Friday	winter	yes	No	Tier 1	not_summer	2325	05/01/2020	90.0	53033009000.0	0	0.0253763440860215
603	30	338.0	269.0	0.7958579881656804	Wednesday	winter	yes	No	Tier 1	not_summer	1929	05/01/2020	90.0	53033009000.0	0	0.1394504924831519
604	31	274.0	33.0	0.1204379562043795	Friday	spring	yes	No	Tier 1	not_summer	2257	05/01/2020	90.0	53033009000.0	0	0.0146211785556047
605	32	231.0	61.0	0.264069264069264	Friday	summer	yes	No	Tier 1	summer	2335	05/01/2020	90.0	53033009000.0	0	0.0261241970021413
606	33	45.0	21.0	0.4666666666666667	Friday	fall	yes	No	Tier 1	not_summer	849	05/01/2020	90.0	53033009000.0	0	0.0247349823321554
607	34	683.0	213.0	0.3118594436310395	Friday	winter	yes	No	Tier 1	not_summer	2313	05/01/2020	90.0	53033009000.0	0	0.0920881971465629
608	35	155.0	91.0	0.5870967741935483	Friday	spring	yes	No	Tier 1	not_summer	2556	05/01/2020	90.0	53033009000.0	0	0.035602503912363
609	36	427.0	123.0	0.2880562060889929	Friday	summer	yes	No	Tier 1	summer	2659	05/01/2020	90.0	53033009000.0	0	0.0462579917262128
610	37	100.0	18.0	0.18	Sunday	summer	yes	Yes	Tier 1	summer	2477	05/01/2020	90.0	53033009000.0	0	0.0072668550666128
611	2	54.0	9.0	0.1666666666666666	Friday	spring	no	No	Tier 1	not_summer	1216	05/01/2020	91.0	53033009100.0	0	0.0074013157894736
612	3	17.0	6.0	0.3529411764705882	Sunday	spring	no	Yes	Tier 1	not_summer	1164	05/01/2020	91.0	53033009100.0	0	0.0051546391752577
613	4	452.0	71.0	0.1570796460176991	Friday	spring	no	No	Tier 1	not_summer	1018	05/01/2020	91.0	53033009100.0	0	0.0697445972495088
614	5	239.0	64.0	0.2677824267782426	Thursday	spring	no	No	Tier 1	not_summer	1072	05/01/2020	91.0	53033009100.0	0	0.0597014925373134
615	6	35.0	14.0	0.4	Friday	summer	no	No	Tier 1	summer	1126	05/01/2020	91.0	53033009100.0	0	0.0124333925399644
616	7	108.0	14.0	0.1296296296296296	Friday	summer	no	No	Tier 1	summer	1041	05/01/2020	91.0	53033009100.0	0	0.0134486071085494
617	8	156.0	43.0	0.2756410256410256	Sunday	summer	no	Yes	Tier 1	summer	1046	05/01/2020	91.0	53033009100.0	0	0.0411089866156787
618	9	886.0	182.0	0.2054176072234763	Friday	summer	no	No	Tier 1	summer	955	05/01/2020	91.0	53033009100.0	0	0.1905759162303665
619	10	327.0	42.0	0.128440366972477	Wednesday	fall	no	No	Tier 1	not_summer	1326	05/01/2020	91.0	53033009100.0	0	0.0316742081447963
620	12	38.0	10.0	0.2631578947368421	Saturday	fall	no	Yes	Tier 1	not_summer	1126	05/01/2020	91.0	53033009100.0	0	0.0088809946714031
621	13	455.0	92.0	0.2021978021978022	Friday	fall	no	No	Tier 1	not_summer	1194	05/01/2020	91.0	53033009100.0	0	0.0770519262981574
622	14	153.0	45.0	0.2941176470588235	Wednesday	winter	no	No	Tier 1	not_summer	1247	05/01/2020	91.0	53033009100.0	0	0.0360866078588612
623	15	279.0	41.0	0.1469534050179211	Tuesday	winter	no	No	Tier 1	not_summer	1175	05/01/2020	91.0	53033009100.0	0	0.0348936170212765
624	16	31.0	11.0	0.3548387096774194	Wednesday	winter	no	No	Tier 1	not_summer	1111	05/01/2020	91.0	53033009100.0	0	0.0099009900990099
625	17	329.0	21.0	0.0638297872340425	Wednesday	winter	no	No	Tier 1	not_summer	1134	05/01/2020	91.0	53033009100.0	0	0.0185185185185185
626	18	1731.0	219.0	0.1265164644714038	Friday	spring	no	No	Tier 1	not_summer	1203	05/01/2020	91.0	53033009100.0	0	0.1820448877805486
627	19	189.0	43.0	0.2275132275132275	Friday	spring	yes	No	Tier 1	not_summer	1344	05/01/2020	91.0	53033009100.0	0	0.0319940476190476
628	20	598.0	136.0	0.2274247491638795	Friday	spring	yes	No	Tier 1	not_summer	1251	05/01/2020	91.0	53033009100.0	0	0.1087130295763389
629	21	365.0	101.0	0.2767123287671232	Friday	spring	yes	No	Tier 1	not_summer	1273	05/01/2020	91.0	53033009100.0	0	0.0793401413982718
630	22	347.0	176.0	0.5072046109510087	Sunday	spring	yes	Yes	Tier 1	not_summer	1081	05/01/2020	91.0	53033009100.0	0	0.1628122109158186
631	23	320.0	70.0	0.21875	Friday	summer	yes	No	Tier 1	summer	1197	05/01/2020	91.0	53033009100.0	0	0.0584795321637426
632	24	717.0	78.0	0.1087866108786611	Friday	summer	yes	No	Tier 1	summer	1170	05/01/2020	91.0	53033009100.0	0	0.0666666666666666
633	25	1.0	0.0	0.0	Friday	summer	yes	No	Tier 1	summer	1326	05/01/2020	91.0	53033009100.0	0	0.0
634	26	528.0	55.0	0.1041666666666666	Friday	fall	yes	No	Tier 1	not_summer	1307	05/01/2020	91.0	53033009100.0	0	0.0420811017597551
635	27	1231.0	412.0	0.3346872461413485	Friday	fall	yes	No	Tier 1	not_summer	1468	05/01/2020	91.0	53033009100.0	0	0.2806539509536784
636	28	1499.0	269.0	0.1794529686457638	Friday	winter	yes	No	Tier 1	not_summer	1061	05/01/2020	91.0	53033009100.0	0	0.2535344015080113
637	29	973.0	158.0	0.1623843782117163	Friday	winter	yes	No	Tier 1	not_summer	1281	05/01/2020	91.0	53033009100.0	0	0.1233411397345823
638	30	62.0	23.0	0.3709677419354839	Wednesday	winter	yes	No	Tier 1	not_summer	1194	05/01/2020	91.0	53033009100.0	0	0.0192629815745393
639	31	69.0	7.0	0.1014492753623188	Friday	spring	yes	No	Tier 1	not_summer	1132	05/01/2020	91.0	53033009100.0	0	0.0061837455830388
640	32	264.0	70.0	0.2651515151515151	Friday	summer	yes	No	Tier 1	summer	1250	05/01/2020	91.0	53033009100.0	0	0.056
641	33	2.0	0.0	0.0	Friday	fall	yes	No	Tier 1	not_summer	334	05/01/2020	91.0	53033009100.0	0	0.0
642	34	245.0	68.0	0.2775510204081632	Friday	winter	yes	No	Tier 1	not_summer	1039	05/01/2020	91.0	53033009100.0	0	0.0654475457170356
643	35	171.0	23.0	0.1345029239766081	Friday	spring	yes	No	Tier 1	not_summer	1190	05/01/2020	91.0	53033009100.0	0	0.0193277310924369
644	36	287.0	38.0	0.1324041811846689	Friday	summer	yes	No	Tier 1	summer	1373	05/01/2020	91.0	53033009100.0	0	0.0276766205389657
645	37	1249.0	137.0	0.1096877502001601	Sunday	summer	yes	Yes	Tier 1	summer	1271	05/01/2020	91.0	53033009100.0	0	0.1077891424075531
646	1	302.0	60.0	0.1986754966887417	Friday	spring	no	No	Tier 1	not_summer	296	05/01/2020	92.0	53033009200.0	0	0.2027027027027027
647	2	1438.0	475.0	0.3303198887343532	Friday	spring	no	No	Tier 1	not_summer	779	05/01/2020	92.0	53033009200.0	0	0.6097560975609756
648	3	884.0	295.0	0.333710407239819	Sunday	spring	no	Yes	Tier 1	not_summer	1002	05/01/2020	92.0	53033009200.0	0	0.2944111776447106
649	4	1817.0	340.0	0.1871216290588882	Friday	spring	no	No	Tier 1	not_summer	982	05/01/2020	92.0	53033009200.0	0	0.3462321792260692
650	5	335.0	80.0	0.2388059701492537	Thursday	spring	no	No	Tier 1	not_summer	1011	05/01/2020	92.0	53033009200.0	0	0.0791295746785361
651	6	1386.0	291.0	0.2099567099567099	Friday	summer	no	No	Tier 1	summer	908	05/01/2020	92.0	53033009200.0	0	0.3204845814977973
652	7	4876.0	520.0	0.1066447908121411	Friday	summer	no	No	Tier 1	summer	941	05/01/2020	92.0	53033009200.0	0	0.5526036131774708
653	8	663.0	57.0	0.085972850678733	Sunday	summer	no	Yes	Tier 1	summer	860	05/01/2020	92.0	53033009200.0	0	0.0662790697674418
654	9	4904.0	648.0	0.132137030995106	Friday	summer	no	No	Tier 1	summer	959	05/01/2020	92.0	53033009200.0	0	0.67570385818561
655	10	3231.0	437.0	0.1352522438873414	Wednesday	fall	no	No	Tier 1	not_summer	1078	05/01/2020	92.0	53033009200.0	0	0.4053803339517625
656	12	823.0	231.0	0.2806804374240583	Saturday	fall	no	Yes	Tier 1	not_summer	1006	05/01/2020	92.0	53033009200.0	0	0.2296222664015904
657	13	2958.0	1091.0	0.3688302907369844	Friday	fall	no	No	Tier 1	not_summer	1092	05/01/2020	92.0	53033009200.0	0	0.9990842490842492
658	14	1744.0	412.0	0.2362385321100917	Wednesday	winter	no	No	Tier 1	not_summer	1027	05/01/2020	92.0	53033009200.0	0	0.4011684518013632
659	15	2595.0	587.0	0.2262042389210019	Tuesday	winter	no	No	Tier 1	not_summer	1060	05/01/2020	92.0	53033009200.0	0	0.5537735849056604
660	16	701.0	188.0	0.268188302425107	Wednesday	winter	no	No	Tier 1	not_summer	1102	05/01/2020	92.0	53033009200.0	0	0.1705989110707804
661	17	1668.0	924.0	0.5539568345323741	Wednesday	winter	no	No	Tier 1	not_summer	868	05/01/2020	92.0	53033009200.0	0	1.064516129032258
662	18	801.0	181.0	0.2259675405742821	Friday	spring	no	No	Tier 1	not_summer	1165	05/01/2020	92.0	53033009200.0	0	0.1553648068669527
663	19	1934.0	446.0	0.2306101344364012	Friday	spring	yes	No	Tier 1	not_summer	924	05/01/2020	92.0	53033009200.0	0	0.4826839826839826
664	20	2652.0	632.0	0.2383107088989442	Friday	spring	yes	No	Tier 1	not_summer	1479	05/01/2020	92.0	53033009200.0	0	0.427315753887762
665	21	825.0	202.0	0.2448484848484848	Friday	spring	yes	No	Tier 1	not_summer	952	05/01/2020	92.0	53033009200.0	0	0.2121848739495798
666	22	1114.0	339.0	0.3043087971274685	Sunday	spring	yes	Yes	Tier 1	not_summer	1011	05/01/2020	92.0	53033009200.0	0	0.3353115727002967
667	23	1088.0	286.0	0.2628676470588235	Friday	summer	yes	No	Tier 1	summer	1431	05/01/2020	92.0	53033009200.0	0	0.1998602375960866
668	24	1537.0	464.0	0.3018867924528302	Friday	summer	yes	No	Tier 1	summer	1114	05/01/2020	92.0	53033009200.0	0	0.4165170556552962
669	25	4485.0	1417.0	0.3159420289855073	Friday	summer	yes	No	Tier 1	summer	1115	05/01/2020	92.0	53033009200.0	0	1.2708520179372198
670	26	1511.0	479.0	0.3170086035737922	Friday	fall	yes	No	Tier 1	not_summer	986	05/01/2020	92.0	53033009200.0	0	0.4858012170385395
671	27	2301.0	544.0	0.236418948283355	Friday	fall	yes	No	Tier 1	not_summer	989	05/01/2020	92.0	53033009200.0	0	0.5500505561172901
672	28	2184.0	497.0	0.2275641025641025	Friday	winter	yes	No	Tier 1	not_summer	906	05/01/2020	92.0	53033009200.0	0	0.5485651214128036
673	29	725.0	162.0	0.2234482758620689	Friday	winter	yes	No	Tier 1	not_summer	1056	05/01/2020	92.0	53033009200.0	0	0.1534090909090909
674	30	1891.0	408.0	0.2157588577472237	Wednesday	winter	yes	No	Tier 1	not_summer	928	05/01/2020	92.0	53033009200.0	0	0.4396551724137931
675	31	3114.0	553.0	0.1775850995504174	Friday	spring	yes	No	Tier 1	not_summer	1032	05/01/2020	92.0	53033009200.0	0	0.5358527131782945
676	32	2713.0	590.0	0.2174714338370807	Friday	summer	yes	No	Tier 1	summer	1118	05/01/2020	92.0	53033009200.0	0	0.5277280858676208
677	33	1019.0	293.0	0.2875368007850834	Friday	fall	yes	No	Tier 1	not_summer	330	05/01/2020	92.0	53033009200.0	0	0.8878787878787879
678	34	5850.0	2178.0	0.3723076923076923	Friday	winter	yes	No	Tier 1	not_summer	1158	05/01/2020	92.0	53033009200.0	0	1.8808290155440412
679	35	2021.0	444.0	0.2196932211776348	Friday	spring	yes	No	Tier 1	not_summer	1109	05/01/2020	92.0	53033009200.0	0	0.4003606853020739
680	36	2147.0	619.0	0.2883092687470889	Friday	summer	yes	No	Tier 1	summer	1189	05/01/2020	92.0	53033009200.0	0	0.520605550883095
681	37	2419.0	1061.0	0.4386109962794543	Sunday	summer	yes	Yes	Tier 1	summer	1032	05/01/2020	92.0	53033009200.0	0	1.0281007751937985
682	8	211.0	33.0	0.1563981042654028	Sunday	summer	no	Yes	Tier 1	summer	2321	05/01/2020	94.0	53033009400.0	0	0.0142180094786729
683	23	18.0	7.0	0.3888888888888889	Friday	summer	yes	No	Tier 1	summer	2968	05/01/2020	94.0	53033009400.0	0	0.0023584905660377
684	2	1.0	1.0	1.0	Friday	spring	no	No	Tier 2	not_summer	10160	05/01/2020	95.0	53033009500.0	1	9.84251968503937e-05
685	3	2.0	2.0	1.0	Sunday	spring	no	Yes	Tier 2	not_summer	7843	05/01/2020	95.0	53033009500.0	1	0.000255004462578
686	6	46.0	26.0	0.5652173913043478	Friday	summer	no	No	Tier 2	summer	7988	05/01/2020	95.0	53033009500.0	1	0.0032548823234852
687	7	3.0	0.0	0.0	Friday	summer	no	No	Tier 2	summer	7763	05/01/2020	95.0	53033009500.0	1	0.0
688	8	445.0	67.0	0.1505617977528089	Sunday	summer	no	Yes	Tier 2	summer	10021	05/01/2020	95.0	53033009500.0	1	0.0066859594850813
689	9	13.0	4.0	0.3076923076923077	Friday	summer	no	No	Tier 2	summer	7244	05/01/2020	95.0	53033009500.0	1	0.0005521811154058
690	10	36.0	3.0	0.0833333333333333	Wednesday	fall	no	No	Tier 2	not_summer	8806	05/01/2020	95.0	53033009500.0	1	0.000340676811265
691	12	2.0	1.0	0.5	Saturday	fall	no	Yes	Tier 2	not_summer	7717	05/01/2020	95.0	53033009500.0	1	0.0001295840352468
692	13	56.0	32.0	0.5714285714285714	Friday	fall	no	No	Tier 2	not_summer	8138	05/01/2020	95.0	53033009500.0	1	0.0039321700663553
693	14	19.0	10.0	0.5263157894736842	Wednesday	winter	no	No	Tier 2	not_summer	8691	05/01/2020	95.0	53033009500.0	1	0.0011506155793349
694	16	2.0	0.0	0.0	Wednesday	winter	no	No	Tier 2	not_summer	8066	05/01/2020	95.0	53033009500.0	1	0.0
695	17	1.0	0.0	0.0	Wednesday	winter	no	No	Tier 2	not_summer	8193	05/01/2020	95.0	53033009500.0	1	0.0
696	18	1.0	0.0	0.0	Friday	spring	no	No	Tier 2	not_summer	8913	05/01/2020	95.0	53033009500.0	1	0.0
697	19	56.0	1.0	0.0178571428571428	Friday	spring	yes	No	Tier 2	not_summer	8185	05/01/2020	95.0	53033009500.0	1	0.000122174709835
698	21	15.0	0.0	0.0	Friday	spring	yes	No	Tier 2	not_summer	8190	05/01/2020	95.0	53033009500.0	1	0.0
699	22	14.0	2.0	0.1428571428571428	Sunday	spring	yes	Yes	Tier 2	not_summer	9136	05/01/2020	95.0	53033009500.0	1	0.0002189141856392
700	23	9.0	8.0	0.8888888888888888	Friday	summer	yes	No	Tier 2	summer	9828	05/01/2020	95.0	53033009500.0	1	0.0008140008140008
701	25	5.0	5.0	1.0	Friday	summer	yes	No	Tier 2	summer	8603	05/01/2020	95.0	53033009500.0	1	0.00058119260723
702	26	62.0	33.0	0.532258064516129	Friday	fall	yes	No	Tier 2	not_summer	7511	05/01/2020	95.0	53033009500.0	1	0.004393556117694
703	28	28.0	1.0	0.0357142857142857	Friday	winter	yes	No	Tier 2	not_summer	7937	05/01/2020	95.0	53033009500.0	1	0.0001259921884843
704	29	3.0	0.0	0.0	Friday	winter	yes	No	Tier 2	not_summer	8608	05/01/2020	95.0	53033009500.0	1	0.0
705	31	8.0	3.0	0.375	Friday	spring	yes	No	Tier 2	not_summer	9393	05/01/2020	95.0	53033009500.0	1	0.0003193867773874
706	33	6.0	2.0	0.3333333333333333	Friday	fall	yes	No	Tier 2	not_summer	2486	05/01/2020	95.0	53033009500.0	1	0.0008045052292839
707	35	62.0	10.0	0.1612903225806451	Friday	spring	yes	No	Tier 2	not_summer	8281	05/01/2020	95.0	53033009500.0	1	0.001207583625166
708	36	9.0	0.0	0.0	Friday	summer	yes	No	Tier 2	summer	8931	05/01/2020	95.0	53033009500.0	1	0.0
709	37	13.0	7.0	0.5384615384615384	Sunday	summer	yes	Yes	Tier 2	summer	8900	05/01/2020	95.0	53033009500.0	1	0.0007865168539325
710	1	3.0	3.0	1.0	Friday	spring	no	No	Tier 2	not_summer	907	05/01/2020	103.0	53033010300.0	0	0.0033076074972436
711	2	3.0	0.0	0.0	Friday	spring	no	No	Tier 2	not_summer	2471	05/01/2020	103.0	53033010300.0	0	0.0
712	4	1.0	1.0	1.0	Friday	spring	no	No	Tier 2	not_summer	2627	05/01/2020	103.0	53033010300.0	0	0.0003806623524933
713	7	47.0	22.0	0.4680851063829787	Friday	summer	no	No	Tier 2	summer	2505	05/01/2020	103.0	53033010300.0	0	0.0087824351297405
714	9	2.0	0.0	0.0	Friday	summer	no	No	Tier 2	summer	2363	05/01/2020	103.0	53033010300.0	0	0.0
715	10	17.0	6.0	0.3529411764705882	Wednesday	fall	no	No	Tier 2	not_summer	3035	05/01/2020	103.0	53033010300.0	0	0.0019769357495881
716	12	9.0	3.0	0.3333333333333333	Saturday	fall	no	Yes	Tier 2	not_summer	2554	05/01/2020	103.0	53033010300.0	0	0.0011746280344557
717	13	1.0	1.0	1.0	Friday	fall	no	No	Tier 2	not_summer	2633	05/01/2020	103.0	53033010300.0	0	0.0003797949107481
718	15	19.0	18.0	0.9473684210526316	Tuesday	winter	no	No	Tier 2	not_summer	2717	05/01/2020	103.0	53033010300.0	0	0.006624953993375
719	16	18.0	3.0	0.1666666666666666	Wednesday	winter	no	No	Tier 2	not_summer	2602	05/01/2020	103.0	53033010300.0	0	0.001152959262106
720	18	5.0	0.0	0.0	Friday	spring	no	No	Tier 2	not_summer	2876	05/01/2020	103.0	53033010300.0	0	0.0
721	19	3.0	1.0	0.3333333333333333	Friday	spring	yes	No	Tier 2	not_summer	2884	05/01/2020	103.0	53033010300.0	0	0.0003467406380027
722	20	7.0	3.0	0.4285714285714285	Friday	spring	yes	No	Tier 2	not_summer	3792	05/01/2020	103.0	53033010300.0	0	0.0007911392405063
723	22	2.0	0.0	0.0	Sunday	spring	yes	Yes	Tier 2	not_summer	3115	05/01/2020	103.0	53033010300.0	0	0.0
724	23	2.0	2.0	1.0	Friday	summer	yes	No	Tier 2	summer	3332	05/01/2020	103.0	53033010300.0	0	0.0006002400960384
725	25	1.0	0.0	0.0	Friday	summer	yes	No	Tier 2	summer	3472	05/01/2020	103.0	53033010300.0	0	0.0
726	28	36.0	4.0	0.1111111111111111	Friday	winter	yes	No	Tier 2	not_summer	3092	05/01/2020	103.0	53033010300.0	0	0.001293661060802
727	29	7.0	0.0	0.0	Friday	winter	yes	No	Tier 2	not_summer	2734	05/01/2020	103.0	53033010300.0	0	0.0
728	31	12.0	11.0	0.9166666666666666	Friday	spring	yes	No	Tier 2	not_summer	2679	05/01/2020	103.0	53033010300.0	0	0.0041060097051138
729	32	1.0	0.0	0.0	Friday	summer	yes	No	Tier 2	summer	3512	05/01/2020	103.0	53033010300.0	0	0.0
730	34	9.0	0.0	0.0	Friday	winter	yes	No	Tier 2	not_summer	2755	05/01/2020	103.0	53033010300.0	0	0.0
731	35	23.0	20.0	0.8695652173913043	Friday	spring	yes	No	Tier 2	not_summer	2796	05/01/2020	103.0	53033010300.0	0	0.0071530758226037
732	36	2.0	0.0	0.0	Friday	summer	yes	No	Tier 2	summer	3412	05/01/2020	103.0	53033010300.0	0	0.0
733	1	69.0	16.0	0.2318840579710145	Friday	spring	no	No	Tier 1	not_summer	270	05/01/2020	110.01	53033011001.0	0	0.0592592592592592
734	2	37.0	23.0	0.6216216216216216	Friday	spring	no	No	Tier 1	not_summer	619	05/01/2020	110.01	53033011001.0	0	0.0371567043618739
735	4	23.0	7.0	0.3043478260869565	Friday	spring	no	No	Tier 1	not_summer	630	05/01/2020	110.01	53033011001.0	0	0.0111111111111111
736	6	284.0	56.0	0.1971830985915492	Friday	summer	no	No	Tier 1	summer	639	05/01/2020	110.01	53033011001.0	0	0.0876369327073552
737	7	43.0	27.0	0.627906976744186	Friday	summer	no	No	Tier 1	summer	629	05/01/2020	110.01	53033011001.0	0	0.0429252782193958
738	8	19.0	4.0	0.2105263157894736	Sunday	summer	no	Yes	Tier 1	summer	622	05/01/2020	110.01	53033011001.0	0	0.0064308681672025
739	9	22.0	12.0	0.5454545454545454	Friday	summer	no	No	Tier 1	summer	617	05/01/2020	110.01	53033011001.0	0	0.019448946515397
740	10	16.0	1.0	0.0625	Wednesday	fall	no	No	Tier 1	not_summer	665	05/01/2020	110.01	53033011001.0	0	0.0015037593984962
741	12	42.0	9.0	0.2142857142857142	Saturday	fall	no	Yes	Tier 1	not_summer	643	05/01/2020	110.01	53033011001.0	0	0.0139968895800933
742	13	7.0	2.0	0.2857142857142857	Friday	fall	no	No	Tier 1	not_summer	463	05/01/2020	110.01	53033011001.0	0	0.0043196544276457
743	14	5.0	0.0	0.0	Wednesday	winter	no	No	Tier 1	not_summer	436	05/01/2020	110.01	53033011001.0	0	0.0
744	15	46.0	6.0	0.1304347826086956	Tuesday	winter	no	No	Tier 1	not_summer	714	05/01/2020	110.01	53033011001.0	0	0.0084033613445378
745	16	9.0	7.0	0.7777777777777778	Wednesday	winter	no	No	Tier 1	not_summer	636	05/01/2020	110.01	53033011001.0	0	0.0110062893081761
746	17	6.0	3.0	0.5	Wednesday	winter	no	No	Tier 1	not_summer	633	05/01/2020	110.01	53033011001.0	0	0.0047393364928909
747	18	107.0	11.0	0.102803738317757	Friday	spring	no	No	Tier 1	not_summer	722	05/01/2020	110.01	53033011001.0	0	0.0152354570637119
748	19	33.0	20.0	0.6060606060606061	Friday	spring	yes	No	Tier 1	not_summer	658	05/01/2020	110.01	53033011001.0	0	0.0303951367781155
749	20	15.0	9.0	0.6	Friday	spring	yes	No	Tier 1	not_summer	768	05/01/2020	110.01	53033011001.0	0	0.01171875
750	21	3.0	1.0	0.3333333333333333	Friday	spring	yes	No	Tier 1	not_summer	763	05/01/2020	110.01	53033011001.0	0	0.001310615989515
751	23	30.0	11.0	0.3666666666666666	Friday	summer	yes	No	Tier 1	summer	628	05/01/2020	110.01	53033011001.0	0	0.0175159235668789
752	24	8.0	2.0	0.25	Friday	summer	yes	No	Tier 1	summer	686	05/01/2020	110.01	53033011001.0	0	0.0029154518950437
753	25	28.0	1.0	0.0357142857142857	Friday	summer	yes	No	Tier 1	summer	1177	05/01/2020	110.01	53033011001.0	0	0.0008496176720475
754	26	4.0	0.0	0.0	Friday	fall	yes	No	Tier 1	not_summer	618	05/01/2020	110.01	53033011001.0	0	0.0
755	27	20.0	9.0	0.45	Friday	fall	yes	No	Tier 1	not_summer	660	05/01/2020	110.01	53033011001.0	0	0.0136363636363636
756	28	9.0	0.0	0.0	Friday	winter	yes	No	Tier 1	not_summer	755	05/01/2020	110.01	53033011001.0	0	0.0
757	29	40.0	2.0	0.05	Friday	winter	yes	No	Tier 1	not_summer	651	05/01/2020	110.01	53033011001.0	0	0.0030721966205837
758	30	85.0	30.0	0.3529411764705882	Wednesday	winter	yes	No	Tier 1	not_summer	591	05/01/2020	110.01	53033011001.0	0	0.0507614213197969
759	32	75.0	4.0	0.0533333333333333	Friday	summer	yes	No	Tier 1	summer	588	05/01/2020	110.01	53033011001.0	0	0.0068027210884353
760	33	7.0	4.0	0.5714285714285714	Friday	fall	yes	No	Tier 1	not_summer	295	05/01/2020	110.01	53033011001.0	0	0.0135593220338983
761	34	35.0	12.0	0.3428571428571428	Friday	winter	yes	No	Tier 1	not_summer	506	05/01/2020	110.01	53033011001.0	0	0.0237154150197628
762	35	4.0	2.0	0.5	Friday	spring	yes	No	Tier 1	not_summer	550	05/01/2020	110.01	53033011001.0	0	0.0036363636363636
763	36	48.0	11.0	0.2291666666666666	Friday	summer	yes	No	Tier 1	summer	741	05/01/2020	110.01	53033011001.0	0	0.0148448043184885
764	37	5.0	4.0	0.8	Sunday	summer	yes	Yes	Tier 1	summer	669	05/01/2020	110.01	53033011001.0	0	0.0059790732436472
765	8	1.0	1.0	1.0	Sunday	summer	no	Yes	Tier 2	summer	258	05/01/2020	111.02	53033011102.0	0	0.003875968992248
766	9	3.0	0.0	0.0	Friday	summer	no	No	Tier 2	summer	262	05/01/2020	111.02	53033011102.0	0	0.0
767	10	1.0	0.0	0.0	Wednesday	fall	no	No	Tier 2	not_summer	342	05/01/2020	111.02	53033011102.0	0	0.0
768	12	1.0	0.0	0.0	Saturday	fall	no	Yes	Tier 2	not_summer	269	05/01/2020	111.02	53033011102.0	0	0.0
769	16	1.0	0.0	0.0	Wednesday	winter	no	No	Tier 2	not_summer	331	05/01/2020	111.02	53033011102.0	0	0.0
770	19	1.0	0.0	0.0	Friday	spring	yes	No	Tier 2	not_summer	316	05/01/2020	111.02	53033011102.0	0	0.0
771	20	3.0	1.0	0.3333333333333333	Friday	spring	yes	No	Tier 2	not_summer	310	05/01/2020	111.02	53033011102.0	0	0.0032258064516129
772	28	1.0	0.0	0.0	Friday	winter	yes	No	Tier 2	not_summer	284	05/01/2020	111.02	53033011102.0	0	0.0
773	32	1.0	1.0	1.0	Friday	summer	yes	No	Tier 2	summer	262	05/01/2020	111.02	53033011102.0	0	0.0038167938931297
774	33	3.0	1.0	0.3333333333333333	Friday	fall	yes	No	Tier 2	not_summer	178	05/01/2020	111.02	53033011102.0	0	0.0056179775280898
775	24	3.0	1.0	0.3333333333333333	Friday	summer	yes	No	Tier 2	summer	1794	05/01/2020	117.0	53033011700.0	0	0.0005574136008918
776	1	1.0	1.0	1.0	Friday	spring	no	No	Tier 1	not_summer	1063	05/01/2020	118.0	53033011800.0	0	0.0009407337723424
777	2	84.0	49.0	0.5833333333333334	Friday	spring	no	No	Tier 1	not_summer	2895	05/01/2020	118.0	53033011800.0	0	0.0169257340241796
778	3	107.0	26.0	0.2429906542056074	Sunday	spring	no	Yes	Tier 1	not_summer	2005	05/01/2020	118.0	53033011800.0	0	0.0129675810473815
779	4	3.0	0.0	0.0	Friday	spring	no	No	Tier 1	not_summer	2207	05/01/2020	118.0	53033011800.0	0	0.0
780	6	17.0	2.0	0.1176470588235294	Friday	summer	no	No	Tier 1	summer	1895	05/01/2020	118.0	53033011800.0	0	0.0010554089709762
781	7	1.0	0.0	0.0	Friday	summer	no	No	Tier 1	summer	1824	05/01/2020	118.0	53033011800.0	0	0.0
782	8	89.0	43.0	0.4831460674157303	Sunday	summer	no	Yes	Tier 1	summer	2052	05/01/2020	118.0	53033011800.0	0	0.0209551656920077
783	9	33.0	16.0	0.4848484848484848	Friday	summer	no	No	Tier 1	summer	1865	05/01/2020	118.0	53033011800.0	0	0.0085790884718498
784	10	39.0	2.0	0.0512820512820512	Wednesday	fall	no	No	Tier 1	not_summer	2184	05/01/2020	118.0	53033011800.0	0	0.0009157509157509
785	12	53.0	5.0	0.0943396226415094	Saturday	fall	no	Yes	Tier 1	not_summer	2232	05/01/2020	118.0	53033011800.0	0	0.0022401433691756
786	13	31.0	25.0	0.8064516129032258	Friday	fall	no	No	Tier 1	not_summer	1739	05/01/2020	118.0	53033011800.0	0	0.0143760782058654
787	14	11.0	1.0	0.0909090909090909	Wednesday	winter	no	No	Tier 1	not_summer	1987	05/01/2020	118.0	53033011800.0	0	0.0005032712632108
788	16	45.0	9.0	0.2	Wednesday	winter	no	No	Tier 1	not_summer	2115	05/01/2020	118.0	53033011800.0	0	0.0042553191489361
789	17	60.0	34.0	0.5666666666666667	Wednesday	winter	no	No	Tier 1	not_summer	2064	05/01/2020	118.0	53033011800.0	0	0.0164728682170542
790	18	2.0	0.0	0.0	Friday	spring	no	No	Tier 1	not_summer	2568	05/01/2020	118.0	53033011800.0	0	0.0
791	19	3.0	2.0	0.6666666666666666	Friday	spring	yes	No	Tier 1	not_summer	2534	05/01/2020	118.0	53033011800.0	0	0.0007892659826361
792	20	250.0	209.0	0.836	Friday	spring	yes	No	Tier 1	not_summer	2547	05/01/2020	118.0	53033011800.0	0	0.0820573223400078
793	21	3.0	1.0	0.3333333333333333	Friday	spring	yes	No	Tier 1	not_summer	2477	05/01/2020	118.0	53033011800.0	0	0.0004037141703673
794	22	189.0	48.0	0.2539682539682539	Sunday	spring	yes	Yes	Tier 1	not_summer	1922	05/01/2020	118.0	53033011800.0	0	0.0249739854318418
795	23	63.0	16.0	0.2539682539682539	Friday	summer	yes	No	Tier 1	summer	2011	05/01/2020	118.0	53033011800.0	0	0.0079562406762804
796	25	10.0	2.0	0.2	Friday	summer	yes	No	Tier 1	summer	2644	05/01/2020	118.0	53033011800.0	0	0.0007564296520423
797	26	43.0	11.0	0.2558139534883721	Friday	fall	yes	No	Tier 1	not_summer	1875	05/01/2020	118.0	53033011800.0	0	0.0058666666666666
798	27	45.0	24.0	0.5333333333333333	Friday	fall	yes	No	Tier 1	not_summer	2023	05/01/2020	118.0	53033011800.0	0	0.0118635689569945
799	28	37.0	20.0	0.5405405405405406	Friday	winter	yes	No	Tier 1	not_summer	2466	05/01/2020	118.0	53033011800.0	0	0.008110300081103
800	29	2.0	0.0	0.0	Friday	winter	yes	No	Tier 1	not_summer	2527	05/01/2020	118.0	53033011800.0	0	0.0
801	30	350.0	101.0	0.2885714285714286	Wednesday	winter	yes	No	Tier 1	not_summer	2329	05/01/2020	118.0	53033011800.0	0	0.0433662516101331
802	31	12.0	11.0	0.9166666666666666	Friday	spring	yes	No	Tier 1	not_summer	2273	05/01/2020	118.0	53033011800.0	0	0.0048394192696876
803	32	19.0	12.0	0.631578947368421	Friday	summer	yes	No	Tier 1	summer	2256	05/01/2020	118.0	53033011800.0	0	0.0053191489361702
804	33	53.0	19.0	0.3584905660377358	Friday	fall	yes	No	Tier 1	not_summer	828	05/01/2020	118.0	53033011800.0	0	0.0229468599033816
805	34	177.0	62.0	0.3502824858757062	Friday	winter	yes	No	Tier 1	not_summer	2476	05/01/2020	118.0	53033011800.0	0	0.0250403877221324
806	35	110.0	52.0	0.4727272727272727	Friday	spring	yes	No	Tier 1	not_summer	2217	05/01/2020	118.0	53033011800.0	0	0.0234551195308976
807	36	193.0	41.0	0.2124352331606217	Friday	summer	yes	No	Tier 1	summer	2786	05/01/2020	118.0	53033011800.0	0	0.0147164393395549
808	37	78.0	25.0	0.3205128205128205	Sunday	summer	yes	Yes	Tier 1	summer	2359	05/01/2020	118.0	53033011800.0	0	0.0105977108944468
