# Supplementary material for: Outdoor social distancing behaviors changed during a pandemic: A longitudinal analysis using street view imagery
Source: PLoS One. 2024 Dec 5;19(12):e0315132. doi: 10.1371/journal.pone.0315132 (PMC11620612; doi:10.1371/journal.pone.0315132)
Supplement: S5 Dataset — (CSV) [file pone.0315132.s006.csv]

	Run	Count	Short_Count	Prop_Short	weekday	season	vaccine	weekend	Income_Bracket	season2	Total_Images	Date	Tract	TractID	MoreThan55White	Short_per_Image
0	1	2.0	0.0	0.0	Friday	spring	no	No	Tier 1	not_summer	204	05/01/2020	53.01	53033005301.0	0	0.0
1	2	15.0	2.0	0.1333333333333333	Friday	spring	no	No	Tier 1	not_summer	394	05/01/2020	53.01	53033005301.0	0	0.0050761421319796
2	4	112.0	60.0	0.5357142857142857	Friday	spring	no	No	Tier 1	not_summer	390	05/01/2020	53.01	53033005301.0	0	0.1538461538461538
3	7	61.0	29.0	0.4754098360655737	Friday	summer	no	No	Tier 1	summer	475	05/01/2020	53.01	53033005301.0	0	0.0610526315789473
4	8	14.0	8.0	0.5714285714285714	Sunday	summer	no	Yes	Tier 1	summer	399	05/01/2020	53.01	53033005301.0	0	0.0200501253132832
5	9	93.0	48.0	0.5161290322580645	Friday	summer	no	No	Tier 1	summer	303	05/01/2020	53.01	53033005301.0	0	0.1584158415841584
6	10	4.0	2.0	0.5	Wednesday	fall	no	No	Tier 1	not_summer	489	05/01/2020	53.01	53033005301.0	0	0.0040899795501022
7	12	15.0	0.0	0.0	Saturday	fall	no	Yes	Tier 1	not_summer	447	05/01/2020	53.01	53033005301.0	0	0.0
8	13	2.0	0.0	0.0	Friday	fall	no	No	Tier 1	not_summer	573	05/01/2020	53.01	53033005301.0	0	0.0
9	14	13.0	2.0	0.1538461538461538	Wednesday	winter	no	No	Tier 1	not_summer	402	05/01/2020	53.01	53033005301.0	0	0.0049751243781094
10	15	24.0	3.0	0.125	Tuesday	winter	no	No	Tier 1	not_summer	490	05/01/2020	53.01	53033005301.0	0	0.0061224489795918
11	16	69.0	23.0	0.3333333333333333	Wednesday	winter	no	No	Tier 1	not_summer	496	05/01/2020	53.01	53033005301.0	0	0.0463709677419354
12	17	7.0	0.0	0.0	Wednesday	winter	no	No	Tier 1	not_summer	506	05/01/2020	53.01	53033005301.0	0	0.0
13	18	48.0	18.0	0.375	Friday	spring	no	No	Tier 1	not_summer	482	05/01/2020	53.01	53033005301.0	0	0.0373443983402489
14	19	21.0	0.0	0.0	Friday	spring	yes	No	Tier 1	not_summer	494	05/01/2020	53.01	53033005301.0	0	0.0
15	20	29.0	12.0	0.4137931034482758	Friday	spring	yes	No	Tier 1	not_summer	279	05/01/2020	53.01	53033005301.0	0	0.043010752688172
16	21	1.0	0.0	0.0	Friday	spring	yes	No	Tier 1	not_summer	526	05/01/2020	53.01	53033005301.0	0	0.0
17	22	22.0	14.0	0.6363636363636364	Sunday	spring	yes	Yes	Tier 1	not_summer	477	05/01/2020	53.01	53033005301.0	0	0.0293501048218029
18	23	3.0	2.0	0.6666666666666666	Friday	summer	yes	No	Tier 1	summer	352	05/01/2020	53.01	53033005301.0	0	0.0056818181818181
19	24	1.0	1.0	1.0	Friday	summer	yes	No	Tier 1	summer	524	05/01/2020	53.01	53033005301.0	0	0.0019083969465648
20	26	149.0	32.0	0.2147651006711409	Friday	fall	yes	No	Tier 1	not_summer	530	05/01/2020	53.01	53033005301.0	0	0.060377358490566
21	27	47.0	39.0	0.8297872340425532	Friday	fall	yes	No	Tier 1	not_summer	397	05/01/2020	53.01	53033005301.0	0	0.0982367758186398
22	28	57.0	41.0	0.7192982456140351	Friday	winter	yes	No	Tier 1	not_summer	609	05/01/2020	53.01	53033005301.0	0	0.0673234811165845
23	29	16.0	4.0	0.25	Friday	winter	yes	No	Tier 1	not_summer	515	05/01/2020	53.01	53033005301.0	0	0.0077669902912621
24	30	47.0	29.0	0.6170212765957447	Wednesday	winter	yes	No	Tier 1	not_summer	383	05/01/2020	53.01	53033005301.0	0	0.0757180156657963
25	31	31.0	13.0	0.4193548387096774	Friday	spring	yes	No	Tier 1	not_summer	575	05/01/2020	53.01	53033005301.0	0	0.0226086956521739
26	32	13.0	6.0	0.4615384615384615	Friday	summer	yes	No	Tier 1	summer	490	05/01/2020	53.01	53033005301.0	0	0.0122448979591836
27	33	15.0	15.0	1.0	Friday	fall	yes	No	Tier 1	not_summer	187	05/01/2020	53.01	53033005301.0	0	0.0802139037433155
28	34	88.0	0.0	0.0	Friday	winter	yes	No	Tier 1	not_summer	435	05/01/2020	53.01	53033005301.0	0	0.0
29	35	100.0	50.0	0.5	Friday	spring	yes	No	Tier 1	not_summer	657	05/01/2020	53.01	53033005301.0	0	0.076103500761035
30	36	137.0	40.0	0.291970802919708	Friday	summer	yes	No	Tier 1	summer	361	05/01/2020	53.01	53033005301.0	0	0.1108033240997229
31	37	25.0	21.0	0.84	Sunday	summer	yes	Yes	Tier 1	summer	523	05/01/2020	53.01	53033005301.0	0	0.0401529636711281
32	1	10.0	0.0	0.0	Friday	spring	no	No	Tier 1	not_summer	993	05/01/2020	53.02	53033005302.0	0	0.0
33	2	10.0	1.0	0.1	Friday	spring	no	No	Tier 1	not_summer	2579	05/01/2020	53.02	53033005302.0	0	0.0003877471888328
34	3	4.0	1.0	0.25	Sunday	spring	no	Yes	Tier 1	not_summer	2475	05/01/2020	53.02	53033005302.0	0	0.0004040404040404
35	4	4.0	3.0	0.75	Friday	spring	no	No	Tier 1	not_summer	2538	05/01/2020	53.02	53033005302.0	0	0.0011820330969267
36	5	13.0	1.0	0.0769230769230769	Thursday	spring	no	No	Tier 1	not_summer	2737	05/01/2020	53.02	53033005302.0	0	0.000365363536719
37	6	36.0	19.0	0.5277777777777778	Friday	summer	no	No	Tier 1	summer	2978	05/01/2020	53.02	53033005302.0	0	0.006380120886501
38	7	15.0	0.0	0.0	Friday	summer	no	No	Tier 1	summer	2731	05/01/2020	53.02	53033005302.0	0	0.0
39	8	3.0	1.0	0.3333333333333333	Sunday	summer	no	Yes	Tier 1	summer	1626	05/01/2020	53.02	53033005302.0	0	0.0006150061500615
40	9	106.0	25.0	0.2358490566037736	Friday	summer	no	No	Tier 1	summer	2587	05/01/2020	53.02	53033005302.0	0	0.0096637031310398
41	10	80.0	23.0	0.2875	Wednesday	fall	no	No	Tier 1	not_summer	2983	05/01/2020	53.02	53033005302.0	0	0.007710358699296
42	12	4.0	0.0	0.0	Saturday	fall	no	Yes	Tier 1	not_summer	2773	05/01/2020	53.02	53033005302.0	0	0.0
43	13	32.0	10.0	0.3125	Friday	fall	no	No	Tier 1	not_summer	1774	05/01/2020	53.02	53033005302.0	0	0.0056369785794813
44	14	122.0	21.0	0.1721311475409836	Wednesday	winter	no	No	Tier 1	not_summer	3323	05/01/2020	53.02	53033005302.0	0	0.0063195907312669
45	15	11.0	0.0	0.0	Tuesday	winter	no	No	Tier 1	not_summer	2842	05/01/2020	53.02	53033005302.0	0	0.0
46	16	43.0	31.0	0.7209302325581395	Wednesday	winter	no	No	Tier 1	not_summer	2708	05/01/2020	53.02	53033005302.0	0	0.0114475627769571
47	17	4.0	1.0	0.25	Wednesday	winter	no	No	Tier 1	not_summer	2794	05/01/2020	53.02	53033005302.0	0	0.0003579098067287
48	18	4.0	0.0	0.0	Friday	spring	no	No	Tier 1	not_summer	2960	05/01/2020	53.02	53033005302.0	0	0.0
49	19	26.0	6.0	0.2307692307692307	Friday	spring	yes	No	Tier 1	not_summer	2545	05/01/2020	53.02	53033005302.0	0	0.0023575638506876
50	20	210.0	84.0	0.4	Friday	spring	yes	No	Tier 1	not_summer	3784	05/01/2020	53.02	53033005302.0	0	0.022198731501057
51	21	11.0	0.0	0.0	Friday	spring	yes	No	Tier 1	not_summer	2904	05/01/2020	53.02	53033005302.0	0	0.0
52	22	7.0	3.0	0.4285714285714285	Sunday	spring	yes	Yes	Tier 1	not_summer	2722	05/01/2020	53.02	53033005302.0	0	0.0011021307861866
53	23	17.0	3.0	0.1764705882352941	Friday	summer	yes	No	Tier 1	summer	4560	05/01/2020	53.02	53033005302.0	0	0.0006578947368421
54	24	22.0	17.0	0.7727272727272727	Friday	summer	yes	No	Tier 1	summer	4133	05/01/2020	53.02	53033005302.0	0	0.0041132349383014
55	25	96.0	44.0	0.4583333333333333	Friday	summer	yes	No	Tier 1	summer	3017	05/01/2020	53.02	53033005302.0	0	0.0145840238647663
56	26	1138.0	325.0	0.2855887521968365	Friday	fall	yes	No	Tier 1	not_summer	2737	05/01/2020	53.02	53033005302.0	0	0.1187431494336865
57	27	152.0	15.0	0.0986842105263157	Friday	fall	yes	No	Tier 1	not_summer	3211	05/01/2020	53.02	53033005302.0	0	0.0046714419184054
58	28	13.0	9.0	0.6923076923076923	Friday	winter	yes	No	Tier 1	not_summer	3067	05/01/2020	53.02	53033005302.0	0	0.0029344636452559
59	29	197.0	19.0	0.0964467005076142	Friday	winter	yes	No	Tier 1	not_summer	3208	05/01/2020	53.02	53033005302.0	0	0.0059226932668329
60	30	360.0	119.0	0.3305555555555555	Wednesday	winter	yes	No	Tier 1	not_summer	3089	05/01/2020	53.02	53033005302.0	0	0.0385237941081256
61	31	136.0	69.0	0.5073529411764706	Friday	spring	yes	No	Tier 1	not_summer	3100	05/01/2020	53.02	53033005302.0	0	0.022258064516129
62	32	268.0	62.0	0.2313432835820895	Friday	summer	yes	No	Tier 1	summer	2804	05/01/2020	53.02	53033005302.0	0	0.0221112696148359
63	33	92.0	27.0	0.2934782608695652	Friday	fall	yes	No	Tier 1	not_summer	1229	05/01/2020	53.02	53033005302.0	0	0.0219690805532953
64	34	183.0	35.0	0.1912568306010929	Friday	winter	yes	No	Tier 1	not_summer	3019	05/01/2020	53.02	53033005302.0	0	0.0115932427956276
65	35	232.0	45.0	0.1939655172413793	Friday	spring	yes	No	Tier 1	not_summer	3105	05/01/2020	53.02	53033005302.0	0	0.0144927536231884
66	36	555.0	138.0	0.2486486486486486	Friday	summer	yes	No	Tier 1	summer	3234	05/01/2020	53.02	53033005302.0	0	0.0426716141001855
67	37	24.0	13.0	0.5416666666666666	Sunday	summer	yes	Yes	Tier 1	summer	2740	05/01/2020	53.02	53033005302.0	0	0.0047445255474452
68	1	49.0	10.0	0.2040816326530612	Friday	spring	no	No	Tier 2	not_summer	481	05/01/2020	71.0	53033007100.0	1	0.0207900207900207
69	2	64.0	31.0	0.484375	Friday	spring	no	No	Tier 2	not_summer	1652	05/01/2020	71.0	53033007100.0	1	0.0187651331719128
70	3	60.0	39.0	0.65	Sunday	spring	no	Yes	Tier 2	not_summer	2740	05/01/2020	71.0	53033007100.0	1	0.0142335766423357
71	4	601.0	131.0	0.2179700499168053	Friday	spring	no	No	Tier 2	not_summer	1252	05/01/2020	71.0	53033007100.0	1	0.1046325878594249
72	5	10.0	0.0	0.0	Thursday	spring	no	No	Tier 2	not_summer	1146	05/01/2020	71.0	53033007100.0	1	0.0
73	6	247.0	87.0	0.3522267206477733	Friday	summer	no	No	Tier 2	summer	1225	05/01/2020	71.0	53033007100.0	1	0.0710204081632653
74	7	138.0	44.0	0.3188405797101449	Friday	summer	no	No	Tier 2	summer	1271	05/01/2020	71.0	53033007100.0	1	0.034618410700236
75	8	289.0	168.0	0.5813148788927336	Sunday	summer	no	Yes	Tier 2	summer	1179	05/01/2020	71.0	53033007100.0	1	0.1424936386768447
76	9	230.0	94.0	0.408695652173913	Friday	summer	no	No	Tier 2	summer	1218	05/01/2020	71.0	53033007100.0	1	0.077175697865353
77	10	91.0	22.0	0.2417582417582417	Wednesday	fall	no	No	Tier 2	not_summer	1363	05/01/2020	71.0	53033007100.0	1	0.016140865737344
78	12	61.0	17.0	0.2786885245901639	Saturday	fall	no	Yes	Tier 2	not_summer	1213	05/01/2020	71.0	53033007100.0	1	0.0140148392415498
79	13	84.0	40.0	0.4761904761904761	Friday	fall	no	No	Tier 2	not_summer	1457	05/01/2020	71.0	53033007100.0	1	0.0274536719286204
80	14	84.0	17.0	0.2023809523809523	Wednesday	winter	no	No	Tier 2	not_summer	1326	05/01/2020	71.0	53033007100.0	1	0.0128205128205128
81	15	37.0	10.0	0.2702702702702703	Tuesday	winter	no	No	Tier 2	not_summer	1358	05/01/2020	71.0	53033007100.0	1	0.0073637702503681
82	16	35.0	5.0	0.1428571428571428	Wednesday	winter	no	No	Tier 2	not_summer	1362	05/01/2020	71.0	53033007100.0	1	0.0036710719530102
83	17	51.0	14.0	0.2745098039215686	Wednesday	winter	no	No	Tier 2	not_summer	1265	05/01/2020	71.0	53033007100.0	1	0.0110671936758893
84	18	122.0	46.0	0.3770491803278688	Friday	spring	no	No	Tier 2	not_summer	1446	05/01/2020	71.0	53033007100.0	1	0.0318118948824343
85	19	191.0	163.0	0.8534031413612565	Friday	spring	yes	No	Tier 2	not_summer	1357	05/01/2020	71.0	53033007100.0	1	0.1201179071481208
86	20	57.0	13.0	0.2280701754385964	Friday	spring	yes	No	Tier 2	not_summer	1399	05/01/2020	71.0	53033007100.0	1	0.0092923516797712
87	21	292.0	94.0	0.3219178082191781	Friday	spring	yes	No	Tier 2	not_summer	1398	05/01/2020	71.0	53033007100.0	1	0.0672389127324749
88	22	93.0	45.0	0.4838709677419355	Sunday	spring	yes	Yes	Tier 2	not_summer	1557	05/01/2020	71.0	53033007100.0	1	0.0289017341040462
89	23	2153.0	611.0	0.2837900603808639	Friday	summer	yes	No	Tier 2	summer	1640	05/01/2020	71.0	53033007100.0	1	0.3725609756097561
90	24	612.0	213.0	0.3480392156862745	Friday	summer	yes	No	Tier 2	summer	1504	05/01/2020	71.0	53033007100.0	1	0.1416223404255319
91	25	892.0	384.0	0.4304932735426009	Friday	summer	yes	No	Tier 2	summer	1478	05/01/2020	71.0	53033007100.0	1	0.2598105548037889
92	26	968.0	210.0	0.2169421487603305	Friday	fall	yes	No	Tier 2	not_summer	1629	05/01/2020	71.0	53033007100.0	1	0.1289134438305709
93	27	19.0	6.0	0.3157894736842105	Friday	fall	yes	No	Tier 2	not_summer	1394	05/01/2020	71.0	53033007100.0	1	0.0043041606886657
94	28	61.0	20.0	0.3278688524590163	Friday	winter	yes	No	Tier 2	not_summer	1326	05/01/2020	71.0	53033007100.0	1	0.0150829562594268
95	29	81.0	49.0	0.6049382716049383	Friday	winter	yes	No	Tier 2	not_summer	1209	05/01/2020	71.0	53033007100.0	1	0.0405293631100082
96	30	93.0	76.0	0.8172043010752689	Wednesday	winter	yes	No	Tier 2	not_summer	1407	05/01/2020	71.0	53033007100.0	1	0.0540156361051883
97	31	111.0	84.0	0.7567567567567568	Friday	spring	yes	No	Tier 2	not_summer	1337	05/01/2020	71.0	53033007100.0	1	0.06282722513089
98	32	331.0	213.0	0.6435045317220544	Friday	summer	yes	No	Tier 2	summer	1063	05/01/2020	71.0	53033007100.0	1	0.2003762935089369
99	33	15.0	7.0	0.4666666666666667	Friday	fall	yes	No	Tier 2	not_summer	447	05/01/2020	71.0	53033007100.0	1	0.0156599552572706
100	34	478.0	213.0	0.4456066945606695	Friday	winter	yes	No	Tier 2	not_summer	1562	05/01/2020	71.0	53033007100.0	1	0.1363636363636363
101	35	611.0	306.0	0.5008183306055647	Friday	spring	yes	No	Tier 2	not_summer	1452	05/01/2020	71.0	53033007100.0	1	0.2107438016528925
102	36	606.0	276.0	0.4554455445544554	Friday	summer	yes	No	Tier 2	summer	1495	05/01/2020	71.0	53033007100.0	1	0.1846153846153846
103	37	5504.0	887.0	0.1611555232558139	Sunday	summer	yes	Yes	Tier 2	summer	1515	05/01/2020	71.0	53033007100.0	1	0.5854785478547855
104	1	7.0	5.0	0.7142857142857143	Friday	spring	no	No	Tier 2	not_summer	481	05/01/2020	80.01	53033008001.0	1	0.0103950103950103
105	2	118.0	42.0	0.3559322033898305	Friday	spring	no	No	Tier 2	not_summer	1374	05/01/2020	80.01	53033008001.0	1	0.0305676855895196
106	3	252.0	104.0	0.4126984126984127	Sunday	spring	no	Yes	Tier 2	not_summer	1464	05/01/2020	80.01	53033008001.0	1	0.0710382513661202
107	4	128.0	27.0	0.2109375	Friday	spring	no	No	Tier 2	not_summer	1555	05/01/2020	80.01	53033008001.0	1	0.0173633440514469
108	5	610.0	221.0	0.3622950819672131	Thursday	spring	no	No	Tier 2	not_summer	1436	05/01/2020	80.01	53033008001.0	1	0.1538997214484679
109	6	158.0	38.0	0.240506329113924	Friday	summer	no	No	Tier 2	summer	1430	05/01/2020	80.01	53033008001.0	1	0.0265734265734265
110	7	1886.0	538.0	0.2852598091198303	Friday	summer	no	No	Tier 2	summer	1533	05/01/2020	80.01	53033008001.0	1	0.3509458577951728
111	8	2463.0	538.0	0.2184328055217214	Sunday	summer	no	Yes	Tier 2	summer	1603	05/01/2020	80.01	53033008001.0	1	0.3356207111665626
112	9	17.0	1.0	0.0588235294117647	Friday	summer	no	No	Tier 2	summer	1511	05/01/2020	80.01	53033008001.0	1	0.00066181336863
113	10	1.0	1.0	1.0	Wednesday	fall	no	No	Tier 2	not_summer	1676	05/01/2020	80.01	53033008001.0	1	0.0005966587112171
114	12	265.0	135.0	0.5094339622641509	Saturday	fall	no	Yes	Tier 2	not_summer	1415	05/01/2020	80.01	53033008001.0	1	0.0954063604240282
115	13	119.0	59.0	0.4957983193277311	Friday	fall	no	No	Tier 2	not_summer	1738	05/01/2020	80.01	53033008001.0	1	0.0339470655926352
116	14	21.0	11.0	0.5238095238095238	Wednesday	winter	no	No	Tier 2	not_summer	1714	05/01/2020	80.01	53033008001.0	1	0.0064177362893815
117	16	2.0	1.0	0.5	Wednesday	winter	no	No	Tier 2	not_summer	1765	05/01/2020	80.01	53033008001.0	1	0.0005665722379603
118	17	33.0	21.0	0.6363636363636364	Wednesday	winter	no	No	Tier 2	not_summer	1473	05/01/2020	80.01	53033008001.0	1	0.0142566191446028
119	18	1025.0	492.0	0.48	Friday	spring	no	No	Tier 2	not_summer	1858	05/01/2020	80.01	53033008001.0	1	0.2648008611410118
120	19	95.0	45.0	0.4736842105263157	Friday	spring	yes	No	Tier 2	not_summer	1837	05/01/2020	80.01	53033008001.0	1	0.0244964616222101
121	20	115.0	53.0	0.4608695652173913	Friday	spring	yes	No	Tier 2	not_summer	1473	05/01/2020	80.01	53033008001.0	1	0.0359809911744738
122	21	455.0	209.0	0.4593406593406593	Friday	spring	yes	No	Tier 2	not_summer	1877	05/01/2020	80.01	53033008001.0	1	0.11134789557805
123	22	5.0	3.0	0.6	Sunday	spring	yes	Yes	Tier 2	not_summer	2459	05/01/2020	80.01	53033008001.0	1	0.0012200081333875
124	23	821.0	333.0	0.4056029232643118	Friday	summer	yes	No	Tier 2	summer	2265	05/01/2020	80.01	53033008001.0	1	0.1470198675496688
125	24	948.0	220.0	0.2320675105485232	Friday	summer	yes	No	Tier 2	summer	1831	05/01/2020	80.01	53033008001.0	1	0.1201529219006007
126	25	1588.0	437.0	0.2751889168765743	Friday	summer	yes	No	Tier 2	summer	1735	05/01/2020	80.01	53033008001.0	1	0.2518731988472622
127	26	1102.0	346.0	0.3139745916515426	Friday	fall	yes	No	Tier 2	not_summer	1710	05/01/2020	80.01	53033008001.0	1	0.2023391812865497
128	27	7.0	0.0	0.0	Friday	fall	yes	No	Tier 2	not_summer	1733	05/01/2020	80.01	53033008001.0	1	0.0
129	28	47.0	40.0	0.851063829787234	Friday	winter	yes	No	Tier 2	not_summer	1373	05/01/2020	80.01	53033008001.0	1	0.0291332847778587
130	29	56.0	17.0	0.3035714285714285	Friday	winter	yes	No	Tier 2	not_summer	1940	05/01/2020	80.01	53033008001.0	1	0.0087628865979381
131	30	108.0	47.0	0.4351851851851852	Wednesday	winter	yes	No	Tier 2	not_summer	1471	05/01/2020	80.01	53033008001.0	1	0.0319510537049626
132	31	1012.0	381.0	0.3764822134387351	Friday	spring	yes	No	Tier 2	not_summer	2237	05/01/2020	80.01	53033008001.0	1	0.170317389360751
133	32	273.0	158.0	0.5787545787545788	Friday	summer	yes	No	Tier 2	summer	1623	05/01/2020	80.01	53033008001.0	1	0.0973505853357979
134	33	97.0	28.0	0.2886597938144329	Friday	fall	yes	No	Tier 2	not_summer	587	05/01/2020	80.01	53033008001.0	1	0.0477001703577512
135	34	155.0	59.0	0.3806451612903225	Friday	winter	yes	No	Tier 2	not_summer	1772	05/01/2020	80.01	53033008001.0	1	0.033295711060948
136	35	425.0	95.0	0.2235294117647059	Friday	spring	yes	No	Tier 2	not_summer	1801	05/01/2020	80.01	53033008001.0	1	0.0527484730705163
137	36	21.0	9.0	0.4285714285714285	Friday	summer	yes	No	Tier 2	summer	1791	05/01/2020	80.01	53033008001.0	1	0.0050251256281407
138	37	2352.0	467.0	0.1985544217687075	Sunday	summer	yes	Yes	Tier 2	summer	1854	05/01/2020	80.01	53033008001.0	1	0.2518878101402373
139	1	3.0	3.0	1.0	Friday	spring	no	No	Tier 1	not_summer	413	05/01/2020	80.02	53033008002.0	1	0.0072639225181598
140	2	5.0	5.0	1.0	Friday	spring	no	No	Tier 1	not_summer	585	05/01/2020	80.02	53033008002.0	1	0.0085470085470085
141	4	11.0	4.0	0.3636363636363636	Friday	spring	no	No	Tier 1	not_summer	357	05/01/2020	80.02	53033008002.0	1	0.011204481792717
142	5	8.0	2.0	0.25	Thursday	spring	no	No	Tier 1	not_summer	297	05/01/2020	80.02	53033008002.0	1	0.0067340067340067
143	6	11.0	6.0	0.5454545454545454	Friday	summer	no	No	Tier 1	summer	303	05/01/2020	80.02	53033008002.0	1	0.0198019801980198
144	7	74.0	14.0	0.1891891891891892	Friday	summer	no	No	Tier 1	summer	358	05/01/2020	80.02	53033008002.0	1	0.0391061452513966
145	8	44.0	7.0	0.1590909090909091	Sunday	summer	no	Yes	Tier 1	summer	327	05/01/2020	80.02	53033008002.0	1	0.0214067278287461
146	9	1.0	0.0	0.0	Friday	summer	no	No	Tier 1	summer	346	05/01/2020	80.02	53033008002.0	1	0.0
147	12	26.0	6.0	0.2307692307692307	Saturday	fall	no	Yes	Tier 1	not_summer	330	05/01/2020	80.02	53033008002.0	1	0.0181818181818181
148	13	3.0	3.0	1.0	Friday	fall	no	No	Tier 1	not_summer	529	05/01/2020	80.02	53033008002.0	1	0.0056710775047258
149	14	3.0	1.0	0.3333333333333333	Wednesday	winter	no	No	Tier 1	not_summer	318	05/01/2020	80.02	53033008002.0	1	0.0031446540880503
150	18	21.0	21.0	1.0	Friday	spring	no	No	Tier 1	not_summer	565	05/01/2020	80.02	53033008002.0	1	0.0371681415929203
151	19	25.0	2.0	0.08	Friday	spring	yes	No	Tier 1	not_summer	461	05/01/2020	80.02	53033008002.0	1	0.0043383947939262
152	20	12.0	6.0	0.5	Friday	spring	yes	No	Tier 1	not_summer	673	05/01/2020	80.02	53033008002.0	1	0.0089153046062407
153	21	24.0	14.0	0.5833333333333334	Friday	spring	yes	No	Tier 1	not_summer	344	05/01/2020	80.02	53033008002.0	1	0.0406976744186046
154	23	93.0	60.0	0.6451612903225806	Friday	summer	yes	No	Tier 1	summer	1519	05/01/2020	80.02	53033008002.0	1	0.0394996708360763
155	24	28.0	0.0	0.0	Friday	summer	yes	No	Tier 1	summer	867	05/01/2020	80.02	53033008002.0	1	0.0
156	26	63.0	28.0	0.4444444444444444	Friday	fall	yes	No	Tier 1	not_summer	484	05/01/2020	80.02	53033008002.0	1	0.0578512396694214
157	28	16.0	13.0	0.8125	Friday	winter	yes	No	Tier 1	not_summer	500	05/01/2020	80.02	53033008002.0	1	0.026
158	30	17.0	2.0	0.1176470588235294	Wednesday	winter	yes	No	Tier 1	not_summer	615	05/01/2020	80.02	53033008002.0	1	0.0032520325203252
159	31	80.0	41.0	0.5125	Friday	spring	yes	No	Tier 1	not_summer	484	05/01/2020	80.02	53033008002.0	1	0.0847107438016528
160	32	98.0	72.0	0.7346938775510204	Friday	summer	yes	No	Tier 1	summer	933	05/01/2020	80.02	53033008002.0	1	0.0771704180064308
161	33	19.0	8.0	0.4210526315789473	Friday	fall	yes	No	Tier 1	not_summer	169	05/01/2020	80.02	53033008002.0	1	0.0473372781065088
162	34	45.0	11.0	0.2444444444444444	Friday	winter	yes	No	Tier 1	not_summer	396	05/01/2020	80.02	53033008002.0	1	0.0277777777777777
163	35	13.0	8.0	0.6153846153846154	Friday	spring	yes	No	Tier 1	not_summer	487	05/01/2020	80.02	53033008002.0	1	0.0164271047227926
164	36	6.0	1.0	0.1666666666666666	Friday	summer	yes	No	Tier 1	summer	465	05/01/2020	80.02	53033008002.0	1	0.0021505376344086
165	37	134.0	45.0	0.3358208955223881	Sunday	summer	yes	Yes	Tier 1	summer	789	05/01/2020	80.02	53033008002.0	1	0.0570342205323193
166	1	435.0	146.0	0.335632183908046	Friday	spring	no	No	Tier 2	not_summer	907	05/01/2020	81.0	53033008100.0	1	0.1609702315325248
167	2	1669.0	352.0	0.2109047333732774	Friday	spring	no	No	Tier 2	not_summer	2072	05/01/2020	81.0	53033008100.0	1	0.1698841698841698
168	3	5126.0	1118.0	0.2181037846273897	Sunday	spring	no	Yes	Tier 2	not_summer	2560	05/01/2020	81.0	53033008100.0	1	0.43671875
169	4	1493.0	140.0	0.0937709310113864	Friday	spring	no	No	Tier 2	not_summer	2422	05/01/2020	81.0	53033008100.0	1	0.0578034682080924
170	5	1890.0	592.0	0.3132275132275132	Thursday	spring	no	No	Tier 2	not_summer	2134	05/01/2020	81.0	53033008100.0	1	0.2774133083411434
171	6	1140.0	233.0	0.2043859649122807	Friday	summer	no	No	Tier 2	summer	2266	05/01/2020	81.0	53033008100.0	1	0.1028243601059135
172	7	1162.0	200.0	0.1721170395869191	Friday	summer	no	No	Tier 2	summer	2374	05/01/2020	81.0	53033008100.0	1	0.08424599831508
173	8	1059.0	160.0	0.1510859301227573	Sunday	summer	no	Yes	Tier 2	summer	2120	05/01/2020	81.0	53033008100.0	1	0.0754716981132075
174	9	1583.0	272.0	0.1718256475047378	Friday	summer	no	No	Tier 2	summer	2134	05/01/2020	81.0	53033008100.0	1	0.1274601686972821
175	10	2320.0	596.0	0.2568965517241379	Wednesday	fall	no	No	Tier 2	not_summer	2213	05/01/2020	81.0	53033008100.0	1	0.2693176683235427
176	12	2073.0	498.0	0.2402315484804631	Saturday	fall	no	Yes	Tier 2	not_summer	2225	05/01/2020	81.0	53033008100.0	1	0.2238202247191011
177	13	604.0	148.0	0.2450331125827814	Friday	fall	no	No	Tier 2	not_summer	2500	05/01/2020	81.0	53033008100.0	1	0.0592
178	14	1576.0	339.0	0.2151015228426396	Wednesday	winter	no	No	Tier 2	not_summer	2375	05/01/2020	81.0	53033008100.0	1	0.1427368421052631
179	15	981.0	254.0	0.2589194699286442	Tuesday	winter	no	No	Tier 2	not_summer	2299	05/01/2020	81.0	53033008100.0	1	0.1104828186167899
180	16	412.0	116.0	0.2815533980582524	Wednesday	winter	no	No	Tier 2	not_summer	2330	05/01/2020	81.0	53033008100.0	1	0.0497854077253218
181	17	1072.0	282.0	0.2630597014925373	Wednesday	winter	no	No	Tier 2	not_summer	2347	05/01/2020	81.0	53033008100.0	1	0.1201533873029399
182	18	2946.0	692.0	0.2348947725729803	Friday	spring	no	No	Tier 2	not_summer	2341	05/01/2020	81.0	53033008100.0	1	0.2956001708671508
183	19	3016.0	646.0	0.2141909814323607	Friday	spring	yes	No	Tier 2	not_summer	2569	05/01/2020	81.0	53033008100.0	1	0.2514597119501752
184	20	2617.0	453.0	0.173098968284295	Friday	spring	yes	No	Tier 2	not_summer	3274	05/01/2020	81.0	53033008100.0	1	0.1383628588882101
185	21	10996.0	1867.0	0.1697890141869771	Friday	spring	yes	No	Tier 2	not_summer	2654	05/01/2020	81.0	53033008100.0	1	0.7034664657121327
186	22	18851.0	4659.0	0.2471486923770622	Sunday	spring	yes	Yes	Tier 2	not_summer	2447	05/01/2020	81.0	53033008100.0	1	1.9039640375970577
187	23	12427.0	2670.0	0.2148547517502212	Friday	summer	yes	No	Tier 2	summer	3449	05/01/2020	81.0	53033008100.0	1	0.7741374311394608
188	24	10041.0	1562.0	0.1555621950004979	Friday	summer	yes	No	Tier 2	summer	2732	05/01/2020	81.0	53033008100.0	1	0.5717423133235725
189	25	4530.0	981.0	0.2165562913907285	Friday	summer	yes	No	Tier 2	summer	2480	05/01/2020	81.0	53033008100.0	1	0.3955645161290322
190	26	9975.0	2177.0	0.2182456140350877	Friday	fall	yes	No	Tier 2	not_summer	2559	05/01/2020	81.0	53033008100.0	1	0.8507229386479094
191	27	2693.0	480.0	0.1782398811734125	Friday	fall	yes	No	Tier 2	not_summer	2724	05/01/2020	81.0	53033008100.0	1	0.1762114537444934
192	28	2547.0	699.0	0.2744405182567727	Friday	winter	yes	No	Tier 2	not_summer	2251	05/01/2020	81.0	53033008100.0	1	0.3105286539315859
193	29	1464.0	308.0	0.2103825136612022	Friday	winter	yes	No	Tier 2	not_summer	2904	05/01/2020	81.0	53033008100.0	1	0.106060606060606
194	30	9942.0	3848.0	0.3870448601890968	Wednesday	winter	yes	No	Tier 2	not_summer	2385	05/01/2020	81.0	53033008100.0	1	1.6134171907756814
195	31	11000.0	3850.0	0.35	Friday	spring	yes	No	Tier 2	not_summer	2280	05/01/2020	81.0	53033008100.0	1	1.6885964912280702
196	32	6227.0	1344.0	0.2158342701140196	Friday	summer	yes	No	Tier 2	summer	2588	05/01/2020	81.0	53033008100.0	1	0.5193199381761978
197	33	686.0	167.0	0.2434402332361516	Friday	fall	yes	No	Tier 2	not_summer	646	05/01/2020	81.0	53033008100.0	1	0.2585139318885449
198	34	5319.0	1111.0	0.208873848467757	Friday	winter	yes	No	Tier 2	not_summer	2535	05/01/2020	81.0	53033008100.0	1	0.4382642998027613
199	35	6256.0	1963.0	0.3137787723785166	Friday	spring	yes	No	Tier 2	not_summer	2857	05/01/2020	81.0	53033008100.0	1	0.6870843542177109
200	36	11000.0	3433.0	0.3120909090909091	Friday	summer	yes	No	Tier 2	summer	2854	05/01/2020	81.0	53033008100.0	1	1.2028731604765242
201	37	15259.0	3376.0	0.2212464774886952	Sunday	summer	yes	Yes	Tier 2	summer	2693	05/01/2020	81.0	53033008100.0	1	1.253620497586335
202	1	2.0	2.0	1.0	Friday	spring	no	No	Tier 1	not_summer	471	05/01/2020	85.0	53033008500.0	1	0.0042462845010615
203	2	78.0	67.0	0.8589743589743589	Friday	spring	no	No	Tier 1	not_summer	2153	05/01/2020	85.0	53033008500.0	1	0.0311193683232698
204	3	1.0	1.0	1.0	Sunday	spring	no	Yes	Tier 1	not_summer	1464	05/01/2020	85.0	53033008500.0	1	0.0006830601092896
205	4	43.0	0.0	0.0	Friday	spring	no	No	Tier 1	not_summer	1513	05/01/2020	85.0	53033008500.0	1	0.0
206	5	1631.0	324.0	0.1986511342734518	Thursday	spring	no	No	Tier 1	not_summer	1758	05/01/2020	85.0	53033008500.0	1	0.1843003412969283
207	6	150.0	24.0	0.16	Friday	summer	no	No	Tier 1	summer	1926	05/01/2020	85.0	53033008500.0	1	0.0124610591900311
208	7	23.0	1.0	0.0434782608695652	Friday	summer	no	No	Tier 1	summer	2182	05/01/2020	85.0	53033008500.0	1	0.0004582951420714
209	8	21.0	2.0	0.0952380952380952	Sunday	summer	no	Yes	Tier 1	summer	1937	05/01/2020	85.0	53033008500.0	1	0.0010325245224574
210	9	241.0	164.0	0.6804979253112033	Friday	summer	no	No	Tier 1	summer	1818	05/01/2020	85.0	53033008500.0	1	0.0902090209020902
211	10	46.0	4.0	0.0869565217391304	Wednesday	fall	no	No	Tier 1	not_summer	2322	05/01/2020	85.0	53033008500.0	1	0.0017226528854435
212	12	79.0	19.0	0.240506329113924	Saturday	fall	no	Yes	Tier 1	not_summer	1918	05/01/2020	85.0	53033008500.0	1	0.0099061522419186
213	13	61.0	26.0	0.4262295081967213	Friday	fall	no	No	Tier 1	not_summer	2232	05/01/2020	85.0	53033008500.0	1	0.0116487455197132
214	14	129.0	15.0	0.1162790697674418	Wednesday	winter	no	No	Tier 1	not_summer	2139	05/01/2020	85.0	53033008500.0	1	0.0070126227208976
215	16	77.0	10.0	0.1298701298701298	Wednesday	winter	no	No	Tier 1	not_summer	2228	05/01/2020	85.0	53033008500.0	1	0.0044883303411131
216	17	15.0	2.0	0.1333333333333333	Wednesday	winter	no	No	Tier 1	not_summer	1968	05/01/2020	85.0	53033008500.0	1	0.0010162601626016
217	18	507.0	135.0	0.2662721893491124	Friday	spring	no	No	Tier 1	not_summer	2184	05/01/2020	85.0	53033008500.0	1	0.0618131868131868
218	19	385.0	149.0	0.387012987012987	Friday	spring	yes	No	Tier 1	not_summer	2138	05/01/2020	85.0	53033008500.0	1	0.0696913002806361
219	20	39.0	1.0	0.0256410256410256	Friday	spring	yes	No	Tier 1	not_summer	2508	05/01/2020	85.0	53033008500.0	1	0.0003987240829346
220	21	568.0	88.0	0.1549295774647887	Friday	spring	yes	No	Tier 1	not_summer	2095	05/01/2020	85.0	53033008500.0	1	0.0420047732696897
221	22	13.0	0.0	0.0	Sunday	spring	yes	Yes	Tier 1	not_summer	2456	05/01/2020	85.0	53033008500.0	1	0.0
222	23	577.0	279.0	0.4835355285961871	Friday	summer	yes	No	Tier 1	summer	2425	05/01/2020	85.0	53033008500.0	1	0.1150515463917525
223	24	266.0	74.0	0.2781954887218045	Friday	summer	yes	No	Tier 1	summer	2237	05/01/2020	85.0	53033008500.0	1	0.0330800178810907
224	25	127.0	13.0	0.1023622047244094	Friday	summer	yes	No	Tier 1	summer	2616	05/01/2020	85.0	53033008500.0	1	0.0049694189602446
225	27	83.0	24.0	0.2891566265060241	Friday	fall	yes	No	Tier 1	not_summer	2036	05/01/2020	85.0	53033008500.0	1	0.0117878192534381
226	28	62.0	33.0	0.532258064516129	Friday	winter	yes	No	Tier 1	not_summer	2222	05/01/2020	85.0	53033008500.0	1	0.0148514851485148
227	29	60.0	1.0	0.0166666666666666	Friday	winter	yes	No	Tier 1	not_summer	2278	05/01/2020	85.0	53033008500.0	1	0.0004389815627743
228	30	1.0	1.0	1.0	Wednesday	winter	yes	No	Tier 1	not_summer	2565	05/01/2020	85.0	53033008500.0	1	0.0003898635477582
229	31	72.0	24.0	0.3333333333333333	Friday	spring	yes	No	Tier 1	not_summer	2359	05/01/2020	85.0	53033008500.0	1	0.0101738024586689
230	32	2.0	0.0	0.0	Friday	summer	yes	No	Tier 1	summer	2163	05/01/2020	85.0	53033008500.0	1	0.0
231	33	1.0	0.0	0.0	Friday	fall	yes	No	Tier 1	not_summer	705	05/01/2020	85.0	53033008500.0	1	0.0
232	34	3.0	0.0	0.0	Friday	winter	yes	No	Tier 1	not_summer	2199	05/01/2020	85.0	53033008500.0	1	0.0
233	35	11.0	2.0	0.1818181818181818	Friday	spring	yes	No	Tier 1	not_summer	2236	05/01/2020	85.0	53033008500.0	1	0.0008944543828264
234	36	71.0	32.0	0.4507042253521127	Friday	summer	yes	No	Tier 1	summer	2615	05/01/2020	85.0	53033008500.0	1	0.0122370936902485
235	37	23.0	4.0	0.1739130434782608	Sunday	summer	yes	Yes	Tier 1	summer	2192	05/01/2020	85.0	53033008500.0	1	0.0018248175182481
236	1	1.0	0.0	0.0	Friday	spring	no	No	Tier 1	not_summer	376	05/01/2020	91.0	53033009100.0	0	0.0
237	2	13.0	3.0	0.2307692307692307	Friday	spring	no	No	Tier 1	not_summer	1216	05/01/2020	91.0	53033009100.0	0	0.0024671052631578
238	3	439.0	216.0	0.4920273348519362	Sunday	spring	no	Yes	Tier 1	not_summer	1164	05/01/2020	91.0	53033009100.0	0	0.1855670103092783
239	4	196.0	23.0	0.1173469387755102	Friday	spring	no	No	Tier 1	not_summer	1018	05/01/2020	91.0	53033009100.0	0	0.0225933202357563
240	5	493.0	155.0	0.3144016227180527	Thursday	spring	no	No	Tier 1	not_summer	1072	05/01/2020	91.0	53033009100.0	0	0.1445895522388059
241	6	595.0	77.0	0.1294117647058823	Friday	summer	no	No	Tier 1	summer	1126	05/01/2020	91.0	53033009100.0	0	0.0683836589698046
242	7	141.0	51.0	0.3617021276595745	Friday	summer	no	No	Tier 1	summer	1041	05/01/2020	91.0	53033009100.0	0	0.0489913544668587
243	8	145.0	43.0	0.296551724137931	Sunday	summer	no	Yes	Tier 1	summer	1046	05/01/2020	91.0	53033009100.0	0	0.0411089866156787
244	9	658.0	171.0	0.2598784194528875	Friday	summer	no	No	Tier 1	summer	955	05/01/2020	91.0	53033009100.0	0	0.1790575916230366
245	10	373.0	106.0	0.2841823056300268	Wednesday	fall	no	No	Tier 1	not_summer	1326	05/01/2020	91.0	53033009100.0	0	0.0799396681749622
246	12	115.0	6.0	0.0521739130434782	Saturday	fall	no	Yes	Tier 1	not_summer	1126	05/01/2020	91.0	53033009100.0	0	0.0053285968028419
247	13	23.0	4.0	0.1739130434782608	Friday	fall	no	No	Tier 1	not_summer	1194	05/01/2020	91.0	53033009100.0	0	0.0033500837520938
248	14	32.0	20.0	0.625	Wednesday	winter	no	No	Tier 1	not_summer	1247	05/01/2020	91.0	53033009100.0	0	0.0160384923817161
249	15	76.0	36.0	0.4736842105263157	Tuesday	winter	no	No	Tier 1	not_summer	1175	05/01/2020	91.0	53033009100.0	0	0.0306382978723404
250	16	86.0	22.0	0.2558139534883721	Wednesday	winter	no	No	Tier 1	not_summer	1111	05/01/2020	91.0	53033009100.0	0	0.0198019801980198
251	17	67.0	4.0	0.0597014925373134	Wednesday	winter	no	No	Tier 1	not_summer	1134	05/01/2020	91.0	53033009100.0	0	0.0035273368606701
252	18	310.0	63.0	0.2032258064516129	Friday	spring	no	No	Tier 1	not_summer	1203	05/01/2020	91.0	53033009100.0	0	0.0523690773067331
253	19	124.0	31.0	0.25	Friday	spring	yes	No	Tier 1	not_summer	1344	05/01/2020	91.0	53033009100.0	0	0.0230654761904761
254	20	628.0	279.0	0.4442675159235669	Friday	spring	yes	No	Tier 1	not_summer	1251	05/01/2020	91.0	53033009100.0	0	0.2230215827338129
255	21	234.0	55.0	0.235042735042735	Friday	spring	yes	No	Tier 1	not_summer	1273	05/01/2020	91.0	53033009100.0	0	0.0432050274941084
256	22	3877.0	1462.0	0.3770956925457828	Sunday	spring	yes	Yes	Tier 1	not_summer	1081	05/01/2020	91.0	53033009100.0	0	1.3524514338575393
257	23	592.0	275.0	0.464527027027027	Friday	summer	yes	No	Tier 1	summer	1197	05/01/2020	91.0	53033009100.0	0	0.2297410192147034
258	24	970.0	296.0	0.3051546391752577	Friday	summer	yes	No	Tier 1	summer	1170	05/01/2020	91.0	53033009100.0	0	0.252991452991453
259	26	670.0	295.0	0.4402985074626865	Friday	fall	yes	No	Tier 1	not_summer	1307	05/01/2020	91.0	53033009100.0	0	0.2257077276205049
260	27	389.0	167.0	0.429305912596401	Friday	fall	yes	No	Tier 1	not_summer	1468	05/01/2020	91.0	53033009100.0	0	0.1137602179836512
261	28	494.0	158.0	0.3198380566801619	Friday	winter	yes	No	Tier 1	not_summer	1061	05/01/2020	91.0	53033009100.0	0	0.1489161168708765
262	29	327.0	110.0	0.3363914373088685	Friday	winter	yes	No	Tier 1	not_summer	1281	05/01/2020	91.0	53033009100.0	0	0.0858704137392662
263	30	612.0	280.0	0.457516339869281	Wednesday	winter	yes	No	Tier 1	not_summer	1194	05/01/2020	91.0	53033009100.0	0	0.2345058626465661
264	31	384.0	128.0	0.3333333333333333	Friday	spring	yes	No	Tier 1	not_summer	1132	05/01/2020	91.0	53033009100.0	0	0.1130742049469964
265	32	809.0	232.0	0.2867737948084054	Friday	summer	yes	No	Tier 1	summer	1250	05/01/2020	91.0	53033009100.0	0	0.1856
266	33	39.0	34.0	0.8717948717948718	Friday	fall	yes	No	Tier 1	not_summer	334	05/01/2020	91.0	53033009100.0	0	0.1017964071856287
267	34	75.0	7.0	0.0933333333333333	Friday	winter	yes	No	Tier 1	not_summer	1039	05/01/2020	91.0	53033009100.0	0	0.0067372473532242
268	35	720.0	264.0	0.3666666666666666	Friday	spring	yes	No	Tier 1	not_summer	1190	05/01/2020	91.0	53033009100.0	0	0.2218487394957983
269	36	709.0	280.0	0.3949224259520451	Friday	summer	yes	No	Tier 1	summer	1373	05/01/2020	91.0	53033009100.0	0	0.2039329934450109
270	37	708.0	240.0	0.3389830508474576	Sunday	summer	yes	Yes	Tier 1	summer	1271	05/01/2020	91.0	53033009100.0	0	0.1888276947285602
271	1	15.0	2.0	0.1333333333333333	Friday	spring	no	No	Tier 1	not_summer	296	05/01/2020	92.0	53033009200.0	0	0.0067567567567567
272	18	94.0	15.0	0.1595744680851064	Friday	spring	no	No	Tier 1	not_summer	1165	05/01/2020	92.0	53033009200.0	0	0.0128755364806866
273	20	165.0	56.0	0.3393939393939394	Friday	spring	yes	No	Tier 1	not_summer	1479	05/01/2020	92.0	53033009200.0	0	0.0378634212305611
274	22	200.0	70.0	0.35	Sunday	spring	yes	Yes	Tier 1	not_summer	1011	05/01/2020	92.0	53033009200.0	0	0.069238377843719
275	27	622.0	142.0	0.2282958199356913	Friday	fall	yes	No	Tier 1	not_summer	989	05/01/2020	92.0	53033009200.0	0	0.1435793731041456
276	1	12.0	4.0	0.3333333333333333	Friday	spring	no	No	Tier 1	not_summer	888	05/01/2020	94.0	53033009400.0	0	0.0045045045045045
277	3	5.0	5.0	1.0	Sunday	spring	no	Yes	Tier 1	not_summer	1989	05/01/2020	94.0	53033009400.0	0	0.0025138260432378
278	4	82.0	57.0	0.6951219512195121	Friday	spring	no	No	Tier 1	not_summer	1446	05/01/2020	94.0	53033009400.0	0	0.0394190871369294
279	6	5.0	0.0	0.0	Friday	summer	no	No	Tier 1	summer	1973	05/01/2020	94.0	53033009400.0	0	0.0
280	9	44.0	15.0	0.3409090909090909	Friday	summer	no	No	Tier 1	summer	2033	05/01/2020	94.0	53033009400.0	0	0.0073782587309394
281	15	2.0	0.0	0.0	Tuesday	winter	no	No	Tier 1	not_summer	1950	05/01/2020	94.0	53033009400.0	0	0.0
282	17	2.0	0.0	0.0	Wednesday	winter	no	No	Tier 1	not_summer	1994	05/01/2020	94.0	53033009400.0	0	0.0
283	18	4.0	4.0	1.0	Friday	spring	no	No	Tier 1	not_summer	2099	05/01/2020	94.0	53033009400.0	0	0.0019056693663649
284	19	5.0	4.0	0.8	Friday	spring	yes	No	Tier 1	not_summer	2081	05/01/2020	94.0	53033009400.0	0	0.0019221528111484
285	21	1.0	0.0	0.0	Friday	spring	yes	No	Tier 1	not_summer	1939	05/01/2020	94.0	53033009400.0	0	0.0
286	23	7.0	7.0	1.0	Friday	summer	yes	No	Tier 1	summer	2968	05/01/2020	94.0	53033009400.0	0	0.0023584905660377
287	24	16.0	0.0	0.0	Friday	summer	yes	No	Tier 1	summer	2257	05/01/2020	94.0	53033009400.0	0	0.0
288	27	1.0	0.0	0.0	Friday	fall	yes	No	Tier 1	not_summer	2077	05/01/2020	94.0	53033009400.0	0	0.0
289	30	20.0	7.0	0.35	Wednesday	winter	yes	No	Tier 1	not_summer	2060	05/01/2020	94.0	53033009400.0	0	0.0033980582524271
290	32	14.0	8.0	0.5714285714285714	Friday	summer	yes	No	Tier 1	summer	2361	05/01/2020	94.0	53033009400.0	0	0.0033883947479881
291	34	27.0	5.0	0.1851851851851851	Friday	winter	yes	No	Tier 1	not_summer	2228	05/01/2020	94.0	53033009400.0	0	0.0022441651705565
292	35	1.0	1.0	1.0	Friday	spring	yes	No	Tier 1	not_summer	2554	05/01/2020	94.0	53033009400.0	0	0.0003915426781519
293	36	42.0	40.0	0.9523809523809524	Friday	summer	yes	No	Tier 1	summer	2471	05/01/2020	94.0	53033009400.0	0	0.0161877782274382
