# Supplementary material for: Outdoor social distancing behaviors changed during a pandemic: A longitudinal analysis using street view imagery
Source: PLoS One. 2024 Dec 5;19(12):e0315132. doi: 10.1371/journal.pone.0315132 (PMC11620612; doi:10.1371/journal.pone.0315132)
Supplement: S6 Dataset — (CSV) [file pone.0315132.s007.csv]

	Run	Count	Short_Count	Prop_Short	weekday	season	vaccine	weekend	Income_Bracket	season2	Total_Images	Date	Tract	TractID	MoreThan55White	Short_per_Image
0	14	1.0	0.0	0.0	Wednesday	winter	no	No	Tier 1	not_summer	983	05/01/2020	6.0	53033000600.0	1	0.0
1	1	770.0	223.0	0.2896103896103896	Friday	spring	no	No	Tier 2	not_summer	868	05/01/2020	10.0	53033001000.0	1	0.2569124423963134
2	2	19.0	15.0	0.7894736842105263	Friday	spring	no	No	Tier 2	not_summer	1182	05/01/2020	10.0	53033001000.0	1	0.0126903553299492
3	3	12.0	9.0	0.75	Sunday	spring	no	Yes	Tier 2	not_summer	2292	05/01/2020	10.0	53033001000.0	1	0.0039267015706806
4	4	16.0	9.0	0.5625	Friday	spring	no	No	Tier 2	not_summer	1411	05/01/2020	10.0	53033001000.0	1	0.0063784549964564
5	5	47.0	11.0	0.2340425531914893	Thursday	spring	no	No	Tier 2	not_summer	1361	05/01/2020	10.0	53033001000.0	1	0.0080822924320352
6	6	65.0	44.0	0.676923076923077	Friday	summer	no	No	Tier 2	summer	1471	05/01/2020	10.0	53033001000.0	1	0.0299116247450713
7	7	323.0	113.0	0.3498452012383901	Friday	summer	no	No	Tier 2	summer	1516	05/01/2020	10.0	53033001000.0	1	0.0745382585751978
8	8	112.0	22.0	0.1964285714285714	Sunday	summer	no	Yes	Tier 2	summer	1296	05/01/2020	10.0	53033001000.0	1	0.0169753086419753
9	9	27.0	7.0	0.2592592592592592	Friday	summer	no	No	Tier 2	summer	1064	05/01/2020	10.0	53033001000.0	1	0.006578947368421
10	10	30.0	25.0	0.8333333333333334	Wednesday	fall	no	No	Tier 2	not_summer	1511	05/01/2020	10.0	53033001000.0	1	0.0165453342157511
11	12	87.0	52.0	0.5977011494252874	Saturday	fall	no	Yes	Tier 2	not_summer	1528	05/01/2020	10.0	53033001000.0	1	0.0340314136125654
12	13	21.0	7.0	0.3333333333333333	Friday	fall	no	No	Tier 2	not_summer	1256	05/01/2020	10.0	53033001000.0	1	0.0055732484076433
13	14	26.0	8.0	0.3076923076923077	Wednesday	winter	no	No	Tier 2	not_summer	1514	05/01/2020	10.0	53033001000.0	1	0.0052840158520475
14	15	171.0	87.0	0.5087719298245614	Tuesday	winter	no	No	Tier 2	not_summer	1428	05/01/2020	10.0	53033001000.0	1	0.0609243697478991
15	16	43.0	22.0	0.5116279069767442	Wednesday	winter	no	No	Tier 2	not_summer	1539	05/01/2020	10.0	53033001000.0	1	0.0142949967511371
16	17	139.0	35.0	0.2517985611510791	Wednesday	winter	no	No	Tier 2	not_summer	1516	05/01/2020	10.0	53033001000.0	1	0.0230870712401055
17	18	6.0	5.0	0.8333333333333334	Friday	spring	no	No	Tier 2	not_summer	1681	05/01/2020	10.0	53033001000.0	1	0.0029744199881023
18	19	180.0	150.0	0.8333333333333334	Friday	spring	yes	No	Tier 2	not_summer	2373	05/01/2020	10.0	53033001000.0	1	0.0632111251580278
19	20	460.0	90.0	0.1956521739130435	Friday	spring	yes	No	Tier 2	not_summer	1555	05/01/2020	10.0	53033001000.0	1	0.0578778135048231
20	22	36.0	10.0	0.2777777777777778	Sunday	spring	yes	Yes	Tier 2	not_summer	1561	05/01/2020	10.0	53033001000.0	1	0.0064061499039077
21	23	24.0	9.0	0.375	Friday	summer	yes	No	Tier 2	summer	1572	05/01/2020	10.0	53033001000.0	1	0.0057251908396946
22	24	28.0	3.0	0.1071428571428571	Friday	summer	yes	No	Tier 2	summer	1633	05/01/2020	10.0	53033001000.0	1	0.0018371096142069
23	25	30.0	22.0	0.7333333333333333	Friday	summer	yes	No	Tier 2	summer	1717	05/01/2020	10.0	53033001000.0	1	0.0128130460104834
24	26	99.0	49.0	0.494949494949495	Friday	fall	yes	No	Tier 2	not_summer	1410	05/01/2020	10.0	53033001000.0	1	0.0347517730496453
25	28	20.0	7.0	0.35	Friday	winter	yes	No	Tier 2	not_summer	1385	05/01/2020	10.0	53033001000.0	1	0.0050541516245487
26	29	4.0	4.0	1.0	Friday	winter	yes	No	Tier 2	not_summer	1575	05/01/2020	10.0	53033001000.0	1	0.0025396825396825
27	30	116.0	33.0	0.2844827586206896	Wednesday	winter	yes	No	Tier 2	not_summer	1548	05/01/2020	10.0	53033001000.0	1	0.0213178294573643
28	31	92.0	39.0	0.4239130434782608	Friday	spring	yes	No	Tier 2	not_summer	1506	05/01/2020	10.0	53033001000.0	1	0.0258964143426294
29	32	38.0	16.0	0.4210526315789473	Friday	summer	yes	No	Tier 2	summer	1965	05/01/2020	10.0	53033001000.0	1	0.0081424936386768
30	33	655.0	205.0	0.3129770992366412	Friday	fall	yes	No	Tier 2	not_summer	803	05/01/2020	10.0	53033001000.0	1	0.2552926525529265
31	34	34692.0	2547.0	0.073417502594258	Friday	winter	yes	No	Tier 2	not_summer	2004	05/01/2020	10.0	53033001000.0	1	1.270958083832335
32	35	2218.0	528.0	0.2380522993688007	Friday	spring	yes	No	Tier 2	not_summer	1794	05/01/2020	10.0	53033001000.0	1	0.294314381270903
33	36	13.0	10.0	0.7692307692307693	Friday	summer	yes	No	Tier 2	summer	1535	05/01/2020	10.0	53033001000.0	1	0.006514657980456
34	37	11.0	7.0	0.6363636363636364	Sunday	summer	yes	Yes	Tier 2	summer	1387	05/01/2020	10.0	53033001000.0	1	0.0050468637346791
35	18	1.0	1.0	1.0	Friday	spring	no	No	Tier 2	not_summer	251	03/26/2021	11.0	53033001100.0	1	0.0039840637450199
36	23	3.0	0.0	0.0	Friday	summer	yes	No	Tier 2	summer	14	03/26/2021	11.0	53033001100.0	1	0.0
37	1	13.0	8.0	0.6153846153846154	Friday	spring	no	No	Tier 1	not_summer	522	05/01/2020	12.0	53033001200.0	1	0.0153256704980842
38	2	20.0	2.0	0.1	Friday	spring	no	No	Tier 1	not_summer	991	05/01/2020	12.0	53033001200.0	1	0.0020181634712411
39	3	180.0	103.0	0.5722222222222222	Sunday	spring	no	Yes	Tier 1	not_summer	1063	05/01/2020	12.0	53033001200.0	1	0.0968955785512699
40	4	145.0	67.0	0.4620689655172413	Friday	spring	no	No	Tier 1	not_summer	970	05/01/2020	12.0	53033001200.0	1	0.0690721649484536
41	5	122.0	34.0	0.2786885245901639	Thursday	spring	no	No	Tier 1	not_summer	1047	05/01/2020	12.0	53033001200.0	1	0.0324737344794651
42	6	83.0	0.0	0.0	Friday	summer	no	No	Tier 1	summer	1039	05/01/2020	12.0	53033001200.0	1	0.0
43	7	120.0	32.0	0.2666666666666666	Friday	summer	no	No	Tier 1	summer	1069	05/01/2020	12.0	53033001200.0	1	0.029934518241347
44	8	13.0	8.0	0.6153846153846154	Sunday	summer	no	Yes	Tier 1	summer	1021	05/01/2020	12.0	53033001200.0	1	0.0078354554358472
45	9	68.0	25.0	0.3676470588235294	Friday	summer	no	No	Tier 1	summer	1053	05/01/2020	12.0	53033001200.0	1	0.023741690408357
46	10	23.0	10.0	0.4347826086956521	Wednesday	fall	no	No	Tier 1	not_summer	1060	05/01/2020	12.0	53033001200.0	1	0.0094339622641509
47	12	48.0	8.0	0.1666666666666666	Saturday	fall	no	Yes	Tier 1	not_summer	1180	05/01/2020	12.0	53033001200.0	1	0.0067796610169491
48	13	35.0	7.0	0.2	Friday	fall	no	No	Tier 1	not_summer	1073	05/01/2020	12.0	53033001200.0	1	0.0065237651444548
49	14	145.0	43.0	0.296551724137931	Wednesday	winter	no	No	Tier 1	not_summer	1120	05/01/2020	12.0	53033001200.0	1	0.0383928571428571
50	15	4.0	1.0	0.25	Tuesday	winter	no	No	Tier 1	not_summer	1106	05/01/2020	12.0	53033001200.0	1	0.0009041591320072
51	16	56.0	16.0	0.2857142857142857	Wednesday	winter	no	No	Tier 1	not_summer	1169	05/01/2020	12.0	53033001200.0	1	0.0136869118905047
52	17	194.0	159.0	0.8195876288659794	Wednesday	winter	no	No	Tier 1	not_summer	947	05/01/2020	12.0	53033001200.0	1	0.1678986272439282
53	18	48.0	23.0	0.4791666666666667	Friday	spring	no	No	Tier 1	not_summer	1027	05/01/2020	12.0	53033001200.0	1	0.0223953261927945
54	19	72.0	33.0	0.4583333333333333	Friday	spring	yes	No	Tier 1	not_summer	1271	05/01/2020	12.0	53033001200.0	1	0.025963808025177
55	20	60.0	47.0	0.7833333333333333	Friday	spring	yes	No	Tier 1	not_summer	1167	05/01/2020	12.0	53033001200.0	1	0.040274207369323
56	21	53.0	37.0	0.6981132075471698	Friday	spring	yes	No	Tier 1	not_summer	1140	05/01/2020	12.0	53033001200.0	1	0.0324561403508771
57	22	61.0	46.0	0.7540983606557377	Sunday	spring	yes	Yes	Tier 1	not_summer	1052	05/01/2020	12.0	53033001200.0	1	0.0437262357414448
58	23	74.0	38.0	0.5135135135135135	Friday	summer	yes	No	Tier 1	summer	1137	05/01/2020	12.0	53033001200.0	1	0.0334212840809146
59	24	143.0	75.0	0.5244755244755245	Friday	summer	yes	No	Tier 1	summer	1284	05/01/2020	12.0	53033001200.0	1	0.058411214953271
60	25	299.0	128.0	0.4280936454849498	Friday	summer	yes	No	Tier 1	summer	1322	05/01/2020	12.0	53033001200.0	1	0.096822995461422
61	26	60.0	1.0	0.0166666666666666	Friday	fall	yes	No	Tier 1	not_summer	1221	05/01/2020	12.0	53033001200.0	1	0.0008190008190008
62	27	244.0	52.0	0.2131147540983606	Friday	fall	yes	No	Tier 1	not_summer	1278	05/01/2020	12.0	53033001200.0	1	0.0406885758998435
63	28	295.0	86.0	0.2915254237288135	Friday	winter	yes	No	Tier 1	not_summer	1231	05/01/2020	12.0	53033001200.0	1	0.0698619008935824
64	29	248.0	152.0	0.6129032258064516	Friday	winter	yes	No	Tier 1	not_summer	1384	05/01/2020	12.0	53033001200.0	1	0.1098265895953757
65	30	78.0	32.0	0.4102564102564102	Wednesday	winter	yes	No	Tier 1	not_summer	1153	05/01/2020	12.0	53033001200.0	1	0.0277536860364267
66	31	194.0	65.0	0.3350515463917525	Friday	spring	yes	No	Tier 1	not_summer	1280	05/01/2020	12.0	53033001200.0	1	0.05078125
67	32	21.0	4.0	0.1904761904761904	Friday	summer	yes	No	Tier 1	summer	1091	05/01/2020	12.0	53033001200.0	1	0.0036663611365719
68	33	47.0	12.0	0.2553191489361702	Friday	fall	yes	No	Tier 1	not_summer	513	05/01/2020	12.0	53033001200.0	1	0.023391812865497
69	34	65.0	31.0	0.4769230769230769	Friday	winter	yes	No	Tier 1	not_summer	1161	05/01/2020	12.0	53033001200.0	1	0.0267011197243755
70	35	263.0	68.0	0.2585551330798479	Friday	spring	yes	No	Tier 1	not_summer	1170	05/01/2020	12.0	53033001200.0	1	0.0581196581196581
71	36	234.0	88.0	0.376068376068376	Friday	summer	yes	No	Tier 1	summer	1149	05/01/2020	12.0	53033001200.0	1	0.0765883376849434
72	37	103.0	35.0	0.3398058252427184	Sunday	summer	yes	Yes	Tier 1	summer	1119	05/01/2020	12.0	53033001200.0	1	0.0312779267202859
73	4	1.0	0.0	0.0	Friday	spring	no	No	Tier 1	not_summer	514	05/01/2020	13.0	53033001300.0	1	0.0
74	9	10.0	10.0	1.0	Friday	summer	no	No	Tier 1	summer	510	05/01/2020	13.0	53033001300.0	1	0.0196078431372549
75	28	5.0	5.0	1.0	Friday	winter	yes	No	Tier 1	not_summer	639	05/01/2020	13.0	53033001300.0	1	0.0078247261345852
76	29	11.0	10.0	0.9090909090909092	Friday	winter	yes	No	Tier 1	not_summer	761	05/01/2020	13.0	53033001300.0	1	0.0131406044678055
77	34	10.0	10.0	1.0	Friday	winter	yes	No	Tier 1	not_summer	586	05/01/2020	13.0	53033001300.0	1	0.0170648464163822
78	35	1.0	1.0	1.0	Friday	spring	yes	No	Tier 1	not_summer	493	05/01/2020	13.0	53033001300.0	1	0.0020283975659229
79	4	7.0	4.0	0.5714285714285714	Friday	spring	no	No	Tier 2	not_summer	71	05/01/2020	15.0	53033001500.0	1	0.056338028169014
80	25	8.0	0.0	0.0	Friday	summer	yes	No	Tier 2	summer	162	05/01/2020	15.0	53033001500.0	1	0.0
81	29	18.0	12.0	0.6666666666666666	Friday	winter	yes	No	Tier 2	not_summer	287	05/01/2020	15.0	53033001500.0	1	0.0418118466898954
82	34	1.0	0.0	0.0	Friday	winter	yes	No	Tier 2	not_summer	10	05/01/2020	15.0	53033001500.0	1	0.0
83	1	36.0	25.0	0.6944444444444444	Friday	spring	no	No	Tier 2	not_summer	627	05/01/2020	16.0	53033001600.0	1	0.0398724082934609
84	2	8.0	1.0	0.125	Friday	spring	no	No	Tier 2	not_summer	1501	05/01/2020	16.0	53033001600.0	1	0.0006662225183211
85	3	192.0	118.0	0.6145833333333334	Sunday	spring	no	Yes	Tier 2	not_summer	1531	05/01/2020	16.0	53033001600.0	1	0.0770738079686479
86	4	34.0	8.0	0.2352941176470588	Friday	spring	no	No	Tier 2	not_summer	1493	05/01/2020	16.0	53033001600.0	1	0.0053583389149363
87	5	106.0	18.0	0.1698113207547169	Thursday	spring	no	No	Tier 2	not_summer	1626	05/01/2020	16.0	53033001600.0	1	0.011070110701107
88	6	31.0	12.0	0.3870967741935484	Friday	summer	no	No	Tier 2	summer	1602	05/01/2020	16.0	53033001600.0	1	0.0074906367041198
89	7	1.0	0.0	0.0	Friday	summer	no	No	Tier 2	summer	1521	05/01/2020	16.0	53033001600.0	1	0.0
90	8	4.0	2.0	0.5	Sunday	summer	no	Yes	Tier 2	summer	1547	05/01/2020	16.0	53033001600.0	1	0.0012928248222365
91	9	5.0	1.0	0.2	Friday	summer	no	No	Tier 2	summer	1371	05/01/2020	16.0	53033001600.0	1	0.0007293946024799
92	10	2.0	2.0	1.0	Wednesday	fall	no	No	Tier 2	not_summer	1698	05/01/2020	16.0	53033001600.0	1	0.0011778563015312
93	12	100.0	93.0	0.93	Saturday	fall	no	Yes	Tier 2	not_summer	1699	05/01/2020	16.0	53033001600.0	1	0.0547380812242495
94	13	8.0	7.0	0.875	Friday	fall	no	No	Tier 2	not_summer	1595	05/01/2020	16.0	53033001600.0	1	0.0043887147335423
95	14	3.0	3.0	1.0	Wednesday	winter	no	No	Tier 2	not_summer	1568	05/01/2020	16.0	53033001600.0	1	0.0019132653061224
96	15	43.0	3.0	0.0697674418604651	Tuesday	winter	no	No	Tier 2	not_summer	1489	05/01/2020	16.0	53033001600.0	1	0.0020147750167897
97	16	1.0	1.0	1.0	Wednesday	winter	no	No	Tier 2	not_summer	1752	05/01/2020	16.0	53033001600.0	1	0.0005707762557077
98	17	9.0	7.0	0.7777777777777778	Wednesday	winter	no	No	Tier 2	not_summer	1653	05/01/2020	16.0	53033001600.0	1	0.0042347247428917
99	18	121.0	31.0	0.256198347107438	Friday	spring	no	No	Tier 2	not_summer	1626	05/01/2020	16.0	53033001600.0	1	0.0190651906519065
100	19	78.0	76.0	0.9743589743589745	Friday	spring	yes	No	Tier 2	not_summer	1838	05/01/2020	16.0	53033001600.0	1	0.0413492927094668
101	20	1245.0	238.0	0.1911646586345381	Friday	spring	yes	No	Tier 2	not_summer	1893	05/01/2020	16.0	53033001600.0	1	0.1257263602746962
102	21	1057.0	265.0	0.2507095553453169	Friday	spring	yes	No	Tier 2	not_summer	1730	05/01/2020	16.0	53033001600.0	1	0.1531791907514451
103	22	2.0	2.0	1.0	Sunday	spring	yes	Yes	Tier 2	not_summer	1743	05/01/2020	16.0	53033001600.0	1	0.0011474469305794
104	23	5.0	5.0	1.0	Friday	summer	yes	No	Tier 2	summer	1834	05/01/2020	16.0	53033001600.0	1	0.0027262813522355
105	24	4.0	4.0	1.0	Friday	summer	yes	No	Tier 2	summer	1880	05/01/2020	16.0	53033001600.0	1	0.002127659574468
106	25	23844.0	2276.0	0.0954537829223284	Friday	summer	yes	No	Tier 2	summer	2059	05/01/2020	16.0	53033001600.0	1	1.1053909664885866
107	26	6.0	3.0	0.5	Friday	fall	yes	No	Tier 2	not_summer	1612	05/01/2020	16.0	53033001600.0	1	0.0018610421836228
108	27	13.0	5.0	0.3846153846153846	Friday	fall	yes	No	Tier 2	not_summer	1676	05/01/2020	16.0	53033001600.0	1	0.0029832935560859
109	28	35.0	25.0	0.7142857142857143	Friday	winter	yes	No	Tier 2	not_summer	1530	05/01/2020	16.0	53033001600.0	1	0.0163398692810457
110	30	250.0	130.0	0.52	Wednesday	winter	yes	No	Tier 2	not_summer	1780	05/01/2020	16.0	53033001600.0	1	0.0730337078651685
111	31	361.0	69.0	0.1911357340720221	Friday	spring	yes	No	Tier 2	not_summer	1699	05/01/2020	16.0	53033001600.0	1	0.0406121247792819
112	32	41.0	33.0	0.8048780487804879	Friday	summer	yes	No	Tier 2	summer	1832	05/01/2020	16.0	53033001600.0	1	0.0180131004366812
113	33	54.0	9.0	0.1666666666666666	Friday	fall	yes	No	Tier 2	not_summer	716	05/01/2020	16.0	53033001600.0	1	0.0125698324022346
114	34	29.0	19.0	0.6551724137931034	Friday	winter	yes	No	Tier 2	not_summer	1839	05/01/2020	16.0	53033001600.0	1	0.010331702011963
115	35	84.0	22.0	0.2619047619047619	Friday	spring	yes	No	Tier 2	not_summer	1646	05/01/2020	16.0	53033001600.0	1	0.0133657351154313
116	36	21.0	12.0	0.5714285714285714	Friday	summer	yes	No	Tier 2	summer	1785	05/01/2020	16.0	53033001600.0	1	0.0067226890756302
117	37	84.0	56.0	0.6666666666666666	Sunday	summer	yes	Yes	Tier 2	summer	1778	05/01/2020	16.0	53033001600.0	1	0.0314960629921259
118	1	32.0	7.0	0.21875	Friday	spring	no	No	Tier 2	not_summer	536	05/01/2020	17.02	53033001702.0	1	0.0130597014925373
119	3	343.0	33.0	0.0962099125364431	Sunday	spring	no	Yes	Tier 2	not_summer	660	05/01/2020	17.02	53033001702.0	1	0.05
120	2	5.0	0.0	0.0	Friday	spring	no	No	Tier 2	not_summer	756	05/01/2020	19.0	53033001900.0	1	0.0
121	3	1.0	1.0	1.0	Sunday	spring	no	Yes	Tier 2	not_summer	828	05/01/2020	19.0	53033001900.0	1	0.001207729468599
122	4	1.0	0.0	0.0	Friday	spring	no	No	Tier 2	not_summer	846	05/01/2020	19.0	53033001900.0	1	0.0
123	5	37.0	13.0	0.3513513513513513	Thursday	spring	no	No	Tier 2	not_summer	760	05/01/2020	19.0	53033001900.0	1	0.0171052631578947
124	6	1.0	1.0	1.0	Friday	summer	no	No	Tier 2	summer	800	05/01/2020	19.0	53033001900.0	1	0.00125
125	7	46.0	19.0	0.4130434782608695	Friday	summer	no	No	Tier 2	summer	1048	05/01/2020	19.0	53033001900.0	1	0.0181297709923664
126	8	1.0	1.0	1.0	Sunday	summer	no	Yes	Tier 2	summer	849	05/01/2020	19.0	53033001900.0	1	0.0011778563015312
127	10	4.0	0.0	0.0	Wednesday	fall	no	No	Tier 2	not_summer	997	05/01/2020	19.0	53033001900.0	1	0.0
128	12	1.0	1.0	1.0	Saturday	fall	no	Yes	Tier 2	not_summer	807	05/01/2020	19.0	53033001900.0	1	0.0012391573729863
129	15	8.0	2.0	0.25	Tuesday	winter	no	No	Tier 2	not_summer	923	05/01/2020	19.0	53033001900.0	1	0.0021668472372697
130	17	1.0	1.0	1.0	Wednesday	winter	no	No	Tier 2	not_summer	941	05/01/2020	19.0	53033001900.0	1	0.0010626992561105
131	18	2.0	0.0	0.0	Friday	spring	no	No	Tier 2	not_summer	910	05/01/2020	19.0	53033001900.0	1	0.0
132	20	36.0	33.0	0.9166666666666666	Friday	spring	yes	No	Tier 2	not_summer	895	05/01/2020	19.0	53033001900.0	1	0.0368715083798882
133	23	42.0	26.0	0.6190476190476191	Friday	summer	yes	No	Tier 2	summer	990	05/01/2020	19.0	53033001900.0	1	0.0262626262626262
134	24	1.0	1.0	1.0	Friday	summer	yes	No	Tier 2	summer	869	05/01/2020	19.0	53033001900.0	1	0.001150747986191
135	26	1.0	0.0	0.0	Friday	fall	yes	No	Tier 2	not_summer	869	05/01/2020	19.0	53033001900.0	1	0.0
136	29	4.0	0.0	0.0	Friday	winter	yes	No	Tier 2	not_summer	990	05/01/2020	19.0	53033001900.0	1	0.0
137	31	15.0	12.0	0.8	Friday	spring	yes	No	Tier 2	not_summer	941	05/01/2020	19.0	53033001900.0	1	0.0127523910733262
138	32	23.0	23.0	1.0	Friday	summer	yes	No	Tier 2	summer	870	05/01/2020	19.0	53033001900.0	1	0.0264367816091954
139	33	3.0	3.0	1.0	Friday	fall	yes	No	Tier 2	not_summer	402	05/01/2020	19.0	53033001900.0	1	0.0074626865671641
140	34	20.0	20.0	1.0	Friday	winter	yes	No	Tier 2	not_summer	841	05/01/2020	19.0	53033001900.0	1	0.0237812128418549
141	36	4.0	0.0	0.0	Friday	summer	yes	No	Tier 2	summer	1118	05/01/2020	19.0	53033001900.0	1	0.0
142	37	16.0	6.0	0.375	Sunday	summer	yes	Yes	Tier 2	summer	911	05/01/2020	19.0	53033001900.0	1	0.0065861690450054
143	1	30.0	1.0	0.0333333333333333	Friday	spring	no	No	Tier 2	not_summer	871	05/01/2020	21.0	53033002100.0	1	0.0011481056257175
144	2	33.0	22.0	0.6666666666666666	Friday	spring	no	No	Tier 2	not_summer	1108	05/01/2020	21.0	53033002100.0	1	0.01985559566787
145	3	20.0	8.0	0.4	Sunday	spring	no	Yes	Tier 2	not_summer	1676	05/01/2020	21.0	53033002100.0	1	0.0047732696897374
146	4	3.0	0.0	0.0	Friday	spring	no	No	Tier 2	not_summer	1345	05/01/2020	21.0	53033002100.0	1	0.0
147	5	27.0	8.0	0.2962962962962963	Thursday	spring	no	No	Tier 2	not_summer	1234	05/01/2020	21.0	53033002100.0	1	0.006482982171799
148	6	25.0	6.0	0.24	Friday	summer	no	No	Tier 2	summer	1206	05/01/2020	21.0	53033002100.0	1	0.0049751243781094
149	7	43.0	13.0	0.3023255813953488	Friday	summer	no	No	Tier 2	summer	1212	05/01/2020	21.0	53033002100.0	1	0.0107260726072607
150	9	150.0	38.0	0.2533333333333333	Friday	summer	no	No	Tier 2	summer	1431	05/01/2020	21.0	53033002100.0	1	0.0265548567435359
151	10	18.0	2.0	0.1111111111111111	Wednesday	fall	no	No	Tier 2	not_summer	1378	05/01/2020	21.0	53033002100.0	1	0.0014513788098693
152	12	40.0	20.0	0.5	Saturday	fall	no	Yes	Tier 2	not_summer	1405	05/01/2020	21.0	53033002100.0	1	0.0142348754448398
153	14	12.0	11.0	0.9166666666666666	Wednesday	winter	no	No	Tier 2	not_summer	1264	05/01/2020	21.0	53033002100.0	1	0.0087025316455696
154	15	12.0	11.0	0.9166666666666666	Tuesday	winter	no	No	Tier 2	not_summer	1220	05/01/2020	21.0	53033002100.0	1	0.0090163934426229
155	16	14.0	10.0	0.7142857142857143	Wednesday	winter	no	No	Tier 2	not_summer	1322	05/01/2020	21.0	53033002100.0	1	0.0075642965204236
156	17	8.0	1.0	0.125	Wednesday	winter	no	No	Tier 2	not_summer	1414	05/01/2020	21.0	53033002100.0	1	0.0007072135785007
157	18	25.0	12.0	0.48	Friday	spring	no	No	Tier 2	not_summer	1199	05/01/2020	21.0	53033002100.0	1	0.0100083402835696
158	19	64.0	19.0	0.296875	Friday	spring	yes	No	Tier 2	not_summer	1505	05/01/2020	21.0	53033002100.0	1	0.0126245847176079
159	20	63.0	43.0	0.6825396825396826	Friday	spring	yes	No	Tier 2	not_summer	1467	05/01/2020	21.0	53033002100.0	1	0.0293115201090661
160	22	4.0	2.0	0.5	Sunday	spring	yes	Yes	Tier 2	not_summer	1154	05/01/2020	21.0	53033002100.0	1	0.0017331022530329
161	23	7.0	2.0	0.2857142857142857	Friday	summer	yes	No	Tier 2	summer	1468	05/01/2020	21.0	53033002100.0	1	0.0013623978201634
162	24	20.0	4.0	0.2	Friday	summer	yes	No	Tier 2	summer	1572	05/01/2020	21.0	53033002100.0	1	0.0025445292620865
163	25	48.0	23.0	0.4791666666666667	Friday	summer	yes	No	Tier 2	summer	1279	05/01/2020	21.0	53033002100.0	1	0.017982799061767
164	26	105.0	77.0	0.7333333333333333	Friday	fall	yes	No	Tier 2	not_summer	1577	05/01/2020	21.0	53033002100.0	1	0.0488268864933417
165	28	22.0	2.0	0.0909090909090909	Friday	winter	yes	No	Tier 2	not_summer	1292	05/01/2020	21.0	53033002100.0	1	0.001547987616099
166	29	7.0	2.0	0.2857142857142857	Friday	winter	yes	No	Tier 2	not_summer	1553	05/01/2020	21.0	53033002100.0	1	0.0012878300064391
167	30	31.0	23.0	0.7419354838709677	Wednesday	winter	yes	No	Tier 2	not_summer	1576	05/01/2020	21.0	53033002100.0	1	0.0145939086294416
168	31	37.0	8.0	0.2162162162162162	Friday	spring	yes	No	Tier 2	not_summer	1378	05/01/2020	21.0	53033002100.0	1	0.0058055152394775
169	32	11.0	5.0	0.4545454545454545	Friday	summer	yes	No	Tier 2	summer	1096	05/01/2020	21.0	53033002100.0	1	0.0045620437956204
170	33	4.0	3.0	0.75	Friday	fall	yes	No	Tier 2	not_summer	761	05/01/2020	21.0	53033002100.0	1	0.0039421813403416
171	34	1.0	1.0	1.0	Friday	winter	yes	No	Tier 2	not_summer	1278	05/01/2020	21.0	53033002100.0	1	0.0007824726134585
172	35	1.0	0.0	0.0	Friday	spring	yes	No	Tier 2	not_summer	1285	05/01/2020	21.0	53033002100.0	1	0.0
173	36	56.0	46.0	0.8214285714285714	Friday	summer	yes	No	Tier 2	summer	1350	05/01/2020	21.0	53033002100.0	1	0.034074074074074
174	1	2.0	2.0	1.0	Friday	spring	no	No	Tier 2	not_summer	314	05/01/2020	26.0	53033002600.0	1	0.0063694267515923
175	2	8.0	0.0	0.0	Friday	spring	no	No	Tier 2	not_summer	640	05/01/2020	26.0	53033002600.0	1	0.0
176	3	37.0	25.0	0.6756756756756757	Sunday	spring	no	Yes	Tier 2	not_summer	677	05/01/2020	26.0	53033002600.0	1	0.0369276218611521
177	5	1.0	0.0	0.0	Thursday	spring	no	No	Tier 2	not_summer	598	05/01/2020	26.0	53033002600.0	1	0.0
178	6	2.0	0.0	0.0	Friday	summer	no	No	Tier 2	summer	622	05/01/2020	26.0	53033002600.0	1	0.0
179	8	19.0	0.0	0.0	Sunday	summer	no	Yes	Tier 2	summer	651	05/01/2020	26.0	53033002600.0	1	0.0
180	12	14.0	10.0	0.7142857142857143	Saturday	fall	no	Yes	Tier 2	not_summer	715	05/01/2020	26.0	53033002600.0	1	0.0139860139860139
181	13	7.0	3.0	0.4285714285714285	Friday	fall	no	No	Tier 2	not_summer	1045	05/01/2020	26.0	53033002600.0	1	0.0028708133971291
182	14	2.0	0.0	0.0	Wednesday	winter	no	No	Tier 2	not_summer	728	05/01/2020	26.0	53033002600.0	1	0.0
183	16	34.0	31.0	0.9117647058823528	Wednesday	winter	no	No	Tier 2	not_summer	802	05/01/2020	26.0	53033002600.0	1	0.0386533665835411
184	17	5.0	5.0	1.0	Wednesday	winter	no	No	Tier 2	not_summer	810	05/01/2020	26.0	53033002600.0	1	0.0061728395061728
185	19	9.0	8.0	0.8888888888888888	Friday	spring	yes	No	Tier 2	not_summer	1213	05/01/2020	26.0	53033002600.0	1	0.0065952184666117
186	23	2.0	1.0	0.5	Friday	summer	yes	No	Tier 2	summer	999	05/01/2020	26.0	53033002600.0	1	0.001001001001001
187	28	1.0	1.0	1.0	Friday	winter	yes	No	Tier 2	not_summer	770	05/01/2020	26.0	53033002600.0	1	0.0012987012987012
188	30	2.0	2.0	1.0	Wednesday	winter	yes	No	Tier 2	not_summer	718	05/01/2020	26.0	53033002600.0	1	0.0027855153203342
189	31	1.0	1.0	1.0	Friday	spring	yes	No	Tier 2	not_summer	735	05/01/2020	26.0	53033002600.0	1	0.001360544217687
190	32	1.0	1.0	1.0	Friday	summer	yes	No	Tier 2	summer	633	05/01/2020	26.0	53033002600.0	1	0.0015797788309636
191	33	19.0	0.0	0.0	Friday	fall	yes	No	Tier 2	not_summer	317	05/01/2020	26.0	53033002600.0	1	0.0
192	36	1.0	1.0	1.0	Friday	summer	yes	No	Tier 2	summer	801	05/01/2020	26.0	53033002600.0	1	0.0012484394506866
193	37	1.0	1.0	1.0	Sunday	summer	yes	Yes	Tier 2	summer	793	05/01/2020	26.0	53033002600.0	1	0.0012610340479192
194	19	27.0	2.0	0.074074074074074	Friday	spring	yes	No	Tier 2	not_summer	1097	05/01/2020	28.0	53033002800.0	1	0.0018231540565177
195	35	89.0	18.0	0.2022471910112359	Friday	spring	yes	No	Tier 2	not_summer	1915	05/01/2020	28.0	53033002800.0	1	0.0093994778067885
196	19	966.0	221.0	0.2287784679089027	Friday	spring	yes	No	Tier 2	not_summer	672	05/01/2020	29.0	53033002900.0	1	0.3288690476190476
197	35	35.0	14.0	0.4	Friday	spring	yes	No	Tier 2	not_summer	849	05/01/2020	29.0	53033002900.0	1	0.0164899882214369
198	10	45.0	25.0	0.5555555555555556	Wednesday	fall	no	No	Tier 2	not_summer	1322	05/01/2020	30.0	53033003000.0	1	0.018910741301059
199	3	62.0	10.0	0.1612903225806451	Sunday	spring	no	Yes	Tier 2	not_summer	1082	05/01/2020	32.0	53033003200.0	1	0.0092421441774491
200	4	188.0	33.0	0.175531914893617	Friday	spring	no	No	Tier 2	not_summer	749	05/01/2020	32.0	53033003200.0	1	0.0440587449933244
201	5	132.0	14.0	0.106060606060606	Thursday	spring	no	No	Tier 2	not_summer	818	05/01/2020	32.0	53033003200.0	1	0.0171149144254278
202	6	141.0	14.0	0.0992907801418439	Friday	summer	no	No	Tier 2	summer	776	05/01/2020	32.0	53033003200.0	1	0.018041237113402
203	7	24.0	2.0	0.0833333333333333	Friday	summer	no	No	Tier 2	summer	774	05/01/2020	32.0	53033003200.0	1	0.0025839793281653
204	8	5.0	4.0	0.8	Sunday	summer	no	Yes	Tier 2	summer	825	05/01/2020	32.0	53033003200.0	1	0.0048484848484848
205	9	26.0	4.0	0.1538461538461538	Friday	summer	no	No	Tier 2	summer	709	05/01/2020	32.0	53033003200.0	1	0.005641748942172
206	10	137.0	20.0	0.145985401459854	Wednesday	fall	no	No	Tier 2	not_summer	724	05/01/2020	32.0	53033003200.0	1	0.0276243093922651
207	12	209.0	26.0	0.124401913875598	Saturday	fall	no	Yes	Tier 2	not_summer	797	05/01/2020	32.0	53033003200.0	1	0.0326223337515683
208	13	49.0	5.0	0.1020408163265306	Friday	fall	no	No	Tier 2	not_summer	666	05/01/2020	32.0	53033003200.0	1	0.0075075075075075
209	14	603.0	59.0	0.0978441127694859	Wednesday	winter	no	No	Tier 2	not_summer	902	05/01/2020	32.0	53033003200.0	1	0.065410199556541
210	15	40.0	12.0	0.3	Tuesday	winter	no	No	Tier 2	not_summer	719	05/01/2020	32.0	53033003200.0	1	0.0166898470097357
211	16	526.0	65.0	0.123574144486692	Wednesday	winter	no	No	Tier 2	not_summer	765	05/01/2020	32.0	53033003200.0	1	0.0849673202614379
212	17	769.0	81.0	0.1053315994798439	Wednesday	winter	no	No	Tier 2	not_summer	777	05/01/2020	32.0	53033003200.0	1	0.1042471042471042
213	18	129.0	43.0	0.3333333333333333	Friday	spring	no	No	Tier 2	not_summer	853	05/01/2020	32.0	53033003200.0	1	0.0504103165298944
214	19	8.0	2.0	0.25	Friday	spring	yes	No	Tier 2	not_summer	895	05/01/2020	32.0	53033003200.0	1	0.0022346368715083
215	20	193.0	40.0	0.2072538860103626	Friday	spring	yes	No	Tier 2	not_summer	940	05/01/2020	32.0	53033003200.0	1	0.0425531914893617
216	21	41.0	15.0	0.3658536585365853	Friday	spring	yes	No	Tier 2	not_summer	842	05/01/2020	32.0	53033003200.0	1	0.0178147268408551
217	22	189.0	35.0	0.1851851851851851	Sunday	spring	yes	Yes	Tier 2	not_summer	819	05/01/2020	32.0	53033003200.0	1	0.0427350427350427
218	23	12.0	1.0	0.0833333333333333	Friday	summer	yes	No	Tier 2	summer	834	05/01/2020	32.0	53033003200.0	1	0.001199040767386
219	24	3.0	2.0	0.6666666666666666	Friday	summer	yes	No	Tier 2	summer	946	05/01/2020	32.0	53033003200.0	1	0.0021141649048625
220	25	2164.0	130.0	0.0600739371534195	Friday	summer	yes	No	Tier 2	summer	1190	05/01/2020	32.0	53033003200.0	1	0.1092436974789916
221	26	25.0	12.0	0.48	Friday	fall	yes	No	Tier 2	not_summer	706	05/01/2020	32.0	53033003200.0	1	0.0169971671388102
222	27	857.0	40.0	0.0466744457409568	Friday	fall	yes	No	Tier 2	not_summer	729	05/01/2020	32.0	53033003200.0	1	0.0548696844993141
223	28	296.0	25.0	0.0844594594594594	Friday	winter	yes	No	Tier 2	not_summer	812	05/01/2020	32.0	53033003200.0	1	0.0307881773399014
224	29	556.0	203.0	0.3651079136690647	Friday	winter	yes	No	Tier 2	not_summer	944	05/01/2020	32.0	53033003200.0	1	0.2150423728813559
225	30	271.0	19.0	0.070110701107011	Wednesday	winter	yes	No	Tier 2	not_summer	770	05/01/2020	32.0	53033003200.0	1	0.0246753246753246
226	31	1059.0	189.0	0.178470254957507	Friday	spring	yes	No	Tier 2	not_summer	873	05/01/2020	32.0	53033003200.0	1	0.2164948453608247
227	32	5.0	2.0	0.4	Friday	summer	yes	No	Tier 2	summer	866	05/01/2020	32.0	53033003200.0	1	0.0023094688221709
228	33	7.0	7.0	1.0	Friday	fall	yes	No	Tier 2	not_summer	259	05/01/2020	32.0	53033003200.0	1	0.027027027027027
229	34	14.0	3.0	0.2142857142857142	Friday	winter	yes	No	Tier 2	not_summer	865	05/01/2020	32.0	53033003200.0	1	0.0034682080924855
230	35	3214.0	1414.0	0.4399502177971375	Friday	spring	yes	No	Tier 2	not_summer	973	05/01/2020	32.0	53033003200.0	1	1.4532374100719423
231	36	18.0	4.0	0.2222222222222222	Friday	summer	yes	No	Tier 2	summer	1262	05/01/2020	32.0	53033003200.0	1	0.0031695721077654
232	37	43.0	1.0	0.0232558139534883	Sunday	summer	yes	Yes	Tier 2	summer	759	05/01/2020	32.0	53033003200.0	1	0.0013175230566534
233	1	27.0	18.0	0.6666666666666666	Friday	spring	no	No	Tier 2	not_summer	229	05/01/2020	34.0	53033003400.0	1	0.0786026200873362
234	2	3.0	1.0	0.3333333333333333	Friday	spring	no	No	Tier 2	not_summer	702	05/01/2020	34.0	53033003400.0	1	0.0014245014245014
235	3	1.0	1.0	1.0	Sunday	spring	no	Yes	Tier 2	not_summer	848	05/01/2020	34.0	53033003400.0	1	0.0011792452830188
236	4	35.0	10.0	0.2857142857142857	Friday	spring	no	No	Tier 2	not_summer	718	05/01/2020	34.0	53033003400.0	1	0.0139275766016713
237	5	6.0	0.0	0.0	Thursday	spring	no	No	Tier 2	not_summer	745	05/01/2020	34.0	53033003400.0	1	0.0
238	7	5.0	1.0	0.2	Friday	summer	no	No	Tier 2	summer	630	05/01/2020	34.0	53033003400.0	1	0.0015873015873015
239	10	5.0	3.0	0.6	Wednesday	fall	no	No	Tier 2	not_summer	526	05/01/2020	34.0	53033003400.0	1	0.0057034220532319
240	12	28.0	22.0	0.7857142857142857	Saturday	fall	no	Yes	Tier 2	not_summer	690	05/01/2020	34.0	53033003400.0	1	0.0318840579710144
241	13	70.0	41.0	0.5857142857142857	Friday	fall	no	No	Tier 2	not_summer	763	05/01/2020	34.0	53033003400.0	1	0.0537352555701179
242	14	6.0	3.0	0.5	Wednesday	winter	no	No	Tier 2	not_summer	775	05/01/2020	34.0	53033003400.0	1	0.0038709677419354
243	15	20.0	14.0	0.7	Tuesday	winter	no	No	Tier 2	not_summer	718	05/01/2020	34.0	53033003400.0	1	0.0194986072423398
244	16	5.0	2.0	0.4	Wednesday	winter	no	No	Tier 2	not_summer	767	05/01/2020	34.0	53033003400.0	1	0.0026075619295958
245	17	6.0	3.0	0.5	Wednesday	winter	no	No	Tier 2	not_summer	893	05/01/2020	34.0	53033003400.0	1	0.0033594624860022
246	18	6.0	5.0	0.8333333333333334	Friday	spring	no	No	Tier 2	not_summer	760	05/01/2020	34.0	53033003400.0	1	0.006578947368421
247	19	11.0	1.0	0.0909090909090909	Friday	spring	yes	No	Tier 2	not_summer	883	05/01/2020	34.0	53033003400.0	1	0.001132502831257
248	20	3.0	3.0	1.0	Friday	spring	yes	No	Tier 2	not_summer	696	05/01/2020	34.0	53033003400.0	1	0.0043103448275862
249	21	4.0	2.0	0.5	Friday	spring	yes	No	Tier 2	not_summer	715	05/01/2020	34.0	53033003400.0	1	0.0027972027972027
250	22	3.0	2.0	0.6666666666666666	Sunday	spring	yes	Yes	Tier 2	not_summer	740	05/01/2020	34.0	53033003400.0	1	0.0027027027027027
251	23	3.0	3.0	1.0	Friday	summer	yes	No	Tier 2	summer	967	05/01/2020	34.0	53033003400.0	1	0.0031023784901758
252	24	5.0	2.0	0.4	Friday	summer	yes	No	Tier 2	summer	801	05/01/2020	34.0	53033003400.0	1	0.0024968789013732
253	25	4.0	3.0	0.75	Friday	summer	yes	No	Tier 2	summer	799	05/01/2020	34.0	53033003400.0	1	0.0037546933667083
254	26	1.0	1.0	1.0	Friday	fall	yes	No	Tier 2	not_summer	780	05/01/2020	34.0	53033003400.0	1	0.0012820512820512
255	27	5.0	5.0	1.0	Friday	fall	yes	No	Tier 2	not_summer	774	05/01/2020	34.0	53033003400.0	1	0.0064599483204134
256	28	6.0	1.0	0.1666666666666666	Friday	winter	yes	No	Tier 2	not_summer	759	05/01/2020	34.0	53033003400.0	1	0.0013175230566534
257	29	15.0	4.0	0.2666666666666666	Friday	winter	yes	No	Tier 2	not_summer	833	05/01/2020	34.0	53033003400.0	1	0.0048019207683073
258	30	6.0	5.0	0.8333333333333334	Wednesday	winter	yes	No	Tier 2	not_summer	1058	05/01/2020	34.0	53033003400.0	1	0.0047258979206049
259	31	31.0	25.0	0.8064516129032258	Friday	spring	yes	No	Tier 2	not_summer	1082	05/01/2020	34.0	53033003400.0	1	0.0231053604436229
260	32	2.0	0.0	0.0	Friday	summer	yes	No	Tier 2	summer	733	05/01/2020	34.0	53033003400.0	1	0.0
261	33	10.0	8.0	0.8	Friday	fall	yes	No	Tier 2	not_summer	219	05/01/2020	34.0	53033003400.0	1	0.0365296803652968
262	34	16.0	16.0	1.0	Friday	winter	yes	No	Tier 2	not_summer	749	05/01/2020	34.0	53033003400.0	1	0.0213618157543391
263	35	23.0	12.0	0.5217391304347826	Friday	spring	yes	No	Tier 2	not_summer	1042	05/01/2020	34.0	53033003400.0	1	0.0115163147792706
264	36	7.0	1.0	0.1428571428571428	Friday	summer	yes	No	Tier 2	summer	869	05/01/2020	34.0	53033003400.0	1	0.001150747986191
265	37	1.0	0.0	0.0	Sunday	summer	yes	Yes	Tier 2	summer	830	05/01/2020	34.0	53033003400.0	1	0.0
266	1	79.0	34.0	0.430379746835443	Friday	spring	no	No	Tier 2	not_summer	316	05/01/2020	36.0	53033003600.0	1	0.1075949367088607
267	2	167.0	70.0	0.4191616766467065	Friday	spring	no	No	Tier 2	not_summer	798	05/01/2020	36.0	53033003600.0	1	0.087719298245614
268	3	46.0	36.0	0.782608695652174	Sunday	spring	no	Yes	Tier 2	not_summer	832	05/01/2020	36.0	53033003600.0	1	0.0432692307692307
269	4	84.0	30.0	0.3571428571428571	Friday	spring	no	No	Tier 2	not_summer	778	05/01/2020	36.0	53033003600.0	1	0.0385604113110539
270	5	284.0	50.0	0.176056338028169	Thursday	spring	no	No	Tier 2	not_summer	750	05/01/2020	36.0	53033003600.0	1	0.0666666666666666
271	6	281.0	53.0	0.1886120996441281	Friday	summer	no	No	Tier 2	summer	769	05/01/2020	36.0	53033003600.0	1	0.0689206762028608
272	7	247.0	87.0	0.3522267206477733	Friday	summer	no	No	Tier 2	summer	793	05/01/2020	36.0	53033003600.0	1	0.1097099621689785
273	8	253.0	62.0	0.2450592885375494	Sunday	summer	no	Yes	Tier 2	summer	854	05/01/2020	36.0	53033003600.0	1	0.072599531615925
274	9	79.0	2.0	0.0253164556962025	Friday	summer	no	No	Tier 2	summer	642	05/01/2020	36.0	53033003600.0	1	0.0031152647975077
275	10	120.0	14.0	0.1166666666666666	Wednesday	fall	no	No	Tier 2	not_summer	869	05/01/2020	36.0	53033003600.0	1	0.0161104718066743
276	12	567.0	114.0	0.201058201058201	Saturday	fall	no	Yes	Tier 2	not_summer	899	05/01/2020	36.0	53033003600.0	1	0.1268075639599555
277	13	200.0	103.0	0.515	Friday	fall	no	No	Tier 2	not_summer	759	05/01/2020	36.0	53033003600.0	1	0.1357048748353096
278	14	34.0	10.0	0.2941176470588235	Wednesday	winter	no	No	Tier 2	not_summer	809	05/01/2020	36.0	53033003600.0	1	0.0123609394313967
279	15	14.0	9.0	0.6428571428571429	Tuesday	winter	no	No	Tier 2	not_summer	780	05/01/2020	36.0	53033003600.0	1	0.0115384615384615
280	16	88.0	49.0	0.5568181818181818	Wednesday	winter	no	No	Tier 2	not_summer	895	05/01/2020	36.0	53033003600.0	1	0.0547486033519553
281	17	61.0	11.0	0.180327868852459	Wednesday	winter	no	No	Tier 2	not_summer	780	05/01/2020	36.0	53033003600.0	1	0.0141025641025641
282	18	76.0	25.0	0.3289473684210526	Friday	spring	no	No	Tier 2	not_summer	755	05/01/2020	36.0	53033003600.0	1	0.0331125827814569
283	19	64.0	26.0	0.40625	Friday	spring	yes	No	Tier 2	not_summer	850	05/01/2020	36.0	53033003600.0	1	0.0305882352941176
284	20	68.0	15.0	0.2205882352941176	Friday	spring	yes	No	Tier 2	not_summer	795	05/01/2020	36.0	53033003600.0	1	0.0188679245283018
285	22	19.0	4.0	0.2105263157894736	Sunday	spring	yes	Yes	Tier 2	not_summer	873	05/01/2020	36.0	53033003600.0	1	0.0045819014891179
286	23	36.0	27.0	0.75	Friday	summer	yes	No	Tier 2	summer	952	05/01/2020	36.0	53033003600.0	1	0.0283613445378151
287	24	39.0	2.0	0.0512820512820512	Friday	summer	yes	No	Tier 2	summer	801	05/01/2020	36.0	53033003600.0	1	0.0024968789013732
288	25	56.0	19.0	0.3392857142857143	Friday	summer	yes	No	Tier 2	summer	852	05/01/2020	36.0	53033003600.0	1	0.022300469483568
289	26	55.0	33.0	0.6	Friday	fall	yes	No	Tier 2	not_summer	827	05/01/2020	36.0	53033003600.0	1	0.0399032648125755
290	28	113.0	49.0	0.4336283185840708	Friday	winter	yes	No	Tier 2	not_summer	735	05/01/2020	36.0	53033003600.0	1	0.0666666666666666
291	29	204.0	146.0	0.7156862745098039	Friday	winter	yes	No	Tier 2	not_summer	913	05/01/2020	36.0	53033003600.0	1	0.1599123767798466
292	30	151.0	46.0	0.304635761589404	Wednesday	winter	yes	No	Tier 2	not_summer	959	05/01/2020	36.0	53033003600.0	1	0.0479666319082377
293	31	143.0	37.0	0.2587412587412587	Friday	spring	yes	No	Tier 2	not_summer	1200	05/01/2020	36.0	53033003600.0	1	0.0308333333333333
294	32	36.0	8.0	0.2222222222222222	Friday	summer	yes	No	Tier 2	summer	689	05/01/2020	36.0	53033003600.0	1	0.011611030478955
295	33	24.0	12.0	0.5	Friday	fall	yes	No	Tier 2	not_summer	336	05/01/2020	36.0	53033003600.0	1	0.0357142857142857
296	34	375.0	145.0	0.3866666666666666	Friday	winter	yes	No	Tier 2	not_summer	956	05/01/2020	36.0	53033003600.0	1	0.151673640167364
297	35	94.0	42.0	0.4468085106382978	Friday	spring	yes	No	Tier 2	not_summer	818	05/01/2020	36.0	53033003600.0	1	0.0513447432762836
298	36	50.0	20.0	0.4	Friday	summer	yes	No	Tier 2	summer	1009	05/01/2020	36.0	53033003600.0	1	0.0198216055500495
299	37	102.0	33.0	0.3235294117647059	Sunday	summer	yes	Yes	Tier 2	summer	848	05/01/2020	36.0	53033003600.0	1	0.0389150943396226
300	2	5.0	1.0	0.2	Friday	spring	no	No	Tier 2	not_summer	765	05/01/2020	41.0	53033004100.0	1	0.0013071895424836
301	3	3.0	0.0	0.0	Sunday	spring	no	Yes	Tier 2	not_summer	966	05/01/2020	41.0	53033004100.0	1	0.0
302	4	1.0	1.0	1.0	Friday	spring	no	No	Tier 2	not_summer	820	05/01/2020	41.0	53033004100.0	1	0.0012195121951219
303	10	156.0	34.0	0.2179487179487179	Wednesday	fall	no	No	Tier 2	not_summer	883	05/01/2020	41.0	53033004100.0	1	0.0385050962627406
304	14	8.0	8.0	1.0	Wednesday	winter	no	No	Tier 2	not_summer	915	05/01/2020	41.0	53033004100.0	1	0.0087431693989071
305	15	1.0	0.0	0.0	Tuesday	winter	no	No	Tier 2	not_summer	915	05/01/2020	41.0	53033004100.0	1	0.0
306	16	13.0	8.0	0.6153846153846154	Wednesday	winter	no	No	Tier 2	not_summer	891	05/01/2020	41.0	53033004100.0	1	0.0089786756453423
307	17	21.0	1.0	0.0476190476190476	Wednesday	winter	no	No	Tier 2	not_summer	921	05/01/2020	41.0	53033004100.0	1	0.001085776330076
308	18	1.0	0.0	0.0	Friday	spring	no	No	Tier 2	not_summer	808	05/01/2020	41.0	53033004100.0	1	0.0
309	19	25.0	5.0	0.2	Friday	spring	yes	No	Tier 2	not_summer	873	05/01/2020	41.0	53033004100.0	1	0.0057273768613974
310	20	10.0	4.0	0.4	Friday	spring	yes	No	Tier 2	not_summer	861	05/01/2020	41.0	53033004100.0	1	0.0046457607433217
311	22	2.0	2.0	1.0	Sunday	spring	yes	Yes	Tier 2	not_summer	881	05/01/2020	41.0	53033004100.0	1	0.0022701475595913
312	23	6.0	2.0	0.3333333333333333	Friday	summer	yes	No	Tier 2	summer	1067	05/01/2020	41.0	53033004100.0	1	0.0018744142455482
313	24	2.0	1.0	0.5	Friday	summer	yes	No	Tier 2	summer	968	05/01/2020	41.0	53033004100.0	1	0.0010330578512396
314	25	68.0	22.0	0.3235294117647059	Friday	summer	yes	No	Tier 2	summer	828	05/01/2020	41.0	53033004100.0	1	0.0265700483091787
315	26	12.0	0.0	0.0	Friday	fall	yes	No	Tier 2	not_summer	801	05/01/2020	41.0	53033004100.0	1	0.0
316	29	41.0	14.0	0.3414634146341463	Friday	winter	yes	No	Tier 2	not_summer	941	05/01/2020	41.0	53033004100.0	1	0.0148777895855472
317	30	4.0	0.0	0.0	Wednesday	winter	yes	No	Tier 2	not_summer	885	05/01/2020	41.0	53033004100.0	1	0.0
318	31	1.0	0.0	0.0	Friday	spring	yes	No	Tier 2	not_summer	1043	05/01/2020	41.0	53033004100.0	1	0.0
319	32	215.0	79.0	0.3674418604651163	Friday	summer	yes	No	Tier 2	summer	687	05/01/2020	41.0	53033004100.0	1	0.1149927219796215
320	33	1.0	0.0	0.0	Friday	fall	yes	No	Tier 2	not_summer	231	05/01/2020	41.0	53033004100.0	1	0.0
321	34	15.0	3.0	0.2	Friday	winter	yes	No	Tier 2	not_summer	1024	05/01/2020	41.0	53033004100.0	1	0.0029296875
322	35	19.0	8.0	0.4210526315789473	Friday	spring	yes	No	Tier 2	not_summer	829	05/01/2020	41.0	53033004100.0	1	0.0096501809408926
323	1	41.0	26.0	0.6341463414634146	Friday	spring	no	No	Tier 2	not_summer	786	05/01/2020	42.0	53033004200.0	1	0.0330788804071246
324	2	74.0	7.0	0.0945945945945946	Friday	spring	no	No	Tier 2	not_summer	1085	05/01/2020	42.0	53033004200.0	1	0.0064516129032258
325	3	93.0	15.0	0.1612903225806451	Sunday	spring	no	Yes	Tier 2	not_summer	1423	05/01/2020	42.0	53033004200.0	1	0.0105411103302881
326	4	7.0	0.0	0.0	Friday	spring	no	No	Tier 2	not_summer	1153	05/01/2020	42.0	53033004200.0	1	0.0
327	6	9.0	1.0	0.1111111111111111	Friday	summer	no	No	Tier 2	summer	1182	05/01/2020	42.0	53033004200.0	1	0.0008460236886632
328	7	41.0	12.0	0.2926829268292683	Friday	summer	no	No	Tier 2	summer	1136	05/01/2020	42.0	53033004200.0	1	0.0105633802816901
329	9	221.0	40.0	0.1809954751131221	Friday	summer	no	No	Tier 2	summer	1021	05/01/2020	42.0	53033004200.0	1	0.039177277179236
330	10	427.0	163.0	0.3817330210772833	Wednesday	fall	no	No	Tier 2	not_summer	1386	05/01/2020	42.0	53033004200.0	1	0.1176046176046176
331	12	4.0	4.0	1.0	Saturday	fall	no	Yes	Tier 2	not_summer	1305	05/01/2020	42.0	53033004200.0	1	0.0030651340996168
332	14	70.0	38.0	0.5428571428571428	Wednesday	winter	no	No	Tier 2	not_summer	1371	05/01/2020	42.0	53033004200.0	1	0.0277169948942377
333	16	65.0	35.0	0.5384615384615384	Wednesday	winter	no	No	Tier 2	not_summer	1319	05/01/2020	42.0	53033004200.0	1	0.026535253980288
334	17	69.0	5.0	0.072463768115942	Wednesday	winter	no	No	Tier 2	not_summer	1388	05/01/2020	42.0	53033004200.0	1	0.0036023054755043
335	18	62.0	6.0	0.0967741935483871	Friday	spring	no	No	Tier 2	not_summer	1311	05/01/2020	42.0	53033004200.0	1	0.0045766590389016
336	19	264.0	91.0	0.3446969696969697	Friday	spring	yes	No	Tier 2	not_summer	1343	05/01/2020	42.0	53033004200.0	1	0.0677587490692479
337	20	5.0	0.0	0.0	Friday	spring	yes	No	Tier 2	not_summer	1375	05/01/2020	42.0	53033004200.0	1	0.0
338	21	2.0	0.0	0.0	Friday	spring	yes	No	Tier 2	not_summer	1327	05/01/2020	42.0	53033004200.0	1	0.0
339	22	9.0	5.0	0.5555555555555556	Sunday	spring	yes	Yes	Tier 2	not_summer	1226	05/01/2020	42.0	53033004200.0	1	0.0040783034257748
340	23	4.0	3.0	0.75	Friday	summer	yes	No	Tier 2	summer	1294	05/01/2020	42.0	53033004200.0	1	0.0023183925811437
341	24	10.0	3.0	0.3	Friday	summer	yes	No	Tier 2	summer	1240	05/01/2020	42.0	53033004200.0	1	0.0024193548387096
342	25	252.0	98.0	0.3888888888888889	Friday	summer	yes	No	Tier 2	summer	1365	05/01/2020	42.0	53033004200.0	1	0.0717948717948717
343	26	57.0	9.0	0.1578947368421052	Friday	fall	yes	No	Tier 2	not_summer	1192	05/01/2020	42.0	53033004200.0	1	0.0075503355704697
344	28	29.0	11.0	0.3793103448275862	Friday	winter	yes	No	Tier 2	not_summer	1386	05/01/2020	42.0	53033004200.0	1	0.0079365079365079
345	29	41.0	18.0	0.4390243902439024	Friday	winter	yes	No	Tier 2	not_summer	1414	05/01/2020	42.0	53033004200.0	1	0.0127298444130127
346	30	24.0	1.0	0.0416666666666666	Wednesday	winter	yes	No	Tier 2	not_summer	1190	05/01/2020	42.0	53033004200.0	1	0.0008403361344537
347	31	4.0	2.0	0.5	Friday	spring	yes	No	Tier 2	not_summer	1177	05/01/2020	42.0	53033004200.0	1	0.0016992353440951
348	32	546.0	235.0	0.4304029304029304	Friday	summer	yes	No	Tier 2	summer	1217	05/01/2020	42.0	53033004200.0	1	0.1930977814297452
349	33	4.0	4.0	1.0	Friday	fall	yes	No	Tier 2	not_summer	818	05/01/2020	42.0	53033004200.0	1	0.0048899755501222
350	34	96.0	23.0	0.2395833333333333	Friday	winter	yes	No	Tier 2	not_summer	1074	05/01/2020	42.0	53033004200.0	1	0.0214152700186219
351	35	37.0	29.0	0.7837837837837838	Friday	spring	yes	No	Tier 2	not_summer	1066	05/01/2020	42.0	53033004200.0	1	0.0272045028142589
352	36	13.0	6.0	0.4615384615384615	Friday	summer	yes	No	Tier 2	summer	1327	05/01/2020	42.0	53033004200.0	1	0.0045214770158251
353	37	23.0	1.0	0.0434782608695652	Sunday	summer	yes	Yes	Tier 2	summer	1195	05/01/2020	42.0	53033004200.0	1	0.000836820083682
354	19	40.0	21.0	0.525	Friday	spring	yes	No	Tier 2	not_summer	288	05/01/2020	46.0	53033004600.0	1	0.0729166666666666
355	1	4.0	0.0	0.0	Friday	spring	no	No	Tier 2	not_summer	710	05/01/2020	47.0	53033004700.0	1	0.0
356	2	223.0	80.0	0.358744394618834	Friday	spring	no	No	Tier 2	not_summer	2039	05/01/2020	47.0	53033004700.0	1	0.0392349190779794
357	3	1961.0	400.0	0.2039775624681285	Sunday	spring	no	Yes	Tier 2	not_summer	1601	05/01/2020	47.0	53033004700.0	1	0.2498438475952529
358	4	278.0	98.0	0.3525179856115107	Friday	spring	no	No	Tier 2	not_summer	1622	05/01/2020	47.0	53033004700.0	1	0.0604192355117139
359	5	327.0	71.0	0.2171253822629969	Thursday	spring	no	No	Tier 2	not_summer	1775	05/01/2020	47.0	53033004700.0	1	0.04
360	6	982.0	108.0	0.109979633401222	Friday	summer	no	No	Tier 2	summer	1891	05/01/2020	47.0	53033004700.0	1	0.0571126388154415
361	7	1434.0	183.0	0.1276150627615062	Friday	summer	no	No	Tier 2	summer	1956	05/01/2020	47.0	53033004700.0	1	0.0935582822085889
362	9	1075.0	136.0	0.1265116279069767	Friday	summer	no	No	Tier 2	summer	1870	05/01/2020	47.0	53033004700.0	1	0.0727272727272727
363	10	1515.0	321.0	0.2118811881188118	Wednesday	fall	no	No	Tier 2	not_summer	1815	05/01/2020	47.0	53033004700.0	1	0.1768595041322314
364	12	1461.0	272.0	0.1861738535249829	Saturday	fall	no	Yes	Tier 2	not_summer	1745	05/01/2020	47.0	53033004700.0	1	0.1558739255014326
365	13	350.0	80.0	0.2285714285714285	Friday	fall	no	No	Tier 2	not_summer	1865	05/01/2020	47.0	53033004700.0	1	0.0428954423592493
366	14	474.0	140.0	0.2953586497890295	Wednesday	winter	no	No	Tier 2	not_summer	1785	05/01/2020	47.0	53033004700.0	1	0.0784313725490196
367	15	264.0	126.0	0.4772727272727273	Tuesday	winter	no	No	Tier 2	not_summer	1648	05/01/2020	47.0	53033004700.0	1	0.0764563106796116
368	16	704.0	282.0	0.4005681818181818	Wednesday	winter	no	No	Tier 2	not_summer	1891	05/01/2020	47.0	53033004700.0	1	0.1491274457958752
369	17	362.0	94.0	0.2596685082872928	Wednesday	winter	no	No	Tier 2	not_summer	1799	05/01/2020	47.0	53033004700.0	1	0.0522512506948304
370	18	564.0	153.0	0.2712765957446808	Friday	spring	no	No	Tier 2	not_summer	2018	05/01/2020	47.0	53033004700.0	1	0.0758176412289395
371	19	728.0	176.0	0.2417582417582417	Friday	spring	yes	No	Tier 2	not_summer	1802	05/01/2020	47.0	53033004700.0	1	0.097669256381798
372	21	2009.0	672.0	0.3344947735191638	Friday	spring	yes	No	Tier 2	not_summer	1852	05/01/2020	47.0	53033004700.0	1	0.3628509719222462
373	22	1614.0	496.0	0.3073110285006196	Sunday	spring	yes	Yes	Tier 2	not_summer	1824	05/01/2020	47.0	53033004700.0	1	0.2719298245614035
374	23	1329.0	337.0	0.2535741158765989	Friday	summer	yes	No	Tier 2	summer	2274	05/01/2020	47.0	53033004700.0	1	0.1481970096745822
375	25	554.0	201.0	0.3628158844765343	Friday	summer	yes	No	Tier 2	summer	2379	05/01/2020	47.0	53033004700.0	1	0.0844892812105926
376	26	1488.0	361.0	0.2426075268817204	Friday	fall	yes	No	Tier 2	not_summer	1703	05/01/2020	47.0	53033004700.0	1	0.2119788608338226
377	28	1496.0	289.0	0.1931818181818181	Friday	winter	yes	No	Tier 2	not_summer	1711	05/01/2020	47.0	53033004700.0	1	0.1689070718877849
378	29	1455.0	256.0	0.1759450171821306	Friday	winter	yes	No	Tier 2	not_summer	2062	05/01/2020	47.0	53033004700.0	1	0.1241513094083414
379	30	1283.0	363.0	0.2829306313328137	Wednesday	winter	yes	No	Tier 2	not_summer	1708	05/01/2020	47.0	53033004700.0	1	0.2125292740046838
380	31	2337.0	832.0	0.3560119811724433	Friday	spring	yes	No	Tier 2	not_summer	1902	05/01/2020	47.0	53033004700.0	1	0.4374342797055731
381	32	980.0	124.0	0.1265306122448979	Friday	summer	yes	No	Tier 2	summer	1966	05/01/2020	47.0	53033004700.0	1	0.0630722278738555
382	33	310.0	79.0	0.2548387096774193	Friday	fall	yes	No	Tier 2	not_summer	776	05/01/2020	47.0	53033004700.0	1	0.1018041237113402
383	34	977.0	247.0	0.2528147389969293	Friday	winter	yes	No	Tier 2	not_summer	2009	05/01/2020	47.0	53033004700.0	1	0.1229467396714783
384	35	940.0	279.0	0.2968085106382979	Friday	spring	yes	No	Tier 2	not_summer	1864	05/01/2020	47.0	53033004700.0	1	0.1496781115879828
385	36	1024.0	236.0	0.23046875	Friday	summer	yes	No	Tier 2	summer	2146	05/01/2020	47.0	53033004700.0	1	0.1099720410065237
386	37	5131.0	1019.0	0.198596764763204	Sunday	summer	yes	Yes	Tier 2	summer	1818	05/01/2020	47.0	53033004700.0	1	0.5605060506050605
387	4	11.0	0.0	0.0	Friday	spring	no	No	Tier 2	not_summer	378	05/01/2020	48.0	53033004800.0	1	0.0
388	6	37.0	21.0	0.5675675675675675	Friday	summer	no	No	Tier 2	summer	367	05/01/2020	48.0	53033004800.0	1	0.0572207084468664
389	7	12.0	3.0	0.25	Friday	summer	no	No	Tier 2	summer	387	05/01/2020	48.0	53033004800.0	1	0.0077519379844961
390	10	1.0	1.0	1.0	Wednesday	fall	no	No	Tier 2	not_summer	413	05/01/2020	48.0	53033004800.0	1	0.0024213075060532
391	12	1.0	0.0	0.0	Saturday	fall	no	Yes	Tier 2	not_summer	455	05/01/2020	48.0	53033004800.0	1	0.0
392	31	9.0	9.0	1.0	Friday	spring	yes	No	Tier 2	not_summer	470	05/01/2020	48.0	53033004800.0	1	0.0191489361702127
393	33	5.0	5.0	1.0	Friday	fall	yes	No	Tier 2	not_summer	276	05/01/2020	48.0	53033004800.0	1	0.0181159420289855
394	34	5.0	3.0	0.6	Friday	winter	yes	No	Tier 2	not_summer	436	05/01/2020	48.0	53033004800.0	1	0.0068807339449541
395	1	3.0	0.0	0.0	Friday	spring	no	No	Tier 2	not_summer	606	05/01/2020	49.0	53033004900.0	1	0.0
396	2	47.0	43.0	0.9148936170212766	Friday	spring	no	No	Tier 2	not_summer	1334	05/01/2020	49.0	53033004900.0	1	0.0322338830584707
397	4	23.0	16.0	0.6956521739130435	Friday	spring	no	No	Tier 2	not_summer	1175	05/01/2020	49.0	53033004900.0	1	0.0136170212765957
398	5	4.0	1.0	0.25	Thursday	spring	no	No	Tier 2	not_summer	1219	05/01/2020	49.0	53033004900.0	1	0.0008203445447087
399	6	16.0	14.0	0.875	Friday	summer	no	No	Tier 2	summer	1161	05/01/2020	49.0	53033004900.0	1	0.012058570198105
400	8	11.0	2.0	0.1818181818181818	Sunday	summer	no	Yes	Tier 2	summer	1758	05/01/2020	49.0	53033004900.0	1	0.0011376564277588
401	9	66.0	23.0	0.3484848484848485	Friday	summer	no	No	Tier 2	summer	1308	05/01/2020	49.0	53033004900.0	1	0.0175840978593272
402	10	2.0	2.0	1.0	Wednesday	fall	no	No	Tier 2	not_summer	1292	05/01/2020	49.0	53033004900.0	1	0.001547987616099
403	13	151.0	69.0	0.4569536423841059	Friday	fall	no	No	Tier 2	not_summer	1132	05/01/2020	49.0	53033004900.0	1	0.0609540636042402
404	14	2.0	0.0	0.0	Wednesday	winter	no	No	Tier 2	not_summer	1193	05/01/2020	49.0	53033004900.0	1	0.0
405	15	5.0	3.0	0.6	Tuesday	winter	no	No	Tier 2	not_summer	1367	05/01/2020	49.0	53033004900.0	1	0.0021945866861741
406	16	2.0	2.0	1.0	Wednesday	winter	no	No	Tier 2	not_summer	1266	05/01/2020	49.0	53033004900.0	1	0.0015797788309636
407	17	5.0	0.0	0.0	Wednesday	winter	no	No	Tier 2	not_summer	1279	05/01/2020	49.0	53033004900.0	1	0.0
408	18	867.0	343.0	0.3956170703575548	Friday	spring	no	No	Tier 2	not_summer	1297	05/01/2020	49.0	53033004900.0	1	0.2644564379336931
409	19	135.0	48.0	0.3555555555555555	Friday	spring	yes	No	Tier 2	not_summer	1546	05/01/2020	49.0	53033004900.0	1	0.0310478654592496
410	20	18.0	6.0	0.3333333333333333	Friday	spring	yes	No	Tier 2	not_summer	1396	05/01/2020	49.0	53033004900.0	1	0.0042979942693409
411	21	5.0	3.0	0.6	Friday	spring	yes	No	Tier 2	not_summer	1955	05/01/2020	49.0	53033004900.0	1	0.0015345268542199
412	22	375.0	47.0	0.1253333333333333	Sunday	spring	yes	Yes	Tier 2	not_summer	1393	05/01/2020	49.0	53033004900.0	1	0.0337401292175161
413	23	149.0	66.0	0.4429530201342282	Friday	summer	yes	No	Tier 2	summer	2143	05/01/2020	49.0	53033004900.0	1	0.0307979468035464
414	24	422.0	72.0	0.1706161137440758	Friday	summer	yes	No	Tier 2	summer	1934	05/01/2020	49.0	53033004900.0	1	0.0372285418821096
415	25	499.0	133.0	0.2665330661322645	Friday	summer	yes	No	Tier 2	summer	2261	05/01/2020	49.0	53033004900.0	1	0.0588235294117647
416	26	13.0	11.0	0.8461538461538461	Friday	fall	yes	No	Tier 2	not_summer	1573	05/01/2020	49.0	53033004900.0	1	0.0069930069930069
417	27	4.0	4.0	1.0	Friday	fall	yes	No	Tier 2	not_summer	1962	05/01/2020	49.0	53033004900.0	1	0.0020387359836901
418	28	3.0	1.0	0.3333333333333333	Friday	winter	yes	No	Tier 2	not_summer	1620	05/01/2020	49.0	53033004900.0	1	0.0006172839506172
419	29	93.0	58.0	0.6236559139784946	Friday	winter	yes	No	Tier 2	not_summer	1462	05/01/2020	49.0	53033004900.0	1	0.0396716826265389
420	30	2.0	1.0	0.5	Wednesday	winter	yes	No	Tier 2	not_summer	1308	05/01/2020	49.0	53033004900.0	1	0.0007645259938837
421	31	650.0	160.0	0.2461538461538461	Friday	spring	yes	No	Tier 2	not_summer	1544	05/01/2020	49.0	53033004900.0	1	0.1036269430051813
422	32	54.0	13.0	0.2407407407407407	Friday	summer	yes	No	Tier 2	summer	1921	05/01/2020	49.0	53033004900.0	1	0.0067673086933888
423	33	19.0	16.0	0.8421052631578947	Friday	fall	yes	No	Tier 2	not_summer	532	05/01/2020	49.0	53033004900.0	1	0.0300751879699248
424	34	113.0	52.0	0.4601769911504424	Friday	winter	yes	No	Tier 2	not_summer	2250	05/01/2020	49.0	53033004900.0	1	0.0231111111111111
425	35	14.0	7.0	0.5	Friday	spring	yes	No	Tier 2	not_summer	1391	05/01/2020	49.0	53033004900.0	1	0.0050323508267433
426	36	2.0	1.0	0.5	Friday	summer	yes	No	Tier 2	summer	2030	05/01/2020	49.0	53033004900.0	1	0.0004926108374384
427	37	3.0	1.0	0.3333333333333333	Sunday	summer	yes	Yes	Tier 2	summer	1388	05/01/2020	49.0	53033004900.0	1	0.0007204610951008
428	1	35.0	15.0	0.4285714285714285	Friday	spring	no	No	Tier 2	not_summer	302	05/01/2020	50.0	53033005000.0	1	0.0496688741721854
429	2	12.0	4.0	0.3333333333333333	Friday	spring	no	No	Tier 2	not_summer	873	05/01/2020	50.0	53033005000.0	1	0.0045819014891179
430	3	128.0	53.0	0.4140625	Sunday	spring	no	Yes	Tier 2	not_summer	790	05/01/2020	50.0	53033005000.0	1	0.0670886075949367
431	4	142.0	55.0	0.3873239436619718	Friday	spring	no	No	Tier 2	not_summer	904	05/01/2020	50.0	53033005000.0	1	0.0608407079646017
432	5	201.0	121.0	0.6019900497512438	Thursday	spring	no	No	Tier 2	not_summer	1125	05/01/2020	50.0	53033005000.0	1	0.1075555555555555
433	6	49.0	9.0	0.1836734693877551	Friday	summer	no	No	Tier 2	summer	886	05/01/2020	50.0	53033005000.0	1	0.010158013544018
434	7	95.0	66.0	0.6947368421052632	Friday	summer	no	No	Tier 2	summer	888	05/01/2020	50.0	53033005000.0	1	0.0743243243243243
435	8	10.0	3.0	0.3	Sunday	summer	no	Yes	Tier 2	summer	795	05/01/2020	50.0	53033005000.0	1	0.0037735849056603
436	9	2.0	1.0	0.5	Friday	summer	no	No	Tier 2	summer	833	05/01/2020	50.0	53033005000.0	1	0.0012004801920768
437	10	44.0	21.0	0.4772727272727273	Wednesday	fall	no	No	Tier 2	not_summer	894	05/01/2020	50.0	53033005000.0	1	0.023489932885906
438	12	197.0	10.0	0.0507614213197969	Saturday	fall	no	Yes	Tier 2	not_summer	893	05/01/2020	50.0	53033005000.0	1	0.0111982082866741
439	13	229.0	9.0	0.0393013100436681	Friday	fall	no	No	Tier 2	not_summer	907	05/01/2020	50.0	53033005000.0	1	0.0099228224917309
440	14	36.0	13.0	0.3611111111111111	Wednesday	winter	no	No	Tier 2	not_summer	858	05/01/2020	50.0	53033005000.0	1	0.0151515151515151
441	15	65.0	27.0	0.4153846153846154	Tuesday	winter	no	No	Tier 2	not_summer	889	05/01/2020	50.0	53033005000.0	1	0.03037120359955
442	16	22.0	10.0	0.4545454545454545	Wednesday	winter	no	No	Tier 2	not_summer	998	05/01/2020	50.0	53033005000.0	1	0.0100200400801603
443	17	55.0	34.0	0.6181818181818182	Wednesday	winter	no	No	Tier 2	not_summer	842	05/01/2020	50.0	53033005000.0	1	0.0403800475059382
444	18	41.0	20.0	0.4878048780487805	Friday	spring	no	No	Tier 2	not_summer	910	05/01/2020	50.0	53033005000.0	1	0.0219780219780219
445	19	38.0	19.0	0.5	Friday	spring	yes	No	Tier 2	not_summer	729	05/01/2020	50.0	53033005000.0	1	0.0260631001371742
446	20	12.0	7.0	0.5833333333333334	Friday	spring	yes	No	Tier 2	not_summer	963	05/01/2020	50.0	53033005000.0	1	0.0072689511941848
447	21	161.0	49.0	0.3043478260869565	Friday	spring	yes	No	Tier 2	not_summer	1019	05/01/2020	50.0	53033005000.0	1	0.0480863591756624
448	22	62.0	54.0	0.8709677419354839	Sunday	spring	yes	Yes	Tier 2	not_summer	941	05/01/2020	50.0	53033005000.0	1	0.0573857598299681
449	23	1.0	1.0	1.0	Friday	summer	yes	No	Tier 2	summer	929	05/01/2020	50.0	53033005000.0	1	0.0010764262648008
450	24	16.0	5.0	0.3125	Friday	summer	yes	No	Tier 2	summer	1077	05/01/2020	50.0	53033005000.0	1	0.0046425255338904
451	25	272.0	43.0	0.1580882352941176	Friday	summer	yes	No	Tier 2	summer	986	05/01/2020	50.0	53033005000.0	1	0.0436105476673428
452	26	3912.0	827.0	0.21140081799591	Friday	fall	yes	No	Tier 2	not_summer	1134	05/01/2020	50.0	53033005000.0	1	0.7292768959435626
453	27	12.0	11.0	0.9166666666666666	Friday	fall	yes	No	Tier 2	not_summer	1175	05/01/2020	50.0	53033005000.0	1	0.0093617021276595
454	28	104.0	35.0	0.3365384615384615	Friday	winter	yes	No	Tier 2	not_summer	990	05/01/2020	50.0	53033005000.0	1	0.0353535353535353
455	29	617.0	137.0	0.2220421393841166	Friday	winter	yes	No	Tier 2	not_summer	1104	05/01/2020	50.0	53033005000.0	1	0.1240942028985507
456	30	15.0	4.0	0.2666666666666666	Wednesday	winter	yes	No	Tier 2	not_summer	1094	05/01/2020	50.0	53033005000.0	1	0.0036563071297989
457	31	49.0	15.0	0.3061224489795918	Friday	spring	yes	No	Tier 2	not_summer	1198	05/01/2020	50.0	53033005000.0	1	0.0125208681135225
458	32	134.0	29.0	0.2164179104477611	Friday	summer	yes	No	Tier 2	summer	941	05/01/2020	50.0	53033005000.0	1	0.0308182784272051
459	33	1.0	0.0	0.0	Friday	fall	yes	No	Tier 2	not_summer	295	05/01/2020	50.0	53033005000.0	1	0.0
460	34	236.0	75.0	0.3177966101694915	Friday	winter	yes	No	Tier 2	not_summer	1214	05/01/2020	50.0	53033005000.0	1	0.0617792421746293
461	35	482.0	57.0	0.1182572614107883	Friday	spring	yes	No	Tier 2	not_summer	892	05/01/2020	50.0	53033005000.0	1	0.0639013452914798
462	36	47.0	44.0	0.9361702127659576	Friday	summer	yes	No	Tier 2	summer	906	05/01/2020	50.0	53033005000.0	1	0.0485651214128035
463	37	113.0	82.0	0.7256637168141593	Sunday	summer	yes	Yes	Tier 2	summer	973	05/01/2020	50.0	53033005000.0	1	0.0842754367934224
464	19	76.0	11.0	0.1447368421052631	Friday	spring	yes	No	Tier 2	not_summer	676	04/16/2021	51.0	53033005100.0	1	0.0162721893491124
465	31	1.0	1.0	1.0	Friday	spring	yes	No	Tier 2	not_summer	107	04/16/2021	51.0	53033005100.0	1	0.0093457943925233
466	3	7.0	7.0	1.0	Sunday	spring	no	Yes	Tier 1	not_summer	409	05/01/2020	53.01	53033005301.0	0	0.0171149144254278
467	4	1.0	1.0	1.0	Friday	spring	no	No	Tier 1	not_summer	390	05/01/2020	53.01	53033005301.0	0	0.0025641025641025
468	5	7.0	0.0	0.0	Thursday	spring	no	No	Tier 1	not_summer	393	05/01/2020	53.01	53033005301.0	0	0.0
469	7	2.0	1.0	0.5	Friday	summer	no	No	Tier 1	summer	475	05/01/2020	53.01	53033005301.0	0	0.0021052631578947
470	8	5.0	1.0	0.2	Sunday	summer	no	Yes	Tier 1	summer	399	05/01/2020	53.01	53033005301.0	0	0.0025062656641604
471	10	43.0	18.0	0.4186046511627907	Wednesday	fall	no	No	Tier 1	not_summer	489	05/01/2020	53.01	53033005301.0	0	0.0368098159509202
472	12	1.0	0.0	0.0	Saturday	fall	no	Yes	Tier 1	not_summer	447	05/01/2020	53.01	53033005301.0	0	0.0
473	16	1.0	0.0	0.0	Wednesday	winter	no	No	Tier 1	not_summer	496	05/01/2020	53.01	53033005301.0	0	0.0
474	17	1.0	0.0	0.0	Wednesday	winter	no	No	Tier 1	not_summer	506	05/01/2020	53.01	53033005301.0	0	0.0
475	18	3.0	2.0	0.6666666666666666	Friday	spring	no	No	Tier 1	not_summer	482	05/01/2020	53.01	53033005301.0	0	0.0041493775933609
476	19	26.0	18.0	0.6923076923076923	Friday	spring	yes	No	Tier 1	not_summer	494	05/01/2020	53.01	53033005301.0	0	0.0364372469635627
477	21	6.0	6.0	1.0	Friday	spring	yes	No	Tier 1	not_summer	526	05/01/2020	53.01	53033005301.0	0	0.0114068441064638
478	22	10.0	9.0	0.9	Sunday	spring	yes	Yes	Tier 1	not_summer	477	05/01/2020	53.01	53033005301.0	0	0.0188679245283018
479	23	6.0	3.0	0.5	Friday	summer	yes	No	Tier 1	summer	352	05/01/2020	53.01	53033005301.0	0	0.0085227272727272
480	24	1.0	0.0	0.0	Friday	summer	yes	No	Tier 1	summer	524	05/01/2020	53.01	53033005301.0	0	0.0
481	25	9.0	0.0	0.0	Friday	summer	yes	No	Tier 1	summer	402	05/01/2020	53.01	53033005301.0	0	0.0
482	26	71.0	7.0	0.0985915492957746	Friday	fall	yes	No	Tier 1	not_summer	530	05/01/2020	53.01	53033005301.0	0	0.0132075471698113
483	27	175.0	46.0	0.2628571428571428	Friday	fall	yes	No	Tier 1	not_summer	397	05/01/2020	53.01	53033005301.0	0	0.1158690176322418
484	29	50.0	27.0	0.54	Friday	winter	yes	No	Tier 1	not_summer	515	05/01/2020	53.01	53033005301.0	0	0.0524271844660194
485	31	12.0	10.0	0.8333333333333334	Friday	spring	yes	No	Tier 1	not_summer	575	05/01/2020	53.01	53033005301.0	0	0.017391304347826
486	32	22.0	6.0	0.2727272727272727	Friday	summer	yes	No	Tier 1	summer	490	05/01/2020	53.01	53033005301.0	0	0.0122448979591836
487	33	24.0	4.0	0.1666666666666666	Friday	fall	yes	No	Tier 1	not_summer	187	05/01/2020	53.01	53033005301.0	0	0.0213903743315508
488	34	12.0	9.0	0.75	Friday	winter	yes	No	Tier 1	not_summer	435	05/01/2020	53.01	53033005301.0	0	0.0206896551724137
489	35	213.0	34.0	0.1596244131455399	Friday	spring	yes	No	Tier 1	not_summer	657	05/01/2020	53.01	53033005301.0	0	0.0517503805175038
490	36	48.0	25.0	0.5208333333333334	Friday	summer	yes	No	Tier 1	summer	361	05/01/2020	53.01	53033005301.0	0	0.0692520775623268
491	20	43.0	3.0	0.0697674418604651	Friday	spring	yes	No	Tier 1	not_summer	3784	05/01/2020	53.02	53033005302.0	0	0.0007928118393234
492	23	11.0	6.0	0.5454545454545454	Friday	summer	yes	No	Tier 1	summer	4560	05/01/2020	53.02	53033005302.0	0	0.0013157894736842
493	30	3.0	0.0	0.0	Wednesday	winter	yes	No	Tier 1	not_summer	3089	05/01/2020	53.02	53033005302.0	0	0.0
494	1	355.0	93.0	0.2619718309859155	Friday	spring	no	No	Tier 2	not_summer	999	05/01/2020	57.0	53033005700.0	1	0.093093093093093
495	2	218.0	106.0	0.4862385321100917	Friday	spring	no	No	Tier 2	not_summer	2273	05/01/2020	57.0	53033005700.0	1	0.0466344038715354
496	3	694.0	192.0	0.276657060518732	Sunday	spring	no	Yes	Tier 2	not_summer	2591	05/01/2020	57.0	53033005700.0	1	0.0741026630644538
497	4	875.0	330.0	0.3771428571428571	Friday	spring	no	No	Tier 2	not_summer	2345	05/01/2020	57.0	53033005700.0	1	0.1407249466950959
498	5	694.0	296.0	0.4265129682997118	Thursday	spring	no	No	Tier 2	not_summer	2391	05/01/2020	57.0	53033005700.0	1	0.123797574236721
499	6	1103.0	178.0	0.1613780598368087	Friday	summer	no	No	Tier 2	summer	2168	05/01/2020	57.0	53033005700.0	1	0.0821033210332103
500	7	777.0	278.0	0.3577863577863578	Friday	summer	no	No	Tier 2	summer	2398	05/01/2020	57.0	53033005700.0	1	0.115929941618015
501	8	138.0	89.0	0.644927536231884	Sunday	summer	no	Yes	Tier 2	summer	2309	05/01/2020	57.0	53033005700.0	1	0.0385448245993936
502	9	253.0	82.0	0.3241106719367589	Friday	summer	no	No	Tier 2	summer	2394	05/01/2020	57.0	53033005700.0	1	0.0342522974101921
503	10	556.0	231.0	0.4154676258992806	Wednesday	fall	no	No	Tier 2	not_summer	2182	05/01/2020	57.0	53033005700.0	1	0.1058661778185151
504	12	1068.0	254.0	0.2378277153558052	Saturday	fall	no	Yes	Tier 2	not_summer	2292	05/01/2020	57.0	53033005700.0	1	0.1108202443280977
505	13	14.0	3.0	0.2142857142857142	Friday	fall	no	No	Tier 2	not_summer	2346	05/01/2020	57.0	53033005700.0	1	0.0012787723785166
506	14	38.0	26.0	0.6842105263157895	Wednesday	winter	no	No	Tier 2	not_summer	2338	05/01/2020	57.0	53033005700.0	1	0.011120615911035
507	15	25.0	19.0	0.76	Tuesday	winter	no	No	Tier 2	not_summer	2228	05/01/2020	57.0	53033005700.0	1	0.0085278276481149
508	16	81.0	13.0	0.1604938271604938	Wednesday	winter	no	No	Tier 2	not_summer	2683	05/01/2020	57.0	53033005700.0	1	0.0048453224002981
509	17	331.0	92.0	0.2779456193353474	Wednesday	winter	no	No	Tier 2	not_summer	2477	05/01/2020	57.0	53033005700.0	1	0.0371417036737989
510	18	178.0	97.0	0.5449438202247191	Friday	spring	no	No	Tier 2	not_summer	2491	05/01/2020	57.0	53033005700.0	1	0.0389401846647932
511	19	13.0	11.0	0.8461538461538461	Friday	spring	yes	No	Tier 2	not_summer	2786	05/01/2020	57.0	53033005700.0	1	0.0039483129935391
512	20	205.0	106.0	0.5170731707317073	Friday	spring	yes	No	Tier 2	not_summer	2576	05/01/2020	57.0	53033005700.0	1	0.0411490683229813
513	21	61.0	20.0	0.3278688524590163	Friday	spring	yes	No	Tier 2	not_summer	2263	05/01/2020	57.0	53033005700.0	1	0.0088378258948298
514	22	179.0	114.0	0.6368715083798883	Sunday	spring	yes	Yes	Tier 2	not_summer	2463	05/01/2020	57.0	53033005700.0	1	0.0462850182704019
515	23	667.0	223.0	0.3343328335832084	Friday	summer	yes	No	Tier 2	summer	2503	05/01/2020	57.0	53033005700.0	1	0.0890930882940471
516	24	336.0	229.0	0.6815476190476191	Friday	summer	yes	No	Tier 2	summer	2668	05/01/2020	57.0	53033005700.0	1	0.0858320839580209
517	25	2471.0	550.0	0.2225819506272764	Friday	summer	yes	No	Tier 2	summer	2765	05/01/2020	57.0	53033005700.0	1	0.1989150090415913
518	26	65.0	44.0	0.676923076923077	Friday	fall	yes	No	Tier 2	not_summer	2157	05/01/2020	57.0	53033005700.0	1	0.0203987019007881
519	27	66.0	40.0	0.6060606060606061	Friday	fall	yes	No	Tier 2	not_summer	2274	05/01/2020	57.0	53033005700.0	1	0.0175901495162708
520	28	39.0	29.0	0.7435897435897436	Friday	winter	yes	No	Tier 2	not_summer	2232	05/01/2020	57.0	53033005700.0	1	0.0129928315412186
521	29	179.0	57.0	0.3184357541899441	Friday	winter	yes	No	Tier 2	not_summer	2773	05/01/2020	57.0	53033005700.0	1	0.0205553552109628
522	30	2856.0	1065.0	0.3728991596638655	Wednesday	winter	yes	No	Tier 2	not_summer	2278	05/01/2020	57.0	53033005700.0	1	0.4675153643546971
523	31	1551.0	515.0	0.3320438426821405	Friday	spring	yes	No	Tier 2	not_summer	2432	05/01/2020	57.0	53033005700.0	1	0.2117598684210526
524	32	82.0	30.0	0.3658536585365853	Friday	summer	yes	No	Tier 2	summer	2570	05/01/2020	57.0	53033005700.0	1	0.0116731517509727
525	33	42.0	16.0	0.3809523809523809	Friday	fall	yes	No	Tier 2	not_summer	980	05/01/2020	57.0	53033005700.0	1	0.0163265306122449
526	34	216.0	106.0	0.4907407407407407	Friday	winter	yes	No	Tier 2	not_summer	3163	05/01/2020	57.0	53033005700.0	1	0.0335124881441669
527	35	316.0	206.0	0.6518987341772152	Friday	spring	yes	No	Tier 2	not_summer	2722	05/01/2020	57.0	53033005700.0	1	0.0756796473181484
528	36	1975.0	722.0	0.3655696202531646	Friday	summer	yes	No	Tier 2	summer	2460	05/01/2020	57.0	53033005700.0	1	0.2934959349593496
529	37	788.0	349.0	0.4428934010152284	Sunday	summer	yes	Yes	Tier 2	summer	2440	05/01/2020	57.0	53033005700.0	1	0.1430327868852459
530	1	12.0	7.0	0.5833333333333334	Friday	spring	no	No	Tier 2	not_summer	1062	05/01/2020	58.01	53033005801.0	1	0.0065913370998116
531	2	21.0	3.0	0.1428571428571428	Friday	spring	no	No	Tier 2	not_summer	2752	05/01/2020	58.01	53033005801.0	1	0.0010901162790697
532	3	81.0	40.0	0.4938271604938271	Sunday	spring	no	Yes	Tier 2	not_summer	2445	05/01/2020	58.01	53033005801.0	1	0.016359918200409
533	4	105.0	47.0	0.4476190476190476	Friday	spring	no	No	Tier 2	not_summer	2174	05/01/2020	58.01	53033005801.0	1	0.0216191352345906
534	5	153.0	24.0	0.1568627450980392	Thursday	spring	no	No	Tier 2	not_summer	2421	05/01/2020	58.01	53033005801.0	1	0.0099132589838909
535	6	105.0	26.0	0.2476190476190476	Friday	summer	no	No	Tier 2	summer	2304	05/01/2020	58.01	53033005801.0	1	0.0112847222222222
536	7	28.0	6.0	0.2142857142857142	Friday	summer	no	No	Tier 2	summer	2160	05/01/2020	58.01	53033005801.0	1	0.0027777777777777
537	8	50.0	23.0	0.46	Sunday	summer	no	Yes	Tier 2	summer	2409	05/01/2020	58.01	53033005801.0	1	0.0095475300954753
538	9	81.0	23.0	0.2839506172839506	Friday	summer	no	No	Tier 2	summer	2250	05/01/2020	58.01	53033005801.0	1	0.0102222222222222
539	10	32.0	6.0	0.1875	Wednesday	fall	no	No	Tier 2	not_summer	2943	05/01/2020	58.01	53033005801.0	1	0.0020387359836901
540	12	128.0	39.0	0.3046875	Saturday	fall	no	Yes	Tier 2	not_summer	2378	05/01/2020	58.01	53033005801.0	1	0.0164003364171572
541	13	172.0	24.0	0.1395348837209302	Friday	fall	no	No	Tier 2	not_summer	2620	05/01/2020	58.01	53033005801.0	1	0.0091603053435114
542	14	114.0	78.0	0.6842105263157895	Wednesday	winter	no	No	Tier 2	not_summer	2447	05/01/2020	58.01	53033005801.0	1	0.0318757662443808
543	15	20.0	2.0	0.1	Tuesday	winter	no	No	Tier 2	not_summer	2243	05/01/2020	58.01	53033005801.0	1	0.0008916629514043
544	16	101.0	52.0	0.5148514851485149	Wednesday	winter	no	No	Tier 2	not_summer	2600	05/01/2020	58.01	53033005801.0	1	0.02
545	17	186.0	52.0	0.2795698924731182	Wednesday	winter	no	No	Tier 2	not_summer	2514	05/01/2020	58.01	53033005801.0	1	0.020684168655529
546	18	1061.0	168.0	0.1583411875589067	Friday	spring	no	No	Tier 2	not_summer	2003	05/01/2020	58.01	53033005801.0	1	0.0838741887169246
547	19	43.0	24.0	0.5581395348837209	Friday	spring	yes	No	Tier 2	not_summer	2309	05/01/2020	58.01	53033005801.0	1	0.0103941100043308
548	20	216.0	129.0	0.5972222222222222	Friday	spring	yes	No	Tier 2	not_summer	2637	05/01/2020	58.01	53033005801.0	1	0.0489192263936291
549	21	38.0	13.0	0.3421052631578947	Friday	spring	yes	No	Tier 2	not_summer	2462	05/01/2020	58.01	53033005801.0	1	0.0052802599512591
550	22	119.0	25.0	0.2100840336134453	Sunday	spring	yes	Yes	Tier 2	not_summer	2271	05/01/2020	58.01	53033005801.0	1	0.0110083663584324
551	23	18.0	16.0	0.8888888888888888	Friday	summer	yes	No	Tier 2	summer	2546	05/01/2020	58.01	53033005801.0	1	0.0062843676355066
552	24	80.0	29.0	0.3625	Friday	summer	yes	No	Tier 2	summer	2533	05/01/2020	58.01	53033005801.0	1	0.0114488748519542
553	25	2.0	0.0	0.0	Friday	summer	yes	No	Tier 2	summer	2000	05/01/2020	58.01	53033005801.0	1	0.0
554	26	757.0	113.0	0.1492734478203434	Friday	fall	yes	No	Tier 2	not_summer	2456	05/01/2020	58.01	53033005801.0	1	0.0460097719869706
555	27	1041.0	74.0	0.0710854947166186	Friday	fall	yes	No	Tier 2	not_summer	2363	05/01/2020	58.01	53033005801.0	1	0.0313161235717308
556	28	3502.0	769.0	0.2195888063963449	Friday	winter	yes	No	Tier 2	not_summer	2478	05/01/2020	58.01	53033005801.0	1	0.3103309120258273
557	29	2166.0	694.0	0.3204062788550323	Friday	winter	yes	No	Tier 2	not_summer	3195	05/01/2020	58.01	53033005801.0	1	0.2172143974960876
558	30	222.0	15.0	0.0675675675675675	Wednesday	winter	yes	No	Tier 2	not_summer	2391	05/01/2020	58.01	53033005801.0	1	0.0062735257214554
559	31	347.0	36.0	0.1037463976945245	Friday	spring	yes	No	Tier 2	not_summer	2505	05/01/2020	58.01	53033005801.0	1	0.0143712574850299
560	32	45.0	11.0	0.2444444444444444	Friday	summer	yes	No	Tier 2	summer	2433	05/01/2020	58.01	53033005801.0	1	0.0045211672831894
561	33	61.0	23.0	0.3770491803278688	Friday	fall	yes	No	Tier 2	not_summer	979	05/01/2020	58.01	53033005801.0	1	0.0234933605720122
562	34	1002.0	195.0	0.1946107784431137	Friday	winter	yes	No	Tier 2	not_summer	2694	05/01/2020	58.01	53033005801.0	1	0.0723830734966592
563	35	8.0	2.0	0.25	Friday	spring	yes	No	Tier 2	not_summer	3018	05/01/2020	58.01	53033005801.0	1	0.0006626905235255
564	36	4.0	3.0	0.75	Friday	summer	yes	No	Tier 2	summer	2779	05/01/2020	58.01	53033005801.0	1	0.001079525008996
565	37	90.0	60.0	0.6666666666666666	Sunday	summer	yes	Yes	Tier 2	summer	2432	05/01/2020	58.01	53033005801.0	1	0.0246710526315789
566	25	4.0	3.0	0.75	Friday	summer	yes	No	Tier 1	summer	797	05/10/2020	58.02	53033005802.0	1	0.0037641154328732
567	1	75.0	29.0	0.3866666666666666	Friday	spring	no	No	Tier 2	not_summer	705	05/01/2020	59.0	53033005900.0	1	0.0411347517730496
568	2	125.0	58.0	0.464	Friday	spring	no	No	Tier 2	not_summer	1528	05/01/2020	59.0	53033005900.0	1	0.037958115183246
569	3	456.0	121.0	0.2653508771929824	Sunday	spring	no	Yes	Tier 2	not_summer	1514	05/01/2020	59.0	53033005900.0	1	0.0799207397622192
570	4	288.0	64.0	0.2222222222222222	Friday	spring	no	No	Tier 2	not_summer	1517	05/01/2020	59.0	53033005900.0	1	0.042188529993408
571	6	327.0	72.0	0.2201834862385321	Friday	summer	no	No	Tier 2	summer	1457	05/01/2020	59.0	53033005900.0	1	0.0494166094715168
572	7	140.0	57.0	0.4071428571428571	Friday	summer	no	No	Tier 2	summer	1472	05/01/2020	59.0	53033005900.0	1	0.0387228260869565
573	8	796.0	185.0	0.2324120603015075	Sunday	summer	no	Yes	Tier 2	summer	1523	05/01/2020	59.0	53033005900.0	1	0.1214707813525935
574	9	43.0	13.0	0.3023255813953488	Friday	summer	no	No	Tier 2	summer	1451	05/01/2020	59.0	53033005900.0	1	0.008959338387319
575	10	557.0	89.0	0.1597845601436265	Wednesday	fall	no	No	Tier 2	not_summer	1563	05/01/2020	59.0	53033005900.0	1	0.0569417786308381
576	12	1014.0	310.0	0.3057199211045365	Saturday	fall	no	Yes	Tier 2	not_summer	1655	05/01/2020	59.0	53033005900.0	1	0.1873111782477341
577	13	59.0	22.0	0.3728813559322034	Friday	fall	no	No	Tier 2	not_summer	1408	05/01/2020	59.0	53033005900.0	1	0.015625
578	14	1124.0	96.0	0.0854092526690391	Wednesday	winter	no	No	Tier 2	not_summer	1475	05/01/2020	59.0	53033005900.0	1	0.0650847457627118
579	15	43.0	29.0	0.6744186046511628	Tuesday	winter	no	No	Tier 2	not_summer	1600	05/01/2020	59.0	53033005900.0	1	0.018125
580	16	498.0	62.0	0.1244979919678714	Wednesday	winter	no	No	Tier 2	not_summer	1628	05/01/2020	59.0	53033005900.0	1	0.038083538083538
581	17	1060.0	234.0	0.220754716981132	Wednesday	winter	no	No	Tier 2	not_summer	1473	05/01/2020	59.0	53033005900.0	1	0.1588594704684317
582	18	20.0	20.0	1.0	Friday	spring	no	No	Tier 2	not_summer	1244	05/01/2020	59.0	53033005900.0	1	0.0160771704180064
583	19	65.0	41.0	0.6307692307692307	Friday	spring	yes	No	Tier 2	not_summer	1210	05/01/2020	59.0	53033005900.0	1	0.0338842975206611
584	20	909.0	172.0	0.1892189218921892	Friday	spring	yes	No	Tier 2	not_summer	1571	05/01/2020	59.0	53033005900.0	1	0.109484404837683
585	21	1013.0	231.0	0.228035538005923	Friday	spring	yes	No	Tier 2	not_summer	1561	05/01/2020	59.0	53033005900.0	1	0.147982062780269
586	22	179.0	109.0	0.6089385474860335	Sunday	spring	yes	Yes	Tier 2	not_summer	1483	05/01/2020	59.0	53033005900.0	1	0.0734996628455832
587	23	89.0	23.0	0.2584269662921348	Friday	summer	yes	No	Tier 2	summer	1782	05/01/2020	59.0	53033005900.0	1	0.0129068462401795
588	24	55.0	15.0	0.2727272727272727	Friday	summer	yes	No	Tier 2	summer	1850	05/01/2020	59.0	53033005900.0	1	0.0081081081081081
589	25	3910.0	269.0	0.0687979539641943	Friday	summer	yes	No	Tier 2	summer	1456	05/01/2020	59.0	53033005900.0	1	0.1847527472527472
590	26	113.0	42.0	0.3716814159292035	Friday	fall	yes	No	Tier 2	not_summer	1466	05/01/2020	59.0	53033005900.0	1	0.0286493860845839
591	27	417.0	96.0	0.2302158273381295	Friday	fall	yes	No	Tier 2	not_summer	1611	05/01/2020	59.0	53033005900.0	1	0.0595903165735568
592	28	2865.0	224.0	0.0781849912739965	Friday	winter	yes	No	Tier 2	not_summer	1563	05/01/2020	59.0	53033005900.0	1	0.1433141394753679
593	29	7930.0	546.0	0.0688524590163934	Friday	winter	yes	No	Tier 2	not_summer	1979	05/01/2020	59.0	53033005900.0	1	0.2758969176351692
594	30	331.0	110.0	0.3323262839879154	Wednesday	winter	yes	No	Tier 2	not_summer	1295	05/01/2020	59.0	53033005900.0	1	0.0849420849420849
595	31	830.0	119.0	0.1433734939759036	Friday	spring	yes	No	Tier 2	not_summer	1580	05/01/2020	59.0	53033005900.0	1	0.0753164556962025
596	32	54.0	19.0	0.3518518518518518	Friday	summer	yes	No	Tier 2	summer	1662	05/01/2020	59.0	53033005900.0	1	0.0114320096269554
597	33	673.0	39.0	0.0579494799405646	Friday	fall	yes	No	Tier 2	not_summer	708	05/01/2020	59.0	53033005900.0	1	0.0550847457627118
598	34	161.0	76.0	0.4720496894409938	Friday	winter	yes	No	Tier 2	not_summer	1632	05/01/2020	59.0	53033005900.0	1	0.0465686274509803
599	35	2102.0	298.0	0.1417697431018078	Friday	spring	yes	No	Tier 2	not_summer	1482	05/01/2020	59.0	53033005900.0	1	0.2010796221322537
600	36	70.0	26.0	0.3714285714285714	Friday	summer	yes	No	Tier 2	summer	1605	05/01/2020	59.0	53033005900.0	1	0.0161993769470405
601	37	121.0	37.0	0.3057851239669421	Sunday	summer	yes	Yes	Tier 2	summer	1584	05/01/2020	59.0	53033005900.0	1	0.0233585858585858
602	1	9.0	8.0	0.8888888888888888	Friday	spring	no	No	Tier 2	not_summer	715	05/01/2020	62.0	53033006200.0	1	0.0111888111888111
603	2	5.0	1.0	0.2	Friday	spring	no	No	Tier 2	not_summer	1509	05/01/2020	62.0	53033006200.0	1	0.0006626905235255
604	3	50.0	33.0	0.66	Sunday	spring	no	Yes	Tier 2	not_summer	1414	05/01/2020	62.0	53033006200.0	1	0.0233380480905233
605	4	130.0	30.0	0.2307692307692307	Friday	spring	no	No	Tier 2	not_summer	1437	05/01/2020	62.0	53033006200.0	1	0.0208768267223382
606	5	26.0	1.0	0.0384615384615384	Thursday	spring	no	No	Tier 2	not_summer	1446	05/01/2020	62.0	53033006200.0	1	0.0006915629322268
607	6	246.0	66.0	0.2682926829268293	Friday	summer	no	No	Tier 2	summer	1390	05/01/2020	62.0	53033006200.0	1	0.0474820143884892
608	7	342.0	17.0	0.0497076023391812	Friday	summer	no	No	Tier 2	summer	1627	05/01/2020	62.0	53033006200.0	1	0.0104486785494775
609	8	703.0	227.0	0.3229018492176387	Sunday	summer	no	Yes	Tier 2	summer	1379	05/01/2020	62.0	53033006200.0	1	0.1646120377084844
610	9	134.0	56.0	0.417910447761194	Friday	summer	no	No	Tier 2	summer	1492	05/01/2020	62.0	53033006200.0	1	0.0375335120643431
611	10	41.0	23.0	0.5609756097560976	Wednesday	fall	no	No	Tier 2	not_summer	1657	05/01/2020	62.0	53033006200.0	1	0.0138805069402534
612	12	294.0	64.0	0.2176870748299319	Saturday	fall	no	Yes	Tier 2	not_summer	1597	05/01/2020	62.0	53033006200.0	1	0.0400751408891671
613	13	14.0	1.0	0.0714285714285714	Friday	fall	no	No	Tier 2	not_summer	1720	05/01/2020	62.0	53033006200.0	1	0.0005813953488372
614	14	143.0	78.0	0.5454545454545454	Wednesday	winter	no	No	Tier 2	not_summer	1586	05/01/2020	62.0	53033006200.0	1	0.0491803278688524
615	15	34.0	10.0	0.2941176470588235	Tuesday	winter	no	No	Tier 2	not_summer	1698	05/01/2020	62.0	53033006200.0	1	0.005889281507656
616	16	114.0	34.0	0.2982456140350877	Wednesday	winter	no	No	Tier 2	not_summer	1499	05/01/2020	62.0	53033006200.0	1	0.0226817878585723
617	17	37.0	30.0	0.8108108108108109	Wednesday	winter	no	No	Tier 2	not_summer	1726	05/01/2020	62.0	53033006200.0	1	0.0173812282734646
618	18	210.0	77.0	0.3666666666666666	Friday	spring	no	No	Tier 2	not_summer	1657	05/01/2020	62.0	53033006200.0	1	0.0464695232347616
619	19	50.0	22.0	0.44	Friday	spring	yes	No	Tier 2	not_summer	1691	05/01/2020	62.0	53033006200.0	1	0.013010053222945
620	20	243.0	61.0	0.2510288065843621	Friday	spring	yes	No	Tier 2	not_summer	1973	05/01/2020	62.0	53033006200.0	1	0.0309173846933603
621	21	205.0	94.0	0.4585365853658537	Friday	spring	yes	No	Tier 2	not_summer	1616	05/01/2020	62.0	53033006200.0	1	0.0581683168316831
622	22	19.0	9.0	0.4736842105263157	Sunday	spring	yes	Yes	Tier 2	not_summer	1637	05/01/2020	62.0	53033006200.0	1	0.0054978619425778
623	23	253.0	53.0	0.2094861660079051	Friday	summer	yes	No	Tier 2	summer	1918	05/01/2020	62.0	53033006200.0	1	0.0276329509906152
624	24	48.0	46.0	0.9583333333333334	Friday	summer	yes	No	Tier 2	summer	2131	05/01/2020	62.0	53033006200.0	1	0.021586109807602
625	25	31.0	7.0	0.2258064516129032	Friday	summer	yes	No	Tier 2	summer	1636	05/01/2020	62.0	53033006200.0	1	0.0042787286063569
626	26	91.0	44.0	0.4835164835164835	Friday	fall	yes	No	Tier 2	not_summer	1584	05/01/2020	62.0	53033006200.0	1	0.0277777777777777
627	27	21.0	3.0	0.1428571428571428	Friday	fall	yes	No	Tier 2	not_summer	1703	05/01/2020	62.0	53033006200.0	1	0.0017615971814445
628	28	42.0	19.0	0.4523809523809524	Friday	winter	yes	No	Tier 2	not_summer	1890	05/01/2020	62.0	53033006200.0	1	0.01005291005291
629	29	34.0	12.0	0.3529411764705882	Friday	winter	yes	No	Tier 2	not_summer	1801	05/01/2020	62.0	53033006200.0	1	0.0066629650194336
630	30	49.0	10.0	0.2040816326530612	Wednesday	winter	yes	No	Tier 2	not_summer	1512	05/01/2020	62.0	53033006200.0	1	0.0066137566137566
631	31	25.0	2.0	0.08	Friday	spring	yes	No	Tier 2	not_summer	1524	05/01/2020	62.0	53033006200.0	1	0.0013123359580052
632	32	72.0	49.0	0.6805555555555556	Friday	summer	yes	No	Tier 2	summer	1976	05/01/2020	62.0	53033006200.0	1	0.0247975708502024
633	33	33.0	12.0	0.3636363636363636	Friday	fall	yes	No	Tier 2	not_summer	668	05/01/2020	62.0	53033006200.0	1	0.0179640718562874
634	34	141.0	16.0	0.1134751773049645	Friday	winter	yes	No	Tier 2	not_summer	1869	05/01/2020	62.0	53033006200.0	1	0.0085607276618512
635	35	560.0	225.0	0.4017857142857143	Friday	spring	yes	No	Tier 2	not_summer	1882	05/01/2020	62.0	53033006200.0	1	0.1195536663124335
636	36	192.0	44.0	0.2291666666666666	Friday	summer	yes	No	Tier 2	summer	1753	05/01/2020	62.0	53033006200.0	1	0.0250998288648031
637	37	32.0	4.0	0.125	Sunday	summer	yes	Yes	Tier 2	summer	1766	05/01/2020	62.0	53033006200.0	1	0.0022650056625141
638	1	3.0	3.0	1.0	Friday	spring	no	No	Tier 2	not_summer	189	05/01/2020	64.0	53033006400.0	1	0.0158730158730158
639	3	23.0	5.0	0.217391304347826	Sunday	spring	no	Yes	Tier 2	not_summer	406	05/01/2020	64.0	53033006400.0	1	0.0123152709359605
640	6	10.0	2.0	0.2	Friday	summer	no	No	Tier 2	summer	365	05/01/2020	64.0	53033006400.0	1	0.0054794520547945
641	7	171.0	21.0	0.1228070175438596	Friday	summer	no	No	Tier 2	summer	408	05/01/2020	64.0	53033006400.0	1	0.0514705882352941
642	10	11.0	0.0	0.0	Wednesday	fall	no	No	Tier 2	not_summer	475	05/01/2020	64.0	53033006400.0	1	0.0
643	12	51.0	20.0	0.392156862745098	Saturday	fall	no	Yes	Tier 2	not_summer	383	05/01/2020	64.0	53033006400.0	1	0.052219321148825
644	13	2.0	0.0	0.0	Friday	fall	no	No	Tier 2	not_summer	445	05/01/2020	64.0	53033006400.0	1	0.0
645	15	1.0	0.0	0.0	Tuesday	winter	no	No	Tier 2	not_summer	446	05/01/2020	64.0	53033006400.0	1	0.0
646	16	5.0	5.0	1.0	Wednesday	winter	no	No	Tier 2	not_summer	396	05/01/2020	64.0	53033006400.0	1	0.0126262626262626
647	18	2.0	0.0	0.0	Friday	spring	no	No	Tier 2	not_summer	403	05/01/2020	64.0	53033006400.0	1	0.0
648	19	1.0	1.0	1.0	Friday	spring	yes	No	Tier 2	not_summer	397	05/01/2020	64.0	53033006400.0	1	0.0025188916876574
649	20	10.0	10.0	1.0	Friday	spring	yes	No	Tier 2	not_summer	423	05/01/2020	64.0	53033006400.0	1	0.0236406619385342
650	21	4.0	0.0	0.0	Friday	spring	yes	No	Tier 2	not_summer	380	05/01/2020	64.0	53033006400.0	1	0.0
651	24	2.0	1.0	0.5	Friday	summer	yes	No	Tier 2	summer	439	05/01/2020	64.0	53033006400.0	1	0.0022779043280182
652	26	19.0	19.0	1.0	Friday	fall	yes	No	Tier 2	not_summer	411	05/01/2020	64.0	53033006400.0	1	0.0462287104622871
653	28	3.0	0.0	0.0	Friday	winter	yes	No	Tier 2	not_summer	452	05/01/2020	64.0	53033006400.0	1	0.0
654	30	1.0	0.0	0.0	Wednesday	winter	yes	No	Tier 2	not_summer	359	05/01/2020	64.0	53033006400.0	1	0.0
655	32	10.0	8.0	0.8	Friday	summer	yes	No	Tier 2	summer	1235	05/01/2020	64.0	53033006400.0	1	0.0064777327935222
656	34	111.0	93.0	0.8378378378378378	Friday	winter	yes	No	Tier 2	not_summer	399	05/01/2020	64.0	53033006400.0	1	0.2330827067669172
657	35	13.0	4.0	0.3076923076923077	Friday	spring	yes	No	Tier 2	not_summer	523	05/01/2020	64.0	53033006400.0	1	0.0076481835564053
658	37	64.0	58.0	0.90625	Sunday	summer	yes	Yes	Tier 2	summer	418	05/01/2020	64.0	53033006400.0	1	0.138755980861244
659	1	1.0	1.0	1.0	Friday	spring	no	No	Tier 2	not_summer	90	05/01/2020	65.0	53033006500.0	1	0.0111111111111111
660	2	1.0	0.0	0.0	Friday	spring	no	No	Tier 2	not_summer	412	05/01/2020	65.0	53033006500.0	1	0.0
661	3	13.0	13.0	1.0	Sunday	spring	no	Yes	Tier 2	not_summer	795	05/01/2020	65.0	53033006500.0	1	0.0163522012578616
662	4	18.0	0.0	0.0	Friday	spring	no	No	Tier 2	not_summer	484	05/01/2020	65.0	53033006500.0	1	0.0
663	5	1.0	1.0	1.0	Thursday	spring	no	No	Tier 2	not_summer	506	05/01/2020	65.0	53033006500.0	1	0.0019762845849802
664	6	69.0	39.0	0.5652173913043478	Friday	summer	no	No	Tier 2	summer	600	05/01/2020	65.0	53033006500.0	1	0.065
665	7	107.0	40.0	0.3738317757009345	Friday	summer	no	No	Tier 2	summer	595	05/01/2020	65.0	53033006500.0	1	0.0672268907563025
666	8	7.0	4.0	0.5714285714285714	Sunday	summer	no	Yes	Tier 2	summer	676	05/01/2020	65.0	53033006500.0	1	0.0059171597633136
667	9	42.0	16.0	0.3809523809523809	Friday	summer	no	No	Tier 2	summer	511	05/01/2020	65.0	53033006500.0	1	0.0313111545988258
668	10	5.0	5.0	1.0	Wednesday	fall	no	No	Tier 2	not_summer	632	05/01/2020	65.0	53033006500.0	1	0.0079113924050632
669	12	13.0	12.0	0.9230769230769232	Saturday	fall	no	Yes	Tier 2	not_summer	589	05/01/2020	65.0	53033006500.0	1	0.0203735144312393
670	13	4.0	4.0	1.0	Friday	fall	no	No	Tier 2	not_summer	579	05/01/2020	65.0	53033006500.0	1	0.006908462867012
671	14	12.0	0.0	0.0	Wednesday	winter	no	No	Tier 2	not_summer	455	05/01/2020	65.0	53033006500.0	1	0.0
672	17	5.0	1.0	0.2	Wednesday	winter	no	No	Tier 2	not_summer	442	05/01/2020	65.0	53033006500.0	1	0.002262443438914
673	18	179.0	101.0	0.5642458100558659	Friday	spring	no	No	Tier 2	not_summer	498	05/01/2020	65.0	53033006500.0	1	0.2028112449799196
674	19	10.0	7.0	0.7	Friday	spring	yes	No	Tier 2	not_summer	652	05/01/2020	65.0	53033006500.0	1	0.0107361963190184
675	21	15.0	5.0	0.3333333333333333	Friday	spring	yes	No	Tier 2	not_summer	507	05/01/2020	65.0	53033006500.0	1	0.009861932938856
676	22	7.0	0.0	0.0	Sunday	spring	yes	Yes	Tier 2	not_summer	688	05/01/2020	65.0	53033006500.0	1	0.0
677	23	13.0	9.0	0.6923076923076923	Friday	summer	yes	No	Tier 2	summer	1009	05/01/2020	65.0	53033006500.0	1	0.0089197224975222
678	24	52.0	9.0	0.173076923076923	Friday	summer	yes	No	Tier 2	summer	750	05/01/2020	65.0	53033006500.0	1	0.012
679	25	6.0	4.0	0.6666666666666666	Friday	summer	yes	No	Tier 2	summer	703	05/01/2020	65.0	53033006500.0	1	0.0056899004267425
680	26	10.0	8.0	0.8	Friday	fall	yes	No	Tier 2	not_summer	592	05/01/2020	65.0	53033006500.0	1	0.0135135135135135
681	27	35.0	2.0	0.0571428571428571	Friday	fall	yes	No	Tier 2	not_summer	680	05/01/2020	65.0	53033006500.0	1	0.0029411764705882
682	28	14.0	4.0	0.2857142857142857	Friday	winter	yes	No	Tier 2	not_summer	662	05/01/2020	65.0	53033006500.0	1	0.0060422960725075
683	29	4.0	2.0	0.5	Friday	winter	yes	No	Tier 2	not_summer	649	05/01/2020	65.0	53033006500.0	1	0.0030816640986132
684	31	1.0	0.0	0.0	Friday	spring	yes	No	Tier 2	not_summer	466	05/01/2020	65.0	53033006500.0	1	0.0
685	32	39.0	16.0	0.4102564102564102	Friday	summer	yes	No	Tier 2	summer	500	05/01/2020	65.0	53033006500.0	1	0.032
686	35	5.0	0.0	0.0	Friday	spring	yes	No	Tier 2	not_summer	643	05/01/2020	65.0	53033006500.0	1	0.0
687	36	20.0	15.0	0.75	Friday	summer	yes	No	Tier 2	summer	419	05/01/2020	65.0	53033006500.0	1	0.035799522673031
688	37	1.0	1.0	1.0	Sunday	summer	yes	Yes	Tier 2	summer	677	05/01/2020	65.0	53033006500.0	1	0.001477104874446
689	1	78.0	12.0	0.1538461538461538	Friday	spring	no	No	Tier 2	not_summer	381	05/01/2020	66.0	53033006600.0	1	0.0314960629921259
690	2	42.0	34.0	0.8095238095238095	Friday	spring	no	No	Tier 2	not_summer	1081	05/01/2020	66.0	53033006600.0	1	0.0314523589269195
691	3	330.0	63.0	0.1909090909090909	Sunday	spring	no	Yes	Tier 2	not_summer	1037	05/01/2020	66.0	53033006600.0	1	0.0607521697203471
692	4	133.0	78.0	0.5864661654135338	Friday	spring	no	No	Tier 2	not_summer	1045	05/01/2020	66.0	53033006600.0	1	0.0746411483253588
693	5	52.0	17.0	0.3269230769230769	Thursday	spring	no	No	Tier 2	not_summer	1229	05/01/2020	66.0	53033006600.0	1	0.0138323840520748
694	6	149.0	72.0	0.4832214765100671	Friday	summer	no	No	Tier 2	summer	1071	05/01/2020	66.0	53033006600.0	1	0.0672268907563025
695	7	147.0	61.0	0.4149659863945578	Friday	summer	no	No	Tier 2	summer	993	05/01/2020	66.0	53033006600.0	1	0.0614300100704934
696	8	4.0	1.0	0.25	Sunday	summer	no	Yes	Tier 2	summer	963	05/01/2020	66.0	53033006600.0	1	0.0010384215991692
697	9	205.0	72.0	0.3512195121951219	Friday	summer	no	No	Tier 2	summer	1033	05/01/2020	66.0	53033006600.0	1	0.0696999031945789
698	10	105.0	42.0	0.4	Wednesday	fall	no	No	Tier 2	not_summer	1349	05/01/2020	66.0	53033006600.0	1	0.0311341734618235
699	12	627.0	164.0	0.2615629984051036	Saturday	fall	no	Yes	Tier 2	not_summer	1183	05/01/2020	66.0	53033006600.0	1	0.1386306001690617
700	13	20.0	2.0	0.1	Friday	fall	no	No	Tier 2	not_summer	1129	05/01/2020	66.0	53033006600.0	1	0.0017714791851195
701	14	34.0	21.0	0.6176470588235294	Wednesday	winter	no	No	Tier 2	not_summer	1283	05/01/2020	66.0	53033006600.0	1	0.0163678877630553
702	15	73.0	18.0	0.2465753424657534	Tuesday	winter	no	No	Tier 2	not_summer	1248	05/01/2020	66.0	53033006600.0	1	0.0144230769230769
703	16	238.0	36.0	0.1512605042016806	Wednesday	winter	no	No	Tier 2	not_summer	1251	05/01/2020	66.0	53033006600.0	1	0.0287769784172661
704	17	190.0	53.0	0.2789473684210526	Wednesday	winter	no	No	Tier 2	not_summer	1117	05/01/2020	66.0	53033006600.0	1	0.0474485228290062
705	18	123.0	30.0	0.2439024390243902	Friday	spring	no	No	Tier 2	not_summer	1136	05/01/2020	66.0	53033006600.0	1	0.0264084507042253
706	19	245.0	29.0	0.1183673469387755	Friday	spring	yes	No	Tier 2	not_summer	1124	05/01/2020	66.0	53033006600.0	1	0.0258007117437722
707	20	163.0	61.0	0.3742331288343558	Friday	spring	yes	No	Tier 2	not_summer	1347	05/01/2020	66.0	53033006600.0	1	0.0452858203414996
708	21	192.0	108.0	0.5625	Friday	spring	yes	No	Tier 2	not_summer	1160	05/01/2020	66.0	53033006600.0	1	0.093103448275862
709	22	136.0	56.0	0.4117647058823529	Sunday	spring	yes	Yes	Tier 2	not_summer	1254	05/01/2020	66.0	53033006600.0	1	0.0446570972886762
710	23	848.0	296.0	0.3490566037735849	Friday	summer	yes	No	Tier 2	summer	1595	05/01/2020	66.0	53033006600.0	1	0.1855799373040752
711	24	1654.0	314.0	0.1898428053204353	Friday	summer	yes	No	Tier 2	summer	1226	05/01/2020	66.0	53033006600.0	1	0.2561174551386623
712	25	97.0	9.0	0.0927835051546391	Friday	summer	yes	No	Tier 2	summer	1004	05/01/2020	66.0	53033006600.0	1	0.0089641434262948
713	26	255.0	95.0	0.3725490196078431	Friday	fall	yes	No	Tier 2	not_summer	1112	05/01/2020	66.0	53033006600.0	1	0.0854316546762589
714	27	121.0	13.0	0.1074380165289256	Friday	fall	yes	No	Tier 2	not_summer	1153	05/01/2020	66.0	53033006600.0	1	0.0112749349522983
715	28	282.0	85.0	0.301418439716312	Friday	winter	yes	No	Tier 2	not_summer	1252	05/01/2020	66.0	53033006600.0	1	0.0678913738019169
716	29	58.0	8.0	0.1379310344827586	Friday	winter	yes	No	Tier 2	not_summer	1228	05/01/2020	66.0	53033006600.0	1	0.006514657980456
717	30	181.0	42.0	0.2320441988950276	Wednesday	winter	yes	No	Tier 2	not_summer	1130	05/01/2020	66.0	53033006600.0	1	0.0371681415929203
718	31	226.0	54.0	0.2389380530973451	Friday	spring	yes	No	Tier 2	not_summer	1223	05/01/2020	66.0	53033006600.0	1	0.044153720359771
719	32	242.0	41.0	0.1694214876033057	Friday	summer	yes	No	Tier 2	summer	1187	05/01/2020	66.0	53033006600.0	1	0.0345408593091828
720	33	39.0	9.0	0.2307692307692307	Friday	fall	yes	No	Tier 2	not_summer	365	05/01/2020	66.0	53033006600.0	1	0.0246575342465753
721	34	176.0	35.0	0.1988636363636363	Friday	winter	yes	No	Tier 2	not_summer	1133	05/01/2020	66.0	53033006600.0	1	0.0308914386584289
722	35	413.0	25.0	0.0605326876513317	Friday	spring	yes	No	Tier 2	not_summer	1357	05/01/2020	66.0	53033006600.0	1	0.0184229918938835
723	36	463.0	111.0	0.2397408207343412	Friday	summer	yes	No	Tier 2	summer	1304	05/01/2020	66.0	53033006600.0	1	0.085122699386503
724	37	215.0	27.0	0.1255813953488372	Sunday	summer	yes	Yes	Tier 2	summer	1132	05/01/2020	66.0	53033006600.0	1	0.023851590106007
725	1	26.0	15.0	0.5769230769230769	Friday	spring	no	No	Tier 2	not_summer	277	05/01/2020	68.0	53033006800.0	1	0.0541516245487364
726	2	263.0	90.0	0.3422053231939163	Friday	spring	no	No	Tier 2	not_summer	761	05/01/2020	68.0	53033006800.0	1	0.1182654402102496
727	3	289.0	64.0	0.2214532871972318	Sunday	spring	no	Yes	Tier 2	not_summer	774	05/01/2020	68.0	53033006800.0	1	0.082687338501292
728	4	380.0	123.0	0.3236842105263158	Friday	spring	no	No	Tier 2	not_summer	694	05/01/2020	68.0	53033006800.0	1	0.1772334293948126
729	6	1031.0	271.0	0.2628516003879728	Friday	summer	no	No	Tier 2	summer	621	05/01/2020	68.0	53033006800.0	1	0.4363929146537842
730	7	783.0	128.0	0.1634738186462324	Friday	summer	no	No	Tier 2	summer	833	05/01/2020	68.0	53033006800.0	1	0.1536614645858343
731	8	564.0	288.0	0.5106382978723404	Sunday	summer	no	Yes	Tier 2	summer	694	05/01/2020	68.0	53033006800.0	1	0.414985590778098
732	9	364.0	125.0	0.3434065934065934	Friday	summer	no	No	Tier 2	summer	603	05/01/2020	68.0	53033006800.0	1	0.2072968490878938
733	10	887.0	362.0	0.4081172491544532	Wednesday	fall	no	No	Tier 2	not_summer	759	05/01/2020	68.0	53033006800.0	1	0.4769433465085639
734	12	1556.0	345.0	0.2217223650385604	Saturday	fall	no	Yes	Tier 2	not_summer	754	05/01/2020	68.0	53033006800.0	1	0.4575596816976127
735	13	679.0	160.0	0.235640648011782	Friday	fall	no	No	Tier 2	not_summer	839	05/01/2020	68.0	53033006800.0	1	0.1907032181168057
736	14	405.0	147.0	0.362962962962963	Wednesday	winter	no	No	Tier 2	not_summer	751	05/01/2020	68.0	53033006800.0	1	0.1957390146471371
737	15	99.0	41.0	0.4141414141414141	Tuesday	winter	no	No	Tier 2	not_summer	623	05/01/2020	68.0	53033006800.0	1	0.0658105939004815
738	16	605.0	240.0	0.396694214876033	Wednesday	winter	no	No	Tier 2	not_summer	729	05/01/2020	68.0	53033006800.0	1	0.3292181069958848
739	17	608.0	182.0	0.2993421052631579	Wednesday	winter	no	No	Tier 2	not_summer	679	05/01/2020	68.0	53033006800.0	1	0.268041237113402
740	18	359.0	78.0	0.2172701949860724	Friday	spring	no	No	Tier 2	not_summer	920	05/01/2020	68.0	53033006800.0	1	0.0847826086956521
741	19	149.0	10.0	0.0671140939597315	Friday	spring	yes	No	Tier 2	not_summer	876	05/01/2020	68.0	53033006800.0	1	0.0114155251141552
742	20	1514.0	288.0	0.190224570673712	Friday	spring	yes	No	Tier 2	not_summer	968	05/01/2020	68.0	53033006800.0	1	0.2975206611570248
743	21	12226.0	1781.0	0.1456731555700965	Friday	spring	yes	No	Tier 2	not_summer	778	05/01/2020	68.0	53033006800.0	1	2.289203084832905
744	22	319.0	225.0	0.7053291536050157	Sunday	spring	yes	Yes	Tier 2	not_summer	814	05/01/2020	68.0	53033006800.0	1	0.2764127764127764
745	23	238.0	106.0	0.4453781512605042	Friday	summer	yes	No	Tier 2	summer	771	05/01/2020	68.0	53033006800.0	1	0.1374837872892347
746	24	232.0	81.0	0.3491379310344827	Friday	summer	yes	No	Tier 2	summer	783	05/01/2020	68.0	53033006800.0	1	0.1034482758620689
747	25	260.0	176.0	0.676923076923077	Friday	summer	yes	No	Tier 2	summer	960	05/01/2020	68.0	53033006800.0	1	0.1833333333333333
748	26	46.0	36.0	0.782608695652174	Friday	fall	yes	No	Tier 2	not_summer	645	05/01/2020	68.0	53033006800.0	1	0.055813953488372
749	27	147.0	51.0	0.3469387755102041	Friday	fall	yes	No	Tier 2	not_summer	676	05/01/2020	68.0	53033006800.0	1	0.0754437869822485
750	28	46.0	32.0	0.6956521739130435	Friday	winter	yes	No	Tier 2	not_summer	654	05/01/2020	68.0	53033006800.0	1	0.0489296636085626
751	29	149.0	17.0	0.1140939597315436	Friday	winter	yes	No	Tier 2	not_summer	930	05/01/2020	68.0	53033006800.0	1	0.0182795698924731
752	30	802.0	255.0	0.3179551122194514	Wednesday	winter	yes	No	Tier 2	not_summer	818	05/01/2020	68.0	53033006800.0	1	0.3117359413202934
753	31	3465.0	479.0	0.1382395382395382	Friday	spring	yes	No	Tier 2	not_summer	639	05/01/2020	68.0	53033006800.0	1	0.7496087636932708
754	32	797.0	324.0	0.4065244667503137	Friday	summer	yes	No	Tier 2	summer	753	05/01/2020	68.0	53033006800.0	1	0.4302788844621514
755	33	58.0	13.0	0.2241379310344827	Friday	fall	yes	No	Tier 2	not_summer	228	05/01/2020	68.0	53033006800.0	1	0.0570175438596491
756	34	216.0	101.0	0.4675925925925926	Friday	winter	yes	No	Tier 2	not_summer	738	05/01/2020	68.0	53033006800.0	1	0.1368563685636856
757	35	624.0	206.0	0.3301282051282051	Friday	spring	yes	No	Tier 2	not_summer	1362	05/01/2020	68.0	53033006800.0	1	0.1512481644640235
758	36	905.0	353.0	0.3900552486187845	Friday	summer	yes	No	Tier 2	summer	770	05/01/2020	68.0	53033006800.0	1	0.4584415584415584
759	37	3494.0	663.0	0.1897538637664567	Sunday	summer	yes	Yes	Tier 2	summer	642	05/01/2020	68.0	53033006800.0	1	1.0327102803738315
760	13	15.0	2.0	0.1333333333333333	Friday	fall	no	No	Tier 2	not_summer	85	12/04/2020	69.0	53033006900.0	1	0.0235294117647058
761	14	2.0	1.0	0.5	Wednesday	winter	no	No	Tier 2	not_summer	42	12/04/2020	69.0	53033006900.0	1	0.0238095238095238
762	18	11.0	11.0	1.0	Friday	spring	no	No	Tier 2	not_summer	199	12/04/2020	69.0	53033006900.0	1	0.0552763819095477
763	25	182.0	107.0	0.5879120879120879	Friday	summer	yes	No	Tier 2	summer	256	12/04/2020	69.0	53033006900.0	1	0.41796875
764	1	120.0	36.0	0.3	Friday	spring	no	No	Tier 1	not_summer	312	05/01/2020	70.0	53033007000.0	1	0.1153846153846153
765	2	1574.0	360.0	0.2287166454891994	Friday	spring	no	No	Tier 1	not_summer	804	05/01/2020	70.0	53033007000.0	1	0.4477611940298507
766	3	472.0	122.0	0.2584745762711864	Sunday	spring	no	Yes	Tier 1	not_summer	722	05/01/2020	70.0	53033007000.0	1	0.1689750692520775
767	4	767.0	158.0	0.2059973924380704	Friday	spring	no	No	Tier 1	not_summer	703	05/01/2020	70.0	53033007000.0	1	0.22475106685633
768	6	174.0	38.0	0.2183908045977011	Friday	summer	no	No	Tier 1	summer	719	05/01/2020	70.0	53033007000.0	1	0.0528511821974965
769	7	373.0	134.0	0.3592493297587131	Friday	summer	no	No	Tier 1	summer	717	05/01/2020	70.0	53033007000.0	1	0.1868898186889818
770	8	315.0	99.0	0.3142857142857143	Sunday	summer	no	Yes	Tier 1	summer	757	05/01/2020	70.0	53033007000.0	1	0.130779392338177
771	9	479.0	165.0	0.3444676409185804	Friday	summer	no	No	Tier 1	summer	616	05/01/2020	70.0	53033007000.0	1	0.2678571428571428
772	10	2019.0	389.0	0.1926696384348687	Wednesday	fall	no	No	Tier 1	not_summer	766	05/01/2020	70.0	53033007000.0	1	0.5078328981723238
773	12	1770.0	255.0	0.1440677966101695	Saturday	fall	no	Yes	Tier 1	not_summer	763	05/01/2020	70.0	53033007000.0	1	0.3342070773263433
774	13	357.0	86.0	0.2408963585434173	Friday	fall	no	No	Tier 1	not_summer	697	05/01/2020	70.0	53033007000.0	1	0.1233859397417503
775	14	244.0	63.0	0.2581967213114754	Wednesday	winter	no	No	Tier 1	not_summer	651	05/01/2020	70.0	53033007000.0	1	0.0967741935483871
776	15	300.0	54.0	0.18	Tuesday	winter	no	No	Tier 1	not_summer	705	05/01/2020	70.0	53033007000.0	1	0.076595744680851
777	16	274.0	74.0	0.2700729927007299	Wednesday	winter	no	No	Tier 1	not_summer	736	05/01/2020	70.0	53033007000.0	1	0.1005434782608695
778	17	95.0	74.0	0.7789473684210526	Wednesday	winter	no	No	Tier 1	not_summer	723	05/01/2020	70.0	53033007000.0	1	0.1023513139695712
779	18	651.0	204.0	0.3133640552995391	Friday	spring	no	No	Tier 1	not_summer	703	05/01/2020	70.0	53033007000.0	1	0.2901849217638691
780	19	734.0	166.0	0.2261580381471389	Friday	spring	yes	No	Tier 1	not_summer	761	05/01/2020	70.0	53033007000.0	1	0.2181340341655716
781	20	150.0	45.0	0.3	Friday	spring	yes	No	Tier 1	not_summer	917	05/01/2020	70.0	53033007000.0	1	0.0490730643402399
782	21	560.0	149.0	0.2660714285714285	Friday	spring	yes	No	Tier 1	not_summer	839	05/01/2020	70.0	53033007000.0	1	0.1775923718712753
783	22	168.0	70.0	0.4166666666666667	Sunday	spring	yes	Yes	Tier 1	not_summer	638	05/01/2020	70.0	53033007000.0	1	0.109717868338558
784	23	111.0	49.0	0.4414414414414414	Friday	summer	yes	No	Tier 1	summer	874	05/01/2020	70.0	53033007000.0	1	0.0560640732265446
785	24	1089.0	296.0	0.2718089990817263	Friday	summer	yes	No	Tier 1	summer	784	05/01/2020	70.0	53033007000.0	1	0.3775510204081632
786	25	781.0	156.0	0.1997439180537772	Friday	summer	yes	No	Tier 1	summer	736	05/01/2020	70.0	53033007000.0	1	0.2119565217391304
787	26	176.0	96.0	0.5454545454545454	Friday	fall	yes	No	Tier 1	not_summer	717	05/01/2020	70.0	53033007000.0	1	0.1338912133891213
788	27	360.0	77.0	0.2138888888888888	Friday	fall	yes	No	Tier 1	not_summer	823	05/01/2020	70.0	53033007000.0	1	0.0935601458080194
789	28	928.0	326.0	0.3512931034482758	Friday	winter	yes	No	Tier 1	not_summer	763	05/01/2020	70.0	53033007000.0	1	0.4272608125819135
790	29	184.0	63.0	0.3423913043478261	Friday	winter	yes	No	Tier 1	not_summer	896	05/01/2020	70.0	53033007000.0	1	0.0703125
791	30	412.0	171.0	0.4150485436893203	Wednesday	winter	yes	No	Tier 1	not_summer	734	05/01/2020	70.0	53033007000.0	1	0.2329700272479564
792	31	456.0	107.0	0.2346491228070175	Friday	spring	yes	No	Tier 1	not_summer	781	05/01/2020	70.0	53033007000.0	1	0.1370038412291933
793	32	819.0	207.0	0.2527472527472527	Friday	summer	yes	No	Tier 1	summer	944	05/01/2020	70.0	53033007000.0	1	0.2192796610169491
794	33	156.0	16.0	0.1025641025641025	Friday	fall	yes	No	Tier 1	not_summer	348	05/01/2020	70.0	53033007000.0	1	0.0459770114942528
795	34	329.0	187.0	0.5683890577507599	Friday	winter	yes	No	Tier 1	not_summer	788	05/01/2020	70.0	53033007000.0	1	0.2373096446700507
796	35	319.0	89.0	0.2789968652037617	Friday	spring	yes	No	Tier 1	not_summer	769	05/01/2020	70.0	53033007000.0	1	0.1157347204161248
797	36	928.0	361.0	0.3890086206896552	Friday	summer	yes	No	Tier 1	summer	850	05/01/2020	70.0	53033007000.0	1	0.4247058823529411
798	37	245.0	48.0	0.1959183673469387	Sunday	summer	yes	Yes	Tier 1	summer	817	05/01/2020	70.0	53033007000.0	1	0.0587515299877601
799	1	283.0	108.0	0.381625441696113	Friday	spring	no	No	Tier 2	not_summer	207	05/01/2020	72.0	53033007200.0	1	0.5217391304347826
800	2	576.0	101.0	0.1753472222222222	Friday	spring	no	No	Tier 2	not_summer	1068	05/01/2020	72.0	53033007200.0	1	0.0945692883895131
801	4	240.0	30.0	0.125	Friday	spring	no	No	Tier 2	not_summer	585	05/01/2020	72.0	53033007200.0	1	0.0512820512820512
802	5	453.0	102.0	0.2251655629139073	Thursday	spring	no	No	Tier 2	not_summer	597	05/01/2020	72.0	53033007200.0	1	0.1708542713567839
803	6	1289.0	279.0	0.2164468580294802	Friday	summer	no	No	Tier 2	summer	718	05/01/2020	72.0	53033007200.0	1	0.3885793871866295
804	8	437.0	124.0	0.2837528604118993	Sunday	summer	no	Yes	Tier 2	summer	651	05/01/2020	72.0	53033007200.0	1	0.1904761904761904
805	9	757.0	110.0	0.1453104359313078	Friday	summer	no	No	Tier 2	summer	619	05/01/2020	72.0	53033007200.0	1	0.1777059773828756
806	10	1255.0	310.0	0.247011952191235	Wednesday	fall	no	No	Tier 2	not_summer	595	05/01/2020	72.0	53033007200.0	1	0.5210084033613446
807	12	912.0	78.0	0.0855263157894736	Saturday	fall	no	Yes	Tier 2	not_summer	774	05/01/2020	72.0	53033007200.0	1	0.1007751937984496
808	13	1542.0	310.0	0.2010376134889753	Friday	fall	no	No	Tier 2	not_summer	749	05/01/2020	72.0	53033007200.0	1	0.4138851802403204
809	14	1289.0	87.0	0.0674941815360744	Wednesday	winter	no	No	Tier 2	not_summer	691	05/01/2020	72.0	53033007200.0	1	0.1259044862518089
810	15	3464.0	629.0	0.181581986143187	Tuesday	winter	no	No	Tier 2	not_summer	582	05/01/2020	72.0	53033007200.0	1	1.0807560137457044
811	16	290.0	62.0	0.2137931034482758	Wednesday	winter	no	No	Tier 2	not_summer	523	05/01/2020	72.0	53033007200.0	1	0.1185468451242829
812	17	788.0	243.0	0.3083756345177665	Wednesday	winter	no	No	Tier 2	not_summer	607	05/01/2020	72.0	53033007200.0	1	0.400329489291598
813	19	930.0	194.0	0.2086021505376344	Friday	spring	yes	No	Tier 2	not_summer	632	05/01/2020	72.0	53033007200.0	1	0.3069620253164557
814	20	1288.0	283.0	0.2197204968944099	Friday	spring	yes	No	Tier 2	not_summer	792	05/01/2020	72.0	53033007200.0	1	0.3573232323232323
815	21	2702.0	612.0	0.2264988897113249	Friday	spring	yes	No	Tier 2	not_summer	760	05/01/2020	72.0	53033007200.0	1	0.8052631578947368
816	22	3155.0	730.0	0.2313787638668779	Sunday	spring	yes	Yes	Tier 2	not_summer	703	05/01/2020	72.0	53033007200.0	1	1.038406827880512
817	23	2038.0	629.0	0.3086359175662414	Friday	summer	yes	No	Tier 2	summer	1354	05/01/2020	72.0	53033007200.0	1	0.4645494830132939
818	24	5682.0	1393.0	0.245160154875044	Friday	summer	yes	No	Tier 2	summer	844	05/01/2020	72.0	53033007200.0	1	1.650473933649289
819	26	1018.0	317.0	0.3113948919449902	Friday	fall	yes	No	Tier 2	not_summer	819	05/01/2020	72.0	53033007200.0	1	0.387057387057387
820	28	1092.0	278.0	0.2545787545787545	Friday	winter	yes	No	Tier 2	not_summer	717	05/01/2020	72.0	53033007200.0	1	0.3877266387726639
821	29	4456.0	870.0	0.1952423698384201	Friday	winter	yes	No	Tier 2	not_summer	834	05/01/2020	72.0	53033007200.0	1	1.0431654676258992
822	30	3653.0	677.0	0.1853271283876266	Wednesday	winter	yes	No	Tier 2	not_summer	463	05/01/2020	72.0	53033007200.0	1	1.4622030237580994
823	31	2051.0	670.0	0.3266699171136031	Friday	spring	yes	No	Tier 2	not_summer	687	05/01/2020	72.0	53033007200.0	1	0.975254730713246
824	32	1958.0	449.0	0.2293156281920327	Friday	summer	yes	No	Tier 2	summer	1272	05/01/2020	72.0	53033007200.0	1	0.3529874213836478
825	34	1733.0	320.0	0.1846508944027697	Friday	winter	yes	No	Tier 2	not_summer	773	05/01/2020	72.0	53033007200.0	1	0.4139715394566624
826	35	1637.0	417.0	0.2547342700061087	Friday	spring	yes	No	Tier 2	not_summer	663	05/01/2020	72.0	53033007200.0	1	0.6289592760180995
827	36	1620.0	362.0	0.2234567901234568	Friday	summer	yes	No	Tier 2	summer	957	05/01/2020	72.0	53033007200.0	1	0.3782654127481714
828	1	71.0	25.0	0.352112676056338	Friday	spring	no	No	Tier 2	not_summer	480	05/01/2020	73.0	53033007300.0	1	0.0520833333333333
829	2	82.0	43.0	0.524390243902439	Friday	spring	no	No	Tier 2	not_summer	1515	05/01/2020	73.0	53033007300.0	1	0.0283828382838283
830	3	133.0	46.0	0.3458646616541353	Sunday	spring	no	Yes	Tier 2	not_summer	1988	05/01/2020	73.0	53033007300.0	1	0.0231388329979879
831	4	220.0	54.0	0.2454545454545454	Friday	spring	no	No	Tier 2	not_summer	1836	05/01/2020	73.0	53033007300.0	1	0.0294117647058823
832	5	130.0	64.0	0.4923076923076923	Thursday	spring	no	No	Tier 2	not_summer	1933	05/01/2020	73.0	53033007300.0	1	0.0331091567511639
833	6	79.0	17.0	0.2151898734177215	Friday	summer	no	No	Tier 2	summer	1936	05/01/2020	73.0	53033007300.0	1	0.0087809917355371
834	7	427.0	84.0	0.1967213114754098	Friday	summer	no	No	Tier 2	summer	1972	05/01/2020	73.0	53033007300.0	1	0.0425963488843813
835	8	194.0	75.0	0.3865979381443299	Sunday	summer	no	Yes	Tier 2	summer	1977	05/01/2020	73.0	53033007300.0	1	0.0379362670713201
836	9	161.0	49.0	0.3043478260869565	Friday	summer	no	No	Tier 2	summer	2006	05/01/2020	73.0	53033007300.0	1	0.0244267198404785
837	10	309.0	74.0	0.2394822006472491	Wednesday	fall	no	No	Tier 2	not_summer	1960	05/01/2020	73.0	53033007300.0	1	0.0377551020408163
838	12	136.0	52.0	0.3823529411764705	Saturday	fall	no	Yes	Tier 2	not_summer	2156	05/01/2020	73.0	53033007300.0	1	0.0241187384044526
839	13	121.0	28.0	0.2314049586776859	Friday	fall	no	No	Tier 2	not_summer	1470	05/01/2020	73.0	53033007300.0	1	0.019047619047619
840	14	112.0	40.0	0.3571428571428571	Wednesday	winter	no	No	Tier 2	not_summer	2304	05/01/2020	73.0	53033007300.0	1	0.0173611111111111
841	15	127.0	33.0	0.2598425196850393	Tuesday	winter	no	No	Tier 2	not_summer	2160	05/01/2020	73.0	53033007300.0	1	0.0152777777777777
842	16	501.0	304.0	0.6067864271457086	Wednesday	winter	no	No	Tier 2	not_summer	2308	05/01/2020	73.0	53033007300.0	1	0.1317157712305026
843	17	127.0	45.0	0.3543307086614173	Wednesday	winter	no	No	Tier 2	not_summer	2151	05/01/2020	73.0	53033007300.0	1	0.0209205020920502
844	18	148.0	63.0	0.4256756756756756	Friday	spring	no	No	Tier 2	not_summer	2147	05/01/2020	73.0	53033007300.0	1	0.0293432696786213
845	19	144.0	31.0	0.2152777777777778	Friday	spring	yes	No	Tier 2	not_summer	2864	05/01/2020	73.0	53033007300.0	1	0.0108240223463687
846	20	280.0	95.0	0.3392857142857143	Friday	spring	yes	No	Tier 2	not_summer	1758	05/01/2020	73.0	53033007300.0	1	0.0540386803185438
847	21	487.0	205.0	0.4209445585215606	Friday	spring	yes	No	Tier 2	not_summer	2318	05/01/2020	73.0	53033007300.0	1	0.0884383088869715
848	22	1260.0	376.0	0.2984126984126984	Sunday	spring	yes	Yes	Tier 2	not_summer	2018	05/01/2020	73.0	53033007300.0	1	0.1863230921704658
849	23	752.0	269.0	0.3577127659574468	Friday	summer	yes	No	Tier 2	summer	3902	05/01/2020	73.0	53033007300.0	1	0.0689390056381342
850	24	781.0	230.0	0.29449423815621	Friday	summer	yes	No	Tier 2	summer	2310	05/01/2020	73.0	53033007300.0	1	0.0995670995670995
851	25	425.0	91.0	0.2141176470588235	Friday	summer	yes	No	Tier 2	summer	2006	05/01/2020	73.0	53033007300.0	1	0.0453639082751744
852	26	128.0	65.0	0.5078125	Friday	fall	yes	No	Tier 2	not_summer	1957	05/01/2020	73.0	53033007300.0	1	0.033214103219213
853	27	196.0	111.0	0.5663265306122449	Friday	fall	yes	No	Tier 2	not_summer	2550	05/01/2020	73.0	53033007300.0	1	0.0435294117647058
854	28	215.0	89.0	0.413953488372093	Friday	winter	yes	No	Tier 2	not_summer	2175	05/01/2020	73.0	53033007300.0	1	0.040919540229885
855	29	91.0	43.0	0.4725274725274725	Friday	winter	yes	No	Tier 2	not_summer	2202	05/01/2020	73.0	53033007300.0	1	0.0195277020890099
856	30	117.0	28.0	0.2393162393162393	Wednesday	winter	yes	No	Tier 2	not_summer	1911	05/01/2020	73.0	53033007300.0	1	0.0146520146520146
857	31	205.0	83.0	0.4048780487804878	Friday	spring	yes	No	Tier 2	not_summer	2267	05/01/2020	73.0	53033007300.0	1	0.0366122629025143
858	32	603.0	235.0	0.3897180762852404	Friday	summer	yes	No	Tier 2	summer	2227	05/01/2020	73.0	53033007300.0	1	0.1055231252806466
859	33	67.0	26.0	0.3880597014925373	Friday	fall	yes	No	Tier 2	not_summer	596	05/01/2020	73.0	53033007300.0	1	0.0436241610738255
860	34	251.0	66.0	0.2629482071713147	Friday	winter	yes	No	Tier 2	not_summer	2005	05/01/2020	73.0	53033007300.0	1	0.0329177057356608
861	35	345.0	156.0	0.4521739130434782	Friday	spring	yes	No	Tier 2	not_summer	2170	05/01/2020	73.0	53033007300.0	1	0.0718894009216589
862	36	170.0	36.0	0.2117647058823529	Friday	summer	yes	No	Tier 2	summer	2367	05/01/2020	73.0	53033007300.0	1	0.0152091254752851
863	37	695.0	263.0	0.3784172661870503	Sunday	summer	yes	Yes	Tier 2	summer	2231	05/01/2020	73.0	53033007300.0	1	0.1178843567906768
864	2	2.0	0.0	0.0	Friday	spring	no	No	Tier 1	not_summer	510	05/08/2020	74.01	53033007401.0	1	0.0
865	2	435.0	58.0	0.1333333333333333	Friday	spring	no	No	Tier 1	not_summer	1603	05/08/2020	75.0	53033007500.0	1	0.0361821584529008
866	3	413.0	120.0	0.2905569007263922	Sunday	spring	no	Yes	Tier 1	not_summer	1591	05/08/2020	75.0	53033007500.0	1	0.0754242614707731
867	4	1656.0	342.0	0.2065217391304347	Friday	spring	no	No	Tier 1	not_summer	1599	05/08/2020	75.0	53033007500.0	1	0.2138836772983114
868	5	1046.0	268.0	0.2562141491395793	Thursday	spring	no	No	Tier 1	not_summer	1903	05/08/2020	75.0	53033007500.0	1	0.140830267997898
869	6	672.0	164.0	0.244047619047619	Friday	summer	no	No	Tier 1	summer	2131	05/08/2020	75.0	53033007500.0	1	0.0769591740966682
870	7	648.0	105.0	0.162037037037037	Friday	summer	no	No	Tier 1	summer	1800	05/08/2020	75.0	53033007500.0	1	0.0583333333333333
871	8	378.0	104.0	0.2751322751322751	Sunday	summer	no	Yes	Tier 1	summer	1632	05/08/2020	75.0	53033007500.0	1	0.0637254901960784
872	9	788.0	166.0	0.2106598984771573	Friday	summer	no	No	Tier 1	summer	2114	05/08/2020	75.0	53033007500.0	1	0.0785241248817407
873	10	5296.0	1251.0	0.2362160120845921	Wednesday	fall	no	No	Tier 1	not_summer	1789	05/08/2020	75.0	53033007500.0	1	0.69927333705981
874	12	3283.0	917.0	0.279317697228145	Saturday	fall	no	Yes	Tier 1	not_summer	1497	05/08/2020	75.0	53033007500.0	1	0.612558450233801
875	13	5480.0	676.0	0.1233576642335766	Friday	fall	no	No	Tier 1	not_summer	1556	05/08/2020	75.0	53033007500.0	1	0.4344473007712082
876	14	3420.0	742.0	0.2169590643274853	Wednesday	winter	no	No	Tier 1	not_summer	1970	05/08/2020	75.0	53033007500.0	1	0.3766497461928934
877	15	6236.0	860.0	0.1379089159717768	Tuesday	winter	no	No	Tier 1	not_summer	1717	05/08/2020	75.0	53033007500.0	1	0.500873616773442
878	16	4103.0	661.0	0.1611016329514989	Wednesday	winter	no	No	Tier 1	not_summer	2158	05/08/2020	75.0	53033007500.0	1	0.3063021316033364
879	17	6560.0	1143.0	0.1742378048780487	Wednesday	winter	no	No	Tier 1	not_summer	1808	05/08/2020	75.0	53033007500.0	1	0.6321902654867256
880	18	3323.0	900.0	0.2708396027685826	Friday	spring	no	No	Tier 1	not_summer	1858	05/08/2020	75.0	53033007500.0	1	0.4843918191603875
881	19	3237.0	785.0	0.2425084955205437	Friday	spring	yes	No	Tier 1	not_summer	1745	05/08/2020	75.0	53033007500.0	1	0.4498567335243553
882	20	2301.0	738.0	0.3207301173402868	Friday	spring	yes	No	Tier 1	not_summer	2118	05/08/2020	75.0	53033007500.0	1	0.348441926345609
883	21	3145.0	949.0	0.3017488076311606	Friday	spring	yes	No	Tier 1	not_summer	1859	05/08/2020	75.0	53033007500.0	1	0.5104895104895105
884	22	3318.0	859.0	0.2588908981314045	Sunday	spring	yes	Yes	Tier 1	not_summer	1837	05/08/2020	75.0	53033007500.0	1	0.4676102340772999
885	23	306.0	96.0	0.3137254901960784	Friday	summer	yes	No	Tier 1	summer	1797	05/08/2020	75.0	53033007500.0	1	0.0534223706176961
886	24	431.0	140.0	0.3248259860788863	Friday	summer	yes	No	Tier 1	summer	1769	05/08/2020	75.0	53033007500.0	1	0.0791407574901074
887	25	468.0	136.0	0.2905982905982906	Friday	summer	yes	No	Tier 1	summer	1677	05/08/2020	75.0	53033007500.0	1	0.0810971973762671
888	26	646.0	211.0	0.326625386996904	Friday	fall	yes	No	Tier 1	not_summer	1683	05/08/2020	75.0	53033007500.0	1	0.1253713606654783
889	27	850.0	274.0	0.3223529411764705	Friday	fall	yes	No	Tier 1	not_summer	1913	05/08/2020	75.0	53033007500.0	1	0.1432305279665447
890	28	626.0	209.0	0.3338658146964856	Friday	winter	yes	No	Tier 1	not_summer	1940	05/08/2020	75.0	53033007500.0	1	0.1077319587628866
891	29	806.0	166.0	0.205955334987593	Friday	winter	yes	No	Tier 1	not_summer	1927	05/08/2020	75.0	53033007500.0	1	0.0861442656979761
892	30	293.0	63.0	0.2150170648464164	Wednesday	winter	yes	No	Tier 1	not_summer	1580	05/08/2020	75.0	53033007500.0	1	0.0398734177215189
893	31	455.0	167.0	0.367032967032967	Friday	spring	yes	No	Tier 1	not_summer	1706	05/08/2020	75.0	53033007500.0	1	0.0978898007033997
894	32	1806.0	419.0	0.2320044296788483	Friday	summer	yes	No	Tier 1	summer	2070	05/08/2020	75.0	53033007500.0	1	0.202415458937198
895	33	313.0	59.0	0.1884984025559105	Friday	fall	yes	No	Tier 1	not_summer	608	05/08/2020	75.0	53033007500.0	1	0.0970394736842105
896	34	549.0	150.0	0.273224043715847	Friday	winter	yes	No	Tier 1	not_summer	1770	05/08/2020	75.0	53033007500.0	1	0.0847457627118644
897	35	895.0	158.0	0.176536312849162	Friday	spring	yes	No	Tier 1	not_summer	1872	05/08/2020	75.0	53033007500.0	1	0.0844017094017094
898	36	997.0	415.0	0.4162487462387161	Friday	summer	yes	No	Tier 1	summer	2377	05/08/2020	75.0	53033007500.0	1	0.1745898190997055
899	37	1630.0	412.0	0.252760736196319	Sunday	summer	yes	Yes	Tier 1	summer	1844	05/08/2020	75.0	53033007500.0	1	0.2234273318872017
900	2	17.0	0.0	0.0	Friday	spring	no	No	Tier 2	not_summer	1268	05/01/2020	76.0	53033007600.0	1	0.0
901	3	93.0	35.0	0.3763440860215054	Sunday	spring	no	Yes	Tier 2	not_summer	1239	05/01/2020	76.0	53033007600.0	1	0.0282485875706214
902	4	161.0	20.0	0.124223602484472	Friday	spring	no	No	Tier 2	not_summer	1213	05/01/2020	76.0	53033007600.0	1	0.0164880461665292
903	5	99.0	12.0	0.1212121212121212	Thursday	spring	no	No	Tier 2	not_summer	1197	05/01/2020	76.0	53033007600.0	1	0.0100250626566416
904	6	39.0	34.0	0.8717948717948718	Friday	summer	no	No	Tier 2	summer	2230	05/01/2020	76.0	53033007600.0	1	0.0152466367713004
905	7	318.0	103.0	0.3238993710691824	Friday	summer	no	No	Tier 2	summer	1457	05/01/2020	76.0	53033007600.0	1	0.0706932052161976
906	8	13.0	3.0	0.2307692307692307	Sunday	summer	no	Yes	Tier 2	summer	1413	05/01/2020	76.0	53033007600.0	1	0.0021231422505307
907	9	313.0	77.0	0.2460063897763578	Friday	summer	no	No	Tier 2	summer	1187	05/01/2020	76.0	53033007600.0	1	0.0648694187026116
908	10	417.0	215.0	0.5155875299760192	Wednesday	fall	no	No	Tier 2	not_summer	1330	05/01/2020	76.0	53033007600.0	1	0.1616541353383458
909	12	950.0	281.0	0.2957894736842105	Saturday	fall	no	Yes	Tier 2	not_summer	1445	05/01/2020	76.0	53033007600.0	1	0.1944636678200692
910	13	521.0	170.0	0.3262955854126679	Friday	fall	no	No	Tier 2	not_summer	1287	05/01/2020	76.0	53033007600.0	1	0.1320901320901321
911	14	65.0	31.0	0.4769230769230769	Wednesday	winter	no	No	Tier 2	not_summer	1342	05/01/2020	76.0	53033007600.0	1	0.0230998509687034
912	15	54.0	32.0	0.5925925925925926	Tuesday	winter	no	No	Tier 2	not_summer	1332	05/01/2020	76.0	53033007600.0	1	0.024024024024024
913	16	369.0	132.0	0.3577235772357723	Wednesday	winter	no	No	Tier 2	not_summer	1442	05/01/2020	76.0	53033007600.0	1	0.0915395284327323
914	17	177.0	97.0	0.5480225988700564	Wednesday	winter	no	No	Tier 2	not_summer	1415	05/01/2020	76.0	53033007600.0	1	0.0685512367491166
915	18	140.0	62.0	0.4428571428571428	Friday	spring	no	No	Tier 2	not_summer	1303	05/01/2020	76.0	53033007600.0	1	0.0475825019186492
916	19	375.0	127.0	0.3386666666666666	Friday	spring	yes	No	Tier 2	not_summer	1409	05/01/2020	76.0	53033007600.0	1	0.0901348474095102
917	20	637.0	268.0	0.4207221350078493	Friday	spring	yes	No	Tier 2	not_summer	1260	05/01/2020	76.0	53033007600.0	1	0.2126984126984127
918	21	54.0	19.0	0.3518518518518518	Friday	spring	yes	No	Tier 2	not_summer	1199	05/01/2020	76.0	53033007600.0	1	0.0158465387823186
919	22	2077.0	646.0	0.3110255175734232	Sunday	spring	yes	Yes	Tier 2	not_summer	1437	05/01/2020	76.0	53033007600.0	1	0.4495476687543493
920	23	202.0	81.0	0.400990099009901	Friday	summer	yes	No	Tier 2	summer	1392	05/01/2020	76.0	53033007600.0	1	0.0581896551724137
921	24	810.0	414.0	0.5111111111111111	Friday	summer	yes	No	Tier 2	summer	1230	05/01/2020	76.0	53033007600.0	1	0.3365853658536585
922	25	3125.0	733.0	0.23456	Friday	summer	yes	No	Tier 2	summer	1376	05/01/2020	76.0	53033007600.0	1	0.532703488372093
923	26	2684.0	920.0	0.3427719821162444	Friday	fall	yes	No	Tier 2	not_summer	1337	05/01/2020	76.0	53033007600.0	1	0.6881077038145101
924	27	9727.0	2044.0	0.2101367328055926	Friday	fall	yes	No	Tier 2	not_summer	1498	05/01/2020	76.0	53033007600.0	1	1.3644859813084111
925	28	131.0	77.0	0.5877862595419847	Friday	winter	yes	No	Tier 2	not_summer	1288	05/01/2020	76.0	53033007600.0	1	0.0597826086956521
926	29	5862.0	1676.0	0.2859092459911293	Friday	winter	yes	No	Tier 2	not_summer	1447	05/01/2020	76.0	53033007600.0	1	1.1582584657912924
927	30	715.0	165.0	0.2307692307692307	Wednesday	winter	yes	No	Tier 2	not_summer	1760	05/01/2020	76.0	53033007600.0	1	0.09375
928	31	9187.0	1960.0	0.2133449439425274	Friday	spring	yes	No	Tier 2	not_summer	1604	05/01/2020	76.0	53033007600.0	1	1.2219451371571073
929	32	449.0	233.0	0.5189309576837416	Friday	summer	yes	No	Tier 2	summer	1146	05/01/2020	76.0	53033007600.0	1	0.2033158813263525
930	33	532.0	139.0	0.2612781954887218	Friday	fall	yes	No	Tier 2	not_summer	357	05/01/2020	76.0	53033007600.0	1	0.3893557422969187
931	34	3757.0	595.0	0.1583710407239819	Friday	winter	yes	No	Tier 2	not_summer	1398	05/01/2020	76.0	53033007600.0	1	0.4256080114449213
932	35	2854.0	749.0	0.2624386825508059	Friday	spring	yes	No	Tier 2	not_summer	1577	05/01/2020	76.0	53033007600.0	1	0.4749524413443247
933	36	97.0	53.0	0.5463917525773195	Friday	summer	yes	No	Tier 2	summer	1528	05/01/2020	76.0	53033007600.0	1	0.0346858638743455
934	37	188.0	74.0	0.3936170212765957	Sunday	summer	yes	Yes	Tier 2	summer	1363	05/01/2020	76.0	53033007600.0	1	0.0542920029347028
935	3	12.0	12.0	1.0	Sunday	spring	no	Yes	Tier 2	not_summer	1163	05/01/2020	77.0	53033007700.0	1	0.0103181427343078
936	4	11.0	5.0	0.4545454545454545	Friday	spring	no	No	Tier 2	not_summer	1164	05/01/2020	77.0	53033007700.0	1	0.0042955326460481
937	5	4.0	4.0	1.0	Thursday	spring	no	No	Tier 2	not_summer	1326	05/01/2020	77.0	53033007700.0	1	0.0030165912518853
938	6	28.0	5.0	0.1785714285714285	Friday	summer	no	No	Tier 2	summer	1185	05/01/2020	77.0	53033007700.0	1	0.0042194092827004
939	7	8.0	5.0	0.625	Friday	summer	no	No	Tier 2	summer	1182	05/01/2020	77.0	53033007700.0	1	0.0042301184433164
940	8	26.0	11.0	0.4230769230769231	Sunday	summer	no	Yes	Tier 2	summer	1202	05/01/2020	77.0	53033007700.0	1	0.0091514143094841
941	9	12.0	3.0	0.25	Friday	summer	no	No	Tier 2	summer	1241	05/01/2020	77.0	53033007700.0	1	0.0024174053182917
942	10	15.0	6.0	0.4	Wednesday	fall	no	No	Tier 2	not_summer	1397	05/01/2020	77.0	53033007700.0	1	0.0042949176807444
943	13	9.0	8.0	0.8888888888888888	Friday	fall	no	No	Tier 2	not_summer	1423	05/01/2020	77.0	53033007700.0	1	0.0056219255094869
944	14	3.0	0.0	0.0	Wednesday	winter	no	No	Tier 2	not_summer	1201	05/01/2020	77.0	53033007700.0	1	0.0
945	15	22.0	0.0	0.0	Tuesday	winter	no	No	Tier 2	not_summer	1395	05/01/2020	77.0	53033007700.0	1	0.0
946	16	6.0	0.0	0.0	Wednesday	winter	no	No	Tier 2	not_summer	1390	05/01/2020	77.0	53033007700.0	1	0.0
947	17	3.0	3.0	1.0	Wednesday	winter	no	No	Tier 2	not_summer	1224	05/01/2020	77.0	53033007700.0	1	0.0024509803921568
948	18	16.0	1.0	0.0625	Friday	spring	no	No	Tier 2	not_summer	1508	05/01/2020	77.0	53033007700.0	1	0.0006631299734748
949	19	10.0	2.0	0.2	Friday	spring	yes	No	Tier 2	not_summer	1259	05/01/2020	77.0	53033007700.0	1	0.0015885623510722
950	22	1.0	1.0	1.0	Sunday	spring	yes	Yes	Tier 2	not_summer	1313	05/01/2020	77.0	53033007700.0	1	0.0007616146230007
951	23	3.0	2.0	0.6666666666666666	Friday	summer	yes	No	Tier 2	summer	1511	05/01/2020	77.0	53033007700.0	1	0.00132362673726
952	24	7.0	4.0	0.5714285714285714	Friday	summer	yes	No	Tier 2	summer	1249	05/01/2020	77.0	53033007700.0	1	0.0032025620496397
953	25	2.0	0.0	0.0	Friday	summer	yes	No	Tier 2	summer	1321	05/01/2020	77.0	53033007700.0	1	0.0
954	26	1.0	0.0	0.0	Friday	fall	yes	No	Tier 2	not_summer	1300	05/01/2020	77.0	53033007700.0	1	0.0
955	27	1.0	0.0	0.0	Friday	fall	yes	No	Tier 2	not_summer	1312	05/01/2020	77.0	53033007700.0	1	0.0
956	29	24.0	19.0	0.7916666666666666	Friday	winter	yes	No	Tier 2	not_summer	1533	05/01/2020	77.0	53033007700.0	1	0.0123939986953685
957	30	1.0	0.0	0.0	Wednesday	winter	yes	No	Tier 2	not_summer	1416	05/01/2020	77.0	53033007700.0	1	0.0
958	31	12.0	3.0	0.25	Friday	spring	yes	No	Tier 2	not_summer	1323	05/01/2020	77.0	53033007700.0	1	0.0022675736961451
959	32	368.0	172.0	0.4673913043478261	Friday	summer	yes	No	Tier 2	summer	1542	05/01/2020	77.0	53033007700.0	1	0.1115434500648508
960	33	19.0	12.0	0.631578947368421	Friday	fall	yes	No	Tier 2	not_summer	829	05/01/2020	77.0	53033007700.0	1	0.0144752714113389
961	34	9.0	2.0	0.2222222222222222	Friday	winter	yes	No	Tier 2	not_summer	1421	05/01/2020	77.0	53033007700.0	1	0.0014074595355383
962	35	2.0	0.0	0.0	Friday	spring	yes	No	Tier 2	not_summer	1539	05/01/2020	77.0	53033007700.0	1	0.0
963	36	10.0	6.0	0.6	Friday	summer	yes	No	Tier 2	summer	1510	05/01/2020	77.0	53033007700.0	1	0.0039735099337748
964	37	11.0	2.0	0.1818181818181818	Sunday	summer	yes	Yes	Tier 2	summer	1407	05/01/2020	77.0	53033007700.0	1	0.0014214641080312
965	4	13.0	4.0	0.3076923076923077	Friday	spring	no	No	Tier 2	not_summer	640	05/01/2020	78.0	53033007800.0	1	0.00625
966	6	1.0	1.0	1.0	Friday	summer	no	No	Tier 2	summer	688	05/01/2020	78.0	53033007800.0	1	0.001453488372093
967	17	42.0	42.0	1.0	Wednesday	winter	no	No	Tier 2	not_summer	727	05/01/2020	78.0	53033007800.0	1	0.0577716643741403
968	23	1.0	1.0	1.0	Friday	summer	yes	No	Tier 2	summer	1476	05/01/2020	78.0	53033007800.0	1	0.0006775067750677
969	25	3.0	0.0	0.0	Friday	summer	yes	No	Tier 2	summer	847	05/01/2020	78.0	53033007800.0	1	0.0
970	33	1.0	0.0	0.0	Friday	fall	yes	No	Tier 2	not_summer	398	05/01/2020	78.0	53033007800.0	1	0.0
971	34	1.0	1.0	1.0	Friday	winter	yes	No	Tier 2	not_summer	727	05/01/2020	78.0	53033007800.0	1	0.0013755158184319
972	36	1.0	0.0	0.0	Friday	summer	yes	No	Tier 2	summer	821	05/01/2020	78.0	53033007800.0	1	0.0
973	37	2.0	2.0	1.0	Sunday	summer	yes	Yes	Tier 2	summer	1256	05/01/2020	78.0	53033007800.0	1	0.001592356687898
974	1	3.0	2.0	0.6666666666666666	Friday	spring	no	No	Tier 2	not_summer	243	05/01/2020	79.0	53033007900.0	1	0.0082304526748971
975	2	10.0	2.0	0.2	Friday	spring	no	No	Tier 2	not_summer	565	05/01/2020	79.0	53033007900.0	1	0.0035398230088495
976	4	2.0	2.0	1.0	Friday	spring	no	No	Tier 2	not_summer	549	05/01/2020	79.0	53033007900.0	1	0.0036429872495446
977	6	16.0	5.0	0.3125	Friday	summer	no	No	Tier 2	summer	544	05/01/2020	79.0	53033007900.0	1	0.0091911764705882
978	7	124.0	27.0	0.2177419354838709	Friday	summer	no	No	Tier 2	summer	588	05/01/2020	79.0	53033007900.0	1	0.0459183673469387
979	8	2.0	0.0	0.0	Sunday	summer	no	Yes	Tier 2	summer	501	05/01/2020	79.0	53033007900.0	1	0.0
980	9	33.0	20.0	0.6060606060606061	Friday	summer	no	No	Tier 2	summer	553	05/01/2020	79.0	53033007900.0	1	0.0361663652802893
981	10	79.0	37.0	0.4683544303797468	Wednesday	fall	no	No	Tier 2	not_summer	557	05/01/2020	79.0	53033007900.0	1	0.0664272890484739
982	12	1.0	0.0	0.0	Saturday	fall	no	Yes	Tier 2	not_summer	564	05/01/2020	79.0	53033007900.0	1	0.0
983	13	1.0	0.0	0.0	Friday	fall	no	No	Tier 2	not_summer	478	05/01/2020	79.0	53033007900.0	1	0.0
984	14	10.0	1.0	0.1	Wednesday	winter	no	No	Tier 2	not_summer	541	05/01/2020	79.0	53033007900.0	1	0.0018484288354898
985	15	167.0	65.0	0.3892215568862275	Tuesday	winter	no	No	Tier 2	not_summer	580	05/01/2020	79.0	53033007900.0	1	0.1120689655172413
986	16	70.0	14.0	0.2	Wednesday	winter	no	No	Tier 2	not_summer	620	05/01/2020	79.0	53033007900.0	1	0.0225806451612903
987	17	22.0	12.0	0.5454545454545454	Wednesday	winter	no	No	Tier 2	not_summer	617	05/01/2020	79.0	53033007900.0	1	0.019448946515397
988	18	265.0	120.0	0.4528301886792453	Friday	spring	no	No	Tier 2	not_summer	574	05/01/2020	79.0	53033007900.0	1	0.2090592334494773
989	19	3.0	0.0	0.0	Friday	spring	yes	No	Tier 2	not_summer	577	05/01/2020	79.0	53033007900.0	1	0.0
990	20	301.0	46.0	0.1528239202657807	Friday	spring	yes	No	Tier 2	not_summer	652	05/01/2020	79.0	53033007900.0	1	0.0705521472392638
991	21	710.0	314.0	0.4422535211267606	Friday	spring	yes	No	Tier 2	not_summer	631	05/01/2020	79.0	53033007900.0	1	0.4976228209191759
992	22	97.0	33.0	0.3402061855670103	Sunday	spring	yes	Yes	Tier 2	not_summer	617	05/01/2020	79.0	53033007900.0	1	0.0534846029173419
993	23	427.0	169.0	0.3957845433255269	Friday	summer	yes	No	Tier 2	summer	627	05/01/2020	79.0	53033007900.0	1	0.2695374800637958
994	24	3.0	1.0	0.3333333333333333	Friday	summer	yes	No	Tier 2	summer	640	05/01/2020	79.0	53033007900.0	1	0.0015625
995	25	18.0	18.0	1.0	Friday	summer	yes	No	Tier 2	summer	614	05/01/2020	79.0	53033007900.0	1	0.0293159609120521
996	26	18.0	3.0	0.1666666666666666	Friday	fall	yes	No	Tier 2	not_summer	647	05/01/2020	79.0	53033007900.0	1	0.0046367851622874
997	27	35.0	14.0	0.4	Friday	fall	yes	No	Tier 2	not_summer	634	05/01/2020	79.0	53033007900.0	1	0.0220820189274447
998	28	99.0	32.0	0.3232323232323232	Friday	winter	yes	No	Tier 2	not_summer	549	05/01/2020	79.0	53033007900.0	1	0.058287795992714
999	29	21.0	5.0	0.238095238095238	Friday	winter	yes	No	Tier 2	not_summer	581	05/01/2020	79.0	53033007900.0	1	0.0086058519793459
1000	30	31.0	14.0	0.4516129032258064	Wednesday	winter	yes	No	Tier 2	not_summer	449	05/01/2020	79.0	53033007900.0	1	0.0311804008908685
1001	31	2.0	0.0	0.0	Friday	spring	yes	No	Tier 2	not_summer	730	05/01/2020	79.0	53033007900.0	1	0.0
1002	33	2.0	0.0	0.0	Friday	fall	yes	No	Tier 2	not_summer	257	05/01/2020	79.0	53033007900.0	1	0.0
1003	34	23.0	10.0	0.4347826086956521	Friday	winter	yes	No	Tier 2	not_summer	607	05/01/2020	79.0	53033007900.0	1	0.0164744645799011
1004	35	150.0	44.0	0.2933333333333333	Friday	spring	yes	No	Tier 2	not_summer	578	05/01/2020	79.0	53033007900.0	1	0.0761245674740484
1005	36	68.0	21.0	0.3088235294117647	Friday	summer	yes	No	Tier 2	summer	781	05/01/2020	79.0	53033007900.0	1	0.026888604353393
1006	1	274.0	98.0	0.3576642335766423	Friday	spring	no	No	Tier 2	not_summer	481	05/01/2020	80.01	53033008001.0	1	0.2037422037422037
1007	2	1348.0	297.0	0.2203264094955489	Friday	spring	no	No	Tier 2	not_summer	1374	05/01/2020	80.01	53033008001.0	1	0.2161572052401746
1008	3	4286.0	1411.0	0.3292113859076062	Sunday	spring	no	Yes	Tier 2	not_summer	1464	05/01/2020	80.01	53033008001.0	1	0.9637978142076504
1009	4	2511.0	459.0	0.1827956989247312	Friday	spring	no	No	Tier 2	not_summer	1555	05/01/2020	80.01	53033008001.0	1	0.295176848874598
1010	5	1121.0	279.0	0.2488849241748439	Thursday	spring	no	No	Tier 2	not_summer	1436	05/01/2020	80.01	53033008001.0	1	0.1942896935933147
1011	6	3255.0	704.0	0.2162826420890937	Friday	summer	no	No	Tier 2	summer	1430	05/01/2020	80.01	53033008001.0	1	0.4923076923076923
1012	7	6404.0	1199.0	0.1872267332916927	Friday	summer	no	No	Tier 2	summer	1533	05/01/2020	80.01	53033008001.0	1	0.7821265492498369
1013	8	2018.0	296.0	0.1466798810703667	Sunday	summer	no	Yes	Tier 2	summer	1603	05/01/2020	80.01	53033008001.0	1	0.1846537741734248
1014	9	1488.0	222.0	0.1491935483870967	Friday	summer	no	No	Tier 2	summer	1511	05/01/2020	80.01	53033008001.0	1	0.1469225678358703
1015	10	2728.0	698.0	0.2558651026392962	Wednesday	fall	no	No	Tier 2	not_summer	1676	05/01/2020	80.01	53033008001.0	1	0.4164677804295942
1016	12	1859.0	251.0	0.1350188273265196	Saturday	fall	no	Yes	Tier 2	not_summer	1415	05/01/2020	80.01	53033008001.0	1	0.1773851590106007
1017	13	3229.0	885.0	0.2740786621244968	Friday	fall	no	No	Tier 2	not_summer	1738	05/01/2020	80.01	53033008001.0	1	0.5092059838895282
1018	14	1896.0	380.0	0.20042194092827	Wednesday	winter	no	No	Tier 2	not_summer	1714	05/01/2020	80.01	53033008001.0	1	0.2217036172695449
1019	15	3145.0	484.0	0.1538950715421303	Tuesday	winter	no	No	Tier 2	not_summer	1542	05/01/2020	80.01	53033008001.0	1	0.3138780804150454
1020	16	4124.0	1228.0	0.2977691561590688	Wednesday	winter	no	No	Tier 2	not_summer	1765	05/01/2020	80.01	53033008001.0	1	0.6957507082152975
1021	17	1792.0	455.0	0.25390625	Wednesday	winter	no	No	Tier 2	not_summer	1473	05/01/2020	80.01	53033008001.0	1	0.3088934147997284
1022	18	2245.0	376.0	0.1674832962138084	Friday	spring	no	No	Tier 2	not_summer	1858	05/01/2020	80.01	53033008001.0	1	0.2023681377825619
1023	19	2912.0	721.0	0.2475961538461538	Friday	spring	yes	No	Tier 2	not_summer	1837	05/01/2020	80.01	53033008001.0	1	0.3924877517691889
1024	20	2196.0	775.0	0.3529143897996357	Friday	spring	yes	No	Tier 2	not_summer	1473	05/01/2020	80.01	53033008001.0	1	0.5261371350984385
1025	21	5555.0	1350.0	0.243024302430243	Friday	spring	yes	No	Tier 2	not_summer	1877	05/01/2020	80.01	53033008001.0	1	0.7192328183271177
1026	22	10932.0	3127.0	0.2860409806073911	Sunday	spring	yes	Yes	Tier 2	not_summer	2459	05/01/2020	80.01	53033008001.0	1	1.2716551443676292
1027	23	5606.0	1510.0	0.2693542632893329	Friday	summer	yes	No	Tier 2	summer	2265	05/01/2020	80.01	53033008001.0	1	0.6666666666666666
1028	24	5361.0	1477.0	0.2755083006901697	Friday	summer	yes	No	Tier 2	summer	1831	05/01/2020	80.01	53033008001.0	1	0.8066630256690334
1029	25	5019.0	1874.0	0.3733811516238294	Friday	summer	yes	No	Tier 2	summer	1735	05/01/2020	80.01	53033008001.0	1	1.0801152737752162
1030	26	1700.0	501.0	0.2947058823529411	Friday	fall	yes	No	Tier 2	not_summer	1710	05/01/2020	80.01	53033008001.0	1	0.2929824561403509
1031	27	7502.0	1212.0	0.1615569181551586	Friday	fall	yes	No	Tier 2	not_summer	1733	05/01/2020	80.01	53033008001.0	1	0.6993652625504905
1032	28	1973.0	307.0	0.1556006082108464	Friday	winter	yes	No	Tier 2	not_summer	1373	05/01/2020	80.01	53033008001.0	1	0.2235979606700655
1033	29	4733.0	900.0	0.1901542362138178	Friday	winter	yes	No	Tier 2	not_summer	1940	05/01/2020	80.01	53033008001.0	1	0.4639175257731959
1034	30	4558.0	1271.0	0.2788503729706011	Wednesday	winter	yes	No	Tier 2	not_summer	1471	05/01/2020	80.01	53033008001.0	1	0.8640380693405847
1035	31	3956.0	838.0	0.2118301314459049	Friday	spring	yes	No	Tier 2	not_summer	2237	05/01/2020	80.01	53033008001.0	1	0.3746088511399195
1036	32	6458.0	1476.0	0.2285537318055125	Friday	summer	yes	No	Tier 2	summer	1623	05/01/2020	80.01	53033008001.0	1	0.909426987060998
1037	33	1643.0	392.0	0.2385879488740109	Friday	fall	yes	No	Tier 2	not_summer	587	05/01/2020	80.01	53033008001.0	1	0.6678023850085179
1038	34	4733.0	1431.0	0.3023452355799704	Friday	winter	yes	No	Tier 2	not_summer	1772	05/01/2020	80.01	53033008001.0	1	0.8075620767494357
1039	35	3263.0	775.0	0.2375114924915721	Friday	spring	yes	No	Tier 2	not_summer	1801	05/01/2020	80.01	53033008001.0	1	0.4303164908384231
1040	36	1773.0	575.0	0.3243090806542583	Friday	summer	yes	No	Tier 2	summer	1791	05/01/2020	80.01	53033008001.0	1	0.3210496929089894
1041	37	6325.0	1911.0	0.3021343873517786	Sunday	summer	yes	Yes	Tier 2	summer	1854	05/01/2020	80.01	53033008001.0	1	1.0307443365695792
1042	1	15.0	3.0	0.2	Friday	spring	no	No	Tier 1	not_summer	413	05/01/2020	80.02	53033008002.0	1	0.0072639225181598
1043	2	59.0	17.0	0.288135593220339	Friday	spring	no	No	Tier 1	not_summer	585	05/01/2020	80.02	53033008002.0	1	0.029059829059829
1044	3	4.0	0.0	0.0	Sunday	spring	no	Yes	Tier 1	not_summer	547	05/01/2020	80.02	53033008002.0	1	0.0
1045	20	52.0	6.0	0.1153846153846153	Friday	spring	yes	No	Tier 1	not_summer	673	05/01/2020	80.02	53033008002.0	1	0.0089153046062407
1046	25	360.0	49.0	0.1361111111111111	Friday	summer	yes	No	Tier 1	summer	640	05/01/2020	80.02	53033008002.0	1	0.0765625
1047	27	14.0	0.0	0.0	Friday	fall	yes	No	Tier 1	not_summer	727	05/01/2020	80.02	53033008002.0	1	0.0
1048	30	3.0	2.0	0.6666666666666666	Wednesday	winter	yes	No	Tier 1	not_summer	615	05/01/2020	80.02	53033008002.0	1	0.0032520325203252
1049	37	181.0	96.0	0.5303867403314917	Sunday	summer	yes	Yes	Tier 1	summer	789	05/01/2020	80.02	53033008002.0	1	0.1216730038022813
1050	1	718.0	302.0	0.4206128133704735	Friday	spring	no	No	Tier 2	not_summer	907	05/01/2020	81.0	53033008100.0	1	0.3329658213891951
1051	2	1114.0	306.0	0.2746858168761221	Friday	spring	no	No	Tier 2	not_summer	2072	05/01/2020	81.0	53033008100.0	1	0.1476833976833977
1052	3	2603.0	397.0	0.1525163273146369	Sunday	spring	no	Yes	Tier 2	not_summer	2560	05/01/2020	81.0	53033008100.0	1	0.155078125
1053	4	1273.0	110.0	0.0864100549882168	Friday	spring	no	No	Tier 2	not_summer	2422	05/01/2020	81.0	53033008100.0	1	0.0454170107349298
1054	5	1272.0	123.0	0.0966981132075471	Thursday	spring	no	No	Tier 2	not_summer	2134	05/01/2020	81.0	53033008100.0	1	0.0576382380506091
1055	6	666.0	148.0	0.2222222222222222	Friday	summer	no	No	Tier 2	summer	2266	05/01/2020	81.0	53033008100.0	1	0.0653133274492497
1056	7	1542.0	228.0	0.1478599221789883	Friday	summer	no	No	Tier 2	summer	2374	05/01/2020	81.0	53033008100.0	1	0.0960404380791912
1057	8	437.0	69.0	0.1578947368421052	Sunday	summer	no	Yes	Tier 2	summer	2120	05/01/2020	81.0	53033008100.0	1	0.0325471698113207
1058	9	1016.0	206.0	0.202755905511811	Friday	summer	no	No	Tier 2	summer	2134	05/01/2020	81.0	53033008100.0	1	0.0965323336457357
1059	10	808.0	137.0	0.1695544554455445	Wednesday	fall	no	No	Tier 2	not_summer	2213	05/01/2020	81.0	53033008100.0	1	0.061906913691821
1060	12	1257.0	293.0	0.2330946698488464	Saturday	fall	no	Yes	Tier 2	not_summer	2225	05/01/2020	81.0	53033008100.0	1	0.1316853932584269
1061	13	724.0	342.0	0.4723756906077348	Friday	fall	no	No	Tier 2	not_summer	2500	05/01/2020	81.0	53033008100.0	1	0.1368
1062	14	1545.0	544.0	0.3521035598705501	Wednesday	winter	no	No	Tier 2	not_summer	2375	05/01/2020	81.0	53033008100.0	1	0.2290526315789473
1063	15	1325.0	324.0	0.2445283018867924	Tuesday	winter	no	No	Tier 2	not_summer	2299	05/01/2020	81.0	53033008100.0	1	0.1409308394954328
1064	16	843.0	266.0	0.3155397390272835	Wednesday	winter	no	No	Tier 2	not_summer	2330	05/01/2020	81.0	53033008100.0	1	0.1141630901287553
1065	17	1459.0	383.0	0.2625085675119945	Wednesday	winter	no	No	Tier 2	not_summer	2347	05/01/2020	81.0	53033008100.0	1	0.1631870472944184
1066	18	2448.0	646.0	0.2638888888888889	Friday	spring	no	No	Tier 2	not_summer	2341	05/01/2020	81.0	53033008100.0	1	0.2759504485262708
1067	19	1745.0	382.0	0.2189111747851002	Friday	spring	yes	No	Tier 2	not_summer	2569	05/01/2020	81.0	53033008100.0	1	0.1486959906578435
1068	20	4108.0	500.0	0.121713729308666	Friday	spring	yes	No	Tier 2	not_summer	3274	05/01/2020	81.0	53033008100.0	1	0.1527183872938301
1069	21	2811.0	583.0	0.207399501956599	Friday	spring	yes	No	Tier 2	not_summer	2654	05/01/2020	81.0	53033008100.0	1	0.2196684250188394
1070	22	7540.0	2377.0	0.3152519893899204	Sunday	spring	yes	Yes	Tier 2	not_summer	2447	05/01/2020	81.0	53033008100.0	1	0.9713935431140172
1071	23	12991.0	2335.0	0.1797398198752982	Friday	summer	yes	No	Tier 2	summer	3449	05/01/2020	81.0	53033008100.0	1	0.6770078283560452
1072	24	4467.0	900.0	0.2014775016789791	Friday	summer	yes	No	Tier 2	summer	2732	05/01/2020	81.0	53033008100.0	1	0.3294289897510981
1073	25	2441.0	573.0	0.2347398607128226	Friday	summer	yes	No	Tier 2	summer	2480	05/01/2020	81.0	53033008100.0	1	0.2310483870967742
1074	26	8848.0	1911.0	0.2159810126582278	Friday	fall	yes	No	Tier 2	not_summer	2559	05/01/2020	81.0	53033008100.0	1	0.7467760844079718
1075	27	1718.0	362.0	0.2107101280558789	Friday	fall	yes	No	Tier 2	not_summer	2724	05/01/2020	81.0	53033008100.0	1	0.1328928046989721
1076	28	1578.0	582.0	0.3688212927756654	Friday	winter	yes	No	Tier 2	not_summer	2251	05/01/2020	81.0	53033008100.0	1	0.2585517547756553
1077	29	1652.0	354.0	0.2142857142857142	Friday	winter	yes	No	Tier 2	not_summer	2904	05/01/2020	81.0	53033008100.0	1	0.1219008264462809
1078	30	6902.0	3247.0	0.4704433497536945	Wednesday	winter	yes	No	Tier 2	not_summer	2385	05/01/2020	81.0	53033008100.0	1	1.361425576519916
1079	31	10823.0	3834.0	0.3542455880994179	Friday	spring	yes	No	Tier 2	not_summer	2280	05/01/2020	81.0	53033008100.0	1	1.681578947368421
1080	32	4010.0	1060.0	0.2643391521197007	Friday	summer	yes	No	Tier 2	summer	2588	05/01/2020	81.0	53033008100.0	1	0.4095826893353941
1081	33	430.0	128.0	0.2976744186046511	Friday	fall	yes	No	Tier 2	not_summer	646	05/01/2020	81.0	53033008100.0	1	0.1981424148606811
1082	34	2404.0	379.0	0.1576539101497504	Friday	winter	yes	No	Tier 2	not_summer	2535	05/01/2020	81.0	53033008100.0	1	0.1495069033530572
1083	35	4271.0	1499.0	0.3509716693982674	Friday	spring	yes	No	Tier 2	not_summer	2857	05/01/2020	81.0	53033008100.0	1	0.5246762338116906
1084	36	7607.0	2603.0	0.3421848297620612	Friday	summer	yes	No	Tier 2	summer	2854	05/01/2020	81.0	53033008100.0	1	0.9120532585844427
1085	37	6781.0	1903.0	0.2806370741778499	Sunday	summer	yes	Yes	Tier 2	summer	2693	05/01/2020	81.0	53033008100.0	1	0.7066468622354252
1086	2	6.0	0.0	0.0	Friday	spring	no	No	Tier 2	not_summer	465	05/01/2020	82.0	53033008200.0	1	0.0
1087	3	17.0	0.0	0.0	Sunday	spring	no	Yes	Tier 2	not_summer	490	05/01/2020	82.0	53033008200.0	1	0.0
1088	4	9.0	3.0	0.3333333333333333	Friday	spring	no	No	Tier 2	not_summer	448	05/01/2020	82.0	53033008200.0	1	0.0066964285714285
1089	5	56.0	20.0	0.3571428571428571	Thursday	spring	no	No	Tier 2	not_summer	505	05/01/2020	82.0	53033008200.0	1	0.0396039603960396
1090	6	56.0	22.0	0.3928571428571428	Friday	summer	no	No	Tier 2	summer	513	05/01/2020	82.0	53033008200.0	1	0.0428849902534113
1091	7	437.0	43.0	0.0983981693363844	Friday	summer	no	No	Tier 2	summer	485	05/01/2020	82.0	53033008200.0	1	0.088659793814433
1092	8	1.0	1.0	1.0	Sunday	summer	no	Yes	Tier 2	summer	651	05/01/2020	82.0	53033008200.0	1	0.0015360983102918
1093	9	19.0	10.0	0.5263157894736842	Friday	summer	no	No	Tier 2	summer	366	05/01/2020	82.0	53033008200.0	1	0.0273224043715847
1094	10	2.0	1.0	0.5	Wednesday	fall	no	No	Tier 2	not_summer	535	05/01/2020	82.0	53033008200.0	1	0.0018691588785046
1095	15	2.0	0.0	0.0	Tuesday	winter	no	No	Tier 2	not_summer	508	05/01/2020	82.0	53033008200.0	1	0.0
1096	16	5.0	0.0	0.0	Wednesday	winter	no	No	Tier 2	not_summer	526	05/01/2020	82.0	53033008200.0	1	0.0
1097	18	1.0	0.0	0.0	Friday	spring	no	No	Tier 2	not_summer	504	05/01/2020	82.0	53033008200.0	1	0.0
1098	19	3.0	1.0	0.3333333333333333	Friday	spring	yes	No	Tier 2	not_summer	480	05/01/2020	82.0	53033008200.0	1	0.0020833333333333
1099	20	14.0	1.0	0.0714285714285714	Friday	spring	yes	No	Tier 2	not_summer	556	05/01/2020	82.0	53033008200.0	1	0.0017985611510791
1100	21	4.0	1.0	0.25	Friday	spring	yes	No	Tier 2	not_summer	489	05/01/2020	82.0	53033008200.0	1	0.0020449897750511
1101	22	2.0	0.0	0.0	Sunday	spring	yes	Yes	Tier 2	not_summer	955	05/01/2020	82.0	53033008200.0	1	0.0
1102	23	6.0	0.0	0.0	Friday	summer	yes	No	Tier 2	summer	555	05/01/2020	82.0	53033008200.0	1	0.0
1103	24	6.0	1.0	0.1666666666666666	Friday	summer	yes	No	Tier 2	summer	558	05/01/2020	82.0	53033008200.0	1	0.0017921146953405
1104	25	1.0	0.0	0.0	Friday	summer	yes	No	Tier 2	summer	484	05/01/2020	82.0	53033008200.0	1	0.0
1105	26	1.0	0.0	0.0	Friday	fall	yes	No	Tier 2	not_summer	537	05/01/2020	82.0	53033008200.0	1	0.0
1106	27	14.0	1.0	0.0714285714285714	Friday	fall	yes	No	Tier 2	not_summer	502	05/01/2020	82.0	53033008200.0	1	0.0019920318725099
1107	28	4.0	0.0	0.0	Friday	winter	yes	No	Tier 2	not_summer	605	05/01/2020	82.0	53033008200.0	1	0.0
1108	29	12.0	0.0	0.0	Friday	winter	yes	No	Tier 2	not_summer	529	05/01/2020	82.0	53033008200.0	1	0.0
1109	30	38.0	17.0	0.4473684210526316	Wednesday	winter	yes	No	Tier 2	not_summer	365	05/01/2020	82.0	53033008200.0	1	0.0465753424657534
1110	31	43.0	3.0	0.0697674418604651	Friday	spring	yes	No	Tier 2	not_summer	571	05/01/2020	82.0	53033008200.0	1	0.0052539404553415
1111	32	17.0	9.0	0.5294117647058824	Friday	summer	yes	No	Tier 2	summer	574	05/01/2020	82.0	53033008200.0	1	0.0156794425087108
1112	33	8.0	1.0	0.125	Friday	fall	yes	No	Tier 2	not_summer	162	05/01/2020	82.0	53033008200.0	1	0.0061728395061728
1113	35	25.0	4.0	0.16	Friday	spring	yes	No	Tier 2	not_summer	567	05/01/2020	82.0	53033008200.0	1	0.0070546737213403
1114	36	51.0	28.0	0.5490196078431373	Friday	summer	yes	No	Tier 2	summer	457	05/01/2020	82.0	53033008200.0	1	0.061269146608315
1115	37	76.0	49.0	0.6447368421052632	Sunday	summer	yes	Yes	Tier 2	summer	504	05/01/2020	82.0	53033008200.0	1	0.0972222222222222
1116	1	2.0	2.0	1.0	Friday	spring	no	No	Tier 1	not_summer	238	05/01/2020	83.0	53033008300.0	1	0.0084033613445378
1117	2	105.0	65.0	0.6190476190476191	Friday	spring	no	No	Tier 1	not_summer	620	05/01/2020	83.0	53033008300.0	1	0.1048387096774193
1118	3	37.0	17.0	0.4594594594594595	Sunday	spring	no	Yes	Tier 1	not_summer	642	05/01/2020	83.0	53033008300.0	1	0.0264797507788162
1119	4	770.0	117.0	0.1519480519480519	Friday	spring	no	No	Tier 1	not_summer	692	05/01/2020	83.0	53033008300.0	1	0.1690751445086705
1120	5	33.0	17.0	0.5151515151515151	Thursday	spring	no	No	Tier 1	not_summer	584	05/01/2020	83.0	53033008300.0	1	0.0291095890410958
1121	6	77.0	12.0	0.1558441558441558	Friday	summer	no	No	Tier 1	summer	629	05/01/2020	83.0	53033008300.0	1	0.0190779014308426
1122	7	447.0	49.0	0.1096196868008948	Friday	summer	no	No	Tier 1	summer	685	05/01/2020	83.0	53033008300.0	1	0.0715328467153284
1123	8	31.0	5.0	0.1612903225806451	Sunday	summer	no	Yes	Tier 1	summer	622	05/01/2020	83.0	53033008300.0	1	0.0080385852090032
1124	9	218.0	17.0	0.0779816513761468	Friday	summer	no	No	Tier 1	summer	662	05/01/2020	83.0	53033008300.0	1	0.0256797583081571
1125	10	230.0	53.0	0.2304347826086956	Wednesday	fall	no	No	Tier 1	not_summer	721	05/01/2020	83.0	53033008300.0	1	0.073509015256588
1126	12	52.0	27.0	0.5192307692307693	Saturday	fall	no	Yes	Tier 1	not_summer	677	05/01/2020	83.0	53033008300.0	1	0.0398818316100443
1127	13	127.0	57.0	0.4488188976377952	Friday	fall	no	No	Tier 1	not_summer	625	05/01/2020	83.0	53033008300.0	1	0.0912
1128	14	35.0	2.0	0.0571428571428571	Wednesday	winter	no	No	Tier 1	not_summer	752	05/01/2020	83.0	53033008300.0	1	0.0026595744680851
1129	15	273.0	70.0	0.2564102564102564	Tuesday	winter	no	No	Tier 1	not_summer	690	05/01/2020	83.0	53033008300.0	1	0.1014492753623188
1130	16	82.0	25.0	0.3048780487804878	Wednesday	winter	no	No	Tier 1	not_summer	709	05/01/2020	83.0	53033008300.0	1	0.0352609308885754
1131	17	60.0	28.0	0.4666666666666667	Wednesday	winter	no	No	Tier 1	not_summer	752	05/01/2020	83.0	53033008300.0	1	0.0372340425531914
1132	18	242.0	43.0	0.1776859504132231	Friday	spring	no	No	Tier 1	not_summer	622	05/01/2020	83.0	53033008300.0	1	0.0691318327974276
1133	19	39.0	11.0	0.282051282051282	Friday	spring	yes	No	Tier 1	not_summer	669	05/01/2020	83.0	53033008300.0	1	0.0164424514200298
1134	21	486.0	168.0	0.345679012345679	Friday	spring	yes	No	Tier 1	not_summer	669	05/01/2020	83.0	53033008300.0	1	0.2511210762331838
1135	22	194.0	38.0	0.1958762886597938	Sunday	spring	yes	Yes	Tier 1	not_summer	1263	05/01/2020	83.0	53033008300.0	1	0.0300870942201108
1136	23	1102.0	359.0	0.3257713248638838	Friday	summer	yes	No	Tier 1	summer	785	05/01/2020	83.0	53033008300.0	1	0.4573248407643312
1137	24	765.0	194.0	0.25359477124183	Friday	summer	yes	No	Tier 1	summer	699	05/01/2020	83.0	53033008300.0	1	0.2775393419170243
1138	25	134.0	63.0	0.4701492537313433	Friday	summer	yes	No	Tier 1	summer	809	05/01/2020	83.0	53033008300.0	1	0.0778739184177997
1139	26	986.0	301.0	0.3052738336713996	Friday	fall	yes	No	Tier 1	not_summer	774	05/01/2020	83.0	53033008300.0	1	0.3888888888888889
1140	27	232.0	57.0	0.2456896551724137	Friday	fall	yes	No	Tier 1	not_summer	808	05/01/2020	83.0	53033008300.0	1	0.0705445544554455
1141	28	200.0	68.0	0.34	Friday	winter	yes	No	Tier 1	not_summer	708	05/01/2020	83.0	53033008300.0	1	0.096045197740113
1142	29	163.0	18.0	0.1104294478527607	Friday	winter	yes	No	Tier 1	not_summer	728	05/01/2020	83.0	53033008300.0	1	0.0247252747252747
1143	30	953.0	270.0	0.2833158447009444	Wednesday	winter	yes	No	Tier 1	not_summer	949	05/01/2020	83.0	53033008300.0	1	0.2845100105374078
1144	31	280.0	50.0	0.1785714285714285	Friday	spring	yes	No	Tier 1	not_summer	663	05/01/2020	83.0	53033008300.0	1	0.0754147812971342
1145	32	965.0	143.0	0.1481865284974093	Friday	summer	yes	No	Tier 1	summer	684	05/01/2020	83.0	53033008300.0	1	0.2090643274853801
1146	33	253.0	41.0	0.1620553359683794	Friday	fall	yes	No	Tier 1	not_summer	228	05/01/2020	83.0	53033008300.0	1	0.1798245614035087
1147	34	96.0	44.0	0.4583333333333333	Friday	winter	yes	No	Tier 1	not_summer	848	05/01/2020	83.0	53033008300.0	1	0.0518867924528301
1148	35	763.0	346.0	0.4534731323722149	Friday	spring	yes	No	Tier 1	not_summer	884	05/01/2020	83.0	53033008300.0	1	0.3914027149321267
1149	36	682.0	196.0	0.2873900293255132	Friday	summer	yes	No	Tier 1	summer	1037	05/01/2020	83.0	53033008300.0	1	0.18900675024108
1150	37	444.0	314.0	0.7072072072072072	Sunday	summer	yes	Yes	Tier 1	summer	1082	05/01/2020	83.0	53033008300.0	1	0.2902033271719039
1151	1	1.0	0.0	0.0	Friday	spring	no	No	Tier 1	not_summer	155	05/01/2020	84.0	53033008400.0	1	0.0
1152	2	28.0	16.0	0.5714285714285714	Friday	spring	no	No	Tier 1	not_summer	923	05/01/2020	84.0	53033008400.0	1	0.0173347778981581
1153	3	70.0	12.0	0.1714285714285714	Sunday	spring	no	Yes	Tier 1	not_summer	923	05/01/2020	84.0	53033008400.0	1	0.0130010834236186
1154	4	198.0	8.0	0.0404040404040404	Friday	spring	no	No	Tier 1	not_summer	1006	05/01/2020	84.0	53033008400.0	1	0.0079522862823061
1155	5	68.0	6.0	0.088235294117647	Thursday	spring	no	No	Tier 1	not_summer	868	05/01/2020	84.0	53033008400.0	1	0.0069124423963133
1156	6	170.0	32.0	0.188235294117647	Friday	summer	no	No	Tier 1	summer	837	05/01/2020	84.0	53033008400.0	1	0.038231780167264
1157	7	422.0	58.0	0.1374407582938388	Friday	summer	no	No	Tier 1	summer	749	05/01/2020	84.0	53033008400.0	1	0.0774365821094793
1158	8	7.0	6.0	0.8571428571428571	Sunday	summer	no	Yes	Tier 1	summer	947	05/01/2020	84.0	53033008400.0	1	0.0063357972544878
1159	9	187.0	64.0	0.3422459893048128	Friday	summer	no	No	Tier 1	summer	657	05/01/2020	84.0	53033008400.0	1	0.0974124809741248
1160	10	14.0	2.0	0.1428571428571428	Wednesday	fall	no	No	Tier 1	not_summer	929	05/01/2020	84.0	53033008400.0	1	0.0021528525296017
1161	12	9.0	3.0	0.3333333333333333	Saturday	fall	no	Yes	Tier 1	not_summer	914	05/01/2020	84.0	53033008400.0	1	0.0032822757111597
1162	13	11.0	2.0	0.1818181818181818	Friday	fall	no	No	Tier 1	not_summer	838	05/01/2020	84.0	53033008400.0	1	0.0023866348448687
1163	14	70.0	56.0	0.8	Wednesday	winter	no	No	Tier 1	not_summer	1116	05/01/2020	84.0	53033008400.0	1	0.050179211469534
1164	15	29.0	7.0	0.2413793103448276	Tuesday	winter	no	No	Tier 1	not_summer	1037	05/01/2020	84.0	53033008400.0	1	0.0067502410800385
1165	16	204.0	47.0	0.230392156862745	Wednesday	winter	no	No	Tier 1	not_summer	966	05/01/2020	84.0	53033008400.0	1	0.0486542443064182
1166	17	14.0	14.0	1.0	Wednesday	winter	no	No	Tier 1	not_summer	927	05/01/2020	84.0	53033008400.0	1	0.0151024811218985
1167	18	21.0	12.0	0.5714285714285714	Friday	spring	no	No	Tier 1	not_summer	985	05/01/2020	84.0	53033008400.0	1	0.0121827411167512
1168	19	13.0	2.0	0.1538461538461538	Friday	spring	yes	No	Tier 1	not_summer	1054	05/01/2020	84.0	53033008400.0	1	0.0018975332068311
1169	21	80.0	20.0	0.25	Friday	spring	yes	No	Tier 1	not_summer	943	05/01/2020	84.0	53033008400.0	1	0.0212089077412513
1170	22	17.0	1.0	0.0588235294117647	Sunday	spring	yes	Yes	Tier 1	not_summer	1186	05/01/2020	84.0	53033008400.0	1	0.0008431703204047
1171	23	131.0	34.0	0.2595419847328244	Friday	summer	yes	No	Tier 1	summer	945	05/01/2020	84.0	53033008400.0	1	0.0359788359788359
1172	24	115.0	24.0	0.208695652173913	Friday	summer	yes	No	Tier 1	summer	943	05/01/2020	84.0	53033008400.0	1	0.0254506892895015
1173	25	108.0	17.0	0.1574074074074074	Friday	summer	yes	No	Tier 1	summer	966	05/01/2020	84.0	53033008400.0	1	0.0175983436853002
1174	26	41.0	6.0	0.1463414634146341	Friday	fall	yes	No	Tier 1	not_summer	925	05/01/2020	84.0	53033008400.0	1	0.0064864864864864
1175	27	115.0	66.0	0.5739130434782609	Friday	fall	yes	No	Tier 1	not_summer	996	05/01/2020	84.0	53033008400.0	1	0.0662650602409638
1176	28	124.0	45.0	0.3629032258064516	Friday	winter	yes	No	Tier 1	not_summer	980	05/01/2020	84.0	53033008400.0	1	0.0459183673469387
1177	29	49.0	10.0	0.2040816326530612	Friday	winter	yes	No	Tier 1	not_summer	1038	05/01/2020	84.0	53033008400.0	1	0.0096339113680154
1178	30	512.0	200.0	0.390625	Wednesday	winter	yes	No	Tier 1	not_summer	975	05/01/2020	84.0	53033008400.0	1	0.2051282051282051
1179	31	27.0	14.0	0.5185185185185185	Friday	spring	yes	No	Tier 1	not_summer	942	05/01/2020	84.0	53033008400.0	1	0.0148619957537154
1180	32	28.0	5.0	0.1785714285714285	Friday	summer	yes	No	Tier 1	summer	943	05/01/2020	84.0	53033008400.0	1	0.0053022269353128
1181	33	7.0	3.0	0.4285714285714285	Friday	fall	yes	No	Tier 1	not_summer	312	05/01/2020	84.0	53033008400.0	1	0.0096153846153846
1182	34	24.0	9.0	0.375	Friday	winter	yes	No	Tier 1	not_summer	1077	05/01/2020	84.0	53033008400.0	1	0.0083565459610027
1183	35	61.0	3.0	0.0491803278688524	Friday	spring	yes	No	Tier 1	not_summer	999	05/01/2020	84.0	53033008400.0	1	0.003003003003003
1184	36	152.0	90.0	0.5921052631578947	Friday	summer	yes	No	Tier 1	summer	1218	05/01/2020	84.0	53033008400.0	1	0.0738916256157635
1185	37	79.0	53.0	0.6708860759493671	Sunday	summer	yes	Yes	Tier 1	summer	1027	05/01/2020	84.0	53033008400.0	1	0.0516066212268743
1186	1	13.0	5.0	0.3846153846153846	Friday	spring	no	No	Tier 1	not_summer	471	05/01/2020	85.0	53033008500.0	1	0.0106157112526539
1187	2	27.0	11.0	0.4074074074074074	Friday	spring	no	No	Tier 1	not_summer	2153	05/01/2020	85.0	53033008500.0	1	0.0051091500232234
1188	3	38.0	23.0	0.6052631578947368	Sunday	spring	no	Yes	Tier 1	not_summer	1464	05/01/2020	85.0	53033008500.0	1	0.0157103825136612
1189	4	34.0	1.0	0.0294117647058823	Friday	spring	no	No	Tier 1	not_summer	1513	05/01/2020	85.0	53033008500.0	1	0.0006609385327164
1190	5	106.0	41.0	0.3867924528301887	Thursday	spring	no	No	Tier 1	not_summer	1758	05/01/2020	85.0	53033008500.0	1	0.0233219567690557
1191	6	28.0	1.0	0.0357142857142857	Friday	summer	no	No	Tier 1	summer	1926	05/01/2020	85.0	53033008500.0	1	0.0005192107995846
1192	7	151.0	4.0	0.0264900662251655	Friday	summer	no	No	Tier 1	summer	2182	05/01/2020	85.0	53033008500.0	1	0.0018331805682859
1193	8	5.0	0.0	0.0	Sunday	summer	no	Yes	Tier 1	summer	1937	05/01/2020	85.0	53033008500.0	1	0.0
1194	9	84.0	15.0	0.1785714285714285	Friday	summer	no	No	Tier 1	summer	1818	05/01/2020	85.0	53033008500.0	1	0.0082508250825082
1195	10	6.0	0.0	0.0	Wednesday	fall	no	No	Tier 1	not_summer	2322	05/01/2020	85.0	53033008500.0	1	0.0
1196	12	4.0	0.0	0.0	Saturday	fall	no	Yes	Tier 1	not_summer	1918	05/01/2020	85.0	53033008500.0	1	0.0
1197	13	37.0	16.0	0.4324324324324324	Friday	fall	no	No	Tier 1	not_summer	2232	05/01/2020	85.0	53033008500.0	1	0.007168458781362
1198	14	83.0	40.0	0.4819277108433735	Wednesday	winter	no	No	Tier 1	not_summer	2139	05/01/2020	85.0	53033008500.0	1	0.0187003272557269
1199	15	2.0	2.0	1.0	Tuesday	winter	no	No	Tier 1	not_summer	1951	05/01/2020	85.0	53033008500.0	1	0.0010251153254741
1200	16	83.0	19.0	0.2289156626506024	Wednesday	winter	no	No	Tier 1	not_summer	2228	05/01/2020	85.0	53033008500.0	1	0.0085278276481149
1201	17	84.0	61.0	0.7261904761904762	Wednesday	winter	no	No	Tier 1	not_summer	1968	05/01/2020	85.0	53033008500.0	1	0.0309959349593495
1202	18	16.0	4.0	0.25	Friday	spring	no	No	Tier 1	not_summer	2184	05/01/2020	85.0	53033008500.0	1	0.0018315018315018
1203	19	23.0	5.0	0.217391304347826	Friday	spring	yes	No	Tier 1	not_summer	2138	05/01/2020	85.0	53033008500.0	1	0.0023386342376052
1204	20	4.0	4.0	1.0	Friday	spring	yes	No	Tier 1	not_summer	2508	05/01/2020	85.0	53033008500.0	1	0.0015948963317384
1205	21	63.0	46.0	0.7301587301587301	Friday	spring	yes	No	Tier 1	not_summer	2095	05/01/2020	85.0	53033008500.0	1	0.0219570405727923
1206	22	15.0	1.0	0.0666666666666666	Sunday	spring	yes	Yes	Tier 1	not_summer	2456	05/01/2020	85.0	53033008500.0	1	0.0004071661237785
1207	23	18.0	9.0	0.5	Friday	summer	yes	No	Tier 1	summer	2425	05/01/2020	85.0	53033008500.0	1	0.0037113402061855
1208	24	42.0	19.0	0.4523809523809524	Friday	summer	yes	No	Tier 1	summer	2237	05/01/2020	85.0	53033008500.0	1	0.0084935181046043
1209	25	6.0	6.0	1.0	Friday	summer	yes	No	Tier 1	summer	2616	05/01/2020	85.0	53033008500.0	1	0.0022935779816513
1210	26	1.0	1.0	1.0	Friday	fall	yes	No	Tier 1	not_summer	1819	05/01/2020	85.0	53033008500.0	1	0.0005497526113249
1211	27	161.0	70.0	0.4347826086956521	Friday	fall	yes	No	Tier 1	not_summer	2036	05/01/2020	85.0	53033008500.0	1	0.0343811394891945
1212	28	50.0	46.0	0.92	Friday	winter	yes	No	Tier 1	not_summer	2222	05/01/2020	85.0	53033008500.0	1	0.0207020702070207
1213	29	13.0	1.0	0.0769230769230769	Friday	winter	yes	No	Tier 1	not_summer	2278	05/01/2020	85.0	53033008500.0	1	0.0004389815627743
1214	30	49.0	20.0	0.4081632653061224	Wednesday	winter	yes	No	Tier 1	not_summer	2565	05/01/2020	85.0	53033008500.0	1	0.0077972709551656
1215	31	27.0	7.0	0.2592592592592592	Friday	spring	yes	No	Tier 1	not_summer	2359	05/01/2020	85.0	53033008500.0	1	0.0029673590504451
1216	32	290.0	32.0	0.1103448275862069	Friday	summer	yes	No	Tier 1	summer	2163	05/01/2020	85.0	53033008500.0	1	0.0147942672214516
1217	33	11.0	4.0	0.3636363636363636	Friday	fall	yes	No	Tier 1	not_summer	705	05/01/2020	85.0	53033008500.0	1	0.0056737588652482
1218	34	43.0	10.0	0.2325581395348837	Friday	winter	yes	No	Tier 1	not_summer	2199	05/01/2020	85.0	53033008500.0	1	0.0045475216007276
1219	35	74.0	43.0	0.581081081081081	Friday	spring	yes	No	Tier 1	not_summer	2236	05/01/2020	85.0	53033008500.0	1	0.0192307692307692
1220	37	448.0	187.0	0.4174107142857143	Sunday	summer	yes	Yes	Tier 1	summer	2192	05/01/2020	85.0	53033008500.0	1	0.0853102189781021
1221	1	21.0	7.0	0.3333333333333333	Friday	spring	no	No	Tier 1	not_summer	418	05/01/2020	86.0	53033008600.0	1	0.0167464114832535
1222	2	54.0	13.0	0.2407407407407407	Friday	spring	no	No	Tier 1	not_summer	894	05/01/2020	86.0	53033008600.0	1	0.0145413870246085
1223	3	17.0	11.0	0.6470588235294118	Sunday	spring	no	Yes	Tier 1	not_summer	969	05/01/2020	86.0	53033008600.0	1	0.0113519091847265
1224	4	46.0	4.0	0.0869565217391304	Friday	spring	no	No	Tier 1	not_summer	958	05/01/2020	86.0	53033008600.0	1	0.0041753653444676
1225	5	2.0	0.0	0.0	Thursday	spring	no	No	Tier 1	not_summer	970	05/01/2020	86.0	53033008600.0	1	0.0
1226	6	21.0	8.0	0.3809523809523809	Friday	summer	no	No	Tier 1	summer	1076	05/01/2020	86.0	53033008600.0	1	0.0074349442379182
1227	7	1.0	1.0	1.0	Friday	summer	no	No	Tier 1	summer	829	05/01/2020	86.0	53033008600.0	1	0.0012062726176115
1228	8	14.0	0.0	0.0	Sunday	summer	no	Yes	Tier 1	summer	802	05/01/2020	86.0	53033008600.0	1	0.0
1229	9	1.0	0.0	0.0	Friday	summer	no	No	Tier 1	summer	896	05/01/2020	86.0	53033008600.0	1	0.0
1230	10	17.0	10.0	0.5882352941176471	Wednesday	fall	no	No	Tier 1	not_summer	869	05/01/2020	86.0	53033008600.0	1	0.0115074798619102
1231	12	4.0	2.0	0.5	Saturday	fall	no	Yes	Tier 1	not_summer	996	05/01/2020	86.0	53033008600.0	1	0.002008032128514
1232	13	15.0	2.0	0.1333333333333333	Friday	fall	no	No	Tier 1	not_summer	1241	05/01/2020	86.0	53033008600.0	1	0.0016116035455278
1233	14	1.0	0.0	0.0	Wednesday	winter	no	No	Tier 1	not_summer	840	05/01/2020	86.0	53033008600.0	1	0.0
1234	15	2.0	1.0	0.5	Tuesday	winter	no	No	Tier 1	not_summer	962	05/01/2020	86.0	53033008600.0	1	0.001039501039501
1235	16	57.0	30.0	0.5263157894736842	Wednesday	winter	no	No	Tier 1	not_summer	1067	05/01/2020	86.0	53033008600.0	1	0.0281162136832239
1236	17	2.0	0.0	0.0	Wednesday	winter	no	No	Tier 1	not_summer	1053	05/01/2020	86.0	53033008600.0	1	0.0
1237	18	25.0	11.0	0.44	Friday	spring	no	No	Tier 1	not_summer	986	05/01/2020	86.0	53033008600.0	1	0.011156186612576
1238	19	1.0	0.0	0.0	Friday	spring	yes	No	Tier 1	not_summer	1111	05/01/2020	86.0	53033008600.0	1	0.0
1239	20	6.0	2.0	0.3333333333333333	Friday	spring	yes	No	Tier 1	not_summer	1038	05/01/2020	86.0	53033008600.0	1	0.001926782273603
1240	21	11.0	0.0	0.0	Friday	spring	yes	No	Tier 1	not_summer	925	05/01/2020	86.0	53033008600.0	1	0.0
1241	22	7.0	7.0	1.0	Sunday	spring	yes	Yes	Tier 1	not_summer	962	05/01/2020	86.0	53033008600.0	1	0.0072765072765072
1242	23	33.0	17.0	0.5151515151515151	Friday	summer	yes	No	Tier 1	summer	1245	05/01/2020	86.0	53033008600.0	1	0.0136546184738955
1243	24	105.0	24.0	0.2285714285714285	Friday	summer	yes	No	Tier 1	summer	981	05/01/2020	86.0	53033008600.0	1	0.0244648318042813
1244	26	6.0	2.0	0.3333333333333333	Friday	fall	yes	No	Tier 1	not_summer	1083	05/01/2020	86.0	53033008600.0	1	0.0018467220683287
1245	27	16.0	4.0	0.25	Friday	fall	yes	No	Tier 1	not_summer	1024	05/01/2020	86.0	53033008600.0	1	0.00390625
1246	28	17.0	7.0	0.4117647058823529	Friday	winter	yes	No	Tier 1	not_summer	986	05/01/2020	86.0	53033008600.0	1	0.0070993914807302
1247	29	23.0	4.0	0.1739130434782608	Friday	winter	yes	No	Tier 1	not_summer	988	05/01/2020	86.0	53033008600.0	1	0.0040485829959514
1248	30	9.0	0.0	0.0	Wednesday	winter	yes	No	Tier 1	not_summer	977	05/01/2020	86.0	53033008600.0	1	0.0
1249	31	45.0	11.0	0.2444444444444444	Friday	spring	yes	No	Tier 1	not_summer	1092	05/01/2020	86.0	53033008600.0	1	0.01007326007326
1250	32	119.0	16.0	0.134453781512605	Friday	summer	yes	No	Tier 1	summer	1134	05/01/2020	86.0	53033008600.0	1	0.0141093474426807
1251	33	1.0	1.0	1.0	Friday	fall	yes	No	Tier 1	not_summer	398	05/01/2020	86.0	53033008600.0	1	0.0025125628140703
1252	34	9.0	0.0	0.0	Friday	winter	yes	No	Tier 1	not_summer	1133	05/01/2020	86.0	53033008600.0	1	0.0
1253	35	24.0	11.0	0.4583333333333333	Friday	spring	yes	No	Tier 1	not_summer	1078	05/01/2020	86.0	53033008600.0	1	0.010204081632653
1254	36	5.0	5.0	1.0	Friday	summer	yes	No	Tier 1	summer	1123	05/01/2020	86.0	53033008600.0	1	0.0044523597506678
1255	37	77.0	3.0	0.0389610389610389	Sunday	summer	yes	Yes	Tier 1	summer	886	05/01/2020	86.0	53033008600.0	1	0.0033860045146726
1256	1	41.0	5.0	0.1219512195121951	Friday	spring	no	No	Tier 2	not_summer	358	05/01/2020	87.0	53033008700.0	1	0.0139664804469273
1257	2	75.0	40.0	0.5333333333333333	Friday	spring	no	No	Tier 2	not_summer	628	05/01/2020	87.0	53033008700.0	1	0.0636942675159235
1258	3	24.0	5.0	0.2083333333333333	Sunday	spring	no	Yes	Tier 2	not_summer	646	05/01/2020	87.0	53033008700.0	1	0.0077399380804953
1259	4	43.0	11.0	0.2558139534883721	Friday	spring	no	No	Tier 2	not_summer	662	05/01/2020	87.0	53033008700.0	1	0.0166163141993957
1260	5	178.0	71.0	0.398876404494382	Thursday	spring	no	No	Tier 2	not_summer	676	05/01/2020	87.0	53033008700.0	1	0.1050295857988165
1261	6	101.0	28.0	0.2772277227722772	Friday	summer	no	No	Tier 2	summer	594	05/01/2020	87.0	53033008700.0	1	0.0471380471380471
1262	7	169.0	56.0	0.3313609467455621	Friday	summer	no	No	Tier 2	summer	680	05/01/2020	87.0	53033008700.0	1	0.0823529411764705
1263	8	21.0	8.0	0.3809523809523809	Sunday	summer	no	Yes	Tier 2	summer	729	05/01/2020	87.0	53033008700.0	1	0.0109739368998628
1264	9	300.0	114.0	0.38	Friday	summer	no	No	Tier 2	summer	756	05/01/2020	87.0	53033008700.0	1	0.1507936507936507
1265	10	157.0	25.0	0.1592356687898089	Wednesday	fall	no	No	Tier 2	not_summer	772	05/01/2020	87.0	53033008700.0	1	0.0323834196891191
1266	12	43.0	0.0	0.0	Saturday	fall	no	Yes	Tier 2	not_summer	670	05/01/2020	87.0	53033008700.0	1	0.0
1267	13	230.0	15.0	0.0652173913043478	Friday	fall	no	No	Tier 2	not_summer	711	05/01/2020	87.0	53033008700.0	1	0.0210970464135021
1268	14	39.0	4.0	0.1025641025641025	Wednesday	winter	no	No	Tier 2	not_summer	735	05/01/2020	87.0	53033008700.0	1	0.0054421768707482
1269	15	120.0	25.0	0.2083333333333333	Tuesday	winter	no	No	Tier 2	not_summer	788	05/01/2020	87.0	53033008700.0	1	0.031725888324873
1270	16	14.0	3.0	0.2142857142857142	Wednesday	winter	no	No	Tier 2	not_summer	735	05/01/2020	87.0	53033008700.0	1	0.0040816326530612
1271	17	6.0	5.0	0.8333333333333334	Wednesday	winter	no	No	Tier 2	not_summer	699	05/01/2020	87.0	53033008700.0	1	0.0071530758226037
1272	18	61.0	9.0	0.1475409836065573	Friday	spring	no	No	Tier 2	not_summer	821	05/01/2020	87.0	53033008700.0	1	0.0109622411693057
1273	19	141.0	41.0	0.2907801418439716	Friday	spring	yes	No	Tier 2	not_summer	747	05/01/2020	87.0	53033008700.0	1	0.0548862115127175
1274	20	51.0	10.0	0.196078431372549	Friday	spring	yes	No	Tier 2	not_summer	902	05/01/2020	87.0	53033008700.0	1	0.0110864745011086
1275	21	157.0	147.0	0.9363057324840764	Friday	spring	yes	No	Tier 2	not_summer	730	05/01/2020	87.0	53033008700.0	1	0.2013698630136986
1276	22	35.0	2.0	0.0571428571428571	Sunday	spring	yes	Yes	Tier 2	not_summer	861	05/01/2020	87.0	53033008700.0	1	0.0023228803716608
1277	23	106.0	66.0	0.6226415094339622	Friday	summer	yes	No	Tier 2	summer	819	05/01/2020	87.0	53033008700.0	1	0.0805860805860805
1278	24	45.0	8.0	0.1777777777777777	Friday	summer	yes	No	Tier 2	summer	971	05/01/2020	87.0	53033008700.0	1	0.0082389289392378
1279	26	128.0	66.0	0.515625	Friday	fall	yes	No	Tier 2	not_summer	821	05/01/2020	87.0	53033008700.0	1	0.0803897685749086
1280	27	196.0	66.0	0.336734693877551	Friday	fall	yes	No	Tier 2	not_summer	879	05/01/2020	87.0	53033008700.0	1	0.0750853242320819
1281	28	77.0	26.0	0.3376623376623376	Friday	winter	yes	No	Tier 2	not_summer	749	05/01/2020	87.0	53033008700.0	1	0.034712950600801
1282	29	149.0	56.0	0.3758389261744966	Friday	winter	yes	No	Tier 2	not_summer	828	05/01/2020	87.0	53033008700.0	1	0.0676328502415458
1283	30	376.0	145.0	0.3856382978723404	Wednesday	winter	yes	No	Tier 2	not_summer	763	05/01/2020	87.0	53033008700.0	1	0.1900393184796854
1284	31	249.0	91.0	0.3654618473895582	Friday	spring	yes	No	Tier 2	not_summer	802	05/01/2020	87.0	53033008700.0	1	0.1134663341645885
1285	32	60.0	15.0	0.25	Friday	summer	yes	No	Tier 2	summer	903	05/01/2020	87.0	53033008700.0	1	0.0166112956810631
1286	33	170.0	6.0	0.0352941176470588	Friday	fall	yes	No	Tier 2	not_summer	380	05/01/2020	87.0	53033008700.0	1	0.0157894736842105
1287	34	42.0	27.0	0.6428571428571429	Friday	winter	yes	No	Tier 2	not_summer	841	05/01/2020	87.0	53033008700.0	1	0.0321046373365041
1288	35	135.0	18.0	0.1333333333333333	Friday	spring	yes	No	Tier 2	not_summer	821	05/01/2020	87.0	53033008700.0	1	0.0219244823386114
1289	36	111.0	19.0	0.1711711711711711	Friday	summer	yes	No	Tier 2	summer	868	05/01/2020	87.0	53033008700.0	1	0.0218894009216589
1290	37	156.0	56.0	0.358974358974359	Sunday	summer	yes	Yes	Tier 2	summer	826	05/01/2020	87.0	53033008700.0	1	0.0677966101694915
1291	1	2.0	0.0	0.0	Friday	spring	no	No	Tier 2	not_summer	783	05/01/2020	88.0	53033008800.0	1	0.0
1292	2	30.0	11.0	0.3666666666666666	Friday	spring	no	No	Tier 2	not_summer	1701	05/01/2020	88.0	53033008800.0	1	0.006466784244562
1293	3	35.0	3.0	0.0857142857142857	Sunday	spring	no	Yes	Tier 2	not_summer	1181	05/01/2020	88.0	53033008800.0	1	0.0025402201524132
1294	4	73.0	12.0	0.1643835616438356	Friday	spring	no	No	Tier 2	not_summer	1197	05/01/2020	88.0	53033008800.0	1	0.0100250626566416
1295	5	24.0	6.0	0.25	Thursday	spring	no	No	Tier 2	not_summer	1243	05/01/2020	88.0	53033008800.0	1	0.0048270313757039
1296	6	22.0	5.0	0.2272727272727272	Friday	summer	no	No	Tier 2	summer	1199	05/01/2020	88.0	53033008800.0	1	0.0041701417848206
1297	7	54.0	10.0	0.1851851851851851	Friday	summer	no	No	Tier 2	summer	1210	05/01/2020	88.0	53033008800.0	1	0.0082644628099173
1298	8	103.0	34.0	0.3300970873786408	Sunday	summer	no	Yes	Tier 2	summer	1205	05/01/2020	88.0	53033008800.0	1	0.0282157676348547
1299	9	702.0	75.0	0.1068376068376068	Friday	summer	no	No	Tier 2	summer	1206	05/01/2020	88.0	53033008800.0	1	0.0621890547263681
1300	10	106.0	25.0	0.2358490566037736	Wednesday	fall	no	No	Tier 2	not_summer	1231	05/01/2020	88.0	53033008800.0	1	0.0203086921202274
1301	12	341.0	175.0	0.5131964809384164	Saturday	fall	no	Yes	Tier 2	not_summer	1360	05/01/2020	88.0	53033008800.0	1	0.1286764705882352
1302	13	84.0	20.0	0.238095238095238	Friday	fall	no	No	Tier 2	not_summer	1542	05/01/2020	88.0	53033008800.0	1	0.0129701686121919
1303	14	49.0	14.0	0.2857142857142857	Wednesday	winter	no	No	Tier 2	not_summer	1623	05/01/2020	88.0	53033008800.0	1	0.0086260012322858
1304	15	123.0	29.0	0.2357723577235772	Tuesday	winter	no	No	Tier 2	not_summer	1343	05/01/2020	88.0	53033008800.0	1	0.0215934475055845
1305	16	330.0	187.0	0.5666666666666667	Wednesday	winter	no	No	Tier 2	not_summer	1205	05/01/2020	88.0	53033008800.0	1	0.1551867219917012
1306	17	47.0	7.0	0.1489361702127659	Wednesday	winter	no	No	Tier 2	not_summer	1396	05/01/2020	88.0	53033008800.0	1	0.0050143266475644
1307	18	83.0	22.0	0.2650602409638554	Friday	spring	no	No	Tier 2	not_summer	1312	05/01/2020	88.0	53033008800.0	1	0.0167682926829268
1308	19	44.0	8.0	0.1818181818181818	Friday	spring	yes	No	Tier 2	not_summer	1348	05/01/2020	88.0	53033008800.0	1	0.0059347181008902
1309	20	68.0	10.0	0.1470588235294117	Friday	spring	yes	No	Tier 2	not_summer	1357	05/01/2020	88.0	53033008800.0	1	0.0073691967575534
1310	21	86.0	22.0	0.2558139534883721	Friday	spring	yes	No	Tier 2	not_summer	1312	05/01/2020	88.0	53033008800.0	1	0.0167682926829268
1311	22	8.0	0.0	0.0	Sunday	spring	yes	Yes	Tier 2	not_summer	605	05/01/2020	88.0	53033008800.0	1	0.0
1312	23	32.0	14.0	0.4375	Friday	summer	yes	No	Tier 2	summer	941	05/01/2020	88.0	53033008800.0	1	0.0148777895855472
1313	24	62.0	23.0	0.3709677419354839	Friday	summer	yes	No	Tier 2	summer	730	05/01/2020	88.0	53033008800.0	1	0.0315068493150684
1314	25	255.0	48.0	0.188235294117647	Friday	summer	yes	No	Tier 2	summer	1713	05/01/2020	88.0	53033008800.0	1	0.0280210157618213
1315	26	89.0	29.0	0.3258426966292135	Friday	fall	yes	No	Tier 2	not_summer	935	05/01/2020	88.0	53033008800.0	1	0.0310160427807486
1316	27	174.0	71.0	0.4080459770114942	Friday	fall	yes	No	Tier 2	not_summer	771	05/01/2020	88.0	53033008800.0	1	0.0920881971465629
1317	28	13.0	13.0	1.0	Friday	winter	yes	No	Tier 2	not_summer	1024	05/01/2020	88.0	53033008800.0	1	0.0126953125
1318	29	39.0	11.0	0.282051282051282	Friday	winter	yes	No	Tier 2	not_summer	644	05/01/2020	88.0	53033008800.0	1	0.0170807453416149
1319	30	31.0	11.0	0.3548387096774194	Wednesday	winter	yes	No	Tier 2	not_summer	843	05/01/2020	88.0	53033008800.0	1	0.0130486358244365
1320	31	89.0	16.0	0.1797752808988764	Friday	spring	yes	No	Tier 2	not_summer	800	05/01/2020	88.0	53033008800.0	1	0.02
1321	32	91.0	24.0	0.2637362637362637	Friday	summer	yes	No	Tier 2	summer	905	05/01/2020	88.0	53033008800.0	1	0.0265193370165745
1322	33	49.0	13.0	0.2653061224489796	Friday	fall	yes	No	Tier 2	not_summer	464	05/01/2020	88.0	53033008800.0	1	0.0280172413793103
1323	34	78.0	18.0	0.2307692307692307	Friday	winter	yes	No	Tier 2	not_summer	1285	05/01/2020	88.0	53033008800.0	1	0.0140077821011673
1324	35	98.0	34.0	0.3469387755102041	Friday	spring	yes	No	Tier 2	not_summer	1724	05/01/2020	88.0	53033008800.0	1	0.019721577726218
1325	36	41.0	2.0	0.048780487804878	Friday	summer	yes	No	Tier 2	summer	1400	05/01/2020	88.0	53033008800.0	1	0.0014285714285714
1326	37	23.0	2.0	0.0869565217391304	Sunday	summer	yes	Yes	Tier 2	summer	732	05/01/2020	88.0	53033008800.0	1	0.0027322404371584
1327	1	1109.0	490.0	0.4418394950405771	Friday	spring	no	No	Tier 1	not_summer	739	05/01/2020	90.0	53033009000.0	0	0.6630581867388363
1328	2	2946.0	1513.0	0.5135777325186693	Friday	spring	no	No	Tier 1	not_summer	2074	05/01/2020	90.0	53033009000.0	0	0.7295081967213115
1329	3	502.0	194.0	0.3864541832669322	Sunday	spring	no	Yes	Tier 1	not_summer	2411	05/01/2020	90.0	53033009000.0	0	0.080464537536292
1330	4	72.0	15.0	0.2083333333333333	Friday	spring	no	No	Tier 1	not_summer	1967	05/01/2020	90.0	53033009000.0	0	0.0076258261311642
1331	5	1326.0	187.0	0.141025641025641	Thursday	spring	no	No	Tier 1	not_summer	1047	05/01/2020	90.0	53033009000.0	0	0.1786055396370582
1332	6	1891.0	410.0	0.2168164992067689	Friday	summer	no	No	Tier 1	summer	1976	05/01/2020	90.0	53033009000.0	0	0.2074898785425101
1333	7	350.0	30.0	0.0857142857142857	Friday	summer	no	No	Tier 1	summer	2182	05/01/2020	90.0	53033009000.0	0	0.0137488542621448
1334	8	412.0	134.0	0.3252427184466019	Sunday	summer	no	Yes	Tier 1	summer	2077	05/01/2020	90.0	53033009000.0	0	0.064516129032258
1335	9	228.0	100.0	0.4385964912280701	Friday	summer	no	No	Tier 1	summer	1891	05/01/2020	90.0	53033009000.0	0	0.0528820729772607
1336	10	243.0	84.0	0.345679012345679	Wednesday	fall	no	No	Tier 1	not_summer	2508	05/01/2020	90.0	53033009000.0	0	0.0334928229665071
1337	12	105.0	44.0	0.419047619047619	Saturday	fall	no	Yes	Tier 1	not_summer	2030	05/01/2020	90.0	53033009000.0	0	0.0216748768472906
1338	13	41.0	13.0	0.3170731707317073	Friday	fall	no	No	Tier 1	not_summer	2098	05/01/2020	90.0	53033009000.0	0	0.0061963775023832
1339	14	39.0	6.0	0.1538461538461538	Wednesday	winter	no	No	Tier 1	not_summer	2336	05/01/2020	90.0	53033009000.0	0	0.0025684931506849
1340	15	72.0	35.0	0.4861111111111111	Tuesday	winter	no	No	Tier 1	not_summer	2262	05/01/2020	90.0	53033009000.0	0	0.015473032714412
1341	16	127.0	49.0	0.3858267716535433	Wednesday	winter	no	No	Tier 1	not_summer	2196	05/01/2020	90.0	53033009000.0	0	0.0223132969034608
1342	17	39.0	7.0	0.1794871794871795	Wednesday	winter	no	No	Tier 1	not_summer	2279	05/01/2020	90.0	53033009000.0	0	0.0030715225976305
1343	18	44.0	17.0	0.3863636363636363	Friday	spring	no	No	Tier 1	not_summer	2210	05/01/2020	90.0	53033009000.0	0	0.0076923076923076
1344	19	200.0	74.0	0.37	Friday	spring	yes	No	Tier 1	not_summer	2338	05/01/2020	90.0	53033009000.0	0	0.0316509837467921
1345	20	160.0	78.0	0.4875	Friday	spring	yes	No	Tier 1	not_summer	2410	05/01/2020	90.0	53033009000.0	0	0.0323651452282157
1346	21	191.0	79.0	0.4136125654450261	Friday	spring	yes	No	Tier 1	not_summer	2177	05/01/2020	90.0	53033009000.0	0	0.0362884703720716
1347	22	54.0	22.0	0.4074074074074074	Sunday	spring	yes	Yes	Tier 1	not_summer	2159	05/01/2020	90.0	53033009000.0	0	0.0101899027327466
1348	23	102.0	48.0	0.4705882352941176	Friday	summer	yes	No	Tier 1	summer	2344	05/01/2020	90.0	53033009000.0	0	0.0204778156996587
1349	24	127.0	83.0	0.6535433070866141	Friday	summer	yes	No	Tier 1	summer	2870	05/01/2020	90.0	53033009000.0	0	0.0289198606271777
1350	25	29.0	18.0	0.6206896551724138	Friday	summer	yes	No	Tier 1	summer	2424	05/01/2020	90.0	53033009000.0	0	0.0074257425742574
1351	26	113.0	44.0	0.3893805309734513	Friday	fall	yes	No	Tier 1	not_summer	2299	05/01/2020	90.0	53033009000.0	0	0.0191387559808612
1352	27	93.0	48.0	0.5161290322580645	Friday	fall	yes	No	Tier 1	not_summer	2319	05/01/2020	90.0	53033009000.0	0	0.0206985769728331
1353	28	89.0	50.0	0.5617977528089888	Friday	winter	yes	No	Tier 1	not_summer	2288	05/01/2020	90.0	53033009000.0	0	0.0218531468531468
1354	29	138.0	69.0	0.5	Friday	winter	yes	No	Tier 1	not_summer	2325	05/01/2020	90.0	53033009000.0	0	0.0296774193548387
1355	30	63.0	18.0	0.2857142857142857	Wednesday	winter	yes	No	Tier 1	not_summer	1929	05/01/2020	90.0	53033009000.0	0	0.0093312597200622
1356	31	144.0	73.0	0.5069444444444444	Friday	spring	yes	No	Tier 1	not_summer	2257	05/01/2020	90.0	53033009000.0	0	0.0323438192290651
1357	32	123.0	29.0	0.2357723577235772	Friday	summer	yes	No	Tier 1	summer	2335	05/01/2020	90.0	53033009000.0	0	0.0124197002141327
1358	33	37.0	14.0	0.3783783783783784	Friday	fall	yes	No	Tier 1	not_summer	849	05/01/2020	90.0	53033009000.0	0	0.0164899882214369
1359	34	137.0	37.0	0.2700729927007299	Friday	winter	yes	No	Tier 1	not_summer	2313	05/01/2020	90.0	53033009000.0	0	0.01599654128837
1360	35	85.0	23.0	0.2705882352941176	Friday	spring	yes	No	Tier 1	not_summer	2556	05/01/2020	90.0	53033009000.0	0	0.008998435054773
1361	36	113.0	19.0	0.168141592920354	Friday	summer	yes	No	Tier 1	summer	2659	05/01/2020	90.0	53033009000.0	0	0.0071455434373824
1362	37	400.0	108.0	0.27	Sunday	summer	yes	Yes	Tier 1	summer	2477	05/01/2020	90.0	53033009000.0	0	0.043601130399677
1363	1	4.0	1.0	0.25	Friday	spring	no	No	Tier 1	not_summer	376	05/01/2020	91.0	53033009100.0	0	0.0026595744680851
1364	2	3.0	2.0	0.6666666666666666	Friday	spring	no	No	Tier 1	not_summer	1216	05/01/2020	91.0	53033009100.0	0	0.0016447368421052
1365	3	77.0	54.0	0.7012987012987013	Sunday	spring	no	Yes	Tier 1	not_summer	1164	05/01/2020	91.0	53033009100.0	0	0.0463917525773195
1366	4	99.0	14.0	0.1414141414141414	Friday	spring	no	No	Tier 1	not_summer	1018	05/01/2020	91.0	53033009100.0	0	0.0137524557956778
1367	5	122.0	20.0	0.1639344262295081	Thursday	spring	no	No	Tier 1	not_summer	1072	05/01/2020	91.0	53033009100.0	0	0.0186567164179104
1368	6	527.0	116.0	0.2201138519924098	Friday	summer	no	No	Tier 1	summer	1126	05/01/2020	91.0	53033009100.0	0	0.103019538188277
1369	7	76.0	4.0	0.0526315789473684	Friday	summer	no	No	Tier 1	summer	1041	05/01/2020	91.0	53033009100.0	0	0.0038424591738712
1370	8	43.0	4.0	0.0930232558139534	Sunday	summer	no	Yes	Tier 1	summer	1046	05/01/2020	91.0	53033009100.0	0	0.0038240917782026
1371	9	80.0	14.0	0.175	Friday	summer	no	No	Tier 1	summer	955	05/01/2020	91.0	53033009100.0	0	0.0146596858638743
1372	10	60.0	15.0	0.25	Wednesday	fall	no	No	Tier 1	not_summer	1326	05/01/2020	91.0	53033009100.0	0	0.0113122171945701
1373	12	308.0	77.0	0.25	Saturday	fall	no	Yes	Tier 1	not_summer	1126	05/01/2020	91.0	53033009100.0	0	0.0683836589698046
1374	13	44.0	20.0	0.4545454545454545	Friday	fall	no	No	Tier 1	not_summer	1194	05/01/2020	91.0	53033009100.0	0	0.016750418760469
1375	14	6.0	2.0	0.3333333333333333	Wednesday	winter	no	No	Tier 1	not_summer	1247	05/01/2020	91.0	53033009100.0	0	0.0016038492381716
1376	15	20.0	6.0	0.3	Tuesday	winter	no	No	Tier 1	not_summer	1175	05/01/2020	91.0	53033009100.0	0	0.0051063829787234
1377	16	68.0	46.0	0.6764705882352942	Wednesday	winter	no	No	Tier 1	not_summer	1111	05/01/2020	91.0	53033009100.0	0	0.0414041404140414
1378	17	2.0	0.0	0.0	Wednesday	winter	no	No	Tier 1	not_summer	1134	05/01/2020	91.0	53033009100.0	0	0.0
1379	18	38.0	16.0	0.4210526315789473	Friday	spring	no	No	Tier 1	not_summer	1203	05/01/2020	91.0	53033009100.0	0	0.0133000831255195
1380	19	45.0	14.0	0.3111111111111111	Friday	spring	yes	No	Tier 1	not_summer	1344	05/01/2020	91.0	53033009100.0	0	0.0104166666666666
1381	20	80.0	1.0	0.0125	Friday	spring	yes	No	Tier 1	not_summer	1251	05/01/2020	91.0	53033009100.0	0	0.0007993605115907
1382	21	207.0	102.0	0.4927536231884058	Friday	spring	yes	No	Tier 1	not_summer	1273	05/01/2020	91.0	53033009100.0	0	0.0801256873527101
1383	22	40.0	3.0	0.075	Sunday	spring	yes	Yes	Tier 1	not_summer	1081	05/01/2020	91.0	53033009100.0	0	0.0027752081406105
1384	23	32.0	7.0	0.21875	Friday	summer	yes	No	Tier 1	summer	1197	05/01/2020	91.0	53033009100.0	0	0.0058479532163742
1385	24	45.0	10.0	0.2222222222222222	Friday	summer	yes	No	Tier 1	summer	1170	05/01/2020	91.0	53033009100.0	0	0.0085470085470085
1386	26	21.0	0.0	0.0	Friday	fall	yes	No	Tier 1	not_summer	1307	05/01/2020	91.0	53033009100.0	0	0.0
1387	27	877.0	262.0	0.298745724059293	Friday	fall	yes	No	Tier 1	not_summer	1468	05/01/2020	91.0	53033009100.0	0	0.1784741144414169
1388	28	67.0	28.0	0.417910447761194	Friday	winter	yes	No	Tier 1	not_summer	1061	05/01/2020	91.0	53033009100.0	0	0.0263901979264844
1389	29	15.0	6.0	0.4	Friday	winter	yes	No	Tier 1	not_summer	1281	05/01/2020	91.0	53033009100.0	0	0.0046838407494145
1390	30	1160.0	329.0	0.2836206896551724	Wednesday	winter	yes	No	Tier 1	not_summer	1194	05/01/2020	91.0	53033009100.0	0	0.2755443886097152
1391	31	100.0	41.0	0.41	Friday	spring	yes	No	Tier 1	not_summer	1132	05/01/2020	91.0	53033009100.0	0	0.0362190812720848
1392	32	135.0	33.0	0.2444444444444444	Friday	summer	yes	No	Tier 1	summer	1250	05/01/2020	91.0	53033009100.0	0	0.0264
1393	33	4.0	1.0	0.25	Friday	fall	yes	No	Tier 1	not_summer	334	05/01/2020	91.0	53033009100.0	0	0.0029940119760479
1394	34	154.0	8.0	0.0519480519480519	Friday	winter	yes	No	Tier 1	not_summer	1039	05/01/2020	91.0	53033009100.0	0	0.0076997112608277
1395	35	286.0	143.0	0.5	Friday	spring	yes	No	Tier 1	not_summer	1190	05/01/2020	91.0	53033009100.0	0	0.1201680672268907
1396	36	90.0	41.0	0.4555555555555555	Friday	summer	yes	No	Tier 1	summer	1373	05/01/2020	91.0	53033009100.0	0	0.0298616168973051
1397	37	249.0	124.0	0.4979919678714859	Sunday	summer	yes	Yes	Tier 1	summer	1271	05/01/2020	91.0	53033009100.0	0	0.0975609756097561
1398	1	260.0	48.0	0.1846153846153846	Friday	spring	no	No	Tier 1	not_summer	296	05/01/2020	92.0	53033009200.0	0	0.1621621621621621
1399	2	414.0	39.0	0.0942028985507246	Friday	spring	no	No	Tier 1	not_summer	779	05/01/2020	92.0	53033009200.0	0	0.0500641848523748
1400	3	1121.0	230.0	0.2051739518287243	Sunday	spring	no	Yes	Tier 1	not_summer	1002	05/01/2020	92.0	53033009200.0	0	0.2295409181636726
1401	4	701.0	132.0	0.18830242510699	Friday	spring	no	No	Tier 1	not_summer	982	05/01/2020	92.0	53033009200.0	0	0.1344195519348268
1402	5	627.0	66.0	0.1052631578947368	Thursday	spring	no	No	Tier 1	not_summer	1011	05/01/2020	92.0	53033009200.0	0	0.0652818991097922
1403	6	1476.0	139.0	0.0941734417344173	Friday	summer	no	No	Tier 1	summer	908	05/01/2020	92.0	53033009200.0	0	0.1530837004405286
1404	7	2530.0	277.0	0.1094861660079051	Friday	summer	no	No	Tier 1	summer	941	05/01/2020	92.0	53033009200.0	0	0.2943676939426142
1405	8	592.0	107.0	0.1807432432432432	Sunday	summer	no	Yes	Tier 1	summer	860	05/01/2020	92.0	53033009200.0	0	0.1244186046511627
1406	9	1252.0	302.0	0.2412140575079872	Friday	summer	no	No	Tier 1	summer	959	05/01/2020	92.0	53033009200.0	0	0.3149113660062565
1407	10	1192.0	172.0	0.1442953020134228	Wednesday	fall	no	No	Tier 1	not_summer	1078	05/01/2020	92.0	53033009200.0	0	0.1595547309833024
1408	12	1432.0	308.0	0.2150837988826815	Saturday	fall	no	Yes	Tier 1	not_summer	1006	05/01/2020	92.0	53033009200.0	0	0.3061630218687873
1409	13	787.0	142.0	0.1804320203303684	Friday	fall	no	No	Tier 1	not_summer	1092	05/01/2020	92.0	53033009200.0	0	0.13003663003663
1410	14	893.0	134.0	0.1500559910414333	Wednesday	winter	no	No	Tier 1	not_summer	1027	05/01/2020	92.0	53033009200.0	0	0.1304771178188899
1411	15	879.0	219.0	0.2491467576791808	Tuesday	winter	no	No	Tier 1	not_summer	1060	05/01/2020	92.0	53033009200.0	0	0.2066037735849056
1412	16	694.0	151.0	0.217579250720461	Wednesday	winter	no	No	Tier 1	not_summer	1102	05/01/2020	92.0	53033009200.0	0	0.1370235934664246
1413	17	302.0	65.0	0.2152317880794702	Wednesday	winter	no	No	Tier 1	not_summer	868	05/01/2020	92.0	53033009200.0	0	0.0748847926267281
1414	18	550.0	72.0	0.1309090909090909	Friday	spring	no	No	Tier 1	not_summer	1165	05/01/2020	92.0	53033009200.0	0	0.0618025751072961
1415	19	791.0	272.0	0.3438685208596713	Friday	spring	yes	No	Tier 1	not_summer	924	05/01/2020	92.0	53033009200.0	0	0.2943722943722944
1416	20	3555.0	579.0	0.1628691983122362	Friday	spring	yes	No	Tier 1	not_summer	1479	05/01/2020	92.0	53033009200.0	0	0.3914807302231237
1417	21	1062.0	174.0	0.1638418079096045	Friday	spring	yes	No	Tier 1	not_summer	952	05/01/2020	92.0	53033009200.0	0	0.1827731092436974
1418	22	886.0	226.0	0.255079006772009	Sunday	spring	yes	Yes	Tier 1	not_summer	1011	05/01/2020	92.0	53033009200.0	0	0.2235410484668644
1419	23	2340.0	457.0	0.1952991452991453	Friday	summer	yes	No	Tier 1	summer	1431	05/01/2020	92.0	53033009200.0	0	0.3193570929419986
1420	24	1048.0	311.0	0.2967557251908397	Friday	summer	yes	No	Tier 1	summer	1114	05/01/2020	92.0	53033009200.0	0	0.2791741472172352
1421	25	1342.0	388.0	0.2891207153502235	Friday	summer	yes	No	Tier 1	summer	1115	05/01/2020	92.0	53033009200.0	0	0.347982062780269
1422	26	1192.0	247.0	0.2072147651006711	Friday	fall	yes	No	Tier 1	not_summer	986	05/01/2020	92.0	53033009200.0	0	0.2505070993914807
1423	27	2178.0	481.0	0.2208448117539026	Friday	fall	yes	No	Tier 1	not_summer	989	05/01/2020	92.0	53033009200.0	0	0.4863498483316481
1424	28	678.0	97.0	0.1430678466076696	Friday	winter	yes	No	Tier 1	not_summer	906	05/01/2020	92.0	53033009200.0	0	0.1070640176600441
1425	29	870.0	191.0	0.2195402298850574	Friday	winter	yes	No	Tier 1	not_summer	1056	05/01/2020	92.0	53033009200.0	0	0.1808712121212121
1426	30	1504.0	250.0	0.1662234042553191	Wednesday	winter	yes	No	Tier 1	not_summer	928	05/01/2020	92.0	53033009200.0	0	0.2693965517241379
1427	31	632.0	106.0	0.1677215189873417	Friday	spring	yes	No	Tier 1	not_summer	1032	05/01/2020	92.0	53033009200.0	0	0.1027131782945736
1428	32	3709.0	889.0	0.2396872472364518	Friday	summer	yes	No	Tier 1	summer	1118	05/01/2020	92.0	53033009200.0	0	0.7951699463327371
1429	33	288.0	88.0	0.3055555555555556	Friday	fall	yes	No	Tier 1	not_summer	330	05/01/2020	92.0	53033009200.0	0	0.2666666666666666
1430	34	1634.0	507.0	0.310281517747858	Friday	winter	yes	No	Tier 1	not_summer	1158	05/01/2020	92.0	53033009200.0	0	0.4378238341968912
1431	35	1917.0	399.0	0.2081377151799687	Friday	spring	yes	No	Tier 1	not_summer	1109	05/01/2020	92.0	53033009200.0	0	0.3597835888187556
1432	36	2028.0	585.0	0.2884615384615384	Friday	summer	yes	No	Tier 1	summer	1189	05/01/2020	92.0	53033009200.0	0	0.4920100925147183
1433	37	1884.0	537.0	0.2850318471337579	Sunday	summer	yes	Yes	Tier 1	summer	1032	05/01/2020	92.0	53033009200.0	0	0.5203488372093024
1434	1	37.0	7.0	0.1891891891891892	Friday	spring	no	No	Tier 2	not_summer	227	05/01/2020	93.0	53033009300.0	1	0.0308370044052863
1435	2	22.0	0.0	0.0	Friday	spring	no	No	Tier 2	not_summer	785	05/01/2020	93.0	53033009300.0	1	0.0
1436	3	100.0	0.0	0.0	Sunday	spring	no	Yes	Tier 2	not_summer	691	05/01/2020	93.0	53033009300.0	1	0.0
1437	4	54.0	4.0	0.074074074074074	Friday	spring	no	No	Tier 2	not_summer	691	05/01/2020	93.0	53033009300.0	1	0.0057887120115774
1438	5	112.0	11.0	0.0982142857142857	Thursday	spring	no	No	Tier 2	not_summer	713	05/01/2020	93.0	53033009300.0	1	0.0154277699859747
1439	6	54.0	12.0	0.2222222222222222	Friday	summer	no	No	Tier 2	summer	695	05/01/2020	93.0	53033009300.0	1	0.0172661870503597
1440	7	137.0	22.0	0.1605839416058394	Friday	summer	no	No	Tier 2	summer	607	05/01/2020	93.0	53033009300.0	1	0.0362438220757825
1441	8	25.0	0.0	0.0	Sunday	summer	no	Yes	Tier 2	summer	699	05/01/2020	93.0	53033009300.0	1	0.0
1442	9	13.0	0.0	0.0	Friday	summer	no	No	Tier 2	summer	625	05/01/2020	93.0	53033009300.0	1	0.0
1443	10	224.0	30.0	0.1339285714285714	Wednesday	fall	no	No	Tier 2	not_summer	711	05/01/2020	93.0	53033009300.0	1	0.0421940928270042
1444	12	102.0	32.0	0.3137254901960784	Saturday	fall	no	Yes	Tier 2	not_summer	693	05/01/2020	93.0	53033009300.0	1	0.0461760461760461
1445	13	40.0	1.0	0.025	Friday	fall	no	No	Tier 2	not_summer	735	05/01/2020	93.0	53033009300.0	1	0.001360544217687
1446	14	114.0	3.0	0.0263157894736842	Wednesday	winter	no	No	Tier 2	not_summer	799	05/01/2020	93.0	53033009300.0	1	0.0037546933667083
1447	15	74.0	11.0	0.1486486486486486	Tuesday	winter	no	No	Tier 2	not_summer	785	05/01/2020	93.0	53033009300.0	1	0.0140127388535031
1448	16	442.0	74.0	0.167420814479638	Wednesday	winter	no	No	Tier 2	not_summer	720	05/01/2020	93.0	53033009300.0	1	0.1027777777777777
1449	17	58.0	10.0	0.1724137931034483	Wednesday	winter	no	No	Tier 2	not_summer	700	05/01/2020	93.0	53033009300.0	1	0.0142857142857142
1450	18	61.0	13.0	0.2131147540983606	Friday	spring	no	No	Tier 2	not_summer	698	05/01/2020	93.0	53033009300.0	1	0.0186246418338108
1451	19	174.0	17.0	0.0977011494252873	Friday	spring	yes	No	Tier 2	not_summer	722	05/01/2020	93.0	53033009300.0	1	0.0235457063711911
1452	20	176.0	25.0	0.1420454545454545	Friday	spring	yes	No	Tier 2	not_summer	718	05/01/2020	93.0	53033009300.0	1	0.0348189415041782
1453	21	69.0	10.0	0.144927536231884	Friday	spring	yes	No	Tier 2	not_summer	705	05/01/2020	93.0	53033009300.0	1	0.0141843971631205
1454	22	178.0	79.0	0.4438202247191011	Sunday	spring	yes	Yes	Tier 2	not_summer	714	05/01/2020	93.0	53033009300.0	1	0.1106442577030812
1455	23	396.0	25.0	0.0631313131313131	Friday	summer	yes	No	Tier 2	summer	790	05/01/2020	93.0	53033009300.0	1	0.0316455696202531
1456	24	293.0	78.0	0.2662116040955631	Friday	summer	yes	No	Tier 2	summer	711	05/01/2020	93.0	53033009300.0	1	0.1097046413502109
1457	26	281.0	26.0	0.092526690391459	Friday	fall	yes	No	Tier 2	not_summer	651	05/01/2020	93.0	53033009300.0	1	0.0399385560675883
1458	27	656.0	79.0	0.1204268292682926	Friday	fall	yes	No	Tier 2	not_summer	742	05/01/2020	93.0	53033009300.0	1	0.1064690026954177
1459	28	123.0	19.0	0.1544715447154471	Friday	winter	yes	No	Tier 2	not_summer	765	05/01/2020	93.0	53033009300.0	1	0.0248366013071895
1460	29	386.0	57.0	0.1476683937823834	Friday	winter	yes	No	Tier 2	not_summer	699	05/01/2020	93.0	53033009300.0	1	0.0815450643776824
1461	30	134.0	8.0	0.0597014925373134	Wednesday	winter	yes	No	Tier 2	not_summer	618	05/01/2020	93.0	53033009300.0	1	0.0129449838187702
1462	31	123.0	34.0	0.2764227642276423	Friday	spring	yes	No	Tier 2	not_summer	827	05/01/2020	93.0	53033009300.0	1	0.0411124546553808
1463	32	144.0	64.0	0.4444444444444444	Friday	summer	yes	No	Tier 2	summer	673	05/01/2020	93.0	53033009300.0	1	0.0950965824665676
1464	33	2.0	0.0	0.0	Friday	fall	yes	No	Tier 2	not_summer	226	05/01/2020	93.0	53033009300.0	1	0.0
1465	34	11.0	3.0	0.2727272727272727	Friday	winter	yes	No	Tier 2	not_summer	704	05/01/2020	93.0	53033009300.0	1	0.0042613636363636
1466	35	210.0	9.0	0.0428571428571428	Friday	spring	yes	No	Tier 2	not_summer	676	05/01/2020	93.0	53033009300.0	1	0.0133136094674556
1467	36	469.0	60.0	0.1279317697228145	Friday	summer	yes	No	Tier 2	summer	763	05/01/2020	93.0	53033009300.0	1	0.0786369593709043
1468	37	318.0	54.0	0.1698113207547169	Sunday	summer	yes	Yes	Tier 2	summer	836	05/01/2020	93.0	53033009300.0	1	0.0645933014354067
1469	1	103.0	32.0	0.3106796116504854	Friday	spring	no	No	Tier 1	not_summer	888	05/01/2020	94.0	53033009400.0	0	0.036036036036036
1470	2	133.0	108.0	0.8120300751879699	Friday	spring	no	No	Tier 1	not_summer	1915	05/01/2020	94.0	53033009400.0	0	0.056396866840731
1471	3	306.0	120.0	0.392156862745098	Sunday	spring	no	Yes	Tier 1	not_summer	1989	05/01/2020	94.0	53033009400.0	0	0.0603318250377073
1472	4	262.0	132.0	0.5038167938931297	Friday	spring	no	No	Tier 1	not_summer	1446	05/01/2020	94.0	53033009400.0	0	0.0912863070539419
1473	6	392.0	193.0	0.4923469387755102	Friday	summer	no	No	Tier 1	summer	1973	05/01/2020	94.0	53033009400.0	0	0.0978205778003041
1474	7	111.0	22.0	0.1981981981981982	Friday	summer	no	No	Tier 1	summer	1955	05/01/2020	94.0	53033009400.0	0	0.0112531969309462
1475	8	517.0	113.0	0.218568665377176	Sunday	summer	no	Yes	Tier 1	summer	2321	05/01/2020	94.0	53033009400.0	0	0.0486859112451529
1476	9	1002.0	266.0	0.2654690618762475	Friday	summer	no	No	Tier 1	summer	2033	05/01/2020	94.0	53033009400.0	0	0.1308411214953271
1477	10	2910.0	1243.0	0.427147766323024	Wednesday	fall	no	No	Tier 1	not_summer	2205	05/01/2020	94.0	53033009400.0	0	0.563718820861678
1478	12	1100.0	203.0	0.1845454545454545	Saturday	fall	no	Yes	Tier 1	not_summer	2040	05/01/2020	94.0	53033009400.0	0	0.0995098039215686
1479	13	168.0	54.0	0.3214285714285714	Friday	fall	no	No	Tier 1	not_summer	1907	05/01/2020	94.0	53033009400.0	0	0.0283167278447823
1480	14	319.0	124.0	0.3887147335423197	Wednesday	winter	no	No	Tier 1	not_summer	2125	05/01/2020	94.0	53033009400.0	0	0.0583529411764705
1481	15	1487.0	143.0	0.0961667787491593	Tuesday	winter	no	No	Tier 1	not_summer	1950	05/01/2020	94.0	53033009400.0	0	0.0733333333333333
1482	16	270.0	33.0	0.1222222222222222	Wednesday	winter	no	No	Tier 1	not_summer	1963	05/01/2020	94.0	53033009400.0	0	0.0168110035659704
1483	17	355.0	183.0	0.5154929577464789	Wednesday	winter	no	No	Tier 1	not_summer	1994	05/01/2020	94.0	53033009400.0	0	0.0917753259779338
1484	18	180.0	24.0	0.1333333333333333	Friday	spring	no	No	Tier 1	not_summer	2099	05/01/2020	94.0	53033009400.0	0	0.0114340161981896
1485	19	413.0	210.0	0.5084745762711864	Friday	spring	yes	No	Tier 1	not_summer	2081	05/01/2020	94.0	53033009400.0	0	0.1009130225852955
1486	20	250.0	107.0	0.428	Friday	spring	yes	No	Tier 1	not_summer	2174	05/01/2020	94.0	53033009400.0	0	0.0492180312787488
1487	21	78.0	31.0	0.3974358974358974	Friday	spring	yes	No	Tier 1	not_summer	1939	05/01/2020	94.0	53033009400.0	0	0.0159876224858174
1488	22	68.0	43.0	0.6323529411764706	Sunday	spring	yes	Yes	Tier 1	not_summer	2061	05/01/2020	94.0	53033009400.0	0	0.0208636584182435
1489	23	152.0	69.0	0.4539473684210526	Friday	summer	yes	No	Tier 1	summer	2968	05/01/2020	94.0	53033009400.0	0	0.0232479784366576
1490	24	514.0	278.0	0.5408560311284046	Friday	summer	yes	No	Tier 1	summer	2257	05/01/2020	94.0	53033009400.0	0	0.1231723526805494
1491	25	132.0	66.0	0.5	Friday	summer	yes	No	Tier 1	summer	3235	05/01/2020	94.0	53033009400.0	0	0.0204018547140649
1492	26	124.0	48.0	0.3870967741935484	Friday	fall	yes	No	Tier 1	not_summer	1908	05/01/2020	94.0	53033009400.0	0	0.0251572327044025
1493	27	175.0	77.0	0.44	Friday	fall	yes	No	Tier 1	not_summer	2077	05/01/2020	94.0	53033009400.0	0	0.0370727010110736
1494	28	199.0	82.0	0.4120603015075377	Friday	winter	yes	No	Tier 1	not_summer	2160	05/01/2020	94.0	53033009400.0	0	0.0379629629629629
1495	29	49.0	27.0	0.5510204081632653	Friday	winter	yes	No	Tier 1	not_summer	2027	05/01/2020	94.0	53033009400.0	0	0.013320177602368
1496	30	124.0	57.0	0.4596774193548387	Wednesday	winter	yes	No	Tier 1	not_summer	2060	05/01/2020	94.0	53033009400.0	0	0.0276699029126213
1497	31	56.0	21.0	0.375	Friday	spring	yes	No	Tier 1	not_summer	2120	05/01/2020	94.0	53033009400.0	0	0.0099056603773584
1498	32	95.0	51.0	0.5368421052631579	Friday	summer	yes	No	Tier 1	summer	2361	05/01/2020	94.0	53033009400.0	0	0.0216010165184243
1499	33	179.0	49.0	0.2737430167597765	Friday	fall	yes	No	Tier 1	not_summer	1047	05/01/2020	94.0	53033009400.0	0	0.046800382043935
1500	34	107.0	39.0	0.3644859813084112	Friday	winter	yes	No	Tier 1	not_summer	2228	05/01/2020	94.0	53033009400.0	0	0.0175044883303411
1501	35	101.0	59.0	0.5841584158415841	Friday	spring	yes	No	Tier 1	not_summer	2554	05/01/2020	94.0	53033009400.0	0	0.0231010180109631
1502	36	406.0	154.0	0.3793103448275862	Friday	summer	yes	No	Tier 1	summer	2471	05/01/2020	94.0	53033009400.0	0	0.0623229461756373
1503	37	41.0	25.0	0.6097560975609756	Sunday	summer	yes	Yes	Tier 1	summer	2272	05/01/2020	94.0	53033009400.0	0	0.0110035211267605
1504	1	651.0	274.0	0.4208909370199692	Friday	spring	no	No	Tier 2	not_summer	2761	05/01/2020	95.0	53033009500.0	1	0.0992394060123143
1505	2	1327.0	652.0	0.4913338357196684	Friday	spring	no	No	Tier 2	not_summer	10160	05/01/2020	95.0	53033009500.0	1	0.0641732283464567
1506	3	1873.0	797.0	0.4255205552589429	Sunday	spring	no	Yes	Tier 2	not_summer	7843	05/01/2020	95.0	53033009500.0	1	0.1016192783373709
1507	4	7618.0	2574.0	0.3378839590443686	Friday	spring	no	No	Tier 2	not_summer	8019	05/01/2020	95.0	53033009500.0	1	0.3209876543209876
1508	5	2566.0	740.0	0.2883865939204988	Thursday	spring	no	No	Tier 2	not_summer	7148	05/01/2020	95.0	53033009500.0	1	0.1035254616675993
1509	6	1485.0	652.0	0.439057239057239	Friday	summer	no	No	Tier 2	summer	7988	05/01/2020	95.0	53033009500.0	1	0.0816224336504757
1510	7	2518.0	754.0	0.2994440031771247	Friday	summer	no	No	Tier 2	summer	7763	05/01/2020	95.0	53033009500.0	1	0.0971273992013396
1511	8	1553.0	585.0	0.3766902768834513	Sunday	summer	no	Yes	Tier 2	summer	10021	05/01/2020	95.0	53033009500.0	1	0.0583774074443668
1512	9	983.0	312.0	0.3173957273652085	Friday	summer	no	No	Tier 2	summer	7244	05/01/2020	95.0	53033009500.0	1	0.0430701270016565
1513	10	1905.0	759.0	0.3984251968503937	Wednesday	fall	no	No	Tier 2	not_summer	8806	05/01/2020	95.0	53033009500.0	1	0.0861912332500567
1514	12	2229.0	859.0	0.3853746074472858	Saturday	fall	no	Yes	Tier 2	not_summer	7717	05/01/2020	95.0	53033009500.0	1	0.1113126862770506
1515	13	1405.0	434.0	0.3088967971530249	Friday	fall	no	No	Tier 2	not_summer	8138	05/01/2020	95.0	53033009500.0	1	0.0533300565249447
1516	14	1309.0	763.0	0.5828877005347594	Wednesday	winter	no	No	Tier 2	not_summer	8691	05/01/2020	95.0	53033009500.0	1	0.0877919687032562
1517	15	1406.0	488.0	0.3470839260312944	Tuesday	winter	no	No	Tier 2	not_summer	8595	05/01/2020	95.0	53033009500.0	1	0.0567771960442117
1518	16	1859.0	779.0	0.4190424959655729	Wednesday	winter	no	No	Tier 2	not_summer	8066	05/01/2020	95.0	53033009500.0	1	0.0965782296057525
1519	17	1878.0	681.0	0.3626198083067092	Wednesday	winter	no	No	Tier 2	not_summer	8193	05/01/2020	95.0	53033009500.0	1	0.0831197363603075
1520	18	2218.0	1074.0	0.4842200180342651	Friday	spring	no	No	Tier 2	not_summer	8913	05/01/2020	95.0	53033009500.0	1	0.1204981487714574
1521	19	1839.0	660.0	0.3588907014681892	Friday	spring	yes	No	Tier 2	not_summer	8185	05/01/2020	95.0	53033009500.0	1	0.0806353084911423
1522	20	1668.0	648.0	0.3884892086330935	Friday	spring	yes	No	Tier 2	not_summer	8770	05/01/2020	95.0	53033009500.0	1	0.0738882554161915
1523	21	2007.0	926.0	0.4613851519681116	Friday	spring	yes	No	Tier 2	not_summer	8190	05/01/2020	95.0	53033009500.0	1	0.113064713064713
1524	22	1743.0	588.0	0.3373493975903614	Sunday	spring	yes	Yes	Tier 2	not_summer	9136	05/01/2020	95.0	53033009500.0	1	0.0643607705779334
1525	23	844.0	387.0	0.4585308056872038	Friday	summer	yes	No	Tier 2	summer	9828	05/01/2020	95.0	53033009500.0	1	0.0393772893772893
1526	24	1506.0	753.0	0.5	Friday	summer	yes	No	Tier 2	summer	9501	05/01/2020	95.0	53033009500.0	1	0.0792548152826018
1527	25	8133.0	1130.0	0.1389401204967416	Friday	summer	yes	No	Tier 2	summer	8603	05/01/2020	95.0	53033009500.0	1	0.1313495292339881
1528	26	3175.0	1027.0	0.3234645669291338	Friday	fall	yes	No	Tier 2	not_summer	7511	05/01/2020	95.0	53033009500.0	1	0.1367327919052057
1529	27	2848.0	1382.0	0.485252808988764	Friday	fall	yes	No	Tier 2	not_summer	9244	05/01/2020	95.0	53033009500.0	1	0.1495023799221116
1530	28	887.0	349.0	0.3934611048478015	Friday	winter	yes	No	Tier 2	not_summer	7937	05/01/2020	95.0	53033009500.0	1	0.0439712737810255
1531	29	27976.0	4403.0	0.1573849013440091	Friday	winter	yes	No	Tier 2	not_summer	8608	05/01/2020	95.0	53033009500.0	1	0.5115009293680297
1532	30	605.0	304.0	0.5024793388429752	Wednesday	winter	yes	No	Tier 2	not_summer	8252	05/01/2020	95.0	53033009500.0	1	0.0368395540475036
1533	31	6771.0	1929.0	0.2848914488258751	Friday	spring	yes	No	Tier 2	not_summer	9393	05/01/2020	95.0	53033009500.0	1	0.2053656978601085
1534	32	2239.0	1015.0	0.4533273782938812	Friday	summer	yes	No	Tier 2	summer	9032	05/01/2020	95.0	53033009500.0	1	0.112378210806023
1535	33	1537.0	489.0	0.3181522446324007	Friday	fall	yes	No	Tier 2	not_summer	2486	05/01/2020	95.0	53033009500.0	1	0.1967015285599356
1536	34	13907.0	2518.0	0.1810598978931473	Friday	winter	yes	No	Tier 2	not_summer	8795	05/01/2020	95.0	53033009500.0	1	0.2862990335417851
1537	35	6317.0	2611.0	0.4133291119202153	Friday	spring	yes	No	Tier 2	not_summer	8281	05/01/2020	95.0	53033009500.0	1	0.3153000845308538
1538	36	1432.0	719.0	0.5020949720670391	Friday	summer	yes	No	Tier 2	summer	8931	05/01/2020	95.0	53033009500.0	1	0.0805061023401634
1539	37	87906.0	22150.0	0.2519736991786681	Sunday	summer	yes	Yes	Tier 2	summer	8900	05/01/2020	95.0	53033009500.0	1	2.4887640449438204
1540	2	37.0	20.0	0.5405405405405406	Friday	spring	no	No	Tier 1	not_summer	1911	05/01/2020	100.01	53033010001.0	0	0.010465724751439
1541	3	2.0	2.0	1.0	Sunday	spring	no	Yes	Tier 1	not_summer	685	05/01/2020	100.01	53033010001.0	0	0.002919708029197
1542	5	7.0	7.0	1.0	Thursday	spring	no	No	Tier 1	not_summer	1445	05/01/2020	100.01	53033010001.0	0	0.0048442906574394
1543	8	7.0	2.0	0.2857142857142857	Sunday	summer	no	Yes	Tier 1	summer	1084	05/01/2020	100.01	53033010001.0	0	0.0018450184501845
1544	9	3.0	3.0	1.0	Friday	summer	no	No	Tier 1	summer	676	05/01/2020	100.01	53033010001.0	0	0.0044378698224852
1545	13	1.0	1.0	1.0	Friday	fall	no	No	Tier 1	not_summer	1005	05/01/2020	100.01	53033010001.0	0	0.0009950248756218
1546	15	1.0	0.0	0.0	Tuesday	winter	no	No	Tier 1	not_summer	870	05/01/2020	100.01	53033010001.0	0	0.0
1547	16	3.0	1.0	0.3333333333333333	Wednesday	winter	no	No	Tier 1	not_summer	811	05/01/2020	100.01	53033010001.0	0	0.001233045622688
1548	19	12.0	9.0	0.75	Friday	spring	yes	No	Tier 1	not_summer	1266	05/01/2020	100.01	53033010001.0	0	0.0071090047393364
1549	20	19.0	16.0	0.8421052631578947	Friday	spring	yes	No	Tier 1	not_summer	968	05/01/2020	100.01	53033010001.0	0	0.0165289256198347
1550	21	10.0	6.0	0.6	Friday	spring	yes	No	Tier 1	not_summer	1079	05/01/2020	100.01	53033010001.0	0	0.005560704355885
1551	22	2.0	1.0	0.5	Sunday	spring	yes	Yes	Tier 1	not_summer	1085	05/01/2020	100.01	53033010001.0	0	0.0009216589861751
1552	23	1.0	1.0	1.0	Friday	summer	yes	No	Tier 1	summer	773	05/01/2020	100.01	53033010001.0	0	0.001293661060802
1553	24	2.0	0.0	0.0	Friday	summer	yes	No	Tier 1	summer	911	05/01/2020	100.01	53033010001.0	0	0.0
1554	27	1.0	0.0	0.0	Friday	fall	yes	No	Tier 1	not_summer	995	05/01/2020	100.01	53033010001.0	0	0.0
1555	30	10.0	8.0	0.8	Wednesday	winter	yes	No	Tier 1	not_summer	740	05/01/2020	100.01	53033010001.0	0	0.0108108108108108
1556	32	3.0	3.0	1.0	Friday	summer	yes	No	Tier 1	summer	779	05/01/2020	100.01	53033010001.0	0	0.0038510911424903
1557	1	4.0	1.0	0.25	Friday	spring	no	No	Tier 1	not_summer	442	05/01/2020	100.02	53033010002.0	0	0.002262443438914
1558	2	50.0	42.0	0.84	Friday	spring	no	No	Tier 1	not_summer	924	05/01/2020	100.02	53033010002.0	0	0.0454545454545454
1559	3	53.0	25.0	0.4716981132075472	Sunday	spring	no	Yes	Tier 1	not_summer	850	05/01/2020	100.02	53033010002.0	0	0.0294117647058823
1560	4	50.0	29.0	0.58	Friday	spring	no	No	Tier 1	not_summer	861	05/01/2020	100.02	53033010002.0	0	0.0336817653890824
1561	5	14.0	3.0	0.2142857142857142	Thursday	spring	no	No	Tier 1	not_summer	885	05/01/2020	100.02	53033010002.0	0	0.0033898305084745
1562	6	33.0	4.0	0.1212121212121212	Friday	summer	no	No	Tier 1	summer	1008	05/01/2020	100.02	53033010002.0	0	0.0039682539682539
1563	7	225.0	72.0	0.32	Friday	summer	no	No	Tier 1	summer	1008	05/01/2020	100.02	53033010002.0	0	0.0714285714285714
1564	8	35.0	27.0	0.7714285714285715	Sunday	summer	no	Yes	Tier 1	summer	946	05/01/2020	100.02	53033010002.0	0	0.0285412262156448
1565	9	31.0	7.0	0.2258064516129032	Friday	summer	no	No	Tier 1	summer	892	05/01/2020	100.02	53033010002.0	0	0.0078475336322869
1566	10	31.0	5.0	0.1612903225806451	Wednesday	fall	no	No	Tier 1	not_summer	1083	05/01/2020	100.02	53033010002.0	0	0.0046168051708217
1567	12	35.0	20.0	0.5714285714285714	Saturday	fall	no	Yes	Tier 1	not_summer	906	05/01/2020	100.02	53033010002.0	0	0.0220750551876379
1568	13	7.0	4.0	0.5714285714285714	Friday	fall	no	No	Tier 1	not_summer	799	05/01/2020	100.02	53033010002.0	0	0.0050062578222778
1569	14	36.0	3.0	0.0833333333333333	Wednesday	winter	no	No	Tier 1	not_summer	821	05/01/2020	100.02	53033010002.0	0	0.0036540803897685
1570	15	13.0	6.0	0.4615384615384615	Tuesday	winter	no	No	Tier 1	not_summer	908	05/01/2020	100.02	53033010002.0	0	0.0066079295154185
1571	16	22.0	3.0	0.1363636363636363	Wednesday	winter	no	No	Tier 1	not_summer	1235	05/01/2020	100.02	53033010002.0	0	0.0024291497975708
1572	17	14.0	0.0	0.0	Wednesday	winter	no	No	Tier 1	not_summer	964	05/01/2020	100.02	53033010002.0	0	0.0
1573	18	10.0	1.0	0.1	Friday	spring	no	No	Tier 1	not_summer	999	05/01/2020	100.02	53033010002.0	0	0.001001001001001
1574	19	2.0	0.0	0.0	Friday	spring	yes	No	Tier 1	not_summer	1014	05/01/2020	100.02	53033010002.0	0	0.0
1575	20	36.0	12.0	0.3333333333333333	Friday	spring	yes	No	Tier 1	not_summer	1080	05/01/2020	100.02	53033010002.0	0	0.0111111111111111
1576	21	21.0	2.0	0.0952380952380952	Friday	spring	yes	No	Tier 1	not_summer	1107	05/01/2020	100.02	53033010002.0	0	0.001806684733514
1577	22	105.0	39.0	0.3714285714285714	Sunday	spring	yes	Yes	Tier 1	not_summer	1021	05/01/2020	100.02	53033010002.0	0	0.0381978452497551
1578	23	85.0	35.0	0.4117647058823529	Friday	summer	yes	No	Tier 1	summer	1150	05/01/2020	100.02	53033010002.0	0	0.0304347826086956
1579	24	112.0	45.0	0.4017857142857143	Friday	summer	yes	No	Tier 1	summer	1217	05/01/2020	100.02	53033010002.0	0	0.0369761709120788
1580	25	8.0	0.0	0.0	Friday	summer	yes	No	Tier 1	summer	1252	05/01/2020	100.02	53033010002.0	0	0.0
1581	26	27.0	6.0	0.2222222222222222	Friday	fall	yes	No	Tier 1	not_summer	906	05/01/2020	100.02	53033010002.0	0	0.0066225165562913
1582	27	8.0	1.0	0.125	Friday	fall	yes	No	Tier 1	not_summer	1062	05/01/2020	100.02	53033010002.0	0	0.0009416195856873
1583	28	22.0	13.0	0.5909090909090909	Friday	winter	yes	No	Tier 1	not_summer	1132	05/01/2020	100.02	53033010002.0	0	0.0114840989399293
1584	29	17.0	16.0	0.9411764705882352	Friday	winter	yes	No	Tier 1	not_summer	858	05/01/2020	100.02	53033010002.0	0	0.0186480186480186
1585	30	5.0	1.0	0.2	Wednesday	winter	yes	No	Tier 1	not_summer	971	05/01/2020	100.02	53033010002.0	0	0.0010298661174047
1586	31	5.0	2.0	0.4	Friday	spring	yes	No	Tier 1	not_summer	1053	05/01/2020	100.02	53033010002.0	0	0.0018993352326685
1587	32	7.0	2.0	0.2857142857142857	Friday	summer	yes	No	Tier 1	summer	1141	05/01/2020	100.02	53033010002.0	0	0.0017528483786152
1588	33	6.0	3.0	0.5	Friday	fall	yes	No	Tier 1	not_summer	520	05/01/2020	100.02	53033010002.0	0	0.0057692307692307
1589	34	4.0	0.0	0.0	Friday	winter	yes	No	Tier 1	not_summer	627	05/01/2020	100.02	53033010002.0	0	0.0
1590	35	7.0	2.0	0.2857142857142857	Friday	spring	yes	No	Tier 1	not_summer	1055	05/01/2020	100.02	53033010002.0	0	0.0018957345971563
1591	36	30.0	13.0	0.4333333333333333	Friday	summer	yes	No	Tier 1	summer	1225	05/01/2020	100.02	53033010002.0	0	0.0106122448979591
1592	37	85.0	58.0	0.6823529411764706	Sunday	summer	yes	Yes	Tier 1	summer	1143	05/01/2020	100.02	53033010002.0	0	0.0507436570428696
1593	1	306.0	200.0	0.6535947712418301	Friday	spring	no	No	Tier 2	not_summer	4920	05/01/2020	101.0	53033010100.0	0	0.040650406504065
1594	2	2126.0	788.0	0.3706491063029162	Friday	spring	no	No	Tier 2	not_summer	16964	05/01/2020	101.0	53033010100.0	0	0.0464513086536194
1595	3	3503.0	1184.0	0.3379960034256352	Sunday	spring	no	Yes	Tier 2	not_summer	14621	05/01/2020	101.0	53033010100.0	0	0.0809794131728336
1596	4	1133.0	391.0	0.3451015004413063	Friday	spring	no	No	Tier 2	not_summer	14545	05/01/2020	101.0	53033010100.0	0	0.0268820900653145
1597	5	589.0	202.0	0.3429541595925297	Thursday	spring	no	No	Tier 2	not_summer	14635	05/01/2020	101.0	53033010100.0	0	0.0138025281858558
1598	6	2056.0	715.0	0.3477626459143969	Friday	summer	no	No	Tier 2	summer	15310	05/01/2020	101.0	53033010100.0	0	0.0467015022860875
1599	7	2123.0	949.0	0.4470089495996232	Friday	summer	no	No	Tier 2	summer	13929	05/01/2020	101.0	53033010100.0	0	0.0681312369875798
1600	8	7130.0	1759.0	0.2467040673211781	Sunday	summer	no	Yes	Tier 2	summer	21231	05/01/2020	101.0	53033010100.0	0	0.0828505487259196
1601	9	2970.0	704.0	0.237037037037037	Friday	summer	no	No	Tier 2	summer	14805	05/01/2020	101.0	53033010100.0	0	0.0475515028706518
1602	10	370.0	116.0	0.3135135135135135	Wednesday	fall	no	No	Tier 2	not_summer	17338	05/01/2020	101.0	53033010100.0	0	0.0066905064021225
1603	12	4336.0	1428.0	0.3293357933579335	Saturday	fall	no	Yes	Tier 2	not_summer	15505	05/01/2020	101.0	53033010100.0	0	0.092099322799097
1604	13	572.0	239.0	0.4178321678321678	Friday	fall	no	No	Tier 2	not_summer	14691	05/01/2020	101.0	53033010100.0	0	0.0162684636852494
1605	14	553.0	148.0	0.267631103074141	Wednesday	winter	no	No	Tier 2	not_summer	16233	05/01/2020	101.0	53033010100.0	0	0.0091172303332717
1606	15	1055.0	376.0	0.3563981042654028	Tuesday	winter	no	No	Tier 2	not_summer	16002	05/01/2020	101.0	53033010100.0	0	0.0234970628671416
1607	16	442.0	121.0	0.2737556561085973	Wednesday	winter	no	No	Tier 2	not_summer	15224	05/01/2020	101.0	53033010100.0	0	0.0079479768786127
1608	17	1227.0	412.0	0.3357783211083944	Wednesday	winter	no	No	Tier 2	not_summer	14401	05/01/2020	101.0	53033010100.0	0	0.0286091243663634
1609	18	1160.0	299.0	0.2577586206896551	Friday	spring	no	No	Tier 2	not_summer	16337	05/01/2020	101.0	53033010100.0	0	0.0183020138336291
1610	19	2474.0	1639.0	0.6624898949070331	Friday	spring	yes	No	Tier 2	not_summer	18947	05/01/2020	101.0	53033010100.0	0	0.0865044598089407
1611	20	841.0	351.0	0.4173602853745541	Friday	spring	yes	No	Tier 2	not_summer	16943	05/01/2020	101.0	53033010100.0	0	0.0207165200967951
1612	21	581.0	357.0	0.6144578313253012	Friday	spring	yes	No	Tier 2	not_summer	15679	05/01/2020	101.0	53033010100.0	0	0.0227693092671726
1613	22	4635.0	1586.0	0.3421790722761597	Sunday	spring	yes	Yes	Tier 2	not_summer	17391	05/01/2020	101.0	53033010100.0	0	0.0911965959404289
1614	23	2129.0	835.0	0.3922029121653358	Friday	summer	yes	No	Tier 2	summer	18166	05/01/2020	101.0	53033010100.0	0	0.0459649895409005
1615	24	11969.0	5078.0	0.4242626785863481	Friday	summer	yes	No	Tier 2	summer	18773	05/01/2020	101.0	53033010100.0	0	0.270494859638843
1616	25	1711.0	722.0	0.4219754529514903	Friday	summer	yes	No	Tier 2	summer	16691	05/01/2020	101.0	53033010100.0	0	0.0432568450062908
1617	26	942.0	538.0	0.5711252653927813	Friday	fall	yes	No	Tier 2	not_summer	14236	05/01/2020	101.0	53033010100.0	0	0.0377915144703568
1618	27	1367.0	737.0	0.5391367959034382	Friday	fall	yes	No	Tier 2	not_summer	17919	05/01/2020	101.0	53033010100.0	0	0.0411295273173726
1619	28	494.0	158.0	0.3198380566801619	Friday	winter	yes	No	Tier 2	not_summer	16044	05/01/2020	101.0	53033010100.0	0	0.0098479182248815
1620	29	1875.0	1284.0	0.6848	Friday	winter	yes	No	Tier 2	not_summer	16120	05/01/2020	101.0	53033010100.0	0	0.079652605459057
1621	30	486.0	102.0	0.2098765432098765	Wednesday	winter	yes	No	Tier 2	not_summer	14253	05/01/2020	101.0	53033010100.0	0	0.0071563881288149
1622	31	560.0	324.0	0.5785714285714286	Friday	spring	yes	No	Tier 2	not_summer	16308	05/01/2020	101.0	53033010100.0	0	0.0198675496688741
1623	32	5161.0	1156.0	0.2239875993024607	Friday	summer	yes	No	Tier 2	summer	16195	05/01/2020	101.0	53033010100.0	0	0.0713800555727076
1624	33	90.0	32.0	0.3555555555555555	Friday	fall	yes	No	Tier 2	not_summer	4440	05/01/2020	101.0	53033010100.0	0	0.0072072072072072
1625	34	10661.0	3352.0	0.3144170340493387	Friday	winter	yes	No	Tier 2	not_summer	14878	05/01/2020	101.0	53033010100.0	0	0.2252990993413093
1626	35	6778.0	1719.0	0.2536146355857185	Friday	spring	yes	No	Tier 2	not_summer	16502	05/01/2020	101.0	53033010100.0	0	0.1041691916131378
1627	36	1151.0	355.0	0.3084274543874891	Friday	summer	yes	No	Tier 2	summer	16601	05/01/2020	101.0	53033010100.0	0	0.0213842539606047
1628	37	23123.0	4348.0	0.188037884357566	Sunday	summer	yes	Yes	Tier 2	summer	16286	05/01/2020	101.0	53033010100.0	0	0.2669777723197838
1629	2	12.0	6.0	0.5	Friday	spring	no	No	Tier 2	not_summer	2471	05/01/2020	103.0	53033010300.0	0	0.0024281667341157
1630	3	156.0	120.0	0.7692307692307693	Sunday	spring	no	Yes	Tier 2	not_summer	2432	05/01/2020	103.0	53033010300.0	0	0.0493421052631578
1631	4	78.0	27.0	0.3461538461538461	Friday	spring	no	No	Tier 2	not_summer	2627	05/01/2020	103.0	53033010300.0	0	0.0102778835173201
1632	6	805.0	183.0	0.2273291925465838	Friday	summer	no	No	Tier 2	summer	2647	05/01/2020	103.0	53033010300.0	0	0.0691348696637703
1633	7	6.0	0.0	0.0	Friday	summer	no	No	Tier 2	summer	2505	05/01/2020	103.0	53033010300.0	0	0.0
1634	8	59.0	30.0	0.5084745762711864	Sunday	summer	no	Yes	Tier 2	summer	2813	05/01/2020	103.0	53033010300.0	0	0.0106647707074297
1635	9	4.0	1.0	0.25	Friday	summer	no	No	Tier 2	summer	2363	05/01/2020	103.0	53033010300.0	0	0.0004231908590774
1636	10	249.0	116.0	0.465863453815261	Wednesday	fall	no	No	Tier 2	not_summer	3035	05/01/2020	103.0	53033010300.0	0	0.0382207578253706
1637	12	79.0	14.0	0.1772151898734177	Saturday	fall	no	Yes	Tier 2	not_summer	2554	05/01/2020	103.0	53033010300.0	0	0.0054815974941268
1638	13	37.0	37.0	1.0	Friday	fall	no	No	Tier 2	not_summer	2633	05/01/2020	103.0	53033010300.0	0	0.0140524116976832
1639	14	52.0	18.0	0.3461538461538461	Wednesday	winter	no	No	Tier 2	not_summer	2756	05/01/2020	103.0	53033010300.0	0	0.0065312046444121
1640	15	26.0	2.0	0.0769230769230769	Tuesday	winter	no	No	Tier 2	not_summer	2717	05/01/2020	103.0	53033010300.0	0	0.0007361059992638
1641	16	18.0	10.0	0.5555555555555556	Wednesday	winter	no	No	Tier 2	not_summer	2602	05/01/2020	103.0	53033010300.0	0	0.0038431975403535
1642	17	1.0	0.0	0.0	Wednesday	winter	no	No	Tier 2	not_summer	2574	05/01/2020	103.0	53033010300.0	0	0.0
1643	18	6.0	0.0	0.0	Friday	spring	no	No	Tier 2	not_summer	2876	05/01/2020	103.0	53033010300.0	0	0.0
1644	19	1.0	1.0	1.0	Friday	spring	yes	No	Tier 2	not_summer	2884	05/01/2020	103.0	53033010300.0	0	0.0003467406380027
1645	20	96.0	82.0	0.8541666666666666	Friday	spring	yes	No	Tier 2	not_summer	3792	05/01/2020	103.0	53033010300.0	0	0.0216244725738396
1646	21	36.0	0.0	0.0	Friday	spring	yes	No	Tier 2	not_summer	2807	05/01/2020	103.0	53033010300.0	0	0.0
1647	22	16.0	0.0	0.0	Sunday	spring	yes	Yes	Tier 2	not_summer	3115	05/01/2020	103.0	53033010300.0	0	0.0
1648	23	1.0	0.0	0.0	Friday	summer	yes	No	Tier 2	summer	3332	05/01/2020	103.0	53033010300.0	0	0.0
1649	24	107.0	59.0	0.5514018691588785	Friday	summer	yes	No	Tier 2	summer	3467	05/01/2020	103.0	53033010300.0	0	0.0170175944620709
1650	25	18.0	7.0	0.3888888888888889	Friday	summer	yes	No	Tier 2	summer	3472	05/01/2020	103.0	53033010300.0	0	0.002016129032258
1651	26	41.0	21.0	0.5121951219512195	Friday	fall	yes	No	Tier 2	not_summer	2480	05/01/2020	103.0	53033010300.0	0	0.0084677419354838
1652	27	126.0	85.0	0.6746031746031746	Friday	fall	yes	No	Tier 2	not_summer	3420	05/01/2020	103.0	53033010300.0	0	0.0248538011695906
1653	28	142.0	25.0	0.176056338028169	Friday	winter	yes	No	Tier 2	not_summer	3092	05/01/2020	103.0	53033010300.0	0	0.0080853816300129
1654	29	88.0	70.0	0.7954545454545454	Friday	winter	yes	No	Tier 2	not_summer	2734	05/01/2020	103.0	53033010300.0	0	0.0256035113386978
1655	30	73.0	20.0	0.273972602739726	Wednesday	winter	yes	No	Tier 2	not_summer	2846	05/01/2020	103.0	53033010300.0	0	0.0070274068868587
1656	31	6.0	2.0	0.3333333333333333	Friday	spring	yes	No	Tier 2	not_summer	2679	05/01/2020	103.0	53033010300.0	0	0.0007465472191116
1657	32	89.0	32.0	0.3595505617977528	Friday	summer	yes	No	Tier 2	summer	3512	05/01/2020	103.0	53033010300.0	0	0.0091116173120728
1658	33	2.0	1.0	0.5	Friday	fall	yes	No	Tier 2	not_summer	1000	05/01/2020	103.0	53033010300.0	0	0.001
1659	34	106.0	43.0	0.4056603773584906	Friday	winter	yes	No	Tier 2	not_summer	2755	05/01/2020	103.0	53033010300.0	0	0.0156079854809437
1660	35	13.0	4.0	0.3076923076923077	Friday	spring	yes	No	Tier 2	not_summer	2796	05/01/2020	103.0	53033010300.0	0	0.0014306151645207
1661	36	174.0	33.0	0.1896551724137931	Friday	summer	yes	No	Tier 2	summer	3412	05/01/2020	103.0	53033010300.0	0	0.0096717467760844
1662	37	272.0	79.0	0.2904411764705882	Sunday	summer	yes	Yes	Tier 2	summer	3060	05/01/2020	103.0	53033010300.0	0	0.0258169934640522
1663	25	2.0	0.0	0.0	Friday	summer	yes	No	Tier 1	summer	1177	05/01/2020	110.01	53033011001.0	0	0.0
1664	1	3.0	0.0	0.0	Friday	spring	no	No	Tier 1	not_summer	374	05/01/2020	110.02	53033011002.0	0	0.0
1665	2	4.0	0.0	0.0	Friday	spring	no	No	Tier 1	not_summer	561	05/01/2020	110.02	53033011002.0	0	0.0
1666	3	29.0	23.0	0.7931034482758621	Sunday	spring	no	Yes	Tier 1	not_summer	518	05/01/2020	110.02	53033011002.0	0	0.0444015444015444
1667	4	9.0	0.0	0.0	Friday	spring	no	No	Tier 1	not_summer	581	05/01/2020	110.02	53033011002.0	0	0.0
1668	6	3.0	0.0	0.0	Friday	summer	no	No	Tier 1	summer	617	05/01/2020	110.02	53033011002.0	0	0.0
1669	7	11.0	2.0	0.1818181818181818	Friday	summer	no	No	Tier 1	summer	683	05/01/2020	110.02	53033011002.0	0	0.0029282576866764
1670	8	3.0	2.0	0.6666666666666666	Sunday	summer	no	Yes	Tier 1	summer	589	05/01/2020	110.02	53033011002.0	0	0.0033955857385398
1671	9	4.0	2.0	0.5	Friday	summer	no	No	Tier 1	summer	619	05/01/2020	110.02	53033011002.0	0	0.0032310177705977
1672	10	1.0	1.0	1.0	Wednesday	fall	no	No	Tier 1	not_summer	728	05/01/2020	110.02	53033011002.0	0	0.0013736263736263
1673	12	85.0	28.0	0.3294117647058823	Saturday	fall	no	Yes	Tier 1	not_summer	871	05/01/2020	110.02	53033011002.0	0	0.0321469575200918
1674	13	6.0	1.0	0.1666666666666666	Friday	fall	no	No	Tier 1	not_summer	720	05/01/2020	110.02	53033011002.0	0	0.0013888888888888
1675	15	14.0	4.0	0.2857142857142857	Tuesday	winter	no	No	Tier 1	not_summer	646	05/01/2020	110.02	53033011002.0	0	0.0061919504643962
1676	16	14.0	7.0	0.5	Wednesday	winter	no	No	Tier 1	not_summer	681	05/01/2020	110.02	53033011002.0	0	0.0102790014684287
1677	18	10.0	0.0	0.0	Friday	spring	no	No	Tier 1	not_summer	654	05/01/2020	110.02	53033011002.0	0	0.0
1678	21	14.0	5.0	0.3571428571428571	Friday	spring	yes	No	Tier 1	not_summer	730	05/01/2020	110.02	53033011002.0	0	0.0068493150684931
1679	22	5.0	2.0	0.4	Sunday	spring	yes	Yes	Tier 1	not_summer	659	05/01/2020	110.02	53033011002.0	0	0.0030349013657056
1680	23	27.0	27.0	1.0	Friday	summer	yes	No	Tier 1	summer	596	05/01/2020	110.02	53033011002.0	0	0.0453020134228187
1681	24	1.0	1.0	1.0	Friday	summer	yes	No	Tier 1	summer	651	05/01/2020	110.02	53033011002.0	0	0.0015360983102918
1682	25	1.0	0.0	0.0	Friday	summer	yes	No	Tier 1	summer	674	05/01/2020	110.02	53033011002.0	0	0.0
1683	26	7.0	3.0	0.4285714285714285	Friday	fall	yes	No	Tier 1	not_summer	659	05/01/2020	110.02	53033011002.0	0	0.0045523520485584
1684	28	2.0	0.0	0.0	Friday	winter	yes	No	Tier 1	not_summer	748	05/01/2020	110.02	53033011002.0	0	0.0
1685	29	11.0	2.0	0.1818181818181818	Friday	winter	yes	No	Tier 1	not_summer	690	05/01/2020	110.02	53033011002.0	0	0.0028985507246376
1686	30	51.0	20.0	0.392156862745098	Wednesday	winter	yes	No	Tier 1	not_summer	714	05/01/2020	110.02	53033011002.0	0	0.0280112044817927
1687	31	1.0	0.0	0.0	Friday	spring	yes	No	Tier 1	not_summer	709	05/01/2020	110.02	53033011002.0	0	0.0
1688	32	114.0	60.0	0.5263157894736842	Friday	summer	yes	No	Tier 1	summer	639	05/01/2020	110.02	53033011002.0	0	0.0938967136150234
1689	33	13.0	3.0	0.2307692307692307	Friday	fall	yes	No	Tier 1	not_summer	373	05/01/2020	110.02	53033011002.0	0	0.0080428954423592
1690	34	26.0	8.0	0.3076923076923077	Friday	winter	yes	No	Tier 1	not_summer	731	05/01/2020	110.02	53033011002.0	0	0.0109439124487004
1691	35	12.0	8.0	0.6666666666666666	Friday	spring	yes	No	Tier 1	not_summer	787	05/01/2020	110.02	53033011002.0	0	0.0101651842439644
1692	36	32.0	26.0	0.8125	Friday	summer	yes	No	Tier 1	summer	813	05/01/2020	110.02	53033011002.0	0	0.031980319803198
1693	1	5.0	4.0	0.8	Friday	spring	no	No	Tier 1	not_summer	583	05/01/2020	111.01	53033011101.0	0	0.006861063464837
1694	2	10.0	1.0	0.1	Friday	spring	no	No	Tier 1	not_summer	1651	05/01/2020	111.01	53033011101.0	0	0.0006056935190793
1695	3	9.0	5.0	0.5555555555555556	Sunday	spring	no	Yes	Tier 1	not_summer	1278	05/01/2020	111.01	53033011101.0	0	0.0039123630672926
1696	4	45.0	24.0	0.5333333333333333	Friday	spring	no	No	Tier 1	not_summer	1341	05/01/2020	111.01	53033011101.0	0	0.017897091722595
1697	6	35.0	0.0	0.0	Friday	summer	no	No	Tier 1	summer	1429	05/01/2020	111.01	53033011101.0	0	0.0
1698	7	5.0	0.0	0.0	Friday	summer	no	No	Tier 1	summer	1271	05/01/2020	111.01	53033011101.0	0	0.0
1699	8	482.0	203.0	0.4211618257261411	Sunday	summer	no	Yes	Tier 1	summer	1457	05/01/2020	111.01	53033011101.0	0	0.1393273850377488
1700	9	9.0	2.0	0.2222222222222222	Friday	summer	no	No	Tier 1	summer	1270	05/01/2020	111.01	53033011101.0	0	0.0015748031496062
1701	10	162.0	35.0	0.2160493827160493	Wednesday	fall	no	No	Tier 1	not_summer	1551	05/01/2020	111.01	53033011101.0	0	0.0225660863958736
1702	12	6.0	1.0	0.1666666666666666	Saturday	fall	no	Yes	Tier 1	not_summer	1359	05/01/2020	111.01	53033011101.0	0	0.0007358351729212
1703	13	13.0	1.0	0.0769230769230769	Friday	fall	no	No	Tier 1	not_summer	1357	05/01/2020	111.01	53033011101.0	0	0.0007369196757553
1704	14	11.0	5.0	0.4545454545454545	Wednesday	winter	no	No	Tier 1	not_summer	1471	05/01/2020	111.01	53033011101.0	0	0.0033990482664853
1705	15	4.0	1.0	0.25	Tuesday	winter	no	No	Tier 1	not_summer	1491	05/01/2020	111.01	53033011101.0	0	0.0006706908115358
1706	16	55.0	37.0	0.6727272727272727	Wednesday	winter	no	No	Tier 1	not_summer	1427	05/01/2020	111.01	53033011101.0	0	0.0259285213735108
1707	17	17.0	9.0	0.5294117647058824	Wednesday	winter	no	No	Tier 1	not_summer	1445	05/01/2020	111.01	53033011101.0	0	0.0062283737024221
1708	18	39.0	20.0	0.5128205128205128	Friday	spring	no	No	Tier 1	not_summer	1368	05/01/2020	111.01	53033011101.0	0	0.0146198830409356
1709	19	83.0	19.0	0.2289156626506024	Friday	spring	yes	No	Tier 1	not_summer	1487	05/01/2020	111.01	53033011101.0	0	0.0127774041694687
1710	20	52.0	19.0	0.3653846153846153	Friday	spring	yes	No	Tier 1	not_summer	1363	05/01/2020	111.01	53033011101.0	0	0.0139398385913426
1711	21	141.0	11.0	0.0780141843971631	Friday	spring	yes	No	Tier 1	not_summer	1602	05/01/2020	111.01	53033011101.0	0	0.0068664169787765
1712	22	74.0	39.0	0.527027027027027	Sunday	spring	yes	Yes	Tier 1	not_summer	1541	05/01/2020	111.01	53033011101.0	0	0.0253082414016872
1713	23	64.0	24.0	0.375	Friday	summer	yes	No	Tier 1	summer	1370	05/01/2020	111.01	53033011101.0	0	0.0175182481751824
1714	24	11.0	1.0	0.0909090909090909	Friday	summer	yes	No	Tier 1	summer	1307	05/01/2020	111.01	53033011101.0	0	0.0007651109410864
1715	25	1.0	0.0	0.0	Friday	summer	yes	No	Tier 1	summer	1365	05/01/2020	111.01	53033011101.0	0	0.0
1716	26	47.0	17.0	0.3617021276595745	Friday	fall	yes	No	Tier 1	not_summer	1560	05/01/2020	111.01	53033011101.0	0	0.0108974358974358
1717	27	22.0	10.0	0.4545454545454545	Friday	fall	yes	No	Tier 1	not_summer	1326	05/01/2020	111.01	53033011101.0	0	0.0075414781297134
1718	28	14.0	3.0	0.2142857142857142	Friday	winter	yes	No	Tier 1	not_summer	1683	05/01/2020	111.01	53033011101.0	0	0.0017825311942959
1719	29	20.0	5.0	0.25	Friday	winter	yes	No	Tier 1	not_summer	1379	05/01/2020	111.01	53033011101.0	0	0.0036258158085569
1720	30	3.0	1.0	0.3333333333333333	Wednesday	winter	yes	No	Tier 1	not_summer	1211	05/01/2020	111.01	53033011101.0	0	0.0008257638315441
1721	31	78.0	36.0	0.4615384615384615	Friday	spring	yes	No	Tier 1	not_summer	1467	05/01/2020	111.01	53033011101.0	0	0.0245398773006134
1722	32	25.0	9.0	0.36	Friday	summer	yes	No	Tier 1	summer	1465	05/01/2020	111.01	53033011101.0	0	0.0061433447098976
1723	33	12.0	5.0	0.4166666666666667	Friday	fall	yes	No	Tier 1	not_summer	618	05/01/2020	111.01	53033011101.0	0	0.0080906148867313
1724	34	6.0	2.0	0.3333333333333333	Friday	winter	yes	No	Tier 1	not_summer	1179	05/01/2020	111.01	53033011101.0	0	0.001696352841391
1725	35	13.0	3.0	0.2307692307692307	Friday	spring	yes	No	Tier 1	not_summer	1384	05/01/2020	111.01	53033011101.0	0	0.0021676300578034
1726	36	14.0	2.0	0.1428571428571428	Friday	summer	yes	No	Tier 1	summer	1640	05/01/2020	111.01	53033011101.0	0	0.0012195121951219
1727	37	15.0	4.0	0.2666666666666666	Sunday	summer	yes	Yes	Tier 1	summer	1583	05/01/2020	111.01	53033011101.0	0	0.0025268477574226
1728	1	370.0	155.0	0.4189189189189189	Friday	spring	no	No	Tier 1	not_summer	1063	05/01/2020	118.0	53033011800.0	0	0.1458137347130762
1729	2	749.0	412.0	0.5500667556742324	Friday	spring	no	No	Tier 1	not_summer	2895	05/01/2020	118.0	53033011800.0	0	0.142314335060449
1730	3	850.0	279.0	0.328235294117647	Sunday	spring	no	Yes	Tier 1	not_summer	2005	05/01/2020	118.0	53033011800.0	0	0.1391521197007481
1731	4	114.0	34.0	0.2982456140350877	Friday	spring	no	No	Tier 1	not_summer	2207	05/01/2020	118.0	53033011800.0	0	0.0154055278658812
1732	5	99.0	67.0	0.6767676767676768	Thursday	spring	no	No	Tier 1	not_summer	2116	05/01/2020	118.0	53033011800.0	0	0.0316635160680529
1733	6	158.0	91.0	0.5759493670886076	Friday	summer	no	No	Tier 1	summer	1895	05/01/2020	118.0	53033011800.0	0	0.0480211081794195
1734	7	113.0	87.0	0.7699115044247787	Friday	summer	no	No	Tier 1	summer	1824	05/01/2020	118.0	53033011800.0	0	0.0476973684210526
1735	8	79.0	20.0	0.2531645569620253	Sunday	summer	no	Yes	Tier 1	summer	2052	05/01/2020	118.0	53033011800.0	0	0.0097465886939571
1736	9	55.0	18.0	0.3272727272727272	Friday	summer	no	No	Tier 1	summer	1865	05/01/2020	118.0	53033011800.0	0	0.0096514745308311
1737	10	434.0	68.0	0.1566820276497695	Wednesday	fall	no	No	Tier 1	not_summer	2184	05/01/2020	118.0	53033011800.0	0	0.0311355311355311
1738	12	682.0	234.0	0.3431085043988269	Saturday	fall	no	Yes	Tier 1	not_summer	2232	05/01/2020	118.0	53033011800.0	0	0.1048387096774193
1739	13	108.0	43.0	0.3981481481481481	Friday	fall	no	No	Tier 1	not_summer	1739	05/01/2020	118.0	53033011800.0	0	0.0247268545140885
1740	14	63.0	44.0	0.6984126984126984	Wednesday	winter	no	No	Tier 1	not_summer	1987	05/01/2020	118.0	53033011800.0	0	0.0221439355812783
1741	15	108.0	31.0	0.287037037037037	Tuesday	winter	no	No	Tier 1	not_summer	1437	05/01/2020	118.0	53033011800.0	0	0.0215727209464161
1742	16	485.0	82.0	0.1690721649484536	Wednesday	winter	no	No	Tier 1	not_summer	2115	05/01/2020	118.0	53033011800.0	0	0.0387706855791962
1743	17	632.0	204.0	0.3227848101265823	Wednesday	winter	no	No	Tier 1	not_summer	2064	05/01/2020	118.0	53033011800.0	0	0.0988372093023255
1744	18	327.0	158.0	0.4831804281345566	Friday	spring	no	No	Tier 1	not_summer	2568	05/01/2020	118.0	53033011800.0	0	0.0615264797507788
1745	19	169.0	75.0	0.4437869822485207	Friday	spring	yes	No	Tier 1	not_summer	2534	05/01/2020	118.0	53033011800.0	0	0.0295974743488555
1746	20	216.0	59.0	0.2731481481481481	Friday	spring	yes	No	Tier 1	not_summer	2547	05/01/2020	118.0	53033011800.0	0	0.0231645072634471
1747	21	35.0	18.0	0.5142857142857142	Friday	spring	yes	No	Tier 1	not_summer	2477	05/01/2020	118.0	53033011800.0	0	0.0072668550666128
1748	22	50.0	25.0	0.5	Sunday	spring	yes	Yes	Tier 1	not_summer	1922	05/01/2020	118.0	53033011800.0	0	0.0130072840790842
1749	23	630.0	135.0	0.2142857142857142	Friday	summer	yes	No	Tier 1	summer	2011	05/01/2020	118.0	53033011800.0	0	0.0671307807061163
1750	24	755.0	336.0	0.4450331125827814	Friday	summer	yes	No	Tier 1	summer	2426	05/01/2020	118.0	53033011800.0	0	0.1384995877988458
1751	25	170.0	106.0	0.6235294117647059	Friday	summer	yes	No	Tier 1	summer	2644	05/01/2020	118.0	53033011800.0	0	0.040090771558245
1752	26	886.0	329.0	0.3713318284424379	Friday	fall	yes	No	Tier 1	not_summer	1875	05/01/2020	118.0	53033011800.0	0	0.1754666666666666
1753	27	103.0	40.0	0.3883495145631068	Friday	fall	yes	No	Tier 1	not_summer	2023	05/01/2020	118.0	53033011800.0	0	0.0197726149283242
1754	28	113.0	74.0	0.6548672566371682	Friday	winter	yes	No	Tier 1	not_summer	2466	05/01/2020	118.0	53033011800.0	0	0.0300081103000811
1755	29	138.0	66.0	0.4782608695652174	Friday	winter	yes	No	Tier 1	not_summer	2527	05/01/2020	118.0	53033011800.0	0	0.0261179263949347
1756	30	432.0	197.0	0.4560185185185185	Wednesday	winter	yes	No	Tier 1	not_summer	2329	05/01/2020	118.0	53033011800.0	0	0.0845856590811507
1757	31	82.0	33.0	0.4024390243902439	Friday	spring	yes	No	Tier 1	not_summer	2273	05/01/2020	118.0	53033011800.0	0	0.0145182578090629
1758	32	150.0	90.0	0.6	Friday	summer	yes	No	Tier 1	summer	2256	05/01/2020	118.0	53033011800.0	0	0.0398936170212766
1759	33	67.0	19.0	0.2835820895522388	Friday	fall	yes	No	Tier 1	not_summer	828	05/01/2020	118.0	53033011800.0	0	0.0229468599033816
1760	34	157.0	55.0	0.3503184713375796	Friday	winter	yes	No	Tier 1	not_summer	2476	05/01/2020	118.0	53033011800.0	0	0.0222132471728594
1761	35	163.0	25.0	0.1533742331288343	Friday	spring	yes	No	Tier 1	not_summer	2217	05/01/2020	118.0	53033011800.0	0	0.01127649977447
1762	36	266.0	75.0	0.2819548872180451	Friday	summer	yes	No	Tier 1	summer	2786	05/01/2020	118.0	53033011800.0	0	0.0269203158650394
1763	37	440.0	229.0	0.5204545454545455	Sunday	summer	yes	Yes	Tier 1	summer	2359	05/01/2020	118.0	53033011800.0	0	0.0970750317931326
1764	3	7.0	4.0	0.5714285714285714	Sunday	spring	no	Yes	Tier 2	not_summer	324	05/10/2020	119.0	53033011900.0	0	0.0123456790123456
1765	4	1.0	1.0	1.0	Friday	spring	no	No	Tier 2	not_summer	238	05/10/2020	119.0	53033011900.0	0	0.0042016806722689
1766	5	37.0	36.0	0.972972972972973	Thursday	spring	no	No	Tier 2	not_summer	417	05/10/2020	119.0	53033011900.0	0	0.0863309352517985
1767	6	3.0	1.0	0.3333333333333333	Friday	summer	no	No	Tier 2	summer	448	05/10/2020	119.0	53033011900.0	0	0.0022321428571428
1768	7	1.0	1.0	1.0	Friday	summer	no	No	Tier 2	summer	439	05/10/2020	119.0	53033011900.0	0	0.0022779043280182
1769	8	52.0	20.0	0.3846153846153846	Sunday	summer	no	Yes	Tier 2	summer	434	05/10/2020	119.0	53033011900.0	0	0.0460829493087557
1770	13	8.0	6.0	0.75	Friday	fall	no	No	Tier 2	not_summer	624	05/10/2020	119.0	53033011900.0	0	0.0096153846153846
1771	14	3.0	1.0	0.3333333333333333	Wednesday	winter	no	No	Tier 2	not_summer	586	05/10/2020	119.0	53033011900.0	0	0.0017064846416382
1772	16	4.0	4.0	1.0	Wednesday	winter	no	No	Tier 2	not_summer	451	05/10/2020	119.0	53033011900.0	0	0.0088691796008869
1773	17	4.0	2.0	0.5	Wednesday	winter	no	No	Tier 2	not_summer	530	05/10/2020	119.0	53033011900.0	0	0.0037735849056603
1774	19	7.0	6.0	0.8571428571428571	Friday	spring	yes	No	Tier 2	not_summer	615	05/10/2020	119.0	53033011900.0	0	0.0097560975609756
1775	21	8.0	0.0	0.0	Friday	spring	yes	No	Tier 2	not_summer	532	05/10/2020	119.0	53033011900.0	0	0.0
1776	22	3.0	2.0	0.6666666666666666	Sunday	spring	yes	Yes	Tier 2	not_summer	560	05/10/2020	119.0	53033011900.0	0	0.0035714285714285
1777	23	3.0	2.0	0.6666666666666666	Friday	summer	yes	No	Tier 2	summer	387	05/10/2020	119.0	53033011900.0	0	0.0051679586563307
1778	26	1.0	0.0	0.0	Friday	fall	yes	No	Tier 2	not_summer	686	05/10/2020	119.0	53033011900.0	0	0.0
1779	29	10.0	1.0	0.1	Friday	winter	yes	No	Tier 2	not_summer	159	05/10/2020	119.0	53033011900.0	0	0.0062893081761006
1780	30	2.0	1.0	0.5	Wednesday	winter	yes	No	Tier 2	not_summer	106	05/10/2020	119.0	53033011900.0	0	0.0094339622641509
1781	32	2.0	0.0	0.0	Friday	summer	yes	No	Tier 2	summer	354	05/10/2020	119.0	53033011900.0	0	0.0
1782	35	1.0	1.0	1.0	Friday	spring	yes	No	Tier 2	not_summer	545	05/10/2020	119.0	53033011900.0	0	0.0018348623853211
