# Supplementary material for: Outdoor social distancing behaviors changed during a pandemic: A longitudinal analysis using street view imagery
Source: PLoS One. 2024 Dec 5;19(12):e0315132. doi: 10.1371/journal.pone.0315132 (PMC11620612; doi:10.1371/journal.pone.0315132)
Supplement: S7 Dataset — (CSV) [file pone.0315132.s008.csv]

	Run	Count	Short_Count	Prop_Short	weekday	season	vaccine	weekend	Income_Bracket	season2	Total_Images	Date	Tract	TractID	MoreThan55White	Short_per_Image
0	4	4.0	2.0	0.5	Friday	spring	no	No	Tier 1	not_summer	840	05/01/2020	6.0	53033000600.0	1	0.0023809523809523
1	8	22.0	18.0	0.8181818181818182	Sunday	summer	no	Yes	Tier 1	summer	897	05/01/2020	6.0	53033000600.0	1	0.020066889632107
2	9	4.0	0.0	0.0	Friday	summer	no	No	Tier 1	summer	969	05/01/2020	6.0	53033000600.0	1	0.0
3	10	3.0	3.0	1.0	Wednesday	fall	no	No	Tier 1	not_summer	1011	05/01/2020	6.0	53033000600.0	1	0.0029673590504451
4	16	7.0	7.0	1.0	Wednesday	winter	no	No	Tier 1	not_summer	970	05/01/2020	6.0	53033000600.0	1	0.0072164948453608
5	18	2.0	1.0	0.5	Friday	spring	no	No	Tier 1	not_summer	1515	05/01/2020	6.0	53033000600.0	1	0.0006600660066006
6	19	4.0	0.0	0.0	Friday	spring	yes	No	Tier 1	not_summer	1095	05/01/2020	6.0	53033000600.0	1	0.0
7	23	2.0	2.0	1.0	Friday	summer	yes	No	Tier 1	summer	1191	05/01/2020	6.0	53033000600.0	1	0.0016792611251049
8	24	2.0	1.0	0.5	Friday	summer	yes	No	Tier 1	summer	1323	05/01/2020	6.0	53033000600.0	1	0.000755857898715
9	25	14.0	8.0	0.5714285714285714	Friday	summer	yes	No	Tier 1	summer	1241	05/01/2020	6.0	53033000600.0	1	0.0064464141821112
10	26	3.0	1.0	0.3333333333333333	Friday	fall	yes	No	Tier 1	not_summer	1036	05/01/2020	6.0	53033000600.0	1	0.0009652509652509
11	27	2.0	2.0	1.0	Friday	fall	yes	No	Tier 1	not_summer	960	05/01/2020	6.0	53033000600.0	1	0.0020833333333333
12	28	7.0	7.0	1.0	Friday	winter	yes	No	Tier 1	not_summer	1149	05/01/2020	6.0	53033000600.0	1	0.0060922541340295
13	29	8.0	5.0	0.625	Friday	winter	yes	No	Tier 1	not_summer	1224	05/01/2020	6.0	53033000600.0	1	0.0040849673202614
14	30	7.0	5.0	0.7142857142857143	Wednesday	winter	yes	No	Tier 1	not_summer	1001	05/01/2020	6.0	53033000600.0	1	0.0049950049950049
15	32	5.0	3.0	0.6	Friday	summer	yes	No	Tier 1	summer	1030	05/01/2020	6.0	53033000600.0	1	0.0029126213592233
16	34	4.0	2.0	0.5	Friday	winter	yes	No	Tier 1	not_summer	1180	05/01/2020	6.0	53033000600.0	1	0.0016949152542372
17	35	1.0	0.0	0.0	Friday	spring	yes	No	Tier 1	not_summer	919	05/01/2020	6.0	53033000600.0	1	0.0
18	36	3.0	2.0	0.6666666666666666	Friday	summer	yes	No	Tier 1	summer	964	05/01/2020	6.0	53033000600.0	1	0.0020746887966804
19	37	4.0	4.0	1.0	Sunday	summer	yes	Yes	Tier 1	summer	1153	05/01/2020	6.0	53033000600.0	1	0.0034692107545533
20	4	4.0	4.0	1.0	Friday	spring	no	No	Tier 2	not_summer	1144	05/01/2020	8.0	53033000800.0	1	0.0034965034965034
21	16	1.0	1.0	1.0	Wednesday	winter	no	No	Tier 2	not_summer	1079	05/01/2020	8.0	53033000800.0	1	0.0009267840593141
22	3	2.0	2.0	1.0	Sunday	spring	no	Yes	Tier 2	not_summer	750	05/01/2020	14.0	53033001400.0	1	0.0026666666666666
23	4	27.0	12.0	0.4444444444444444	Friday	spring	no	No	Tier 2	not_summer	1082	05/01/2020	14.0	53033001400.0	1	0.011090573012939
24	6	2.0	0.0	0.0	Friday	summer	no	No	Tier 2	summer	1264	05/01/2020	14.0	53033001400.0	1	0.0
25	10	1.0	1.0	1.0	Wednesday	fall	no	No	Tier 2	not_summer	1351	05/01/2020	14.0	53033001400.0	1	0.000740192450037
26	15	1.0	1.0	1.0	Tuesday	winter	no	No	Tier 2	not_summer	1178	05/01/2020	14.0	53033001400.0	1	0.0008488964346349
27	18	1.0	1.0	1.0	Friday	spring	no	No	Tier 2	not_summer	1373	05/01/2020	14.0	53033001400.0	1	0.0007283321194464
28	19	2.0	1.0	0.5	Friday	spring	yes	No	Tier 2	not_summer	1255	05/01/2020	14.0	53033001400.0	1	0.0007968127490039
29	20	1.0	1.0	1.0	Friday	spring	yes	No	Tier 2	not_summer	1381	05/01/2020	14.0	53033001400.0	1	0.000724112961622
30	21	3.0	3.0	1.0	Friday	spring	yes	No	Tier 2	not_summer	1175	05/01/2020	14.0	53033001400.0	1	0.0025531914893617
31	22	1.0	1.0	1.0	Sunday	spring	yes	Yes	Tier 2	not_summer	1201	05/01/2020	14.0	53033001400.0	1	0.0008326394671107
32	23	1.0	1.0	1.0	Friday	summer	yes	No	Tier 2	summer	1398	05/01/2020	14.0	53033001400.0	1	0.0007153075822603
33	24	6.0	1.0	0.1666666666666666	Friday	summer	yes	No	Tier 2	summer	1238	05/01/2020	14.0	53033001400.0	1	0.0008077544426494
34	25	95.0	46.0	0.4842105263157895	Friday	summer	yes	No	Tier 2	summer	1463	05/01/2020	14.0	53033001400.0	1	0.0314422419685577
35	26	6.0	6.0	1.0	Friday	fall	yes	No	Tier 2	not_summer	1238	05/01/2020	14.0	53033001400.0	1	0.0048465266558966
36	31	1.0	0.0	0.0	Friday	spring	yes	No	Tier 2	not_summer	1653	05/01/2020	14.0	53033001400.0	1	0.0
37	32	2.0	0.0	0.0	Friday	summer	yes	No	Tier 2	summer	1341	05/01/2020	14.0	53033001400.0	1	0.0
38	33	9.0	4.0	0.4444444444444444	Friday	fall	yes	No	Tier 2	not_summer	501	05/01/2020	14.0	53033001400.0	1	0.0079840319361277
39	35	23.0	13.0	0.5652173913043478	Friday	spring	yes	No	Tier 2	not_summer	1359	05/01/2020	14.0	53033001400.0	1	0.0095658572479764
40	37	1.0	0.0	0.0	Sunday	summer	yes	Yes	Tier 2	summer	1505	05/01/2020	14.0	53033001400.0	1	0.0
41	4	33.0	27.0	0.8181818181818182	Friday	spring	no	No	Tier 2	not_summer	71	05/01/2020	15.0	53033001500.0	1	0.380281690140845
42	20	2.0	0.0	0.0	Friday	spring	yes	No	Tier 2	not_summer	7	05/01/2020	15.0	53033001500.0	1	0.0
43	25	1.0	1.0	1.0	Friday	summer	yes	No	Tier 2	summer	162	05/01/2020	15.0	53033001500.0	1	0.0061728395061728
44	29	67.0	13.0	0.1940298507462686	Friday	winter	yes	No	Tier 2	not_summer	287	05/01/2020	15.0	53033001500.0	1	0.0452961672473867
45	34	1.0	0.0	0.0	Friday	winter	yes	No	Tier 2	not_summer	10	05/01/2020	15.0	53033001500.0	1	0.0
46	1	5.0	1.0	0.2	Friday	spring	no	No	Tier 2	not_summer	627	05/01/2020	16.0	53033001600.0	1	0.0015948963317384
47	2	2.0	1.0	0.5	Friday	spring	no	No	Tier 2	not_summer	1501	05/01/2020	16.0	53033001600.0	1	0.0006662225183211
48	3	40.0	12.0	0.3	Sunday	spring	no	Yes	Tier 2	not_summer	1531	05/01/2020	16.0	53033001600.0	1	0.007838014369693
49	4	23.0	10.0	0.4347826086956521	Friday	spring	no	No	Tier 2	not_summer	1493	05/01/2020	16.0	53033001600.0	1	0.0066979236436704
50	5	160.0	41.0	0.25625	Thursday	spring	no	No	Tier 2	not_summer	1626	05/01/2020	16.0	53033001600.0	1	0.0252152521525215
51	6	136.0	56.0	0.4117647058823529	Friday	summer	no	No	Tier 2	summer	1602	05/01/2020	16.0	53033001600.0	1	0.0349563046192259
52	7	4.0	3.0	0.75	Friday	summer	no	No	Tier 2	summer	1521	05/01/2020	16.0	53033001600.0	1	0.0019723865877712
53	8	7.0	2.0	0.2857142857142857	Sunday	summer	no	Yes	Tier 2	summer	1547	05/01/2020	16.0	53033001600.0	1	0.0012928248222365
54	9	4.0	2.0	0.5	Friday	summer	no	No	Tier 2	summer	1371	05/01/2020	16.0	53033001600.0	1	0.0014587892049598
55	10	4.0	4.0	1.0	Wednesday	fall	no	No	Tier 2	not_summer	1698	05/01/2020	16.0	53033001600.0	1	0.0023557126030624
56	12	4.0	4.0	1.0	Saturday	fall	no	Yes	Tier 2	not_summer	1699	05/01/2020	16.0	53033001600.0	1	0.0023543260741612
57	13	1.0	0.0	0.0	Friday	fall	no	No	Tier 2	not_summer	1595	05/01/2020	16.0	53033001600.0	1	0.0
58	14	8.0	8.0	1.0	Wednesday	winter	no	No	Tier 2	not_summer	1568	05/01/2020	16.0	53033001600.0	1	0.0051020408163265
59	15	55.0	8.0	0.1454545454545454	Tuesday	winter	no	No	Tier 2	not_summer	1489	05/01/2020	16.0	53033001600.0	1	0.0053727333781061
60	16	43.0	37.0	0.8604651162790697	Wednesday	winter	no	No	Tier 2	not_summer	1752	05/01/2020	16.0	53033001600.0	1	0.0211187214611872
61	17	129.0	123.0	0.9534883720930232	Wednesday	winter	no	No	Tier 2	not_summer	1653	05/01/2020	16.0	53033001600.0	1	0.0744101633393829
62	18	19.0	11.0	0.5789473684210527	Friday	spring	no	No	Tier 2	not_summer	1626	05/01/2020	16.0	53033001600.0	1	0.0067650676506765
63	19	1.0	1.0	1.0	Friday	spring	yes	No	Tier 2	not_summer	1838	05/01/2020	16.0	53033001600.0	1	0.000544069640914
64	20	33.0	13.0	0.3939393939393939	Friday	spring	yes	No	Tier 2	not_summer	1893	05/01/2020	16.0	53033001600.0	1	0.0068674062334918
65	21	5319.0	902.0	0.1695807482609513	Friday	spring	yes	No	Tier 2	not_summer	1730	05/01/2020	16.0	53033001600.0	1	0.5213872832369942
66	22	1.0	1.0	1.0	Sunday	spring	yes	Yes	Tier 2	not_summer	1743	05/01/2020	16.0	53033001600.0	1	0.0005737234652897
67	23	4.0	4.0	1.0	Friday	summer	yes	No	Tier 2	summer	1834	05/01/2020	16.0	53033001600.0	1	0.0021810250817884
68	24	5.0	5.0	1.0	Friday	summer	yes	No	Tier 2	summer	1880	05/01/2020	16.0	53033001600.0	1	0.0026595744680851
69	25	127.0	47.0	0.3700787401574803	Friday	summer	yes	No	Tier 2	summer	2059	05/01/2020	16.0	53033001600.0	1	0.0228266148615832
70	26	81.0	19.0	0.2345679012345679	Friday	fall	yes	No	Tier 2	not_summer	1612	05/01/2020	16.0	53033001600.0	1	0.0117866004962779
71	27	7.0	5.0	0.7142857142857143	Friday	fall	yes	No	Tier 2	not_summer	1676	05/01/2020	16.0	53033001600.0	1	0.0029832935560859
72	28	1.0	0.0	0.0	Friday	winter	yes	No	Tier 2	not_summer	1530	05/01/2020	16.0	53033001600.0	1	0.0
73	30	1.0	1.0	1.0	Wednesday	winter	yes	No	Tier 2	not_summer	1780	05/01/2020	16.0	53033001600.0	1	0.0005617977528089
74	31	37.0	13.0	0.3513513513513513	Friday	spring	yes	No	Tier 2	not_summer	1699	05/01/2020	16.0	53033001600.0	1	0.0076515597410241
75	32	1.0	0.0	0.0	Friday	summer	yes	No	Tier 2	summer	1832	05/01/2020	16.0	53033001600.0	1	0.0
76	33	1.0	0.0	0.0	Friday	fall	yes	No	Tier 2	not_summer	716	05/01/2020	16.0	53033001600.0	1	0.0
77	1	4.0	4.0	1.0	Friday	spring	no	No	Tier 2	not_summer	384	05/01/2020	18.0	53033001800.0	1	0.0104166666666666
78	4	1.0	1.0	1.0	Friday	spring	no	No	Tier 2	not_summer	1027	05/01/2020	18.0	53033001800.0	1	0.0009737098344693
79	6	6.0	0.0	0.0	Friday	summer	no	No	Tier 2	summer	1109	05/01/2020	18.0	53033001800.0	1	0.0
80	8	21.0	19.0	0.9047619047619048	Sunday	summer	no	Yes	Tier 2	summer	1452	05/01/2020	18.0	53033001800.0	1	0.0130853994490358
81	9	1.0	1.0	1.0	Friday	summer	no	No	Tier 2	summer	1099	05/01/2020	18.0	53033001800.0	1	0.0009099181073703
82	29	34.0	18.0	0.5294117647058824	Friday	winter	yes	No	Tier 2	not_summer	1220	05/01/2020	18.0	53033001800.0	1	0.0147540983606557
83	2	1.0	1.0	1.0	Friday	spring	no	No	Tier 2	not_summer	1108	05/01/2020	21.0	53033002100.0	1	0.0009025270758122
84	3	1.0	0.0	0.0	Sunday	spring	no	Yes	Tier 2	not_summer	1676	05/01/2020	21.0	53033002100.0	1	0.0
85	4	218.0	80.0	0.3669724770642202	Friday	spring	no	No	Tier 2	not_summer	1345	05/01/2020	21.0	53033002100.0	1	0.0594795539033457
86	5	1.0	1.0	1.0	Thursday	spring	no	No	Tier 2	not_summer	1234	05/01/2020	21.0	53033002100.0	1	0.0008103727714748
87	6	1.0	0.0	0.0	Friday	summer	no	No	Tier 2	summer	1206	05/01/2020	21.0	53033002100.0	1	0.0
88	7	1.0	1.0	1.0	Friday	summer	no	No	Tier 2	summer	1212	05/01/2020	21.0	53033002100.0	1	0.0008250825082508
89	14	57.0	55.0	0.9649122807017544	Wednesday	winter	no	No	Tier 2	not_summer	1264	05/01/2020	21.0	53033002100.0	1	0.0435126582278481
90	15	9.0	9.0	1.0	Tuesday	winter	no	No	Tier 2	not_summer	1220	05/01/2020	21.0	53033002100.0	1	0.0073770491803278
91	17	394.0	231.0	0.5862944162436549	Wednesday	winter	no	No	Tier 2	not_summer	1414	05/01/2020	21.0	53033002100.0	1	0.1633663366336633
92	18	18.0	15.0	0.8333333333333334	Friday	spring	no	No	Tier 2	not_summer	1199	05/01/2020	21.0	53033002100.0	1	0.012510425354462
93	25	18.0	7.0	0.3888888888888889	Friday	summer	yes	No	Tier 2	summer	1279	05/01/2020	21.0	53033002100.0	1	0.0054730258014073
94	28	77.0	25.0	0.3246753246753247	Friday	winter	yes	No	Tier 2	not_summer	1292	05/01/2020	21.0	53033002100.0	1	0.0193498452012383
95	30	28.0	26.0	0.9285714285714286	Wednesday	winter	yes	No	Tier 2	not_summer	1576	05/01/2020	21.0	53033002100.0	1	0.016497461928934
96	32	1.0	0.0	0.0	Friday	summer	yes	No	Tier 2	summer	1096	05/01/2020	21.0	53033002100.0	1	0.0
97	33	7.0	7.0	1.0	Friday	fall	yes	No	Tier 2	not_summer	761	05/01/2020	21.0	53033002100.0	1	0.0091984231274638
98	35	28.0	22.0	0.7857142857142857	Friday	spring	yes	No	Tier 2	not_summer	1285	05/01/2020	21.0	53033002100.0	1	0.0171206225680933
99	37	1.0	0.0	0.0	Sunday	summer	yes	Yes	Tier 2	summer	1154	05/01/2020	21.0	53033002100.0	1	0.0
100	1	4.0	4.0	1.0	Friday	spring	no	No	Tier 2	not_summer	579	05/01/2020	24.0	53033002400.0	1	0.006908462867012
101	2	39.0	29.0	0.7435897435897436	Friday	spring	no	No	Tier 2	not_summer	1323	05/01/2020	24.0	53033002400.0	1	0.0219198790627362
102	3	4.0	4.0	1.0	Sunday	spring	no	Yes	Tier 2	not_summer	1740	05/01/2020	24.0	53033002400.0	1	0.0022988505747126
103	4	8.0	2.0	0.25	Friday	spring	no	No	Tier 2	not_summer	1428	05/01/2020	24.0	53033002400.0	1	0.0014005602240896
104	5	58.0	25.0	0.4310344827586206	Thursday	spring	no	No	Tier 2	not_summer	1287	05/01/2020	24.0	53033002400.0	1	0.0194250194250194
105	6	10.0	3.0	0.3	Friday	summer	no	No	Tier 2	summer	1312	05/01/2020	24.0	53033002400.0	1	0.0022865853658536
106	7	3.0	3.0	1.0	Friday	summer	no	No	Tier 2	summer	1468	05/01/2020	24.0	53033002400.0	1	0.0020435967302452
107	9	3.0	1.0	0.3333333333333333	Friday	summer	no	No	Tier 2	summer	1050	05/01/2020	24.0	53033002400.0	1	0.0009523809523809
108	10	38.0	33.0	0.868421052631579	Wednesday	fall	no	No	Tier 2	not_summer	1492	05/01/2020	24.0	53033002400.0	1	0.0221179624664879
109	12	1.0	0.0	0.0	Saturday	fall	no	Yes	Tier 2	not_summer	1398	05/01/2020	24.0	53033002400.0	1	0.0
110	14	1.0	0.0	0.0	Wednesday	winter	no	No	Tier 2	not_summer	1423	05/01/2020	24.0	53033002400.0	1	0.0
111	16	16.0	11.0	0.6875	Wednesday	winter	no	No	Tier 2	not_summer	1443	05/01/2020	24.0	53033002400.0	1	0.0076230076230076
112	17	2.0	2.0	1.0	Wednesday	winter	no	No	Tier 2	not_summer	1478	05/01/2020	24.0	53033002400.0	1	0.0013531799729364
113	18	16.0	11.0	0.6875	Friday	spring	no	No	Tier 2	not_summer	1351	05/01/2020	24.0	53033002400.0	1	0.0081421169504071
114	19	9.0	2.0	0.2222222222222222	Friday	spring	yes	No	Tier 2	not_summer	1820	05/01/2020	24.0	53033002400.0	1	0.001098901098901
115	20	2.0	2.0	1.0	Friday	spring	yes	No	Tier 2	not_summer	1709	05/01/2020	24.0	53033002400.0	1	0.0011702750146284
116	22	1.0	1.0	1.0	Sunday	spring	yes	Yes	Tier 2	not_summer	1616	05/01/2020	24.0	53033002400.0	1	0.0006188118811881
117	24	42.0	36.0	0.8571428571428571	Friday	summer	yes	No	Tier 2	summer	1824	05/01/2020	24.0	53033002400.0	1	0.0197368421052631
118	26	1.0	0.0	0.0	Friday	fall	yes	No	Tier 2	not_summer	1242	05/01/2020	24.0	53033002400.0	1	0.0
119	29	10.0	10.0	1.0	Friday	winter	yes	No	Tier 2	not_summer	1313	05/01/2020	24.0	53033002400.0	1	0.0076161462300076
120	30	13.0	4.0	0.3076923076923077	Wednesday	winter	yes	No	Tier 2	not_summer	1274	05/01/2020	24.0	53033002400.0	1	0.0031397174254317
121	32	1.0	0.0	0.0	Friday	summer	yes	No	Tier 2	summer	1040	05/01/2020	24.0	53033002400.0	1	0.0
122	33	5.0	5.0	1.0	Friday	fall	yes	No	Tier 2	not_summer	569	05/01/2020	24.0	53033002400.0	1	0.0087873462214411
123	34	1.0	1.0	1.0	Friday	winter	yes	No	Tier 2	not_summer	1862	05/01/2020	24.0	53033002400.0	1	0.0005370569280343
124	36	1.0	1.0	1.0	Friday	summer	yes	No	Tier 2	summer	1234	05/01/2020	24.0	53033002400.0	1	0.0008103727714748
125	37	11.0	11.0	1.0	Sunday	summer	yes	Yes	Tier 2	summer	1473	05/01/2020	24.0	53033002400.0	1	0.0074677528852681
126	3	1.0	0.0	0.0	Sunday	spring	no	Yes	Tier 2	not_summer	337	05/01/2020	25.0	53033002500.0	1	0.0
127	4	44.0	15.0	0.3409090909090909	Friday	spring	no	No	Tier 2	not_summer	430	05/01/2020	25.0	53033002500.0	1	0.0348837209302325
128	14	6.0	1.0	0.1666666666666666	Wednesday	winter	no	No	Tier 2	not_summer	502	05/01/2020	25.0	53033002500.0	1	0.0019920318725099
129	15	1.0	1.0	1.0	Tuesday	winter	no	No	Tier 2	not_summer	554	05/01/2020	25.0	53033002500.0	1	0.0018050541516245
130	17	17.0	9.0	0.5294117647058824	Wednesday	winter	no	No	Tier 2	not_summer	458	05/01/2020	25.0	53033002500.0	1	0.019650655021834
131	18	42.0	14.0	0.3333333333333333	Friday	spring	no	No	Tier 2	not_summer	496	05/01/2020	25.0	53033002500.0	1	0.0282258064516129
132	25	128.0	78.0	0.609375	Friday	summer	yes	No	Tier 2	summer	692	05/01/2020	25.0	53033002500.0	1	0.1127167630057803
133	28	13.0	3.0	0.2307692307692307	Friday	winter	yes	No	Tier 2	not_summer	441	05/01/2020	25.0	53033002500.0	1	0.0068027210884353
134	33	1.0	0.0	0.0	Friday	fall	yes	No	Tier 2	not_summer	227	05/01/2020	25.0	53033002500.0	1	0.0
135	37	4.0	0.0	0.0	Sunday	summer	yes	Yes	Tier 2	summer	366	05/01/2020	25.0	53033002500.0	1	0.0
136	2	5.0	5.0	1.0	Friday	spring	no	No	Tier 2	not_summer	471	05/01/2020	29.0	53033002900.0	1	0.0106157112526539
137	3	1.0	0.0	0.0	Sunday	spring	no	Yes	Tier 2	not_summer	426	05/01/2020	29.0	53033002900.0	1	0.0
138	4	30.0	11.0	0.3666666666666666	Friday	spring	no	No	Tier 2	not_summer	461	05/01/2020	29.0	53033002900.0	1	0.0238611713665943
139	5	1.0	0.0	0.0	Thursday	spring	no	No	Tier 2	not_summer	434	05/01/2020	29.0	53033002900.0	1	0.0
140	6	2.0	1.0	0.5	Friday	summer	no	No	Tier 2	summer	490	05/01/2020	29.0	53033002900.0	1	0.0020408163265306
141	7	1.0	0.0	0.0	Friday	summer	no	No	Tier 2	summer	514	05/01/2020	29.0	53033002900.0	1	0.0
142	8	5.0	2.0	0.4	Sunday	summer	no	Yes	Tier 2	summer	446	05/01/2020	29.0	53033002900.0	1	0.0044843049327354
143	9	9.0	2.0	0.2222222222222222	Friday	summer	no	No	Tier 2	summer	429	05/01/2020	29.0	53033002900.0	1	0.0046620046620046
144	10	35.0	19.0	0.5428571428571428	Wednesday	fall	no	No	Tier 2	not_summer	559	05/01/2020	29.0	53033002900.0	1	0.033989266547406
145	12	8.0	8.0	1.0	Saturday	fall	no	Yes	Tier 2	not_summer	455	05/01/2020	29.0	53033002900.0	1	0.0175824175824175
146	13	2.0	0.0	0.0	Friday	fall	no	No	Tier 2	not_summer	431	05/01/2020	29.0	53033002900.0	1	0.0
147	16	1.0	0.0	0.0	Wednesday	winter	no	No	Tier 2	not_summer	443	05/01/2020	29.0	53033002900.0	1	0.0
148	19	13.0	4.0	0.3076923076923077	Friday	spring	yes	No	Tier 2	not_summer	672	05/01/2020	29.0	53033002900.0	1	0.0059523809523809
149	20	11.0	8.0	0.7272727272727273	Friday	spring	yes	No	Tier 2	not_summer	597	05/01/2020	29.0	53033002900.0	1	0.0134003350083752
150	22	2.0	2.0	1.0	Sunday	spring	yes	Yes	Tier 2	not_summer	419	05/01/2020	29.0	53033002900.0	1	0.0047732696897374
151	26	5.0	4.0	0.8	Friday	fall	yes	No	Tier 2	not_summer	536	05/01/2020	29.0	53033002900.0	1	0.0074626865671641
152	29	17.0	1.0	0.0588235294117647	Friday	winter	yes	No	Tier 2	not_summer	541	05/01/2020	29.0	53033002900.0	1	0.0018484288354898
153	30	7.0	0.0	0.0	Wednesday	winter	yes	No	Tier 2	not_summer	604	05/01/2020	29.0	53033002900.0	1	0.0
154	31	2.0	0.0	0.0	Friday	spring	yes	No	Tier 2	not_summer	545	05/01/2020	29.0	53033002900.0	1	0.0
155	33	3.0	1.0	0.3333333333333333	Friday	fall	yes	No	Tier 2	not_summer	237	05/01/2020	29.0	53033002900.0	1	0.0042194092827004
156	34	31.0	12.0	0.3870967741935484	Friday	winter	yes	No	Tier 2	not_summer	1215	05/01/2020	29.0	53033002900.0	1	0.0098765432098765
157	36	5.0	5.0	1.0	Friday	summer	yes	No	Tier 2	summer	532	05/01/2020	29.0	53033002900.0	1	0.0093984962406015
158	1	33.0	29.0	0.8787878787878788	Friday	spring	no	No	Tier 2	not_summer	452	05/01/2020	30.0	53033003000.0	1	0.0641592920353982
159	2	3.0	2.0	0.6666666666666666	Friday	spring	no	No	Tier 2	not_summer	1064	05/01/2020	30.0	53033003000.0	1	0.0018796992481203
160	3	202.0	96.0	0.4752475247524752	Sunday	spring	no	Yes	Tier 2	not_summer	1133	05/01/2020	30.0	53033003000.0	1	0.0847308031774051
161	4	26.0	6.0	0.2307692307692307	Friday	spring	no	No	Tier 2	not_summer	1068	05/01/2020	30.0	53033003000.0	1	0.0056179775280898
162	5	192.0	48.0	0.25	Thursday	spring	no	No	Tier 2	not_summer	991	05/01/2020	30.0	53033003000.0	1	0.048435923309788
163	6	64.0	35.0	0.546875	Friday	summer	no	No	Tier 2	summer	1001	05/01/2020	30.0	53033003000.0	1	0.0349650349650349
164	7	60.0	23.0	0.3833333333333333	Friday	summer	no	No	Tier 2	summer	1045	05/01/2020	30.0	53033003000.0	1	0.0220095693779904
165	8	12.0	0.0	0.0	Sunday	summer	no	Yes	Tier 2	summer	1147	05/01/2020	30.0	53033003000.0	1	0.0
166	9	98.0	86.0	0.8775510204081632	Friday	summer	no	No	Tier 2	summer	961	05/01/2020	30.0	53033003000.0	1	0.0894901144640998
167	10	36.0	33.0	0.9166666666666666	Wednesday	fall	no	No	Tier 2	not_summer	1322	05/01/2020	30.0	53033003000.0	1	0.0249621785173978
168	12	4.0	4.0	1.0	Saturday	fall	no	Yes	Tier 2	not_summer	1078	05/01/2020	30.0	53033003000.0	1	0.0037105751391465
169	13	4.0	4.0	1.0	Friday	fall	no	No	Tier 2	not_summer	991	05/01/2020	30.0	53033003000.0	1	0.0040363269424823
170	14	31.0	18.0	0.5806451612903226	Wednesday	winter	no	No	Tier 2	not_summer	1363	05/01/2020	30.0	53033003000.0	1	0.0132061628760088
171	15	2.0	0.0	0.0	Tuesday	winter	no	No	Tier 2	not_summer	1166	05/01/2020	30.0	53033003000.0	1	0.0
172	17	9.0	4.0	0.4444444444444444	Wednesday	winter	no	No	Tier 2	not_summer	1112	05/01/2020	30.0	53033003000.0	1	0.0035971223021582
173	18	69.0	21.0	0.3043478260869565	Friday	spring	no	No	Tier 2	not_summer	1066	05/01/2020	30.0	53033003000.0	1	0.0196998123827392
174	19	3.0	2.0	0.6666666666666666	Friday	spring	yes	No	Tier 2	not_summer	1269	05/01/2020	30.0	53033003000.0	1	0.0015760441292356
175	20	55.0	6.0	0.109090909090909	Friday	spring	yes	No	Tier 2	not_summer	1225	05/01/2020	30.0	53033003000.0	1	0.0048979591836734
176	23	30.0	25.0	0.8333333333333334	Friday	summer	yes	No	Tier 2	summer	1253	05/01/2020	30.0	53033003000.0	1	0.0199521149241819
177	24	6.0	5.0	0.8333333333333334	Friday	summer	yes	No	Tier 2	summer	1154	05/01/2020	30.0	53033003000.0	1	0.0043327556325823
178	25	129.0	123.0	0.9534883720930232	Friday	summer	yes	No	Tier 2	summer	1220	05/01/2020	30.0	53033003000.0	1	0.1008196721311475
179	26	14.0	13.0	0.9285714285714286	Friday	fall	yes	No	Tier 2	not_summer	1191	05/01/2020	30.0	53033003000.0	1	0.0109151973131822
180	27	59.0	59.0	1.0	Friday	fall	yes	No	Tier 2	not_summer	1155	05/01/2020	30.0	53033003000.0	1	0.051082251082251
181	28	11.0	11.0	1.0	Friday	winter	yes	No	Tier 2	not_summer	1134	05/01/2020	30.0	53033003000.0	1	0.009700176366843
182	29	42.0	16.0	0.3809523809523809	Friday	winter	yes	No	Tier 2	not_summer	1358	05/01/2020	30.0	53033003000.0	1	0.0117820324005891
183	30	25.0	11.0	0.44	Wednesday	winter	yes	No	Tier 2	not_summer	1503	05/01/2020	30.0	53033003000.0	1	0.0073186959414504
184	32	5.0	0.0	0.0	Friday	summer	yes	No	Tier 2	summer	1073	05/01/2020	30.0	53033003000.0	1	0.0
185	33	15.0	9.0	0.6	Friday	fall	yes	No	Tier 2	not_summer	464	05/01/2020	30.0	53033003000.0	1	0.0193965517241379
186	34	51.0	29.0	0.5686274509803921	Friday	winter	yes	No	Tier 2	not_summer	1526	05/01/2020	30.0	53033003000.0	1	0.0190039318479685
187	35	30.0	16.0	0.5333333333333333	Friday	spring	yes	No	Tier 2	not_summer	1127	05/01/2020	30.0	53033003000.0	1	0.0141969831410825
188	36	2.0	0.0	0.0	Friday	summer	yes	No	Tier 2	summer	1198	05/01/2020	30.0	53033003000.0	1	0.0
189	37	15.0	10.0	0.6666666666666666	Sunday	summer	yes	Yes	Tier 2	summer	1688	05/01/2020	30.0	53033003000.0	1	0.0059241706161137
190	4	3.0	0.0	0.0	Friday	spring	no	No	Tier 2	not_summer	749	05/01/2020	32.0	53033003200.0	1	0.0
191	5	241.0	44.0	0.1825726141078838	Thursday	spring	no	No	Tier 2	not_summer	818	05/01/2020	32.0	53033003200.0	1	0.0537897310513447
192	6	49.0	19.0	0.3877551020408163	Friday	summer	no	No	Tier 2	summer	776	05/01/2020	32.0	53033003200.0	1	0.0244845360824742
193	7	5.0	0.0	0.0	Friday	summer	no	No	Tier 2	summer	774	05/01/2020	32.0	53033003200.0	1	0.0
194	8	103.0	49.0	0.4757281553398058	Sunday	summer	no	Yes	Tier 2	summer	825	05/01/2020	32.0	53033003200.0	1	0.0593939393939393
195	9	10.0	2.0	0.2	Friday	summer	no	No	Tier 2	summer	709	05/01/2020	32.0	53033003200.0	1	0.002820874471086
196	10	36.0	11.0	0.3055555555555556	Wednesday	fall	no	No	Tier 2	not_summer	724	05/01/2020	32.0	53033003200.0	1	0.0151933701657458
197	12	96.0	69.0	0.71875	Saturday	fall	no	Yes	Tier 2	not_summer	797	05/01/2020	32.0	53033003200.0	1	0.0865746549560853
198	13	3.0	1.0	0.3333333333333333	Friday	fall	no	No	Tier 2	not_summer	666	05/01/2020	32.0	53033003200.0	1	0.0015015015015015
199	14	24.0	11.0	0.4583333333333333	Wednesday	winter	no	No	Tier 2	not_summer	902	05/01/2020	32.0	53033003200.0	1	0.0121951219512195
200	15	72.0	50.0	0.6944444444444444	Tuesday	winter	no	No	Tier 2	not_summer	719	05/01/2020	32.0	53033003200.0	1	0.0695410292072322
201	16	17.0	0.0	0.0	Wednesday	winter	no	No	Tier 2	not_summer	765	05/01/2020	32.0	53033003200.0	1	0.0
202	17	2.0	0.0	0.0	Wednesday	winter	no	No	Tier 2	not_summer	777	05/01/2020	32.0	53033003200.0	1	0.0
203	19	16.0	7.0	0.4375	Friday	spring	yes	No	Tier 2	not_summer	895	05/01/2020	32.0	53033003200.0	1	0.0078212290502793
204	20	164.0	124.0	0.7560975609756098	Friday	spring	yes	No	Tier 2	not_summer	940	05/01/2020	32.0	53033003200.0	1	0.1319148936170212
205	21	85.0	59.0	0.6941176470588235	Friday	spring	yes	No	Tier 2	not_summer	842	05/01/2020	32.0	53033003200.0	1	0.0700712589073634
206	24	2.0	2.0	1.0	Friday	summer	yes	No	Tier 2	summer	946	05/01/2020	32.0	53033003200.0	1	0.0021141649048625
207	25	1214.0	143.0	0.1177924217462932	Friday	summer	yes	No	Tier 2	summer	1190	05/01/2020	32.0	53033003200.0	1	0.1201680672268907
208	26	587.0	57.0	0.0971039182282793	Friday	fall	yes	No	Tier 2	not_summer	706	05/01/2020	32.0	53033003200.0	1	0.0807365439093484
209	27	47.0	17.0	0.3617021276595745	Friday	fall	yes	No	Tier 2	not_summer	729	05/01/2020	32.0	53033003200.0	1	0.0233196159122085
210	28	155.0	22.0	0.1419354838709677	Friday	winter	yes	No	Tier 2	not_summer	812	05/01/2020	32.0	53033003200.0	1	0.0270935960591133
211	29	75.0	13.0	0.1733333333333333	Friday	winter	yes	No	Tier 2	not_summer	944	05/01/2020	32.0	53033003200.0	1	0.0137711864406779
212	30	49.0	19.0	0.3877551020408163	Wednesday	winter	yes	No	Tier 2	not_summer	770	05/01/2020	32.0	53033003200.0	1	0.0246753246753246
213	31	13.0	4.0	0.3076923076923077	Friday	spring	yes	No	Tier 2	not_summer	873	05/01/2020	32.0	53033003200.0	1	0.0045819014891179
214	32	2.0	0.0	0.0	Friday	summer	yes	No	Tier 2	summer	866	05/01/2020	32.0	53033003200.0	1	0.0
215	33	2.0	0.0	0.0	Friday	fall	yes	No	Tier 2	not_summer	259	05/01/2020	32.0	53033003200.0	1	0.0
216	34	36.0	3.0	0.0833333333333333	Friday	winter	yes	No	Tier 2	not_summer	865	05/01/2020	32.0	53033003200.0	1	0.0034682080924855
217	35	2333.0	294.0	0.1260180025717959	Friday	spring	yes	No	Tier 2	not_summer	973	05/01/2020	32.0	53033003200.0	1	0.302158273381295
218	36	9.0	1.0	0.1111111111111111	Friday	summer	yes	No	Tier 2	summer	1262	05/01/2020	32.0	53033003200.0	1	0.0007923930269413
219	37	10.0	6.0	0.6	Sunday	summer	yes	Yes	Tier 2	summer	759	05/01/2020	32.0	53033003200.0	1	0.0079051383399209
220	3	19.0	1.0	0.0526315789473684	Sunday	spring	no	Yes	Tier 2	not_summer	848	05/01/2020	34.0	53033003400.0	1	0.0011792452830188
221	4	1.0	1.0	1.0	Friday	spring	no	No	Tier 2	not_summer	718	05/01/2020	34.0	53033003400.0	1	0.0013927576601671
222	5	4.0	2.0	0.5	Thursday	spring	no	No	Tier 2	not_summer	745	05/01/2020	34.0	53033003400.0	1	0.0026845637583892
223	6	154.0	72.0	0.4675324675324675	Friday	summer	no	No	Tier 2	summer	795	05/01/2020	34.0	53033003400.0	1	0.090566037735849
224	7	2.0	1.0	0.5	Friday	summer	no	No	Tier 2	summer	630	05/01/2020	34.0	53033003400.0	1	0.0015873015873015
225	8	8.0	7.0	0.875	Sunday	summer	no	Yes	Tier 2	summer	1009	05/01/2020	34.0	53033003400.0	1	0.0069375619425173
226	9	3.0	0.0	0.0	Friday	summer	no	No	Tier 2	summer	748	05/01/2020	34.0	53033003400.0	1	0.0
227	10	34.0	34.0	1.0	Wednesday	fall	no	No	Tier 2	not_summer	526	05/01/2020	34.0	53033003400.0	1	0.0646387832699619
228	12	27.0	8.0	0.2962962962962963	Saturday	fall	no	Yes	Tier 2	not_summer	690	05/01/2020	34.0	53033003400.0	1	0.0115942028985507
229	13	34.0	12.0	0.3529411764705882	Friday	fall	no	No	Tier 2	not_summer	763	05/01/2020	34.0	53033003400.0	1	0.0157273918741808
230	14	2.0	2.0	1.0	Wednesday	winter	no	No	Tier 2	not_summer	775	05/01/2020	34.0	53033003400.0	1	0.0025806451612903
231	15	2.0	0.0	0.0	Tuesday	winter	no	No	Tier 2	not_summer	718	05/01/2020	34.0	53033003400.0	1	0.0
232	16	18.0	8.0	0.4444444444444444	Wednesday	winter	no	No	Tier 2	not_summer	767	05/01/2020	34.0	53033003400.0	1	0.0104302477183833
233	17	53.0	53.0	1.0	Wednesday	winter	no	No	Tier 2	not_summer	893	05/01/2020	34.0	53033003400.0	1	0.0593505039193729
234	18	11.0	11.0	1.0	Friday	spring	no	No	Tier 2	not_summer	760	05/01/2020	34.0	53033003400.0	1	0.0144736842105263
235	19	74.0	36.0	0.4864864864864865	Friday	spring	yes	No	Tier 2	not_summer	883	05/01/2020	34.0	53033003400.0	1	0.0407701019252548
236	20	5.0	4.0	0.8	Friday	spring	yes	No	Tier 2	not_summer	696	05/01/2020	34.0	53033003400.0	1	0.0057471264367816
237	21	26.0	14.0	0.5384615384615384	Friday	spring	yes	No	Tier 2	not_summer	715	05/01/2020	34.0	53033003400.0	1	0.0195804195804195
238	22	1.0	0.0	0.0	Sunday	spring	yes	Yes	Tier 2	not_summer	740	05/01/2020	34.0	53033003400.0	1	0.0
239	23	8.0	7.0	0.875	Friday	summer	yes	No	Tier 2	summer	967	05/01/2020	34.0	53033003400.0	1	0.0072388831437435
240	24	17.0	9.0	0.5294117647058824	Friday	summer	yes	No	Tier 2	summer	801	05/01/2020	34.0	53033003400.0	1	0.0112359550561797
241	25	1.0	0.0	0.0	Friday	summer	yes	No	Tier 2	summer	799	05/01/2020	34.0	53033003400.0	1	0.0
242	26	8.0	2.0	0.25	Friday	fall	yes	No	Tier 2	not_summer	780	05/01/2020	34.0	53033003400.0	1	0.0025641025641025
243	27	6.0	6.0	1.0	Friday	fall	yes	No	Tier 2	not_summer	774	05/01/2020	34.0	53033003400.0	1	0.0077519379844961
244	28	49.0	30.0	0.6122448979591837	Friday	winter	yes	No	Tier 2	not_summer	759	05/01/2020	34.0	53033003400.0	1	0.0395256916996047
245	29	82.0	73.0	0.8902439024390244	Friday	winter	yes	No	Tier 2	not_summer	833	05/01/2020	34.0	53033003400.0	1	0.0876350540216086
246	30	27.0	15.0	0.5555555555555556	Wednesday	winter	yes	No	Tier 2	not_summer	1058	05/01/2020	34.0	53033003400.0	1	0.0141776937618147
247	31	181.0	73.0	0.4033149171270718	Friday	spring	yes	No	Tier 2	not_summer	1082	05/01/2020	34.0	53033003400.0	1	0.0674676524953789
248	34	235.0	122.0	0.5191489361702127	Friday	winter	yes	No	Tier 2	not_summer	749	05/01/2020	34.0	53033003400.0	1	0.1628838451268358
249	35	19.0	12.0	0.631578947368421	Friday	spring	yes	No	Tier 2	not_summer	1042	05/01/2020	34.0	53033003400.0	1	0.0115163147792706
250	36	1.0	0.0	0.0	Friday	summer	yes	No	Tier 2	summer	869	05/01/2020	34.0	53033003400.0	1	0.0
251	37	2.0	0.0	0.0	Sunday	summer	yes	Yes	Tier 2	summer	830	05/01/2020	34.0	53033003400.0	1	0.0
252	1	4.0	4.0	1.0	Friday	spring	no	No	Tier 2	not_summer	316	05/01/2020	36.0	53033003600.0	1	0.0126582278481012
253	2	1.0	0.0	0.0	Friday	spring	no	No	Tier 2	not_summer	798	05/01/2020	36.0	53033003600.0	1	0.0
254	3	2.0	2.0	1.0	Sunday	spring	no	Yes	Tier 2	not_summer	832	05/01/2020	36.0	53033003600.0	1	0.0024038461538461
255	4	70.0	27.0	0.3857142857142857	Friday	spring	no	No	Tier 2	not_summer	778	05/01/2020	36.0	53033003600.0	1	0.0347043701799485
256	5	28.0	22.0	0.7857142857142857	Thursday	spring	no	No	Tier 2	not_summer	750	05/01/2020	36.0	53033003600.0	1	0.0293333333333333
257	6	29.0	19.0	0.6551724137931034	Friday	summer	no	No	Tier 2	summer	769	05/01/2020	36.0	53033003600.0	1	0.0247074122236671
258	7	9.0	2.0	0.2222222222222222	Friday	summer	no	No	Tier 2	summer	793	05/01/2020	36.0	53033003600.0	1	0.0025220680958385
259	8	2.0	2.0	1.0	Sunday	summer	no	Yes	Tier 2	summer	854	05/01/2020	36.0	53033003600.0	1	0.0023419203747072
260	9	1.0	1.0	1.0	Friday	summer	no	No	Tier 2	summer	642	05/01/2020	36.0	53033003600.0	1	0.0015576323987538
261	10	4.0	0.0	0.0	Wednesday	fall	no	No	Tier 2	not_summer	869	05/01/2020	36.0	53033003600.0	1	0.0
262	12	11.0	11.0	1.0	Saturday	fall	no	Yes	Tier 2	not_summer	899	05/01/2020	36.0	53033003600.0	1	0.0122358175750834
263	14	1.0	1.0	1.0	Wednesday	winter	no	No	Tier 2	not_summer	809	05/01/2020	36.0	53033003600.0	1	0.0012360939431396
264	15	1.0	1.0	1.0	Tuesday	winter	no	No	Tier 2	not_summer	780	05/01/2020	36.0	53033003600.0	1	0.0012820512820512
265	16	121.0	20.0	0.1652892561983471	Wednesday	winter	no	No	Tier 2	not_summer	895	05/01/2020	36.0	53033003600.0	1	0.0223463687150838
266	17	2.0	2.0	1.0	Wednesday	winter	no	No	Tier 2	not_summer	780	05/01/2020	36.0	53033003600.0	1	0.0025641025641025
267	18	7.0	5.0	0.7142857142857143	Friday	spring	no	No	Tier 2	not_summer	755	05/01/2020	36.0	53033003600.0	1	0.0066225165562913
268	19	4.0	4.0	1.0	Friday	spring	yes	No	Tier 2	not_summer	850	05/01/2020	36.0	53033003600.0	1	0.0047058823529411
269	20	4.0	4.0	1.0	Friday	spring	yes	No	Tier 2	not_summer	795	05/01/2020	36.0	53033003600.0	1	0.0050314465408805
270	22	1.0	1.0	1.0	Sunday	spring	yes	Yes	Tier 2	not_summer	873	05/01/2020	36.0	53033003600.0	1	0.0011454753722794
271	23	1.0	1.0	1.0	Friday	summer	yes	No	Tier 2	summer	952	05/01/2020	36.0	53033003600.0	1	0.0010504201680672
272	24	3.0	1.0	0.3333333333333333	Friday	summer	yes	No	Tier 2	summer	801	05/01/2020	36.0	53033003600.0	1	0.0012484394506866
273	25	1.0	1.0	1.0	Friday	summer	yes	No	Tier 2	summer	852	05/01/2020	36.0	53033003600.0	1	0.0011737089201877
274	26	4.0	2.0	0.5	Friday	fall	yes	No	Tier 2	not_summer	827	05/01/2020	36.0	53033003600.0	1	0.0024183796856106
275	29	16.0	14.0	0.875	Friday	winter	yes	No	Tier 2	not_summer	913	05/01/2020	36.0	53033003600.0	1	0.0153340635268346
276	30	18.0	3.0	0.1666666666666666	Wednesday	winter	yes	No	Tier 2	not_summer	959	05/01/2020	36.0	53033003600.0	1	0.0031282586027111
277	31	3.0	1.0	0.3333333333333333	Friday	spring	yes	No	Tier 2	not_summer	1200	05/01/2020	36.0	53033003600.0	1	0.0008333333333333
278	32	1.0	1.0	1.0	Friday	summer	yes	No	Tier 2	summer	689	05/01/2020	36.0	53033003600.0	1	0.0014513788098693
279	33	11.0	7.0	0.6363636363636364	Friday	fall	yes	No	Tier 2	not_summer	336	05/01/2020	36.0	53033003600.0	1	0.0208333333333333
280	34	44.0	27.0	0.6136363636363636	Friday	winter	yes	No	Tier 2	not_summer	956	05/01/2020	36.0	53033003600.0	1	0.0282426778242677
281	36	1.0	1.0	1.0	Friday	summer	yes	No	Tier 2	summer	1009	05/01/2020	36.0	53033003600.0	1	0.0009910802775024
282	4	1.0	1.0	1.0	Friday	spring	no	No	Tier 2	not_summer	241	05/01/2020	38.0	53033003800.0	1	0.0041493775933609
283	5	76.0	43.0	0.5657894736842105	Thursday	spring	no	No	Tier 2	not_summer	239	05/01/2020	38.0	53033003800.0	1	0.1799163179916318
284	6	3.0	0.0	0.0	Friday	summer	no	No	Tier 2	summer	206	05/01/2020	38.0	53033003800.0	1	0.0
285	7	1.0	1.0	1.0	Friday	summer	no	No	Tier 2	summer	238	05/01/2020	38.0	53033003800.0	1	0.0042016806722689
286	10	1.0	1.0	1.0	Wednesday	fall	no	No	Tier 2	not_summer	273	05/01/2020	38.0	53033003800.0	1	0.0036630036630036
287	13	1.0	1.0	1.0	Friday	fall	no	No	Tier 2	not_summer	244	05/01/2020	38.0	53033003800.0	1	0.0040983606557377
288	14	3.0	3.0	1.0	Wednesday	winter	no	No	Tier 2	not_summer	241	05/01/2020	38.0	53033003800.0	1	0.0124481327800829
289	16	3.0	2.0	0.6666666666666666	Wednesday	winter	no	No	Tier 2	not_summer	233	05/01/2020	38.0	53033003800.0	1	0.0085836909871244
290	23	1.0	0.0	0.0	Friday	summer	yes	No	Tier 2	summer	404	05/01/2020	38.0	53033003800.0	1	0.0
291	29	8.0	8.0	1.0	Friday	winter	yes	No	Tier 2	not_summer	361	05/01/2020	38.0	53033003800.0	1	0.0221606648199446
292	33	5.0	0.0	0.0	Friday	fall	yes	No	Tier 2	not_summer	114	05/01/2020	38.0	53033003800.0	1	0.0
293	34	51.0	47.0	0.9215686274509804	Friday	winter	yes	No	Tier 2	not_summer	339	05/01/2020	38.0	53033003800.0	1	0.1386430678466076
294	1	2.0	2.0	1.0	Friday	spring	no	No	Tier 2	not_summer	334	05/01/2020	39.0	53033003900.0	1	0.0059880239520958
295	3	80.0	78.0	0.975	Sunday	spring	no	Yes	Tier 2	not_summer	864	05/01/2020	39.0	53033003900.0	1	0.0902777777777777
296	4	49.0	24.0	0.4897959183673469	Friday	spring	no	No	Tier 2	not_summer	728	05/01/2020	39.0	53033003900.0	1	0.0329670329670329
297	5	14.0	2.0	0.1428571428571428	Thursday	spring	no	No	Tier 2	not_summer	877	05/01/2020	39.0	53033003900.0	1	0.0022805017103762
298	9	16.0	12.0	0.75	Friday	summer	no	No	Tier 2	summer	693	05/01/2020	39.0	53033003900.0	1	0.0173160173160173
299	17	52.0	51.0	0.9807692307692308	Wednesday	winter	no	No	Tier 2	not_summer	928	05/01/2020	39.0	53033003900.0	1	0.0549568965517241
300	29	79.0	25.0	0.3164556962025316	Friday	winter	yes	No	Tier 2	not_summer	1089	05/01/2020	39.0	53033003900.0	1	0.0229568411386593
301	32	5.0	5.0	1.0	Friday	summer	yes	No	Tier 2	summer	867	05/01/2020	39.0	53033003900.0	1	0.0057670126874279
302	36	1.0	1.0	1.0	Friday	summer	yes	No	Tier 2	summer	1005	05/01/2020	39.0	53033003900.0	1	0.0009950248756218
303	2	91.0	27.0	0.2967032967032967	Friday	spring	no	No	Tier 2	not_summer	765	05/01/2020	41.0	53033004100.0	1	0.0352941176470588
304	7	2.0	0.0	0.0	Friday	summer	no	No	Tier 2	summer	930	05/01/2020	41.0	53033004100.0	1	0.0
305	9	49.0	2.0	0.0408163265306122	Friday	summer	no	No	Tier 2	summer	751	05/01/2020	41.0	53033004100.0	1	0.0026631158455392
306	12	4.0	0.0	0.0	Saturday	fall	no	Yes	Tier 2	not_summer	974	05/01/2020	41.0	53033004100.0	1	0.0
307	15	3.0	0.0	0.0	Tuesday	winter	no	No	Tier 2	not_summer	915	05/01/2020	41.0	53033004100.0	1	0.0
308	16	10.0	7.0	0.7	Wednesday	winter	no	No	Tier 2	not_summer	891	05/01/2020	41.0	53033004100.0	1	0.0078563411896745
309	17	52.0	51.0	0.9807692307692308	Wednesday	winter	no	No	Tier 2	not_summer	921	05/01/2020	41.0	53033004100.0	1	0.0553745928338762
310	18	3.0	3.0	1.0	Friday	spring	no	No	Tier 2	not_summer	808	05/01/2020	41.0	53033004100.0	1	0.0037128712871287
311	32	20.0	1.0	0.05	Friday	summer	yes	No	Tier 2	summer	687	05/01/2020	41.0	53033004100.0	1	0.0014556040756914
312	35	3.0	0.0	0.0	Friday	spring	yes	No	Tier 2	not_summer	829	05/01/2020	41.0	53033004100.0	1	0.0
313	1	48.0	17.0	0.3541666666666667	Friday	spring	no	No	Tier 2	not_summer	606	05/01/2020	49.0	53033004900.0	1	0.028052805280528
314	2	87.0	55.0	0.632183908045977	Friday	spring	no	No	Tier 2	not_summer	1334	05/01/2020	49.0	53033004900.0	1	0.0412293853073463
315	3	1.0	0.0	0.0	Sunday	spring	no	Yes	Tier 2	not_summer	1143	05/01/2020	49.0	53033004900.0	1	0.0
316	4	39.0	28.0	0.717948717948718	Friday	spring	no	No	Tier 2	not_summer	1175	05/01/2020	49.0	53033004900.0	1	0.0238297872340425
317	5	6.0	2.0	0.3333333333333333	Thursday	spring	no	No	Tier 2	not_summer	1219	05/01/2020	49.0	53033004900.0	1	0.0016406890894175
318	6	55.0	33.0	0.6	Friday	summer	no	No	Tier 2	summer	1161	05/01/2020	49.0	53033004900.0	1	0.0284237726098191
319	7	139.0	54.0	0.3884892086330935	Friday	summer	no	No	Tier 2	summer	1172	05/01/2020	49.0	53033004900.0	1	0.046075085324232
320	8	87.0	38.0	0.4367816091954023	Sunday	summer	no	Yes	Tier 2	summer	1758	05/01/2020	49.0	53033004900.0	1	0.0216154721274175
321	9	42.0	8.0	0.1904761904761904	Friday	summer	no	No	Tier 2	summer	1308	05/01/2020	49.0	53033004900.0	1	0.0061162079510703
322	10	44.0	36.0	0.8181818181818182	Wednesday	fall	no	No	Tier 2	not_summer	1292	05/01/2020	49.0	53033004900.0	1	0.0278637770897832
323	12	1.0	1.0	1.0	Saturday	fall	no	Yes	Tier 2	not_summer	1193	05/01/2020	49.0	53033004900.0	1	0.0008382229673093
324	13	209.0	118.0	0.5645933014354066	Friday	fall	no	No	Tier 2	not_summer	1132	05/01/2020	49.0	53033004900.0	1	0.1042402826855123
325	14	13.0	11.0	0.8461538461538461	Wednesday	winter	no	No	Tier 2	not_summer	1193	05/01/2020	49.0	53033004900.0	1	0.0092204526404023
326	15	19.0	11.0	0.5789473684210527	Tuesday	winter	no	No	Tier 2	not_summer	1367	05/01/2020	49.0	53033004900.0	1	0.008046817849305
327	18	437.0	190.0	0.4347826086956521	Friday	spring	no	No	Tier 2	not_summer	1297	05/01/2020	49.0	53033004900.0	1	0.1464919043947571
328	19	1.0	0.0	0.0	Friday	spring	yes	No	Tier 2	not_summer	1546	05/01/2020	49.0	53033004900.0	1	0.0
329	20	23.0	15.0	0.6521739130434783	Friday	spring	yes	No	Tier 2	not_summer	1396	05/01/2020	49.0	53033004900.0	1	0.0107449856733524
330	21	55.0	27.0	0.4909090909090909	Friday	spring	yes	No	Tier 2	not_summer	1955	05/01/2020	49.0	53033004900.0	1	0.0138107416879795
331	22	19.0	15.0	0.7894736842105263	Sunday	spring	yes	Yes	Tier 2	not_summer	1393	05/01/2020	49.0	53033004900.0	1	0.0107681263460157
332	23	99.0	96.0	0.9696969696969696	Friday	summer	yes	No	Tier 2	summer	2143	05/01/2020	49.0	53033004900.0	1	0.0447970135324311
333	24	2.0	1.0	0.5	Friday	summer	yes	No	Tier 2	summer	1934	05/01/2020	49.0	53033004900.0	1	0.0005170630816959
334	25	2.0	0.0	0.0	Friday	summer	yes	No	Tier 2	summer	2261	05/01/2020	49.0	53033004900.0	1	0.0
335	29	3.0	3.0	1.0	Friday	winter	yes	No	Tier 2	not_summer	1462	05/01/2020	49.0	53033004900.0	1	0.0020519835841313
336	31	2.0	0.0	0.0	Friday	spring	yes	No	Tier 2	not_summer	1544	05/01/2020	49.0	53033004900.0	1	0.0
337	32	4.0	4.0	1.0	Friday	summer	yes	No	Tier 2	summer	1921	05/01/2020	49.0	53033004900.0	1	0.002082248828735
338	33	19.0	18.0	0.9473684210526316	Friday	fall	yes	No	Tier 2	not_summer	532	05/01/2020	49.0	53033004900.0	1	0.0338345864661654
339	34	2.0	1.0	0.5	Friday	winter	yes	No	Tier 2	not_summer	2250	05/01/2020	49.0	53033004900.0	1	0.0004444444444444
340	35	26.0	24.0	0.9230769230769232	Friday	spring	yes	No	Tier 2	not_summer	1391	05/01/2020	49.0	53033004900.0	1	0.01725377426312
341	36	7.0	1.0	0.1428571428571428	Friday	summer	yes	No	Tier 2	summer	2030	05/01/2020	49.0	53033004900.0	1	0.0004926108374384
342	1	4.0	4.0	1.0	Friday	spring	no	No	Tier 2	not_summer	302	05/01/2020	50.0	53033005000.0	1	0.0132450331125827
343	2	13.0	2.0	0.1538461538461538	Friday	spring	no	No	Tier 2	not_summer	873	05/01/2020	50.0	53033005000.0	1	0.0022909507445589
344	4	173.0	73.0	0.4219653179190751	Friday	spring	no	No	Tier 2	not_summer	904	05/01/2020	50.0	53033005000.0	1	0.0807522123893805
345	5	51.0	3.0	0.0588235294117647	Thursday	spring	no	No	Tier 2	not_summer	1125	05/01/2020	50.0	53033005000.0	1	0.0026666666666666
346	6	12.0	11.0	0.9166666666666666	Friday	summer	no	No	Tier 2	summer	886	05/01/2020	50.0	53033005000.0	1	0.0124153498871331
347	7	20.0	5.0	0.25	Friday	summer	no	No	Tier 2	summer	888	05/01/2020	50.0	53033005000.0	1	0.0056306306306306
348	8	1.0	1.0	1.0	Sunday	summer	no	Yes	Tier 2	summer	795	05/01/2020	50.0	53033005000.0	1	0.0012578616352201
349	9	75.0	40.0	0.5333333333333333	Friday	summer	no	No	Tier 2	summer	833	05/01/2020	50.0	53033005000.0	1	0.0480192076830732
350	10	11.0	4.0	0.3636363636363636	Wednesday	fall	no	No	Tier 2	not_summer	894	05/01/2020	50.0	53033005000.0	1	0.0044742729306487
351	12	113.0	61.0	0.5398230088495575	Saturday	fall	no	Yes	Tier 2	not_summer	893	05/01/2020	50.0	53033005000.0	1	0.0683090705487122
352	13	14.0	10.0	0.7142857142857143	Friday	fall	no	No	Tier 2	not_summer	907	05/01/2020	50.0	53033005000.0	1	0.0110253583241455
353	14	6.0	3.0	0.5	Wednesday	winter	no	No	Tier 2	not_summer	858	05/01/2020	50.0	53033005000.0	1	0.0034965034965034
354	15	131.0	21.0	0.1603053435114503	Tuesday	winter	no	No	Tier 2	not_summer	889	05/01/2020	50.0	53033005000.0	1	0.0236220472440944
355	16	30.0	22.0	0.7333333333333333	Wednesday	winter	no	No	Tier 2	not_summer	998	05/01/2020	50.0	53033005000.0	1	0.0220440881763527
356	17	26.0	9.0	0.3461538461538461	Wednesday	winter	no	No	Tier 2	not_summer	842	05/01/2020	50.0	53033005000.0	1	0.010688836104513
357	18	20.0	8.0	0.4	Friday	spring	no	No	Tier 2	not_summer	910	05/01/2020	50.0	53033005000.0	1	0.0087912087912087
358	19	13.0	10.0	0.7692307692307693	Friday	spring	yes	No	Tier 2	not_summer	729	05/01/2020	50.0	53033005000.0	1	0.0137174211248285
359	20	30.0	22.0	0.7333333333333333	Friday	spring	yes	No	Tier 2	not_summer	963	05/01/2020	50.0	53033005000.0	1	0.0228452751817237
360	21	1041.0	90.0	0.0864553314121037	Friday	spring	yes	No	Tier 2	not_summer	1019	05/01/2020	50.0	53033005000.0	1	0.0883218842001962
361	22	4.0	3.0	0.75	Sunday	spring	yes	Yes	Tier 2	not_summer	941	05/01/2020	50.0	53033005000.0	1	0.0031880977683315
362	23	9.0	8.0	0.8888888888888888	Friday	summer	yes	No	Tier 2	summer	929	05/01/2020	50.0	53033005000.0	1	0.0086114101184068
363	24	60.0	39.0	0.65	Friday	summer	yes	No	Tier 2	summer	1077	05/01/2020	50.0	53033005000.0	1	0.0362116991643454
364	25	30.0	22.0	0.7333333333333333	Friday	summer	yes	No	Tier 2	summer	986	05/01/2020	50.0	53033005000.0	1	0.0223123732251521
365	26	1368.0	267.0	0.1951754385964912	Friday	fall	yes	No	Tier 2	not_summer	1134	05/01/2020	50.0	53033005000.0	1	0.2354497354497354
366	27	4.0	4.0	1.0	Friday	fall	yes	No	Tier 2	not_summer	1175	05/01/2020	50.0	53033005000.0	1	0.0034042553191489
367	28	615.0	300.0	0.4878048780487805	Friday	winter	yes	No	Tier 2	not_summer	990	05/01/2020	50.0	53033005000.0	1	0.303030303030303
368	29	132.0	21.0	0.1590909090909091	Friday	winter	yes	No	Tier 2	not_summer	1104	05/01/2020	50.0	53033005000.0	1	0.0190217391304347
369	30	42.0	31.0	0.7380952380952381	Wednesday	winter	yes	No	Tier 2	not_summer	1094	05/01/2020	50.0	53033005000.0	1	0.0283363802559415
370	31	71.0	21.0	0.2957746478873239	Friday	spring	yes	No	Tier 2	not_summer	1198	05/01/2020	50.0	53033005000.0	1	0.0175292153589315
371	32	13.0	12.0	0.9230769230769232	Friday	summer	yes	No	Tier 2	summer	941	05/01/2020	50.0	53033005000.0	1	0.0127523910733262
372	34	97.0	17.0	0.1752577319587628	Friday	winter	yes	No	Tier 2	not_summer	1214	05/01/2020	50.0	53033005000.0	1	0.0140032948929159
373	35	61.0	14.0	0.2295081967213114	Friday	spring	yes	No	Tier 2	not_summer	892	05/01/2020	50.0	53033005000.0	1	0.0156950672645739
374	36	3.0	3.0	1.0	Friday	summer	yes	No	Tier 2	summer	906	05/01/2020	50.0	53033005000.0	1	0.0033112582781456
375	37	6.0	4.0	0.6666666666666666	Sunday	summer	yes	Yes	Tier 2	summer	973	05/01/2020	50.0	53033005000.0	1	0.0041109969167523
376	1	2.0	2.0	1.0	Friday	spring	no	No	Tier 2	not_summer	233	05/01/2020	54.0	53033005400.0	1	0.0085836909871244
377	2	15.0	10.0	0.6666666666666666	Friday	spring	no	No	Tier 2	not_summer	679	05/01/2020	54.0	53033005400.0	1	0.0147275405007363
378	4	126.0	52.0	0.4126984126984127	Friday	spring	no	No	Tier 2	not_summer	682	05/01/2020	54.0	53033005400.0	1	0.0762463343108504
379	5	35.0	22.0	0.6285714285714286	Thursday	spring	no	No	Tier 2	not_summer	589	05/01/2020	54.0	53033005400.0	1	0.0373514431239388
380	6	12.0	10.0	0.8333333333333334	Friday	summer	no	No	Tier 2	summer	721	05/01/2020	54.0	53033005400.0	1	0.0138696255201109
381	7	45.0	21.0	0.4666666666666667	Friday	summer	no	No	Tier 2	summer	663	05/01/2020	54.0	53033005400.0	1	0.0316742081447963
382	9	3.0	3.0	1.0	Friday	summer	no	No	Tier 2	summer	559	05/01/2020	54.0	53033005400.0	1	0.0053667262969588
383	10	5.0	1.0	0.2	Wednesday	fall	no	No	Tier 2	not_summer	806	05/01/2020	54.0	53033005400.0	1	0.0012406947890818
384	12	132.0	60.0	0.4545454545454545	Saturday	fall	no	Yes	Tier 2	not_summer	696	05/01/2020	54.0	53033005400.0	1	0.0862068965517241
385	13	1.0	1.0	1.0	Friday	fall	no	No	Tier 2	not_summer	603	05/01/2020	54.0	53033005400.0	1	0.0016583747927031
386	14	10.0	9.0	0.9	Wednesday	winter	no	No	Tier 2	not_summer	676	05/01/2020	54.0	53033005400.0	1	0.0133136094674556
387	15	197.0	64.0	0.3248730964467005	Tuesday	winter	no	No	Tier 2	not_summer	673	05/01/2020	54.0	53033005400.0	1	0.0950965824665676
388	16	20.0	11.0	0.55	Wednesday	winter	no	No	Tier 2	not_summer	638	05/01/2020	54.0	53033005400.0	1	0.0172413793103448
389	17	9.0	3.0	0.3333333333333333	Wednesday	winter	no	No	Tier 2	not_summer	680	05/01/2020	54.0	53033005400.0	1	0.0044117647058823
390	18	5.0	0.0	0.0	Friday	spring	no	No	Tier 2	not_summer	693	05/01/2020	54.0	53033005400.0	1	0.0
391	19	3.0	2.0	0.6666666666666666	Friday	spring	yes	No	Tier 2	not_summer	679	05/01/2020	54.0	53033005400.0	1	0.0029455081001472
392	20	79.0	13.0	0.1645569620253164	Friday	spring	yes	No	Tier 2	not_summer	665	05/01/2020	54.0	53033005400.0	1	0.0195488721804511
393	21	18.0	10.0	0.5555555555555556	Friday	spring	yes	No	Tier 2	not_summer	587	05/01/2020	54.0	53033005400.0	1	0.0170357751277683
394	22	1.0	1.0	1.0	Sunday	spring	yes	Yes	Tier 2	not_summer	710	05/01/2020	54.0	53033005400.0	1	0.0014084507042253
395	23	6.0	4.0	0.6666666666666666	Friday	summer	yes	No	Tier 2	summer	784	05/01/2020	54.0	53033005400.0	1	0.0051020408163265
396	24	31.0	29.0	0.935483870967742	Friday	summer	yes	No	Tier 2	summer	774	05/01/2020	54.0	53033005400.0	1	0.0374677002583979
397	25	23.0	15.0	0.6521739130434783	Friday	summer	yes	No	Tier 2	summer	783	05/01/2020	54.0	53033005400.0	1	0.0191570881226053
398	26	398.0	77.0	0.1934673366834171	Friday	fall	yes	No	Tier 2	not_summer	749	05/01/2020	54.0	53033005400.0	1	0.102803738317757
399	27	21.0	14.0	0.6666666666666666	Friday	fall	yes	No	Tier 2	not_summer	807	05/01/2020	54.0	53033005400.0	1	0.0173482032218091
400	28	239.0	90.0	0.3765690376569037	Friday	winter	yes	No	Tier 2	not_summer	983	05/01/2020	54.0	53033005400.0	1	0.091556459816887
401	29	40.0	6.0	0.15	Friday	winter	yes	No	Tier 2	not_summer	761	05/01/2020	54.0	53033005400.0	1	0.0078843626806833
402	30	54.0	33.0	0.6111111111111112	Wednesday	winter	yes	No	Tier 2	not_summer	719	05/01/2020	54.0	53033005400.0	1	0.0458970792767733
403	31	24.0	15.0	0.625	Friday	spring	yes	No	Tier 2	not_summer	707	05/01/2020	54.0	53033005400.0	1	0.0212164073550212
404	33	13.0	8.0	0.6153846153846154	Friday	fall	yes	No	Tier 2	not_summer	278	05/01/2020	54.0	53033005400.0	1	0.0287769784172661
405	34	3830.0	431.0	0.112532637075718	Friday	winter	yes	No	Tier 2	not_summer	930	05/01/2020	54.0	53033005400.0	1	0.4634408602150537
406	35	52.0	14.0	0.2692307692307692	Friday	spring	yes	No	Tier 2	not_summer	880	05/01/2020	54.0	53033005400.0	1	0.0159090909090909
407	36	27.0	16.0	0.5925925925925926	Friday	summer	yes	No	Tier 2	summer	865	05/01/2020	54.0	53033005400.0	1	0.0184971098265895
408	37	22.0	7.0	0.3181818181818182	Sunday	summer	yes	Yes	Tier 2	summer	771	05/01/2020	54.0	53033005400.0	1	0.0090791180285343
409	1	6.0	2.0	0.3333333333333333	Friday	spring	no	No	Tier 2	not_summer	1062	05/01/2020	58.01	53033005801.0	1	0.0018832391713747
410	2	1.0	1.0	1.0	Friday	spring	no	No	Tier 2	not_summer	2752	05/01/2020	58.01	53033005801.0	1	0.0003633720930232
411	4	41.0	20.0	0.4878048780487805	Friday	spring	no	No	Tier 2	not_summer	2174	05/01/2020	58.01	53033005801.0	1	0.0091996320147194
412	5	22.0	8.0	0.3636363636363636	Thursday	spring	no	No	Tier 2	not_summer	2421	05/01/2020	58.01	53033005801.0	1	0.0033044196612969
413	6	2.0	1.0	0.5	Friday	summer	no	No	Tier 2	summer	2304	05/01/2020	58.01	53033005801.0	1	0.0004340277777777
414	7	6.0	6.0	1.0	Friday	summer	no	No	Tier 2	summer	2160	05/01/2020	58.01	53033005801.0	1	0.0027777777777777
415	8	6.0	4.0	0.6666666666666666	Sunday	summer	no	Yes	Tier 2	summer	2409	05/01/2020	58.01	53033005801.0	1	0.0016604400166044
416	9	5.0	3.0	0.6	Friday	summer	no	No	Tier 2	summer	2250	05/01/2020	58.01	53033005801.0	1	0.0013333333333333
417	10	2.0	2.0	1.0	Wednesday	fall	no	No	Tier 2	not_summer	2943	05/01/2020	58.01	53033005801.0	1	0.00067957866123
418	12	7.0	6.0	0.8571428571428571	Saturday	fall	no	Yes	Tier 2	not_summer	2378	05/01/2020	58.01	53033005801.0	1	0.0025231286795626
419	13	77.0	5.0	0.0649350649350649	Friday	fall	no	No	Tier 2	not_summer	2620	05/01/2020	58.01	53033005801.0	1	0.0019083969465648
420	14	85.0	61.0	0.7176470588235294	Wednesday	winter	no	No	Tier 2	not_summer	2447	05/01/2020	58.01	53033005801.0	1	0.024928483857785
421	15	14.0	2.0	0.1428571428571428	Tuesday	winter	no	No	Tier 2	not_summer	2243	05/01/2020	58.01	53033005801.0	1	0.0008916629514043
422	16	33.0	17.0	0.5151515151515151	Wednesday	winter	no	No	Tier 2	not_summer	2600	05/01/2020	58.01	53033005801.0	1	0.0065384615384615
423	17	169.0	47.0	0.2781065088757396	Wednesday	winter	no	No	Tier 2	not_summer	2514	05/01/2020	58.01	53033005801.0	1	0.018695306284805
424	18	1056.0	165.0	0.15625	Friday	spring	no	No	Tier 2	not_summer	2003	05/01/2020	58.01	53033005801.0	1	0.0823764353469795
425	19	20.0	1.0	0.05	Friday	spring	yes	No	Tier 2	not_summer	2309	05/01/2020	58.01	53033005801.0	1	0.0004330879168471
426	20	122.0	64.0	0.5245901639344263	Friday	spring	yes	No	Tier 2	not_summer	2637	05/01/2020	58.01	53033005801.0	1	0.024270003792188
427	21	17.0	8.0	0.4705882352941176	Friday	spring	yes	No	Tier 2	not_summer	2462	05/01/2020	58.01	53033005801.0	1	0.0032493907392363
428	22	14.0	3.0	0.2142857142857142	Sunday	spring	yes	Yes	Tier 2	not_summer	2271	05/01/2020	58.01	53033005801.0	1	0.0013210039630118
429	23	4.0	4.0	1.0	Friday	summer	yes	No	Tier 2	summer	2546	05/01/2020	58.01	53033005801.0	1	0.0015710919088766
430	24	1.0	1.0	1.0	Friday	summer	yes	No	Tier 2	summer	2533	05/01/2020	58.01	53033005801.0	1	0.0003947887879984
431	26	743.0	110.0	0.1480484522207268	Friday	fall	yes	No	Tier 2	not_summer	2456	05/01/2020	58.01	53033005801.0	1	0.0447882736156351
432	27	1039.0	73.0	0.0702598652550529	Friday	fall	yes	No	Tier 2	not_summer	2363	05/01/2020	58.01	53033005801.0	1	0.0308929327126534
433	28	3419.0	732.0	0.2140976893828604	Friday	winter	yes	No	Tier 2	not_summer	2478	05/01/2020	58.01	53033005801.0	1	0.2953995157384987
434	29	2063.0	643.0	0.3116820164808531	Friday	winter	yes	No	Tier 2	not_summer	3195	05/01/2020	58.01	53033005801.0	1	0.2012519561815336
435	30	219.0	14.0	0.0639269406392694	Wednesday	winter	yes	No	Tier 2	not_summer	2391	05/01/2020	58.01	53033005801.0	1	0.0058552906733584
436	31	326.0	32.0	0.0981595092024539	Friday	spring	yes	No	Tier 2	not_summer	2505	05/01/2020	58.01	53033005801.0	1	0.0127744510978043
437	32	45.0	11.0	0.2444444444444444	Friday	summer	yes	No	Tier 2	summer	2433	05/01/2020	58.01	53033005801.0	1	0.0045211672831894
438	33	60.0	22.0	0.3666666666666666	Friday	fall	yes	No	Tier 2	not_summer	979	05/01/2020	58.01	53033005801.0	1	0.0224719101123595
439	34	933.0	184.0	0.1972132904608788	Friday	winter	yes	No	Tier 2	not_summer	2694	05/01/2020	58.01	53033005801.0	1	0.0682999257609502
440	35	6.0	2.0	0.3333333333333333	Friday	spring	yes	No	Tier 2	not_summer	3018	05/01/2020	58.01	53033005801.0	1	0.0006626905235255
441	36	2.0	2.0	1.0	Friday	summer	yes	No	Tier 2	summer	2779	05/01/2020	58.01	53033005801.0	1	0.0007196833393306
442	37	11.0	6.0	0.5454545454545454	Sunday	summer	yes	Yes	Tier 2	summer	2432	05/01/2020	58.01	53033005801.0	1	0.0024671052631578
443	1	42.0	14.0	0.3333333333333333	Friday	spring	no	No	Tier 2	not_summer	705	05/01/2020	59.0	53033005900.0	1	0.0198581560283687
444	2	69.0	13.0	0.1884057971014492	Friday	spring	no	No	Tier 2	not_summer	1528	05/01/2020	59.0	53033005900.0	1	0.0085078534031413
445	3	246.0	61.0	0.2479674796747967	Sunday	spring	no	Yes	Tier 2	not_summer	1514	05/01/2020	59.0	53033005900.0	1	0.0402906208718626
446	4	117.0	33.0	0.282051282051282	Friday	spring	no	No	Tier 2	not_summer	1517	05/01/2020	59.0	53033005900.0	1	0.021753460777851
447	6	6.0	0.0	0.0	Friday	summer	no	No	Tier 2	summer	1457	05/01/2020	59.0	53033005900.0	1	0.0
448	7	17.0	12.0	0.7058823529411765	Friday	summer	no	No	Tier 2	summer	1472	05/01/2020	59.0	53033005900.0	1	0.0081521739130434
449	8	53.0	15.0	0.2830188679245283	Sunday	summer	no	Yes	Tier 2	summer	1523	05/01/2020	59.0	53033005900.0	1	0.0098489822718319
450	9	2.0	0.0	0.0	Friday	summer	no	No	Tier 2	summer	1451	05/01/2020	59.0	53033005900.0	1	0.0
451	10	163.0	13.0	0.0797546012269938	Wednesday	fall	no	No	Tier 2	not_summer	1563	05/01/2020	59.0	53033005900.0	1	0.0083173384516954
452	12	119.0	51.0	0.4285714285714285	Saturday	fall	no	Yes	Tier 2	not_summer	1655	05/01/2020	59.0	53033005900.0	1	0.0308157099697885
453	13	14.0	8.0	0.5714285714285714	Friday	fall	no	No	Tier 2	not_summer	1408	05/01/2020	59.0	53033005900.0	1	0.0056818181818181
454	14	1013.0	75.0	0.0740375123395853	Wednesday	winter	no	No	Tier 2	not_summer	1475	05/01/2020	59.0	53033005900.0	1	0.0508474576271186
455	15	3.0	1.0	0.3333333333333333	Tuesday	winter	no	No	Tier 2	not_summer	1600	05/01/2020	59.0	53033005900.0	1	0.000625
456	16	271.0	38.0	0.1402214022140221	Wednesday	winter	no	No	Tier 2	not_summer	1628	05/01/2020	59.0	53033005900.0	1	0.0233415233415233
457	17	988.0	150.0	0.1518218623481781	Wednesday	winter	no	No	Tier 2	not_summer	1473	05/01/2020	59.0	53033005900.0	1	0.1018329938900203
458	18	2.0	2.0	1.0	Friday	spring	no	No	Tier 2	not_summer	1244	05/01/2020	59.0	53033005900.0	1	0.0016077170418006
459	19	10.0	1.0	0.1	Friday	spring	yes	No	Tier 2	not_summer	1210	05/01/2020	59.0	53033005900.0	1	0.0008264462809917
460	20	834.0	135.0	0.1618705035971223	Friday	spring	yes	No	Tier 2	not_summer	1571	05/01/2020	59.0	53033005900.0	1	0.0859325270528326
461	21	694.0	73.0	0.1051873198847262	Friday	spring	yes	No	Tier 2	not_summer	1561	05/01/2020	59.0	53033005900.0	1	0.0467648942985265
462	22	27.0	0.0	0.0	Sunday	spring	yes	Yes	Tier 2	not_summer	1483	05/01/2020	59.0	53033005900.0	1	0.0
463	23	39.0	10.0	0.2564102564102564	Friday	summer	yes	No	Tier 2	summer	1782	05/01/2020	59.0	53033005900.0	1	0.0056116722783389
464	24	3.0	1.0	0.3333333333333333	Friday	summer	yes	No	Tier 2	summer	1850	05/01/2020	59.0	53033005900.0	1	0.0005405405405405
465	25	3044.0	187.0	0.0614323258869908	Friday	summer	yes	No	Tier 2	summer	1456	05/01/2020	59.0	53033005900.0	1	0.1284340659340659
466	26	35.0	19.0	0.5428571428571428	Friday	fall	yes	No	Tier 2	not_summer	1466	05/01/2020	59.0	53033005900.0	1	0.0129604365620736
467	27	356.0	69.0	0.1938202247191011	Friday	fall	yes	No	Tier 2	not_summer	1611	05/01/2020	59.0	53033005900.0	1	0.0428305400372439
468	28	2450.0	184.0	0.0751020408163265	Friday	winter	yes	No	Tier 2	not_summer	1563	05/01/2020	59.0	53033005900.0	1	0.1177223288547664
469	29	6999.0	425.0	0.0607229604229175	Friday	winter	yes	No	Tier 2	not_summer	1979	05/01/2020	59.0	53033005900.0	1	0.214754926730672
470	30	114.0	9.0	0.0789473684210526	Wednesday	winter	yes	No	Tier 2	not_summer	1295	05/01/2020	59.0	53033005900.0	1	0.0069498069498069
471	31	686.0	79.0	0.1151603498542274	Friday	spring	yes	No	Tier 2	not_summer	1580	05/01/2020	59.0	53033005900.0	1	0.05
472	32	45.0	10.0	0.2222222222222222	Friday	summer	yes	No	Tier 2	summer	1662	05/01/2020	59.0	53033005900.0	1	0.0060168471720818
473	33	593.0	18.0	0.0303541315345699	Friday	fall	yes	No	Tier 2	not_summer	708	05/01/2020	59.0	53033005900.0	1	0.0254237288135593
474	34	24.0	11.0	0.4583333333333333	Friday	winter	yes	No	Tier 2	not_summer	1632	05/01/2020	59.0	53033005900.0	1	0.0067401960784313
475	35	1498.0	123.0	0.0821094793057409	Friday	spring	yes	No	Tier 2	not_summer	1482	05/01/2020	59.0	53033005900.0	1	0.082995951417004
476	36	30.0	4.0	0.1333333333333333	Friday	summer	yes	No	Tier 2	summer	1605	05/01/2020	59.0	53033005900.0	1	0.0024922118380062
477	37	95.0	31.0	0.3263157894736842	Sunday	summer	yes	Yes	Tier 2	summer	1584	05/01/2020	59.0	53033005900.0	1	0.019570707070707
478	6	1.0	0.0	0.0	Friday	summer	no	No	Tier 2	summer	1390	05/01/2020	62.0	53033006200.0	1	0.0
479	7	4.0	1.0	0.25	Friday	summer	no	No	Tier 2	summer	1627	05/01/2020	62.0	53033006200.0	1	0.0006146281499692
480	8	4.0	3.0	0.75	Sunday	summer	no	Yes	Tier 2	summer	1379	05/01/2020	62.0	53033006200.0	1	0.0021754894851341
481	9	3.0	2.0	0.6666666666666666	Friday	summer	no	No	Tier 2	summer	1492	05/01/2020	62.0	53033006200.0	1	0.0013404825737265
482	12	1.0	0.0	0.0	Saturday	fall	no	Yes	Tier 2	not_summer	1597	05/01/2020	62.0	53033006200.0	1	0.0
483	13	1.0	0.0	0.0	Friday	fall	no	No	Tier 2	not_summer	1720	05/01/2020	62.0	53033006200.0	1	0.0
484	15	4.0	4.0	1.0	Tuesday	winter	no	No	Tier 2	not_summer	1698	05/01/2020	62.0	53033006200.0	1	0.0023557126030624
485	16	50.0	11.0	0.22	Wednesday	winter	no	No	Tier 2	not_summer	1499	05/01/2020	62.0	53033006200.0	1	0.0073382254836557
486	17	2.0	1.0	0.5	Wednesday	winter	no	No	Tier 2	not_summer	1726	05/01/2020	62.0	53033006200.0	1	0.0005793742757821
487	19	6.0	2.0	0.3333333333333333	Friday	spring	yes	No	Tier 2	not_summer	1691	05/01/2020	62.0	53033006200.0	1	0.0011827321111768
488	20	11.0	5.0	0.4545454545454545	Friday	spring	yes	No	Tier 2	not_summer	1973	05/01/2020	62.0	53033006200.0	1	0.0025342118601115
489	21	2.0	2.0	1.0	Friday	spring	yes	No	Tier 2	not_summer	1616	05/01/2020	62.0	53033006200.0	1	0.0012376237623762
490	22	1.0	1.0	1.0	Sunday	spring	yes	Yes	Tier 2	not_summer	1637	05/01/2020	62.0	53033006200.0	1	0.0006108735491753
491	23	5.0	2.0	0.4	Friday	summer	yes	No	Tier 2	summer	1918	05/01/2020	62.0	53033006200.0	1	0.0010427528675703
492	24	41.0	20.0	0.4878048780487805	Friday	summer	yes	No	Tier 2	summer	2131	05/01/2020	62.0	53033006200.0	1	0.00938526513374
493	25	16.0	6.0	0.375	Friday	summer	yes	No	Tier 2	summer	1636	05/01/2020	62.0	53033006200.0	1	0.0036674816625916
494	26	1.0	1.0	1.0	Friday	fall	yes	No	Tier 2	not_summer	1584	05/01/2020	62.0	53033006200.0	1	0.0006313131313131
495	27	12.0	5.0	0.4166666666666667	Friday	fall	yes	No	Tier 2	not_summer	1703	05/01/2020	62.0	53033006200.0	1	0.0029359953024075
496	28	9.0	3.0	0.3333333333333333	Friday	winter	yes	No	Tier 2	not_summer	1890	05/01/2020	62.0	53033006200.0	1	0.0015873015873015
497	29	22.0	7.0	0.3181818181818182	Friday	winter	yes	No	Tier 2	not_summer	1801	05/01/2020	62.0	53033006200.0	1	0.0038867295946696
498	30	1.0	0.0	0.0	Wednesday	winter	yes	No	Tier 2	not_summer	1512	05/01/2020	62.0	53033006200.0	1	0.0
499	31	18.0	9.0	0.5	Friday	spring	yes	No	Tier 2	not_summer	1524	05/01/2020	62.0	53033006200.0	1	0.0059055118110236
500	32	52.0	30.0	0.5769230769230769	Friday	summer	yes	No	Tier 2	summer	1976	05/01/2020	62.0	53033006200.0	1	0.0151821862348178
501	33	8.0	4.0	0.5	Friday	fall	yes	No	Tier 2	not_summer	668	05/01/2020	62.0	53033006200.0	1	0.0059880239520958
502	35	3.0	3.0	1.0	Friday	spring	yes	No	Tier 2	not_summer	1882	05/01/2020	62.0	53033006200.0	1	0.0015940488841657
503	36	3.0	2.0	0.6666666666666666	Friday	summer	yes	No	Tier 2	summer	1753	05/01/2020	62.0	53033006200.0	1	0.0011409013120365
504	37	6.0	6.0	1.0	Sunday	summer	yes	Yes	Tier 2	summer	1766	05/01/2020	62.0	53033006200.0	1	0.0033975084937712
505	5	5.0	1.0	0.2	Thursday	spring	no	No	Tier 2	not_summer	369	05/01/2020	64.0	53033006400.0	1	0.002710027100271
506	6	1.0	0.0	0.0	Friday	summer	no	No	Tier 2	summer	365	05/01/2020	64.0	53033006400.0	1	0.0
507	7	28.0	7.0	0.25	Friday	summer	no	No	Tier 2	summer	408	05/01/2020	64.0	53033006400.0	1	0.017156862745098
508	9	2.0	2.0	1.0	Friday	summer	no	No	Tier 2	summer	384	05/01/2020	64.0	53033006400.0	1	0.0052083333333333
509	12	1.0	1.0	1.0	Saturday	fall	no	Yes	Tier 2	not_summer	383	05/01/2020	64.0	53033006400.0	1	0.0026109660574412
510	20	8.0	7.0	0.875	Friday	spring	yes	No	Tier 2	not_summer	423	05/01/2020	64.0	53033006400.0	1	0.0165484633569739
511	23	13.0	0.0	0.0	Friday	summer	yes	No	Tier 2	summer	437	05/01/2020	64.0	53033006400.0	1	0.0
512	26	1.0	0.0	0.0	Friday	fall	yes	No	Tier 2	not_summer	411	05/01/2020	64.0	53033006400.0	1	0.0
513	28	1.0	1.0	1.0	Friday	winter	yes	No	Tier 2	not_summer	452	05/01/2020	64.0	53033006400.0	1	0.0022123893805309
514	32	57.0	33.0	0.5789473684210527	Friday	summer	yes	No	Tier 2	summer	1235	05/01/2020	64.0	53033006400.0	1	0.0267206477732793
515	35	4.0	0.0	0.0	Friday	spring	yes	No	Tier 2	not_summer	523	05/01/2020	64.0	53033006400.0	1	0.0
516	36	8.0	5.0	0.625	Friday	summer	yes	No	Tier 2	summer	684	05/01/2020	64.0	53033006400.0	1	0.0073099415204678
517	2	10.0	4.0	0.4	Friday	spring	no	No	Tier 2	not_summer	412	05/01/2020	65.0	53033006500.0	1	0.0097087378640776
518	3	17.0	11.0	0.6470588235294118	Sunday	spring	no	Yes	Tier 2	not_summer	795	05/01/2020	65.0	53033006500.0	1	0.0138364779874213
519	4	14.0	5.0	0.3571428571428571	Friday	spring	no	No	Tier 2	not_summer	484	05/01/2020	65.0	53033006500.0	1	0.0103305785123966
520	5	29.0	7.0	0.2413793103448276	Thursday	spring	no	No	Tier 2	not_summer	506	05/01/2020	65.0	53033006500.0	1	0.0138339920948616
521	6	14.0	10.0	0.7142857142857143	Friday	summer	no	No	Tier 2	summer	600	05/01/2020	65.0	53033006500.0	1	0.0166666666666666
522	7	6.0	6.0	1.0	Friday	summer	no	No	Tier 2	summer	595	05/01/2020	65.0	53033006500.0	1	0.0100840336134453
523	8	14.0	5.0	0.3571428571428571	Sunday	summer	no	Yes	Tier 2	summer	676	05/01/2020	65.0	53033006500.0	1	0.007396449704142
524	9	15.0	3.0	0.2	Friday	summer	no	No	Tier 2	summer	511	05/01/2020	65.0	53033006500.0	1	0.0058708414872798
525	10	3.0	2.0	0.6666666666666666	Wednesday	fall	no	No	Tier 2	not_summer	632	05/01/2020	65.0	53033006500.0	1	0.0031645569620253
526	12	1.0	1.0	1.0	Saturday	fall	no	Yes	Tier 2	not_summer	589	05/01/2020	65.0	53033006500.0	1	0.0016977928692699
527	13	80.0	42.0	0.525	Friday	fall	no	No	Tier 2	not_summer	579	05/01/2020	65.0	53033006500.0	1	0.0725388601036269
528	14	9.0	1.0	0.1111111111111111	Wednesday	winter	no	No	Tier 2	not_summer	455	05/01/2020	65.0	53033006500.0	1	0.0021978021978021
529	15	3.0	3.0	1.0	Tuesday	winter	no	No	Tier 2	not_summer	729	05/01/2020	65.0	53033006500.0	1	0.0041152263374485
530	17	9.0	2.0	0.2222222222222222	Wednesday	winter	no	No	Tier 2	not_summer	442	05/01/2020	65.0	53033006500.0	1	0.004524886877828
531	18	2.0	2.0	1.0	Friday	spring	no	No	Tier 2	not_summer	498	05/01/2020	65.0	53033006500.0	1	0.0040160642570281
532	19	4.0	2.0	0.5	Friday	spring	yes	No	Tier 2	not_summer	652	05/01/2020	65.0	53033006500.0	1	0.0030674846625766
533	20	6.0	4.0	0.6666666666666666	Friday	spring	yes	No	Tier 2	not_summer	399	05/01/2020	65.0	53033006500.0	1	0.0100250626566416
534	21	20.0	13.0	0.65	Friday	spring	yes	No	Tier 2	not_summer	507	05/01/2020	65.0	53033006500.0	1	0.0256410256410256
535	23	30.0	10.0	0.3333333333333333	Friday	summer	yes	No	Tier 2	summer	1009	05/01/2020	65.0	53033006500.0	1	0.0099108027750247
536	24	35.0	7.0	0.2	Friday	summer	yes	No	Tier 2	summer	750	05/01/2020	65.0	53033006500.0	1	0.0093333333333333
537	25	1601.0	465.0	0.2904434728294816	Friday	summer	yes	No	Tier 2	summer	703	05/01/2020	65.0	53033006500.0	1	0.6614509246088194
538	26	170.0	48.0	0.2823529411764706	Friday	fall	yes	No	Tier 2	not_summer	592	05/01/2020	65.0	53033006500.0	1	0.081081081081081
539	27	19.0	18.0	0.9473684210526316	Friday	fall	yes	No	Tier 2	not_summer	680	05/01/2020	65.0	53033006500.0	1	0.0264705882352941
540	28	6.0	1.0	0.1666666666666666	Friday	winter	yes	No	Tier 2	not_summer	662	05/01/2020	65.0	53033006500.0	1	0.0015105740181268
541	29	66.0	37.0	0.5606060606060606	Friday	winter	yes	No	Tier 2	not_summer	649	05/01/2020	65.0	53033006500.0	1	0.0570107858243451
542	30	2.0	1.0	0.5	Wednesday	winter	yes	No	Tier 2	not_summer	535	05/01/2020	65.0	53033006500.0	1	0.0018691588785046
543	31	13.0	6.0	0.4615384615384615	Friday	spring	yes	No	Tier 2	not_summer	466	05/01/2020	65.0	53033006500.0	1	0.0128755364806866
544	32	6.0	6.0	1.0	Friday	summer	yes	No	Tier 2	summer	500	05/01/2020	65.0	53033006500.0	1	0.012
545	33	82.0	16.0	0.1951219512195122	Friday	fall	yes	No	Tier 2	not_summer	197	05/01/2020	65.0	53033006500.0	1	0.0812182741116751
546	34	30.0	13.0	0.4333333333333333	Friday	winter	yes	No	Tier 2	not_summer	545	05/01/2020	65.0	53033006500.0	1	0.0238532110091743
547	35	16.0	11.0	0.6875	Friday	spring	yes	No	Tier 2	not_summer	643	05/01/2020	65.0	53033006500.0	1	0.0171073094867807
548	37	2.0	0.0	0.0	Sunday	summer	yes	Yes	Tier 2	summer	677	05/01/2020	65.0	53033006500.0	1	0.0
549	2	49.0	26.0	0.5306122448979592	Friday	spring	no	No	Tier 2	not_summer	761	05/01/2020	68.0	53033006800.0	1	0.0341655716162943
550	3	10.0	9.0	0.9	Sunday	spring	no	Yes	Tier 2	not_summer	774	05/01/2020	68.0	53033006800.0	1	0.0116279069767441
551	4	24.0	22.0	0.9166666666666666	Friday	spring	no	No	Tier 2	not_summer	694	05/01/2020	68.0	53033006800.0	1	0.031700288184438
552	6	222.0	80.0	0.3603603603603603	Friday	summer	no	No	Tier 2	summer	621	05/01/2020	68.0	53033006800.0	1	0.1288244766505636
553	7	56.0	21.0	0.375	Friday	summer	no	No	Tier 2	summer	833	05/01/2020	68.0	53033006800.0	1	0.0252100840336134
554	8	109.0	63.0	0.5779816513761468	Sunday	summer	no	Yes	Tier 2	summer	694	05/01/2020	68.0	53033006800.0	1	0.0907780979827089
555	9	31.0	17.0	0.5483870967741935	Friday	summer	no	No	Tier 2	summer	603	05/01/2020	68.0	53033006800.0	1	0.0281923714759535
556	10	30.0	0.0	0.0	Wednesday	fall	no	No	Tier 2	not_summer	759	05/01/2020	68.0	53033006800.0	1	0.0
557	12	30.0	13.0	0.4333333333333333	Saturday	fall	no	Yes	Tier 2	not_summer	754	05/01/2020	68.0	53033006800.0	1	0.0172413793103448
558	13	39.0	3.0	0.0769230769230769	Friday	fall	no	No	Tier 2	not_summer	839	05/01/2020	68.0	53033006800.0	1	0.0035756853396901
559	16	105.0	50.0	0.4761904761904761	Wednesday	winter	no	No	Tier 2	not_summer	729	05/01/2020	68.0	53033006800.0	1	0.0685871056241426
560	17	2.0	0.0	0.0	Wednesday	winter	no	No	Tier 2	not_summer	679	05/01/2020	68.0	53033006800.0	1	0.0
561	18	36.0	12.0	0.3333333333333333	Friday	spring	no	No	Tier 2	not_summer	920	05/01/2020	68.0	53033006800.0	1	0.0130434782608695
562	19	28.0	0.0	0.0	Friday	spring	yes	No	Tier 2	not_summer	876	05/01/2020	68.0	53033006800.0	1	0.0
563	21	137.0	30.0	0.218978102189781	Friday	spring	yes	No	Tier 2	not_summer	778	05/01/2020	68.0	53033006800.0	1	0.0385604113110539
564	22	73.0	73.0	1.0	Sunday	spring	yes	Yes	Tier 2	not_summer	814	05/01/2020	68.0	53033006800.0	1	0.0896805896805896
565	23	36.0	11.0	0.3055555555555556	Friday	summer	yes	No	Tier 2	summer	771	05/01/2020	68.0	53033006800.0	1	0.0142671854734111
566	24	86.0	25.0	0.2906976744186046	Friday	summer	yes	No	Tier 2	summer	783	05/01/2020	68.0	53033006800.0	1	0.0319284802043422
567	25	115.0	106.0	0.9217391304347826	Friday	summer	yes	No	Tier 2	summer	960	05/01/2020	68.0	53033006800.0	1	0.1104166666666666
568	26	25.0	25.0	1.0	Friday	fall	yes	No	Tier 2	not_summer	645	05/01/2020	68.0	53033006800.0	1	0.0387596899224806
569	27	11.0	11.0	1.0	Friday	fall	yes	No	Tier 2	not_summer	676	05/01/2020	68.0	53033006800.0	1	0.0162721893491124
570	28	21.0	21.0	1.0	Friday	winter	yes	No	Tier 2	not_summer	654	05/01/2020	68.0	53033006800.0	1	0.0321100917431192
571	29	16.0	0.0	0.0	Friday	winter	yes	No	Tier 2	not_summer	930	05/01/2020	68.0	53033006800.0	1	0.0
572	30	62.0	18.0	0.2903225806451613	Wednesday	winter	yes	No	Tier 2	not_summer	818	05/01/2020	68.0	53033006800.0	1	0.0220048899755501
573	31	20.0	10.0	0.5	Friday	spring	yes	No	Tier 2	not_summer	639	05/01/2020	68.0	53033006800.0	1	0.0156494522691705
574	32	15.0	1.0	0.0666666666666666	Friday	summer	yes	No	Tier 2	summer	753	05/01/2020	68.0	53033006800.0	1	0.0013280212483399
575	33	20.0	6.0	0.3	Friday	fall	yes	No	Tier 2	not_summer	228	05/01/2020	68.0	53033006800.0	1	0.0263157894736842
576	34	36.0	33.0	0.9166666666666666	Friday	winter	yes	No	Tier 2	not_summer	738	05/01/2020	68.0	53033006800.0	1	0.0447154471544715
577	35	58.0	6.0	0.1034482758620689	Friday	spring	yes	No	Tier 2	not_summer	1362	05/01/2020	68.0	53033006800.0	1	0.0044052863436123
578	36	70.0	34.0	0.4857142857142857	Friday	summer	yes	No	Tier 2	summer	770	05/01/2020	68.0	53033006800.0	1	0.0441558441558441
579	37	145.0	52.0	0.3586206896551724	Sunday	summer	yes	Yes	Tier 2	summer	642	05/01/2020	68.0	53033006800.0	1	0.0809968847352024
580	36	22.0	10.0	0.4545454545454545	Friday	summer	yes	No	Tier 1	summer	2377	05/08/2020	75.0	53033007500.0	1	0.0042069835927639
581	7	1.0	0.0	0.0	Friday	summer	no	No	Tier 2	summer	1457	05/01/2020	76.0	53033007600.0	1	0.0
582	8	2.0	0.0	0.0	Sunday	summer	no	Yes	Tier 2	summer	1413	05/01/2020	76.0	53033007600.0	1	0.0
583	10	4.0	4.0	1.0	Wednesday	fall	no	No	Tier 2	not_summer	1330	05/01/2020	76.0	53033007600.0	1	0.0030075187969924
584	17	61.0	57.0	0.9344262295081968	Wednesday	winter	no	No	Tier 2	not_summer	1415	05/01/2020	76.0	53033007600.0	1	0.0402826855123674
585	18	1.0	1.0	1.0	Friday	spring	no	No	Tier 2	not_summer	1303	05/01/2020	76.0	53033007600.0	1	0.0007674597083653
586	19	117.0	46.0	0.3931623931623931	Friday	spring	yes	No	Tier 2	not_summer	1409	05/01/2020	76.0	53033007600.0	1	0.0326472675656493
587	20	1.0	0.0	0.0	Friday	spring	yes	No	Tier 2	not_summer	1260	05/01/2020	76.0	53033007600.0	1	0.0
588	21	2.0	0.0	0.0	Friday	spring	yes	No	Tier 2	not_summer	1199	05/01/2020	76.0	53033007600.0	1	0.0
589	25	2579.0	588.0	0.227995347033734	Friday	summer	yes	No	Tier 2	summer	1376	05/01/2020	76.0	53033007600.0	1	0.4273255813953488
590	26	2446.0	852.0	0.3483237939493049	Friday	fall	yes	No	Tier 2	not_summer	1337	05/01/2020	76.0	53033007600.0	1	0.637247569184742
591	27	9223.0	1815.0	0.1967906321153637	Friday	fall	yes	No	Tier 2	not_summer	1498	05/01/2020	76.0	53033007600.0	1	1.211615487316422
592	28	1.0	0.0	0.0	Friday	winter	yes	No	Tier 2	not_summer	1288	05/01/2020	76.0	53033007600.0	1	0.0
593	29	2531.0	654.0	0.2583958909521928	Friday	winter	yes	No	Tier 2	not_summer	1447	05/01/2020	76.0	53033007600.0	1	0.4519695922598479
594	31	8921.0	1822.0	0.2042371931397825	Friday	spring	yes	No	Tier 2	not_summer	1604	05/01/2020	76.0	53033007600.0	1	1.1359102244389028
595	32	7.0	6.0	0.8571428571428571	Friday	summer	yes	No	Tier 2	summer	1146	05/01/2020	76.0	53033007600.0	1	0.0052356020942408
596	33	418.0	84.0	0.200956937799043	Friday	fall	yes	No	Tier 2	not_summer	357	05/01/2020	76.0	53033007600.0	1	0.2352941176470588
597	34	3105.0	423.0	0.136231884057971	Friday	winter	yes	No	Tier 2	not_summer	1398	05/01/2020	76.0	53033007600.0	1	0.3025751072961373
598	35	2599.0	692.0	0.2662562524047711	Friday	spring	yes	No	Tier 2	not_summer	1577	05/01/2020	76.0	53033007600.0	1	0.4388078630310716
599	36	2.0	1.0	0.5	Friday	summer	yes	No	Tier 2	summer	1528	05/01/2020	76.0	53033007600.0	1	0.0006544502617801
600	2	2.0	1.0	0.5	Friday	spring	no	No	Tier 2	not_summer	378	05/01/2020	78.0	53033007800.0	1	0.0026455026455026
601	3	36.0	11.0	0.3055555555555556	Sunday	spring	no	Yes	Tier 2	not_summer	684	05/01/2020	78.0	53033007800.0	1	0.0160818713450292
602	4	23.0	8.0	0.3478260869565217	Friday	spring	no	No	Tier 2	not_summer	640	05/01/2020	78.0	53033007800.0	1	0.0125
603	5	4.0	1.0	0.25	Thursday	spring	no	No	Tier 2	not_summer	678	05/01/2020	78.0	53033007800.0	1	0.0014749262536873
604	6	5.0	1.0	0.2	Friday	summer	no	No	Tier 2	summer	688	05/01/2020	78.0	53033007800.0	1	0.001453488372093
605	7	2.0	1.0	0.5	Friday	summer	no	No	Tier 2	summer	653	05/01/2020	78.0	53033007800.0	1	0.001531393568147
606	8	9.0	2.0	0.2222222222222222	Sunday	summer	no	Yes	Tier 2	summer	583	05/01/2020	78.0	53033007800.0	1	0.0034305317324185
607	9	4.0	1.0	0.25	Friday	summer	no	No	Tier 2	summer	608	05/01/2020	78.0	53033007800.0	1	0.0016447368421052
608	10	1.0	0.0	0.0	Wednesday	fall	no	No	Tier 2	not_summer	783	05/01/2020	78.0	53033007800.0	1	0.0
609	12	10.0	9.0	0.9	Saturday	fall	no	Yes	Tier 2	not_summer	699	05/01/2020	78.0	53033007800.0	1	0.0128755364806866
610	13	15.0	4.0	0.2666666666666666	Friday	fall	no	No	Tier 2	not_summer	797	05/01/2020	78.0	53033007800.0	1	0.0050188205771643
611	14	9.0	4.0	0.4444444444444444	Wednesday	winter	no	No	Tier 2	not_summer	752	05/01/2020	78.0	53033007800.0	1	0.0053191489361702
612	15	10.0	6.0	0.6	Tuesday	winter	no	No	Tier 2	not_summer	760	05/01/2020	78.0	53033007800.0	1	0.0078947368421052
613	16	18.0	17.0	0.9444444444444444	Wednesday	winter	no	No	Tier 2	not_summer	1086	05/01/2020	78.0	53033007800.0	1	0.0156537753222836
614	17	83.0	67.0	0.8072289156626506	Wednesday	winter	no	No	Tier 2	not_summer	727	05/01/2020	78.0	53033007800.0	1	0.0921595598349381
615	18	4.0	3.0	0.75	Friday	spring	no	No	Tier 2	not_summer	675	05/01/2020	78.0	53033007800.0	1	0.0044444444444444
616	19	114.0	80.0	0.7017543859649122	Friday	spring	yes	No	Tier 2	not_summer	748	05/01/2020	78.0	53033007800.0	1	0.106951871657754
617	20	3750.0	1242.0	0.3312	Friday	spring	yes	No	Tier 2	not_summer	1289	05/01/2020	78.0	53033007800.0	1	0.9635376260667184
618	21	2.0	2.0	1.0	Friday	spring	yes	No	Tier 2	not_summer	740	05/01/2020	78.0	53033007800.0	1	0.0027027027027027
619	22	6.0	6.0	1.0	Sunday	spring	yes	Yes	Tier 2	not_summer	1166	05/01/2020	78.0	53033007800.0	1	0.0051457975986277
620	23	33.0	8.0	0.2424242424242424	Friday	summer	yes	No	Tier 2	summer	1476	05/01/2020	78.0	53033007800.0	1	0.005420054200542
621	24	51.0	42.0	0.8235294117647058	Friday	summer	yes	No	Tier 2	summer	1066	05/01/2020	78.0	53033007800.0	1	0.0393996247654784
622	25	7.0	0.0	0.0	Friday	summer	yes	No	Tier 2	summer	847	05/01/2020	78.0	53033007800.0	1	0.0
623	26	5.0	3.0	0.6	Friday	fall	yes	No	Tier 2	not_summer	1223	05/01/2020	78.0	53033007800.0	1	0.0024529844644317
624	27	46.0	23.0	0.5	Friday	fall	yes	No	Tier 2	not_summer	1217	05/01/2020	78.0	53033007800.0	1	0.0188989317995069
625	28	27.0	24.0	0.8888888888888888	Friday	winter	yes	No	Tier 2	not_summer	1236	05/01/2020	78.0	53033007800.0	1	0.0194174757281553
626	29	294.0	82.0	0.2789115646258503	Friday	winter	yes	No	Tier 2	not_summer	1264	05/01/2020	78.0	53033007800.0	1	0.0648734177215189
627	30	362.0	58.0	0.1602209944751381	Wednesday	winter	yes	No	Tier 2	not_summer	1155	05/01/2020	78.0	53033007800.0	1	0.0502164502164502
628	31	1152.0	117.0	0.1015625	Friday	spring	yes	No	Tier 2	not_summer	1109	05/01/2020	78.0	53033007800.0	1	0.1055004508566276
629	32	96.0	61.0	0.6354166666666666	Friday	summer	yes	No	Tier 2	summer	1107	05/01/2020	78.0	53033007800.0	1	0.055103884372177
630	33	3.0	2.0	0.6666666666666666	Friday	fall	yes	No	Tier 2	not_summer	398	05/01/2020	78.0	53033007800.0	1	0.0050251256281407
631	34	13.0	10.0	0.7692307692307693	Friday	winter	yes	No	Tier 2	not_summer	727	05/01/2020	78.0	53033007800.0	1	0.0137551581843191
632	35	2.0	0.0	0.0	Friday	spring	yes	No	Tier 2	not_summer	951	05/01/2020	78.0	53033007800.0	1	0.0
633	36	4.0	1.0	0.25	Friday	summer	yes	No	Tier 2	summer	821	05/01/2020	78.0	53033007800.0	1	0.0012180267965895
634	37	2.0	2.0	1.0	Sunday	summer	yes	Yes	Tier 2	summer	1256	05/01/2020	78.0	53033007800.0	1	0.001592356687898
635	2	15.0	4.0	0.2666666666666666	Friday	spring	no	No	Tier 1	not_summer	894	05/01/2020	86.0	53033008600.0	1	0.0044742729306487
636	4	6.0	0.0	0.0	Friday	spring	no	No	Tier 1	not_summer	958	05/01/2020	86.0	53033008600.0	1	0.0
637	5	6.0	2.0	0.3333333333333333	Thursday	spring	no	No	Tier 1	not_summer	970	05/01/2020	86.0	53033008600.0	1	0.002061855670103
638	6	24.0	5.0	0.2083333333333333	Friday	summer	no	No	Tier 1	summer	1076	05/01/2020	86.0	53033008600.0	1	0.0046468401486988
639	9	1.0	0.0	0.0	Friday	summer	no	No	Tier 1	summer	896	05/01/2020	86.0	53033008600.0	1	0.0
640	20	1.0	0.0	0.0	Friday	spring	yes	No	Tier 1	not_summer	1038	05/01/2020	86.0	53033008600.0	1	0.0
641	21	46.0	42.0	0.9130434782608696	Friday	spring	yes	No	Tier 1	not_summer	925	05/01/2020	86.0	53033008600.0	1	0.0454054054054054
642	22	12.0	12.0	1.0	Sunday	spring	yes	Yes	Tier 1	not_summer	962	05/01/2020	86.0	53033008600.0	1	0.0124740124740124
643	23	1.0	1.0	1.0	Friday	summer	yes	No	Tier 1	summer	1245	05/01/2020	86.0	53033008600.0	1	0.0008032128514056
644	27	4.0	1.0	0.25	Friday	fall	yes	No	Tier 1	not_summer	1024	05/01/2020	86.0	53033008600.0	1	0.0009765625
645	29	46.0	13.0	0.2826086956521739	Friday	winter	yes	No	Tier 1	not_summer	988	05/01/2020	86.0	53033008600.0	1	0.0131578947368421
646	30	29.0	2.0	0.0689655172413793	Wednesday	winter	yes	No	Tier 1	not_summer	977	05/01/2020	86.0	53033008600.0	1	0.0020470829068577
647	31	13.0	11.0	0.8461538461538461	Friday	spring	yes	No	Tier 1	not_summer	1092	05/01/2020	86.0	53033008600.0	1	0.01007326007326
648	32	1.0	1.0	1.0	Friday	summer	yes	No	Tier 1	summer	1134	05/01/2020	86.0	53033008600.0	1	0.0008818342151675
649	33	1.0	0.0	0.0	Friday	fall	yes	No	Tier 1	not_summer	398	05/01/2020	86.0	53033008600.0	1	0.0
650	34	6.0	4.0	0.6666666666666666	Friday	winter	yes	No	Tier 1	not_summer	1133	05/01/2020	86.0	53033008600.0	1	0.0035304501323918
651	35	3.0	1.0	0.3333333333333333	Friday	spring	yes	No	Tier 1	not_summer	1078	05/01/2020	86.0	53033008600.0	1	0.0009276437847866
652	20	4565.0	1182.0	0.2589266155531216	Friday	spring	yes	No	Tier 2	not_summer	1357	05/01/2020	88.0	53033008800.0	1	0.871039056742815
653	28	1.0	1.0	1.0	Friday	winter	yes	No	Tier 2	not_summer	1024	05/01/2020	88.0	53033008800.0	1	0.0009765625
654	35	239.0	75.0	0.3138075313807531	Friday	spring	yes	No	Tier 2	not_summer	1724	05/01/2020	88.0	53033008800.0	1	0.0435034802784222
655	4	7.0	1.0	0.1428571428571428	Friday	spring	no	No	Tier 2	not_summer	258	05/01/2020	89.0	53033008900.0	0	0.003875968992248
656	6	2.0	1.0	0.5	Friday	summer	no	No	Tier 2	summer	284	05/01/2020	89.0	53033008900.0	0	0.0035211267605633
657	8	4.0	2.0	0.5	Sunday	summer	no	Yes	Tier 2	summer	272	05/01/2020	89.0	53033008900.0	0	0.0073529411764705
658	14	1.0	1.0	1.0	Wednesday	winter	no	No	Tier 2	not_summer	270	05/01/2020	89.0	53033008900.0	0	0.0037037037037037
659	17	24.0	24.0	1.0	Wednesday	winter	no	No	Tier 2	not_summer	285	05/01/2020	89.0	53033008900.0	0	0.0842105263157894
660	20	113.0	57.0	0.504424778761062	Friday	spring	yes	No	Tier 2	not_summer	335	05/01/2020	89.0	53033008900.0	0	0.1701492537313433
661	21	5.0	1.0	0.2	Friday	spring	yes	No	Tier 2	not_summer	277	05/01/2020	89.0	53033008900.0	0	0.003610108303249
662	23	4.0	4.0	1.0	Friday	summer	yes	No	Tier 2	summer	286	05/01/2020	89.0	53033008900.0	0	0.0139860139860139
663	24	2.0	0.0	0.0	Friday	summer	yes	No	Tier 2	summer	301	05/01/2020	89.0	53033008900.0	0	0.0
664	25	15.0	10.0	0.6666666666666666	Friday	summer	yes	No	Tier 2	summer	346	05/01/2020	89.0	53033008900.0	0	0.0289017341040462
665	27	4.0	4.0	1.0	Friday	fall	yes	No	Tier 2	not_summer	295	05/01/2020	89.0	53033008900.0	0	0.0135593220338983
666	29	2.0	1.0	0.5	Friday	winter	yes	No	Tier 2	not_summer	279	05/01/2020	89.0	53033008900.0	0	0.003584229390681
667	31	1.0	0.0	0.0	Friday	spring	yes	No	Tier 2	not_summer	296	05/01/2020	89.0	53033008900.0	0	0.0
668	32	77.0	73.0	0.948051948051948	Friday	summer	yes	No	Tier 2	summer	310	05/01/2020	89.0	53033008900.0	0	0.2354838709677419
669	33	4.0	2.0	0.5	Friday	fall	yes	No	Tier 2	not_summer	99	05/01/2020	89.0	53033008900.0	0	0.0202020202020202
670	36	2.0	0.0	0.0	Friday	summer	yes	No	Tier 2	summer	443	05/01/2020	89.0	53033008900.0	0	0.0
671	2	1.0	0.0	0.0	Friday	spring	no	No	Tier 1	not_summer	2074	05/01/2020	90.0	53033009000.0	0	0.0
672	4	487.0	60.0	0.1232032854209445	Friday	spring	no	No	Tier 1	not_summer	1967	05/01/2020	90.0	53033009000.0	0	0.0305033045246568
673	6	56.0	36.0	0.6428571428571429	Friday	summer	no	No	Tier 1	summer	1976	05/01/2020	90.0	53033009000.0	0	0.0182186234817813
674	7	358.0	27.0	0.0754189944134078	Friday	summer	no	No	Tier 1	summer	2182	05/01/2020	90.0	53033009000.0	0	0.0123739688359303
675	8	2.0	1.0	0.5	Sunday	summer	no	Yes	Tier 1	summer	2077	05/01/2020	90.0	53033009000.0	0	0.0004814636494944
676	9	486.0	82.0	0.1687242798353909	Friday	summer	no	No	Tier 1	summer	1891	05/01/2020	90.0	53033009000.0	0	0.0433632998413537
677	10	79.0	46.0	0.5822784810126582	Wednesday	fall	no	No	Tier 1	not_summer	2508	05/01/2020	90.0	53033009000.0	0	0.018341307814992
678	13	951.0	459.0	0.4826498422712933	Friday	fall	no	No	Tier 1	not_summer	2098	05/01/2020	90.0	53033009000.0	0	0.2187797902764537
679	17	17.0	11.0	0.6470588235294118	Wednesday	winter	no	No	Tier 1	not_summer	2279	05/01/2020	90.0	53033009000.0	0	0.0048266783677051
680	20	3.0	1.0	0.3333333333333333	Friday	spring	yes	No	Tier 1	not_summer	2410	05/01/2020	90.0	53033009000.0	0	0.000414937759336
681	22	1.0	0.0	0.0	Sunday	spring	yes	Yes	Tier 1	not_summer	2159	05/01/2020	90.0	53033009000.0	0	0.0
682	24	92.0	17.0	0.1847826086956521	Friday	summer	yes	No	Tier 1	summer	2870	05/01/2020	90.0	53033009000.0	0	0.0059233449477351
683	27	4.0	1.0	0.25	Friday	fall	yes	No	Tier 1	not_summer	2319	05/01/2020	90.0	53033009000.0	0	0.0004312203536006
684	28	2.0	0.0	0.0	Friday	winter	yes	No	Tier 1	not_summer	2288	05/01/2020	90.0	53033009000.0	0	0.0
685	30	5.0	2.0	0.4	Wednesday	winter	yes	No	Tier 1	not_summer	1929	05/01/2020	90.0	53033009000.0	0	0.0010368066355624
686	34	14.0	11.0	0.7857142857142857	Friday	winter	yes	No	Tier 1	not_summer	2313	05/01/2020	90.0	53033009000.0	0	0.004755728491137
687	1	1.0	0.0	0.0	Friday	spring	no	No	Tier 2	not_summer	2761	05/01/2020	95.0	53033009500.0	1	0.0
688	2	25.0	21.0	0.84	Friday	spring	no	No	Tier 2	not_summer	10160	05/01/2020	95.0	53033009500.0	1	0.0020669291338582
689	3	13.0	1.0	0.0769230769230769	Sunday	spring	no	Yes	Tier 2	not_summer	7843	05/01/2020	95.0	53033009500.0	1	0.000127502231289
690	4	2095.0	545.0	0.2601431980906921	Friday	spring	no	No	Tier 2	not_summer	8019	05/01/2020	95.0	53033009500.0	1	0.067963586482105
691	5	87.0	14.0	0.160919540229885	Thursday	spring	no	No	Tier 2	not_summer	7148	05/01/2020	95.0	53033009500.0	1	0.0019585898153329
692	6	70.0	15.0	0.2142857142857142	Friday	summer	no	No	Tier 2	summer	7988	05/01/2020	95.0	53033009500.0	1	0.0018778167250876
693	7	1558.0	406.0	0.2605905006418485	Friday	summer	no	No	Tier 2	summer	7763	05/01/2020	95.0	53033009500.0	1	0.0522993688007213
694	8	344.0	90.0	0.2616279069767442	Sunday	summer	no	Yes	Tier 2	summer	10021	05/01/2020	95.0	53033009500.0	1	0.0089811396068256
695	9	49.0	13.0	0.2653061224489796	Friday	summer	no	No	Tier 2	summer	7244	05/01/2020	95.0	53033009500.0	1	0.001794588625069
696	10	9.0	2.0	0.2222222222222222	Wednesday	fall	no	No	Tier 2	not_summer	8806	05/01/2020	95.0	53033009500.0	1	0.0002271178741766
697	12	31.0	7.0	0.2258064516129032	Saturday	fall	no	Yes	Tier 2	not_summer	7717	05/01/2020	95.0	53033009500.0	1	0.000907088246728
698	13	7.0	1.0	0.1428571428571428	Friday	fall	no	No	Tier 2	not_summer	8138	05/01/2020	95.0	53033009500.0	1	0.0001228803145736
699	14	36.0	22.0	0.6111111111111112	Wednesday	winter	no	No	Tier 2	not_summer	8691	05/01/2020	95.0	53033009500.0	1	0.0025313542745368
700	15	3.0	0.0	0.0	Tuesday	winter	no	No	Tier 2	not_summer	8595	05/01/2020	95.0	53033009500.0	1	0.0
701	16	18.0	1.0	0.0555555555555555	Wednesday	winter	no	No	Tier 2	not_summer	8066	05/01/2020	95.0	53033009500.0	1	0.0001239771881973
702	17	335.0	150.0	0.4477611940298507	Wednesday	winter	no	No	Tier 2	not_summer	8193	05/01/2020	95.0	53033009500.0	1	0.018308311973636
703	18	88.0	62.0	0.7045454545454546	Friday	spring	no	No	Tier 2	not_summer	8913	05/01/2020	95.0	53033009500.0	1	0.0069561314933243
704	19	6.0	1.0	0.1666666666666666	Friday	spring	yes	No	Tier 2	not_summer	8185	05/01/2020	95.0	53033009500.0	1	0.000122174709835
705	20	9.0	1.0	0.1111111111111111	Friday	spring	yes	No	Tier 2	not_summer	8770	05/01/2020	95.0	53033009500.0	1	0.0001140250855188
706	21	607.0	300.0	0.4942339373970346	Friday	spring	yes	No	Tier 2	not_summer	8190	05/01/2020	95.0	53033009500.0	1	0.0366300366300366
707	22	11.0	2.0	0.1818181818181818	Sunday	spring	yes	Yes	Tier 2	not_summer	9136	05/01/2020	95.0	53033009500.0	1	0.0002189141856392
708	23	1.0	1.0	1.0	Friday	summer	yes	No	Tier 2	summer	9828	05/01/2020	95.0	53033009500.0	1	0.0001017501017501
709	24	20.0	1.0	0.05	Friday	summer	yes	No	Tier 2	summer	9501	05/01/2020	95.0	53033009500.0	1	0.0001052520787285
710	25	3814.0	96.0	0.0251704247509176	Friday	summer	yes	No	Tier 2	summer	8603	05/01/2020	95.0	53033009500.0	1	0.0111588980588166
711	26	385.0	25.0	0.0649350649350649	Friday	fall	yes	No	Tier 2	not_summer	7511	05/01/2020	95.0	53033009500.0	1	0.0033284516043136
712	27	517.0	269.0	0.5203094777562862	Friday	fall	yes	No	Tier 2	not_summer	9244	05/01/2020	95.0	53033009500.0	1	0.0290999567286888
713	28	8.0	5.0	0.625	Friday	winter	yes	No	Tier 2	not_summer	7937	05/01/2020	95.0	53033009500.0	1	0.0006299609424215
714	29	14584.0	2052.0	0.1407021393307734	Friday	winter	yes	No	Tier 2	not_summer	8608	05/01/2020	95.0	53033009500.0	1	0.2383828996282528
715	30	61.0	6.0	0.0983606557377049	Wednesday	winter	yes	No	Tier 2	not_summer	8252	05/01/2020	95.0	53033009500.0	1	0.0007270964614638
716	31	1160.0	326.0	0.2810344827586207	Friday	spring	yes	No	Tier 2	not_summer	9393	05/01/2020	95.0	53033009500.0	1	0.0347066964760992
717	32	12.0	3.0	0.25	Friday	summer	yes	No	Tier 2	summer	9032	05/01/2020	95.0	53033009500.0	1	0.0003321523472099
718	33	217.0	12.0	0.0552995391705069	Friday	fall	yes	No	Tier 2	not_summer	2486	05/01/2020	95.0	53033009500.0	1	0.0048270313757039
719	34	6142.0	858.0	0.1396939107782481	Friday	winter	yes	No	Tier 2	not_summer	8795	05/01/2020	95.0	53033009500.0	1	0.0975554292211483
720	35	1644.0	314.0	0.1909975669099756	Friday	spring	yes	No	Tier 2	not_summer	8281	05/01/2020	95.0	53033009500.0	1	0.0379181258302137
721	36	78.0	41.0	0.5256410256410257	Friday	summer	yes	No	Tier 2	summer	8931	05/01/2020	95.0	53033009500.0	1	0.0045907513156421
722	37	5.0	1.0	0.2	Sunday	summer	yes	Yes	Tier 2	summer	8900	05/01/2020	95.0	53033009500.0	1	0.0001123595505617
723	4	7.0	2.0	0.2857142857142857	Friday	spring	no	No	Tier 1	not_summer	1140	05/01/2020	100.01	53033010001.0	0	0.0017543859649122
724	5	3.0	0.0	0.0	Thursday	spring	no	No	Tier 1	not_summer	1445	05/01/2020	100.01	53033010001.0	0	0.0
725	6	7.0	0.0	0.0	Friday	summer	no	No	Tier 1	summer	1034	05/01/2020	100.01	53033010001.0	0	0.0
726	7	62.0	8.0	0.1290322580645161	Friday	summer	no	No	Tier 1	summer	788	05/01/2020	100.01	53033010001.0	0	0.0101522842639593
727	8	10.0	0.0	0.0	Sunday	summer	no	Yes	Tier 1	summer	1084	05/01/2020	100.01	53033010001.0	0	0.0
728	9	2.0	0.0	0.0	Friday	summer	no	No	Tier 1	summer	676	05/01/2020	100.01	53033010001.0	0	0.0
729	10	6.0	3.0	0.5	Wednesday	fall	no	No	Tier 1	not_summer	872	05/01/2020	100.01	53033010001.0	0	0.003440366972477
730	12	9.0	7.0	0.7777777777777778	Saturday	fall	no	Yes	Tier 1	not_summer	832	05/01/2020	100.01	53033010001.0	0	0.0084134615384615
731	13	5.0	5.0	1.0	Friday	fall	no	No	Tier 1	not_summer	1005	05/01/2020	100.01	53033010001.0	0	0.0049751243781094
732	14	9.0	5.0	0.5555555555555556	Wednesday	winter	no	No	Tier 1	not_summer	1011	05/01/2020	100.01	53033010001.0	0	0.0049455984174085
733	15	9.0	6.0	0.6666666666666666	Tuesday	winter	no	No	Tier 1	not_summer	870	05/01/2020	100.01	53033010001.0	0	0.0068965517241379
734	16	20.0	13.0	0.65	Wednesday	winter	no	No	Tier 1	not_summer	811	05/01/2020	100.01	53033010001.0	0	0.0160295930949445
735	17	4.0	4.0	1.0	Wednesday	winter	no	No	Tier 1	not_summer	894	05/01/2020	100.01	53033010001.0	0	0.0044742729306487
736	18	2.0	0.0	0.0	Friday	spring	no	No	Tier 1	not_summer	1064	05/01/2020	100.01	53033010001.0	0	0.0
737	20	1.0	0.0	0.0	Friday	spring	yes	No	Tier 1	not_summer	968	05/01/2020	100.01	53033010001.0	0	0.0
738	23	6.0	1.0	0.1666666666666666	Friday	summer	yes	No	Tier 1	summer	773	05/01/2020	100.01	53033010001.0	0	0.001293661060802
739	24	107.0	31.0	0.2897196261682243	Friday	summer	yes	No	Tier 1	summer	911	05/01/2020	100.01	53033010001.0	0	0.0340285400658616
740	25	22.0	10.0	0.4545454545454545	Friday	summer	yes	No	Tier 1	summer	878	05/01/2020	100.01	53033010001.0	0	0.0113895216400911
741	26	16.0	8.0	0.5	Friday	fall	yes	No	Tier 1	not_summer	1004	05/01/2020	100.01	53033010001.0	0	0.0079681274900398
742	27	15.0	9.0	0.6	Friday	fall	yes	No	Tier 1	not_summer	995	05/01/2020	100.01	53033010001.0	0	0.0090452261306532
743	28	13.0	7.0	0.5384615384615384	Friday	winter	yes	No	Tier 1	not_summer	977	05/01/2020	100.01	53033010001.0	0	0.007164790174002
744	29	7.0	5.0	0.7142857142857143	Friday	winter	yes	No	Tier 1	not_summer	1086	05/01/2020	100.01	53033010001.0	0	0.0046040515653775
745	31	15.0	10.0	0.6666666666666666	Friday	spring	yes	No	Tier 1	not_summer	854	05/01/2020	100.01	53033010001.0	0	0.0117096018735363
746	32	9.0	1.0	0.1111111111111111	Friday	summer	yes	No	Tier 1	summer	779	05/01/2020	100.01	53033010001.0	0	0.0012836970474967
747	34	23.0	18.0	0.782608695652174	Friday	winter	yes	No	Tier 1	not_summer	1333	05/01/2020	100.01	53033010001.0	0	0.0135033758439609
748	35	1.0	0.0	0.0	Friday	spring	yes	No	Tier 1	not_summer	821	05/01/2020	100.01	53033010001.0	0	0.0
749	36	4.0	3.0	0.75	Friday	summer	yes	No	Tier 1	summer	981	05/01/2020	100.01	53033010001.0	0	0.0030581039755351
750	37	3.0	3.0	1.0	Sunday	summer	yes	Yes	Tier 1	summer	821	05/01/2020	100.01	53033010001.0	0	0.0036540803897685
751	2	14.0	6.0	0.4285714285714285	Friday	spring	no	No	Tier 1	not_summer	924	05/01/2020	100.02	53033010002.0	0	0.0064935064935064
752	3	1.0	1.0	1.0	Sunday	spring	no	Yes	Tier 1	not_summer	850	05/01/2020	100.02	53033010002.0	0	0.0011764705882352
753	15	5.0	5.0	1.0	Tuesday	winter	no	No	Tier 1	not_summer	908	05/01/2020	100.02	53033010002.0	0	0.0055066079295154
754	20	1.0	1.0	1.0	Friday	spring	yes	No	Tier 1	not_summer	1080	05/01/2020	100.02	53033010002.0	0	0.0009259259259259
755	22	1.0	1.0	1.0	Sunday	spring	yes	Yes	Tier 1	not_summer	1021	05/01/2020	100.02	53033010002.0	0	0.0009794319294809
756	25	1.0	1.0	1.0	Friday	summer	yes	No	Tier 1	summer	1252	05/01/2020	100.02	53033010002.0	0	0.0007987220447284
757	27	11.0	1.0	0.0909090909090909	Friday	fall	yes	No	Tier 1	not_summer	1062	05/01/2020	100.02	53033010002.0	0	0.0009416195856873
758	29	22.0	10.0	0.4545454545454545	Friday	winter	yes	No	Tier 1	not_summer	858	05/01/2020	100.02	53033010002.0	0	0.0116550116550116
759	30	195.0	141.0	0.7230769230769231	Wednesday	winter	yes	No	Tier 1	not_summer	971	05/01/2020	100.02	53033010002.0	0	0.1452111225540679
760	32	2.0	1.0	0.5	Friday	summer	yes	No	Tier 1	summer	1141	05/01/2020	100.02	53033010002.0	0	0.0008764241893076
761	35	1.0	0.0	0.0	Friday	spring	yes	No	Tier 1	not_summer	1055	05/01/2020	100.02	53033010002.0	0	0.0
762	36	84.0	72.0	0.8571428571428571	Friday	summer	yes	No	Tier 1	summer	1225	05/01/2020	100.02	53033010002.0	0	0.0587755102040816
763	1	19.0	6.0	0.3157894736842105	Friday	spring	no	No	Tier 2	not_summer	4920	05/01/2020	101.0	53033010100.0	0	0.0012195121951219
764	2	3.0	2.0	0.6666666666666666	Friday	spring	no	No	Tier 2	not_summer	16964	05/01/2020	101.0	53033010100.0	0	0.0001178967224711
765	3	24.0	7.0	0.2916666666666667	Sunday	spring	no	Yes	Tier 2	not_summer	14621	05/01/2020	101.0	53033010100.0	0	0.0004787634224745
766	4	76.0	37.0	0.4868421052631579	Friday	spring	no	No	Tier 2	not_summer	14545	05/01/2020	101.0	53033010100.0	0	0.0025438294946717
767	5	3779.0	1502.0	0.3974596454088383	Thursday	spring	no	No	Tier 2	not_summer	14635	05/01/2020	101.0	53033010100.0	0	0.1026306798770071
768	6	7.0	7.0	1.0	Friday	summer	no	No	Tier 2	summer	15310	05/01/2020	101.0	53033010100.0	0	0.0004572175048987
769	7	7.0	6.0	0.8571428571428571	Friday	summer	no	No	Tier 2	summer	13929	05/01/2020	101.0	53033010100.0	0	0.0004307559767391
770	8	13.0	12.0	0.9230769230769232	Sunday	summer	no	Yes	Tier 2	summer	21231	05/01/2020	101.0	53033010100.0	0	0.0005652112477038
771	9	20.0	13.0	0.65	Friday	summer	no	No	Tier 2	summer	14805	05/01/2020	101.0	53033010100.0	0	0.0008780817291455
772	10	19.0	6.0	0.3157894736842105	Wednesday	fall	no	No	Tier 2	not_summer	17338	05/01/2020	101.0	53033010100.0	0	0.0003460606759718
773	12	15.0	10.0	0.6666666666666666	Saturday	fall	no	Yes	Tier 2	not_summer	15505	05/01/2020	101.0	53033010100.0	0	0.00064495324089
774	13	18.0	10.0	0.5555555555555556	Friday	fall	no	No	Tier 2	not_summer	14691	05/01/2020	101.0	53033010100.0	0	0.0006806888571234
775	14	311.0	165.0	0.5305466237942122	Wednesday	winter	no	No	Tier 2	not_summer	16233	05/01/2020	101.0	53033010100.0	0	0.0101644797634448
776	15	12.0	6.0	0.5	Tuesday	winter	no	No	Tier 2	not_summer	16002	05/01/2020	101.0	53033010100.0	0	0.0003749531308586
777	16	45.0	31.0	0.6888888888888889	Wednesday	winter	no	No	Tier 2	not_summer	15224	05/01/2020	101.0	53033010100.0	0	0.0020362585391487
778	17	19.0	9.0	0.4736842105263157	Wednesday	winter	no	No	Tier 2	not_summer	14401	05/01/2020	101.0	53033010100.0	0	0.000624956600236
779	18	24.0	12.0	0.5	Friday	spring	no	No	Tier 2	not_summer	16337	05/01/2020	101.0	53033010100.0	0	0.0007345289832894
780	19	27.0	19.0	0.7037037037037037	Friday	spring	yes	No	Tier 2	not_summer	18947	05/01/2020	101.0	53033010100.0	0	0.0010027972766137
781	20	81.0	53.0	0.654320987654321	Friday	spring	yes	No	Tier 2	not_summer	16943	05/01/2020	101.0	53033010100.0	0	0.0031281355131912
782	21	9.0	7.0	0.7777777777777778	Friday	spring	yes	No	Tier 2	not_summer	15679	05/01/2020	101.0	53033010100.0	0	0.0004464570444543
783	22	10.0	10.0	1.0	Sunday	spring	yes	Yes	Tier 2	not_summer	17391	05/01/2020	101.0	53033010100.0	0	0.000575010062676
784	23	64.0	27.0	0.421875	Friday	summer	yes	No	Tier 2	summer	18166	05/01/2020	101.0	53033010100.0	0	0.0014862930749752
785	24	31.0	16.0	0.5161290322580645	Friday	summer	yes	No	Tier 2	summer	18773	05/01/2020	101.0	53033010100.0	0	0.0008522878602247
786	25	21.0	12.0	0.5714285714285714	Friday	summer	yes	No	Tier 2	summer	16691	05/01/2020	101.0	53033010100.0	0	0.0007189503325145
787	26	20.0	8.0	0.4	Friday	fall	yes	No	Tier 2	not_summer	14236	05/01/2020	101.0	53033010100.0	0	0.0005619556055071
788	27	28.0	18.0	0.6428571428571429	Friday	fall	yes	No	Tier 2	not_summer	17919	05/01/2020	101.0	53033010100.0	0	0.0010045203415369
789	28	19.0	13.0	0.6842105263157895	Friday	winter	yes	No	Tier 2	not_summer	16044	05/01/2020	101.0	53033010100.0	0	0.0008102717526801
790	29	7.0	7.0	1.0	Friday	winter	yes	No	Tier 2	not_summer	16120	05/01/2020	101.0	53033010100.0	0	0.0004342431761786
791	30	17.0	11.0	0.6470588235294118	Wednesday	winter	yes	No	Tier 2	not_summer	14253	05/01/2020	101.0	53033010100.0	0	0.0007717673472251
792	31	17.0	5.0	0.2941176470588235	Friday	spring	yes	No	Tier 2	not_summer	16308	05/01/2020	101.0	53033010100.0	0	0.0003065979887171
793	32	83.0	57.0	0.6867469879518072	Friday	summer	yes	No	Tier 2	summer	16195	05/01/2020	101.0	53033010100.0	0	0.0035196048163013
794	33	1.0	1.0	1.0	Friday	fall	yes	No	Tier 2	not_summer	4440	05/01/2020	101.0	53033010100.0	0	0.0002252252252252
795	34	25.0	14.0	0.56	Friday	winter	yes	No	Tier 2	not_summer	14878	05/01/2020	101.0	53033010100.0	0	0.0009409866917596
796	35	20.0	16.0	0.8	Friday	spring	yes	No	Tier 2	not_summer	16502	05/01/2020	101.0	53033010100.0	0	0.0009695794449157
797	36	60.0	32.0	0.5333333333333333	Friday	summer	yes	No	Tier 2	summer	16601	05/01/2020	101.0	53033010100.0	0	0.0019275947232094
798	37	11.0	8.0	0.7272727272727273	Sunday	summer	yes	Yes	Tier 2	summer	16286	05/01/2020	101.0	53033010100.0	0	0.0004912194522903
799	6	334.0	47.0	0.1407185628742515	Friday	summer	no	No	Tier 2	summer	2647	05/01/2020	103.0	53033010300.0	0	0.0177559501322251
800	20	10.0	10.0	1.0	Friday	spring	yes	No	Tier 2	not_summer	3792	05/01/2020	103.0	53033010300.0	0	0.0026371308016877
801	23	3.0	0.0	0.0	Friday	summer	yes	No	Tier 2	summer	3332	05/01/2020	103.0	53033010300.0	0	0.0
802	30	68.0	44.0	0.6470588235294118	Wednesday	winter	yes	No	Tier 2	not_summer	2846	05/01/2020	103.0	53033010300.0	0	0.0154602951510892
803	34	11.0	10.0	0.9090909090909092	Friday	winter	yes	No	Tier 2	not_summer	2755	05/01/2020	103.0	53033010300.0	0	0.0036297640653357
804	5	1.0	0.0	0.0	Thursday	spring	no	No	Tier 2	not_summer	1686	05/01/2020	104.02	53033010402.0	0	0.0
805	1	14.0	8.0	0.5714285714285714	Friday	spring	no	No	Tier 1	not_summer	374	05/01/2020	110.02	53033011002.0	0	0.0213903743315508
806	2	34.0	10.0	0.2941176470588235	Friday	spring	no	No	Tier 1	not_summer	561	05/01/2020	110.02	53033011002.0	0	0.017825311942959
807	3	4.0	0.0	0.0	Sunday	spring	no	Yes	Tier 1	not_summer	518	05/01/2020	110.02	53033011002.0	0	0.0
808	4	2.0	2.0	1.0	Friday	spring	no	No	Tier 1	not_summer	581	05/01/2020	110.02	53033011002.0	0	0.0034423407917383
809	5	22.0	0.0	0.0	Thursday	spring	no	No	Tier 1	not_summer	670	05/01/2020	110.02	53033011002.0	0	0.0
810	6	44.0	10.0	0.2272727272727272	Friday	summer	no	No	Tier 1	summer	617	05/01/2020	110.02	53033011002.0	0	0.0162074554294975
811	8	2.0	0.0	0.0	Sunday	summer	no	Yes	Tier 1	summer	589	05/01/2020	110.02	53033011002.0	0	0.0
812	9	18.0	2.0	0.1111111111111111	Friday	summer	no	No	Tier 1	summer	619	05/01/2020	110.02	53033011002.0	0	0.0032310177705977
813	10	56.0	28.0	0.5	Wednesday	fall	no	No	Tier 1	not_summer	728	05/01/2020	110.02	53033011002.0	0	0.0384615384615384
814	15	6.0	2.0	0.3333333333333333	Tuesday	winter	no	No	Tier 1	not_summer	646	05/01/2020	110.02	53033011002.0	0	0.0030959752321981
815	16	12.0	6.0	0.5	Wednesday	winter	no	No	Tier 1	not_summer	681	05/01/2020	110.02	53033011002.0	0	0.0088105726872246
816	17	10.0	10.0	1.0	Wednesday	winter	no	No	Tier 1	not_summer	693	05/01/2020	110.02	53033011002.0	0	0.0144300144300144
817	18	6.0	0.0	0.0	Friday	spring	no	No	Tier 1	not_summer	654	05/01/2020	110.02	53033011002.0	0	0.0
818	19	2.0	0.0	0.0	Friday	spring	yes	No	Tier 1	not_summer	594	05/01/2020	110.02	53033011002.0	0	0.0
819	20	4.0	2.0	0.5	Friday	spring	yes	No	Tier 1	not_summer	790	05/01/2020	110.02	53033011002.0	0	0.0025316455696202
820	21	6.0	4.0	0.6666666666666666	Friday	spring	yes	No	Tier 1	not_summer	730	05/01/2020	110.02	53033011002.0	0	0.0054794520547945
821	22	12.0	0.0	0.0	Sunday	spring	yes	Yes	Tier 1	not_summer	659	05/01/2020	110.02	53033011002.0	0	0.0
822	23	2.0	0.0	0.0	Friday	summer	yes	No	Tier 1	summer	596	05/01/2020	110.02	53033011002.0	0	0.0
823	24	6.0	0.0	0.0	Friday	summer	yes	No	Tier 1	summer	651	05/01/2020	110.02	53033011002.0	0	0.0
824	25	84.0	82.0	0.9761904761904762	Friday	summer	yes	No	Tier 1	summer	674	05/01/2020	110.02	53033011002.0	0	0.1216617210682492
825	29	2.0	0.0	0.0	Friday	winter	yes	No	Tier 1	not_summer	690	05/01/2020	110.02	53033011002.0	0	0.0
826	30	4.0	2.0	0.5	Wednesday	winter	yes	No	Tier 1	not_summer	714	05/01/2020	110.02	53033011002.0	0	0.0028011204481792
827	31	16.0	0.0	0.0	Friday	spring	yes	No	Tier 1	not_summer	709	05/01/2020	110.02	53033011002.0	0	0.0
828	32	24.0	4.0	0.1666666666666666	Friday	summer	yes	No	Tier 1	summer	639	05/01/2020	110.02	53033011002.0	0	0.0062597809076682
829	33	42.0	8.0	0.1904761904761904	Friday	fall	yes	No	Tier 1	not_summer	373	05/01/2020	110.02	53033011002.0	0	0.0214477211796246
830	34	60.0	26.0	0.4333333333333333	Friday	winter	yes	No	Tier 1	not_summer	731	05/01/2020	110.02	53033011002.0	0	0.0355677154582763
831	35	12.0	0.0	0.0	Friday	spring	yes	No	Tier 1	not_summer	787	05/01/2020	110.02	53033011002.0	0	0.0
832	36	42.0	22.0	0.5238095238095238	Friday	summer	yes	No	Tier 1	summer	813	05/01/2020	110.02	53033011002.0	0	0.027060270602706
833	2	7.0	1.0	0.1428571428571428	Friday	spring	no	No	Tier 1	not_summer	1651	05/01/2020	111.01	53033011101.0	0	0.0006056935190793
834	3	8.0	7.0	0.875	Sunday	spring	no	Yes	Tier 1	not_summer	1278	05/01/2020	111.01	53033011101.0	0	0.0054773082942097
835	4	2.0	1.0	0.5	Friday	spring	no	No	Tier 1	not_summer	1341	05/01/2020	111.01	53033011101.0	0	0.0007457121551081
836	6	10.0	3.0	0.3	Friday	summer	no	No	Tier 1	summer	1429	05/01/2020	111.01	53033011101.0	0	0.0020993701889433
837	7	1.0	0.0	0.0	Friday	summer	no	No	Tier 1	summer	1271	05/01/2020	111.01	53033011101.0	0	0.0
838	8	5.0	0.0	0.0	Sunday	summer	no	Yes	Tier 1	summer	1457	05/01/2020	111.01	53033011101.0	0	0.0
839	9	8.0	1.0	0.125	Friday	summer	no	No	Tier 1	summer	1270	05/01/2020	111.01	53033011101.0	0	0.0007874015748031
840	12	39.0	39.0	1.0	Saturday	fall	no	Yes	Tier 1	not_summer	1359	05/01/2020	111.01	53033011101.0	0	0.0286975717439293
841	13	2.0	1.0	0.5	Friday	fall	no	No	Tier 1	not_summer	1357	05/01/2020	111.01	53033011101.0	0	0.0007369196757553
842	14	2.0	0.0	0.0	Wednesday	winter	no	No	Tier 1	not_summer	1471	05/01/2020	111.01	53033011101.0	0	0.0
843	17	7.0	7.0	1.0	Wednesday	winter	no	No	Tier 1	not_summer	1445	05/01/2020	111.01	53033011101.0	0	0.0048442906574394
844	20	8.0	1.0	0.125	Friday	spring	yes	No	Tier 1	not_summer	1363	05/01/2020	111.01	53033011101.0	0	0.0007336757153338
845	21	2.0	2.0	1.0	Friday	spring	yes	No	Tier 1	not_summer	1602	05/01/2020	111.01	53033011101.0	0	0.0012484394506866
846	37	15.0	5.0	0.3333333333333333	Sunday	summer	yes	Yes	Tier 1	summer	1583	05/01/2020	111.01	53033011101.0	0	0.0031585596967782
847	3	1.0	1.0	1.0	Sunday	spring	no	Yes	Tier 1	not_summer	2005	05/01/2020	118.0	53033011800.0	0	0.0004987531172069
848	4	1.0	1.0	1.0	Friday	spring	no	No	Tier 1	not_summer	2207	05/01/2020	118.0	53033011800.0	0	0.0004531037607612
849	5	12.0	5.0	0.4166666666666667	Thursday	spring	no	No	Tier 1	not_summer	2116	05/01/2020	118.0	53033011800.0	0	0.0023629489603024
850	6	3.0	0.0	0.0	Friday	summer	no	No	Tier 1	summer	1895	05/01/2020	118.0	53033011800.0	0	0.0
851	8	2.0	2.0	1.0	Sunday	summer	no	Yes	Tier 1	summer	2052	05/01/2020	118.0	53033011800.0	0	0.0009746588693957
852	9	7.0	1.0	0.1428571428571428	Friday	summer	no	No	Tier 1	summer	1865	05/01/2020	118.0	53033011800.0	0	0.0005361930294906
853	10	12.0	11.0	0.9166666666666666	Wednesday	fall	no	No	Tier 1	not_summer	2184	05/01/2020	118.0	53033011800.0	0	0.00503663003663
854	12	1.0	1.0	1.0	Saturday	fall	no	Yes	Tier 1	not_summer	2232	05/01/2020	118.0	53033011800.0	0	0.0004480286738351
855	14	2.0	1.0	0.5	Wednesday	winter	no	No	Tier 1	not_summer	1987	05/01/2020	118.0	53033011800.0	0	0.0005032712632108
856	15	10.0	2.0	0.2	Tuesday	winter	no	No	Tier 1	not_summer	1437	05/01/2020	118.0	53033011800.0	0	0.0013917884481558
857	16	16.0	16.0	1.0	Wednesday	winter	no	No	Tier 1	not_summer	2115	05/01/2020	118.0	53033011800.0	0	0.0075650118203309
858	17	1.0	1.0	1.0	Wednesday	winter	no	No	Tier 1	not_summer	2064	05/01/2020	118.0	53033011800.0	0	0.000484496124031
859	18	2.0	2.0	1.0	Friday	spring	no	No	Tier 1	not_summer	2568	05/01/2020	118.0	53033011800.0	0	0.0007788161993769
860	20	50.0	23.0	0.46	Friday	spring	yes	No	Tier 1	not_summer	2547	05/01/2020	118.0	53033011800.0	0	0.0090302316450726
861	21	1024.0	415.0	0.4052734375	Friday	spring	yes	No	Tier 1	not_summer	2477	05/01/2020	118.0	53033011800.0	0	0.1675413807024626
862	22	5.0	5.0	1.0	Sunday	spring	yes	Yes	Tier 1	not_summer	1922	05/01/2020	118.0	53033011800.0	0	0.0026014568158168
863	23	5.0	5.0	1.0	Friday	summer	yes	No	Tier 1	summer	2011	05/01/2020	118.0	53033011800.0	0	0.0024863252113376
864	24	10.0	7.0	0.7	Friday	summer	yes	No	Tier 1	summer	2426	05/01/2020	118.0	53033011800.0	0	0.0028854080791426
865	25	1.0	0.0	0.0	Friday	summer	yes	No	Tier 1	summer	2644	05/01/2020	118.0	53033011800.0	0	0.0
866	30	1.0	0.0	0.0	Wednesday	winter	yes	No	Tier 1	not_summer	2329	05/01/2020	118.0	53033011800.0	0	0.0
867	31	6.0	6.0	1.0	Friday	spring	yes	No	Tier 1	not_summer	2273	05/01/2020	118.0	53033011800.0	0	0.0026396832380114
868	34	8.0	8.0	1.0	Friday	winter	yes	No	Tier 1	not_summer	2476	05/01/2020	118.0	53033011800.0	0	0.0032310177705977
869	35	5.0	0.0	0.0	Friday	spring	yes	No	Tier 1	not_summer	2217	05/01/2020	118.0	53033011800.0	0	0.0
870	36	1.0	1.0	1.0	Friday	summer	yes	No	Tier 1	summer	2786	05/01/2020	118.0	53033011800.0	0	0.0003589375448671
