# Supplementary material for: Outdoor social distancing behaviors changed during a pandemic: A longitudinal analysis using street view imagery
Source: PLoS One. 2024 Dec 5;19(12):e0315132. doi: 10.1371/journal.pone.0315132 (PMC11620612; doi:10.1371/journal.pone.0315132)
Supplement: S8 Dataset — (CSV) [file pone.0315132.s009.csv]

	Run	Count	Short_Count	Prop_Short	weekday	season	vaccine	weekend	Income_Bracket	season2	Total_Images	Date	Tract	TractID	MoreThan55White	Short_per_Image
0	2	33.0	3.0	0.0909090909090909	Friday	spring	no	No	Tier 1	not_summer	1047	05/01/2020	6.0	53033000600.0	1	0.0028653295128939
1	8	9.0	9.0	1.0	Sunday	summer	no	Yes	Tier 1	summer	897	05/01/2020	6.0	53033000600.0	1	0.0100334448160535
2	10	6.0	6.0	1.0	Wednesday	fall	no	No	Tier 1	not_summer	1011	05/01/2020	6.0	53033000600.0	1	0.0059347181008902
3	16	9.0	9.0	1.0	Wednesday	winter	no	No	Tier 1	not_summer	970	05/01/2020	6.0	53033000600.0	1	0.0092783505154639
4	1	3.0	3.0	1.0	Friday	spring	no	No	Tier 2	not_summer	868	05/01/2020	10.0	53033001000.0	1	0.0034562211981566
5	2	30.0	9.0	0.3	Friday	spring	no	No	Tier 2	not_summer	1182	05/01/2020	10.0	53033001000.0	1	0.0076142131979695
6	4	81.0	21.0	0.2592592592592592	Friday	spring	no	No	Tier 2	not_summer	1411	05/01/2020	10.0	53033001000.0	1	0.0148830616583982
7	5	9.0	9.0	1.0	Thursday	spring	no	No	Tier 2	not_summer	1361	05/01/2020	10.0	53033001000.0	1	0.0066127847171197
8	6	6.0	6.0	1.0	Friday	summer	no	No	Tier 2	summer	1471	05/01/2020	10.0	53033001000.0	1	0.0040788579197824
9	9	3.0	0.0	0.0	Friday	summer	no	No	Tier 2	summer	1064	05/01/2020	10.0	53033001000.0	1	0.0
10	14	63.0	0.0	0.0	Wednesday	winter	no	No	Tier 2	not_summer	1514	05/01/2020	10.0	53033001000.0	1	0.0
11	15	3.0	0.0	0.0	Tuesday	winter	no	No	Tier 2	not_summer	1428	05/01/2020	10.0	53033001000.0	1	0.0
12	17	45.0	45.0	1.0	Wednesday	winter	no	No	Tier 2	not_summer	1516	05/01/2020	10.0	53033001000.0	1	0.0296833773087071
13	18	6.0	0.0	0.0	Friday	spring	no	No	Tier 2	not_summer	1681	05/01/2020	10.0	53033001000.0	1	0.0
14	25	30.0	3.0	0.1	Friday	summer	yes	No	Tier 2	summer	1717	05/01/2020	10.0	53033001000.0	1	0.0017472335468841
15	29	63.0	18.0	0.2857142857142857	Friday	winter	yes	No	Tier 2	not_summer	1575	05/01/2020	10.0	53033001000.0	1	0.0114285714285714
16	30	48.0	6.0	0.125	Wednesday	winter	yes	No	Tier 2	not_summer	1548	05/01/2020	10.0	53033001000.0	1	0.003875968992248
17	31	171.0	84.0	0.4912280701754385	Friday	spring	yes	No	Tier 2	not_summer	1506	05/01/2020	10.0	53033001000.0	1	0.0557768924302788
18	33	6.0	6.0	1.0	Friday	fall	yes	No	Tier 2	not_summer	803	05/01/2020	10.0	53033001000.0	1	0.0074719800747198
19	34	18.0	0.0	0.0	Friday	winter	yes	No	Tier 2	not_summer	2004	05/01/2020	10.0	53033001000.0	1	0.0
20	35	156.0	63.0	0.4038461538461538	Friday	spring	yes	No	Tier 2	not_summer	1794	05/01/2020	10.0	53033001000.0	1	0.0351170568561872
21	36	3.0	0.0	0.0	Friday	summer	yes	No	Tier 2	summer	1535	05/01/2020	10.0	53033001000.0	1	0.0
22	37	105.0	30.0	0.2857142857142857	Sunday	summer	yes	Yes	Tier 2	summer	1387	05/01/2020	10.0	53033001000.0	1	0.0216294160057678
23	18	6.0	0.0	0.0	Friday	spring	no	No	Tier 2	not_summer	251	03/26/2021	11.0	53033001100.0	1	0.0
24	3	6.0	6.0	1.0	Sunday	spring	no	Yes	Tier 1	not_summer	1063	05/01/2020	12.0	53033001200.0	1	0.0056444026340545
25	4	45.0	27.0	0.6	Friday	spring	no	No	Tier 1	not_summer	970	05/01/2020	12.0	53033001200.0	1	0.0278350515463917
26	5	3.0	3.0	1.0	Thursday	spring	no	No	Tier 1	not_summer	1047	05/01/2020	12.0	53033001200.0	1	0.0028653295128939
27	6	144.0	36.0	0.25	Friday	summer	no	No	Tier 1	summer	1039	05/01/2020	12.0	53033001200.0	1	0.0346487006737247
28	7	30.0	9.0	0.3	Friday	summer	no	No	Tier 1	summer	1069	05/01/2020	12.0	53033001200.0	1	0.0084190832553788
29	8	15.0	9.0	0.6	Sunday	summer	no	Yes	Tier 1	summer	1021	05/01/2020	12.0	53033001200.0	1	0.0088148873653281
30	9	18.0	3.0	0.1666666666666666	Friday	summer	no	No	Tier 1	summer	1053	05/01/2020	12.0	53033001200.0	1	0.0028490028490028
31	10	9.0	6.0	0.6666666666666666	Wednesday	fall	no	No	Tier 1	not_summer	1060	05/01/2020	12.0	53033001200.0	1	0.0056603773584905
32	12	36.0	6.0	0.1666666666666666	Saturday	fall	no	Yes	Tier 1	not_summer	1180	05/01/2020	12.0	53033001200.0	1	0.0050847457627118
33	13	6.0	0.0	0.0	Friday	fall	no	No	Tier 1	not_summer	1073	05/01/2020	12.0	53033001200.0	1	0.0
34	14	54.0	21.0	0.3888888888888889	Wednesday	winter	no	No	Tier 1	not_summer	1120	05/01/2020	12.0	53033001200.0	1	0.01875
35	15	24.0	9.0	0.375	Tuesday	winter	no	No	Tier 1	not_summer	1106	05/01/2020	12.0	53033001200.0	1	0.0081374321880651
36	16	48.0	21.0	0.4375	Wednesday	winter	no	No	Tier 1	not_summer	1169	05/01/2020	12.0	53033001200.0	1	0.0179640718562874
37	17	78.0	48.0	0.6153846153846154	Wednesday	winter	no	No	Tier 1	not_summer	947	05/01/2020	12.0	53033001200.0	1	0.0506863780359028
38	18	12.0	6.0	0.5	Friday	spring	no	No	Tier 1	not_summer	1027	05/01/2020	12.0	53033001200.0	1	0.0058422590068159
39	19	6.0	6.0	1.0	Friday	spring	yes	No	Tier 1	not_summer	1271	05/01/2020	12.0	53033001200.0	1	0.004720692368214
40	20	57.0	24.0	0.4210526315789473	Friday	spring	yes	No	Tier 1	not_summer	1167	05/01/2020	12.0	53033001200.0	1	0.0205655526992287
41	21	9.0	9.0	1.0	Friday	spring	yes	No	Tier 1	not_summer	1140	05/01/2020	12.0	53033001200.0	1	0.0078947368421052
42	22	471.0	270.0	0.5732484076433121	Sunday	spring	yes	Yes	Tier 1	not_summer	1052	05/01/2020	12.0	53033001200.0	1	0.2566539923954372
43	23	24.0	6.0	0.25	Friday	summer	yes	No	Tier 1	summer	1137	05/01/2020	12.0	53033001200.0	1	0.0052770448548812
44	24	174.0	39.0	0.2241379310344827	Friday	summer	yes	No	Tier 1	summer	1284	05/01/2020	12.0	53033001200.0	1	0.0303738317757009
45	25	18.0	9.0	0.5	Friday	summer	yes	No	Tier 1	summer	1322	05/01/2020	12.0	53033001200.0	1	0.0068078668683812
46	26	9.0	0.0	0.0	Friday	fall	yes	No	Tier 1	not_summer	1221	05/01/2020	12.0	53033001200.0	1	0.0
47	27	342.0	159.0	0.4649122807017544	Friday	fall	yes	No	Tier 1	not_summer	1278	05/01/2020	12.0	53033001200.0	1	0.1244131455399061
48	28	75.0	33.0	0.44	Friday	winter	yes	No	Tier 1	not_summer	1231	05/01/2020	12.0	53033001200.0	1	0.0268074735987002
49	29	21.0	12.0	0.5714285714285714	Friday	winter	yes	No	Tier 1	not_summer	1384	05/01/2020	12.0	53033001200.0	1	0.0086705202312138
50	30	90.0	30.0	0.3333333333333333	Wednesday	winter	yes	No	Tier 1	not_summer	1153	05/01/2020	12.0	53033001200.0	1	0.02601908065915
51	31	63.0	15.0	0.238095238095238	Friday	spring	yes	No	Tier 1	not_summer	1280	05/01/2020	12.0	53033001200.0	1	0.01171875
52	32	111.0	15.0	0.1351351351351351	Friday	summer	yes	No	Tier 1	summer	1091	05/01/2020	12.0	53033001200.0	1	0.0137488542621448
53	33	24.0	6.0	0.25	Friday	fall	yes	No	Tier 1	not_summer	513	05/01/2020	12.0	53033001200.0	1	0.0116959064327485
54	34	66.0	42.0	0.6363636363636364	Friday	winter	yes	No	Tier 1	not_summer	1161	05/01/2020	12.0	53033001200.0	1	0.0361757105943152
55	35	12.0	9.0	0.75	Friday	spring	yes	No	Tier 1	not_summer	1170	05/01/2020	12.0	53033001200.0	1	0.0076923076923076
56	36	60.0	30.0	0.5	Friday	summer	yes	No	Tier 1	summer	1149	05/01/2020	12.0	53033001200.0	1	0.0261096605744125
57	37	24.0	0.0	0.0	Sunday	summer	yes	Yes	Tier 1	summer	1119	05/01/2020	12.0	53033001200.0	1	0.0
58	1	6.0	0.0	0.0	Friday	spring	no	No	Tier 1	not_summer	364	05/01/2020	13.0	53033001300.0	1	0.0
59	4	3.0	0.0	0.0	Friday	spring	no	No	Tier 1	not_summer	514	05/01/2020	13.0	53033001300.0	1	0.0
60	7	12.0	0.0	0.0	Friday	summer	no	No	Tier 1	summer	468	05/01/2020	13.0	53033001300.0	1	0.0
61	24	3.0	0.0	0.0	Friday	summer	yes	No	Tier 1	summer	549	05/01/2020	13.0	53033001300.0	1	0.0
62	25	6.0	3.0	0.5	Friday	summer	yes	No	Tier 1	summer	683	05/01/2020	13.0	53033001300.0	1	0.0043923865300146
63	26	3.0	0.0	0.0	Friday	fall	yes	No	Tier 1	not_summer	609	05/01/2020	13.0	53033001300.0	1	0.0
64	35	207.0	27.0	0.1304347826086956	Friday	spring	yes	No	Tier 1	not_summer	493	05/01/2020	13.0	53033001300.0	1	0.0547667342799188
65	37	30.0	0.0	0.0	Sunday	summer	yes	Yes	Tier 1	summer	590	05/01/2020	13.0	53033001300.0	1	0.0
66	4	15.0	15.0	1.0	Friday	spring	no	No	Tier 2	not_summer	1082	05/01/2020	14.0	53033001400.0	1	0.0138632162661737
67	6	3.0	3.0	1.0	Friday	summer	no	No	Tier 2	summer	1264	05/01/2020	14.0	53033001400.0	1	0.0023734177215189
68	8	12.0	6.0	0.5	Sunday	summer	no	Yes	Tier 2	summer	1301	05/01/2020	14.0	53033001400.0	1	0.0046118370484242
69	35	39.0	39.0	1.0	Friday	spring	yes	No	Tier 2	not_summer	1359	05/01/2020	14.0	53033001400.0	1	0.0286975717439293
70	20	9.0	9.0	1.0	Friday	spring	yes	No	Tier 2	not_summer	1893	05/01/2020	16.0	53033001600.0	1	0.0047543581616481
71	25	12.0	0.0	0.0	Friday	summer	yes	No	Tier 2	summer	2059	05/01/2020	16.0	53033001600.0	1	0.0
72	31	3.0	3.0	1.0	Friday	spring	yes	No	Tier 2	not_summer	1699	05/01/2020	16.0	53033001600.0	1	0.0017657445556209
73	35	3.0	3.0	1.0	Friday	spring	yes	No	Tier 2	not_summer	1646	05/01/2020	16.0	53033001600.0	1	0.0018226002430133
74	24	27.0	9.0	0.3333333333333333	Friday	summer	yes	No	Tier 1	summer	271	05/01/2020	17.01	53033001701.0	1	0.033210332103321
75	7	36.0	15.0	0.4166666666666667	Friday	summer	no	No	Tier 2	summer	296	05/01/2020	17.02	53033001702.0	1	0.0506756756756756
76	14	6.0	0.0	0.0	Wednesday	winter	no	No	Tier 2	not_summer	236	05/01/2020	17.02	53033001702.0	1	0.0
77	17	18.0	3.0	0.1666666666666666	Wednesday	winter	no	No	Tier 2	not_summer	291	05/01/2020	17.02	53033001702.0	1	0.0103092783505154
78	21	24.0	12.0	0.5	Friday	spring	yes	No	Tier 2	not_summer	140	05/01/2020	17.02	53033001702.0	1	0.0857142857142857
79	24	12.0	6.0	0.5	Friday	summer	yes	No	Tier 2	summer	389	05/01/2020	17.02	53033001702.0	1	0.0154241645244215
80	34	3.0	3.0	1.0	Friday	winter	yes	No	Tier 2	not_summer	349	05/01/2020	17.02	53033001702.0	1	0.0085959885386819
81	35	33.0	9.0	0.2727272727272727	Friday	spring	yes	No	Tier 2	not_summer	403	05/01/2020	17.02	53033001702.0	1	0.0223325062034739
82	1	90.0	30.0	0.3333333333333333	Friday	spring	no	No	Tier 2	not_summer	384	05/01/2020	18.0	53033001800.0	1	0.078125
83	2	48.0	21.0	0.4375	Friday	spring	no	No	Tier 2	not_summer	1216	05/01/2020	18.0	53033001800.0	1	0.0172697368421052
84	4	27.0	6.0	0.2222222222222222	Friday	spring	no	No	Tier 2	not_summer	1027	05/01/2020	18.0	53033001800.0	1	0.0058422590068159
85	6	66.0	60.0	0.9090909090909092	Friday	summer	no	No	Tier 2	summer	1109	05/01/2020	18.0	53033001800.0	1	0.054102795311091
86	7	9.0	0.0	0.0	Friday	summer	no	No	Tier 2	summer	1220	05/01/2020	18.0	53033001800.0	1	0.0
87	9	6.0	0.0	0.0	Friday	summer	no	No	Tier 2	summer	1099	05/01/2020	18.0	53033001800.0	1	0.0
88	10	24.0	18.0	0.75	Wednesday	fall	no	No	Tier 2	not_summer	990	05/01/2020	18.0	53033001800.0	1	0.0181818181818181
89	14	3.0	0.0	0.0	Wednesday	winter	no	No	Tier 2	not_summer	912	05/01/2020	18.0	53033001800.0	1	0.0
90	16	9.0	3.0	0.3333333333333333	Wednesday	winter	no	No	Tier 2	not_summer	1026	05/01/2020	18.0	53033001800.0	1	0.0029239766081871
91	17	6.0	0.0	0.0	Wednesday	winter	no	No	Tier 2	not_summer	1206	05/01/2020	18.0	53033001800.0	1	0.0
92	18	105.0	33.0	0.3142857142857143	Friday	spring	no	No	Tier 2	not_summer	1098	05/01/2020	18.0	53033001800.0	1	0.0300546448087431
93	19	9.0	3.0	0.3333333333333333	Friday	spring	yes	No	Tier 2	not_summer	1397	05/01/2020	18.0	53033001800.0	1	0.0021474588403722
94	20	12.0	6.0	0.5	Friday	spring	yes	No	Tier 2	not_summer	1293	05/01/2020	18.0	53033001800.0	1	0.0046403712296983
95	21	6.0	3.0	0.5	Friday	spring	yes	No	Tier 2	not_summer	1192	05/01/2020	18.0	53033001800.0	1	0.0025167785234899
96	24	6.0	0.0	0.0	Friday	summer	yes	No	Tier 2	summer	1370	05/01/2020	18.0	53033001800.0	1	0.0
97	26	24.0	15.0	0.625	Friday	fall	yes	No	Tier 2	not_summer	1117	05/01/2020	18.0	53033001800.0	1	0.0134288272157564
98	27	243.0	114.0	0.4691358024691358	Friday	fall	yes	No	Tier 2	not_summer	1643	05/01/2020	18.0	53033001800.0	1	0.0693852708460133
99	28	39.0	33.0	0.8461538461538461	Friday	winter	yes	No	Tier 2	not_summer	1241	05/01/2020	18.0	53033001800.0	1	0.0265914585012087
100	31	12.0	3.0	0.25	Friday	spring	yes	No	Tier 2	not_summer	1327	05/01/2020	18.0	53033001800.0	1	0.0022607385079125
101	32	12.0	6.0	0.5	Friday	summer	yes	No	Tier 2	summer	1129	05/01/2020	18.0	53033001800.0	1	0.0053144375553587
102	33	3.0	3.0	1.0	Friday	fall	yes	No	Tier 2	not_summer	376	05/01/2020	18.0	53033001800.0	1	0.0079787234042553
103	34	6.0	3.0	0.5	Friday	winter	yes	No	Tier 2	not_summer	1385	05/01/2020	18.0	53033001800.0	1	0.0021660649819494
104	35	57.0	9.0	0.1578947368421052	Friday	spring	yes	No	Tier 2	not_summer	1419	05/01/2020	18.0	53033001800.0	1	0.0063424947145877
105	36	9.0	6.0	0.6666666666666666	Friday	summer	yes	No	Tier 2	summer	1149	05/01/2020	18.0	53033001800.0	1	0.0052219321148825
106	37	21.0	9.0	0.4285714285714285	Sunday	summer	yes	Yes	Tier 2	summer	1242	05/01/2020	18.0	53033001800.0	1	0.0072463768115942
107	5	3.0	0.0	0.0	Thursday	spring	no	No	Tier 2	not_summer	760	05/01/2020	19.0	53033001900.0	1	0.0
108	6	3.0	3.0	1.0	Friday	summer	no	No	Tier 2	summer	800	05/01/2020	19.0	53033001900.0	1	0.00375
109	7	54.0	15.0	0.2777777777777778	Friday	summer	no	No	Tier 2	summer	1048	05/01/2020	19.0	53033001900.0	1	0.0143129770992366
110	8	75.0	36.0	0.48	Sunday	summer	no	Yes	Tier 2	summer	849	05/01/2020	19.0	53033001900.0	1	0.0424028268551236
111	9	147.0	51.0	0.3469387755102041	Friday	summer	no	No	Tier 2	summer	738	05/01/2020	19.0	53033001900.0	1	0.0691056910569105
112	12	3.0	3.0	1.0	Saturday	fall	no	Yes	Tier 2	not_summer	807	05/01/2020	19.0	53033001900.0	1	0.0037174721189591
113	14	63.0	21.0	0.3333333333333333	Wednesday	winter	no	No	Tier 2	not_summer	1062	05/01/2020	19.0	53033001900.0	1	0.019774011299435
114	15	3.0	3.0	1.0	Tuesday	winter	no	No	Tier 2	not_summer	923	05/01/2020	19.0	53033001900.0	1	0.0032502708559046
115	23	18.0	18.0	1.0	Friday	summer	yes	No	Tier 2	summer	990	05/01/2020	19.0	53033001900.0	1	0.0181818181818181
116	28	12.0	12.0	1.0	Friday	winter	yes	No	Tier 2	not_summer	854	05/01/2020	19.0	53033001900.0	1	0.0140515222482435
117	32	42.0	42.0	1.0	Friday	summer	yes	No	Tier 2	summer	870	05/01/2020	19.0	53033001900.0	1	0.0482758620689655
118	34	87.0	78.0	0.896551724137931	Friday	winter	yes	No	Tier 2	not_summer	841	05/01/2020	19.0	53033001900.0	1	0.0927467300832342
119	36	6.0	0.0	0.0	Friday	summer	yes	No	Tier 2	summer	1118	05/01/2020	19.0	53033001900.0	1	0.0
120	1	3.0	0.0	0.0	Friday	spring	no	No	Tier 2	not_summer	871	05/01/2020	21.0	53033002100.0	1	0.0
121	2	39.0	12.0	0.3076923076923077	Friday	spring	no	No	Tier 2	not_summer	1108	05/01/2020	21.0	53033002100.0	1	0.0108303249097472
122	4	6.0	0.0	0.0	Friday	spring	no	No	Tier 2	not_summer	1345	05/01/2020	21.0	53033002100.0	1	0.0
123	5	3.0	3.0	1.0	Thursday	spring	no	No	Tier 2	not_summer	1234	05/01/2020	21.0	53033002100.0	1	0.0024311183144246
124	6	3.0	0.0	0.0	Friday	summer	no	No	Tier 2	summer	1206	05/01/2020	21.0	53033002100.0	1	0.0
125	7	9.0	0.0	0.0	Friday	summer	no	No	Tier 2	summer	1212	05/01/2020	21.0	53033002100.0	1	0.0
126	8	3.0	3.0	1.0	Sunday	summer	no	Yes	Tier 2	summer	666	05/01/2020	21.0	53033002100.0	1	0.0045045045045045
127	10	33.0	12.0	0.3636363636363636	Wednesday	fall	no	No	Tier 2	not_summer	1378	05/01/2020	21.0	53033002100.0	1	0.0087082728592162
128	17	9.0	9.0	1.0	Wednesday	winter	no	No	Tier 2	not_summer	1414	05/01/2020	21.0	53033002100.0	1	0.0063649222065063
129	19	3.0	0.0	0.0	Friday	spring	yes	No	Tier 2	not_summer	1505	05/01/2020	21.0	53033002100.0	1	0.0
130	20	30.0	9.0	0.3	Friday	spring	yes	No	Tier 2	not_summer	1467	05/01/2020	21.0	53033002100.0	1	0.0061349693251533
131	23	6.0	0.0	0.0	Friday	summer	yes	No	Tier 2	summer	1468	05/01/2020	21.0	53033002100.0	1	0.0
132	26	51.0	15.0	0.2941176470588235	Friday	fall	yes	No	Tier 2	not_summer	1577	05/01/2020	21.0	53033002100.0	1	0.0095117311350665
133	30	3.0	0.0	0.0	Wednesday	winter	yes	No	Tier 2	not_summer	1576	05/01/2020	21.0	53033002100.0	1	0.0
134	34	15.0	3.0	0.2	Friday	winter	yes	No	Tier 2	not_summer	1278	05/01/2020	21.0	53033002100.0	1	0.0023474178403755
135	2	18.0	6.0	0.3333333333333333	Friday	spring	no	No	Tier 2	not_summer	1323	05/01/2020	24.0	53033002400.0	1	0.0045351473922902
136	5	66.0	6.0	0.0909090909090909	Thursday	spring	no	No	Tier 2	not_summer	1287	05/01/2020	24.0	53033002400.0	1	0.0046620046620046
137	7	3.0	3.0	1.0	Friday	summer	no	No	Tier 2	summer	1468	05/01/2020	24.0	53033002400.0	1	0.0020435967302452
138	16	12.0	6.0	0.5	Wednesday	winter	no	No	Tier 2	not_summer	1443	05/01/2020	24.0	53033002400.0	1	0.0041580041580041
139	17	6.0	6.0	1.0	Wednesday	winter	no	No	Tier 2	not_summer	1478	05/01/2020	24.0	53033002400.0	1	0.0040595399188092
140	20	6.0	0.0	0.0	Friday	spring	yes	No	Tier 2	not_summer	1709	05/01/2020	24.0	53033002400.0	1	0.0
141	23	18.0	18.0	1.0	Friday	summer	yes	No	Tier 2	summer	1349	05/01/2020	24.0	53033002400.0	1	0.0133432171979243
142	29	372.0	36.0	0.0967741935483871	Friday	winter	yes	No	Tier 2	not_summer	1313	05/01/2020	24.0	53033002400.0	1	0.0274181264280274
143	30	6.0	3.0	0.5	Wednesday	winter	yes	No	Tier 2	not_summer	1274	05/01/2020	24.0	53033002400.0	1	0.0023547880690737
144	32	36.0	9.0	0.25	Friday	summer	yes	No	Tier 2	summer	1040	05/01/2020	24.0	53033002400.0	1	0.0086538461538461
145	34	69.0	18.0	0.2608695652173913	Friday	winter	yes	No	Tier 2	not_summer	1862	05/01/2020	24.0	53033002400.0	1	0.0096670247046186
146	2	6.0	6.0	1.0	Friday	spring	no	No	Tier 2	not_summer	503	05/01/2020	25.0	53033002500.0	1	0.0119284294234592
147	4	3.0	0.0	0.0	Friday	spring	no	No	Tier 2	not_summer	430	05/01/2020	25.0	53033002500.0	1	0.0
148	22	6.0	0.0	0.0	Sunday	spring	yes	Yes	Tier 2	not_summer	451	05/01/2020	25.0	53033002500.0	1	0.0
149	23	18.0	12.0	0.6666666666666666	Friday	summer	yes	No	Tier 2	summer	768	05/01/2020	25.0	53033002500.0	1	0.015625
150	7	3.0	3.0	1.0	Friday	summer	no	No	Tier 2	summer	724	05/01/2020	26.0	53033002600.0	1	0.0041436464088397
151	13	21.0	0.0	0.0	Friday	fall	no	No	Tier 2	not_summer	1045	05/01/2020	26.0	53033002600.0	1	0.0
152	14	3.0	3.0	1.0	Wednesday	winter	no	No	Tier 2	not_summer	728	05/01/2020	26.0	53033002600.0	1	0.0041208791208791
153	17	3.0	3.0	1.0	Wednesday	winter	no	No	Tier 2	not_summer	810	05/01/2020	26.0	53033002600.0	1	0.0037037037037037
154	19	15.0	15.0	1.0	Friday	spring	yes	No	Tier 2	not_summer	1213	05/01/2020	26.0	53033002600.0	1	0.0123660346248969
155	33	3.0	3.0	1.0	Friday	fall	yes	No	Tier 2	not_summer	317	05/01/2020	26.0	53033002600.0	1	0.0094637223974763
156	4	6.0	6.0	1.0	Friday	spring	no	No	Tier 2	not_summer	781	05/01/2020	28.0	53033002800.0	1	0.0076824583866837
157	5	3.0	0.0	0.0	Thursday	spring	no	No	Tier 2	not_summer	844	05/01/2020	28.0	53033002800.0	1	0.0
158	20	3.0	0.0	0.0	Friday	spring	yes	No	Tier 2	not_summer	1079	05/01/2020	28.0	53033002800.0	1	0.0
159	21	15.0	9.0	0.6	Friday	spring	yes	No	Tier 2	not_summer	989	05/01/2020	28.0	53033002800.0	1	0.0091001011122345
160	23	6.0	0.0	0.0	Friday	summer	yes	No	Tier 2	summer	1138	05/01/2020	28.0	53033002800.0	1	0.0
161	24	3.0	0.0	0.0	Friday	summer	yes	No	Tier 2	summer	1211	05/01/2020	28.0	53033002800.0	1	0.0
162	25	3.0	0.0	0.0	Friday	summer	yes	No	Tier 2	summer	1135	05/01/2020	28.0	53033002800.0	1	0.0
163	28	3.0	0.0	0.0	Friday	winter	yes	No	Tier 2	not_summer	964	05/01/2020	28.0	53033002800.0	1	0.0
164	31	6.0	6.0	1.0	Friday	spring	yes	No	Tier 2	not_summer	1217	05/01/2020	28.0	53033002800.0	1	0.0049301561216105
165	35	9.0	9.0	1.0	Friday	spring	yes	No	Tier 2	not_summer	1915	05/01/2020	28.0	53033002800.0	1	0.0046997389033942
166	36	3.0	0.0	0.0	Friday	summer	yes	No	Tier 2	summer	1178	05/01/2020	28.0	53033002800.0	1	0.0
167	21	9.0	9.0	1.0	Friday	spring	yes	No	Tier 2	not_summer	506	05/01/2020	29.0	53033002900.0	1	0.0177865612648221
168	32	21.0	12.0	0.5714285714285714	Friday	summer	yes	No	Tier 2	summer	595	05/01/2020	29.0	53033002900.0	1	0.0201680672268907
169	34	12.0	9.0	0.75	Friday	winter	yes	No	Tier 2	not_summer	1526	05/01/2020	30.0	53033003000.0	1	0.0058977719528178
170	26	60.0	33.0	0.55	Friday	fall	yes	No	Tier 2	not_summer	764	05/01/2020	31.0	53033003100.0	1	0.0431937172774869
171	1	12.0	12.0	1.0	Friday	spring	no	No	Tier 2	not_summer	502	05/01/2020	33.0	53033003300.0	1	0.0239043824701195
172	4	9.0	0.0	0.0	Friday	spring	no	No	Tier 2	not_summer	644	05/01/2020	33.0	53033003300.0	1	0.0
173	5	36.0	9.0	0.25	Thursday	spring	no	No	Tier 2	not_summer	661	05/01/2020	33.0	53033003300.0	1	0.0136157337367624
174	6	3.0	3.0	1.0	Friday	summer	no	No	Tier 2	summer	680	05/01/2020	33.0	53033003300.0	1	0.0044117647058823
175	9	9.0	3.0	0.3333333333333333	Friday	summer	no	No	Tier 2	summer	646	05/01/2020	33.0	53033003300.0	1	0.0046439628482972
176	10	3.0	0.0	0.0	Wednesday	fall	no	No	Tier 2	not_summer	742	05/01/2020	33.0	53033003300.0	1	0.0
177	12	30.0	6.0	0.2	Saturday	fall	no	Yes	Tier 2	not_summer	704	05/01/2020	33.0	53033003300.0	1	0.0085227272727272
178	13	3.0	0.0	0.0	Friday	fall	no	No	Tier 2	not_summer	630	05/01/2020	33.0	53033003300.0	1	0.0
179	18	36.0	12.0	0.3333333333333333	Friday	spring	no	No	Tier 2	not_summer	702	05/01/2020	33.0	53033003300.0	1	0.017094017094017
180	20	6.0	0.0	0.0	Friday	spring	yes	No	Tier 2	not_summer	713	05/01/2020	33.0	53033003300.0	1	0.0
181	22	12.0	9.0	0.75	Sunday	spring	yes	Yes	Tier 2	not_summer	729	05/01/2020	33.0	53033003300.0	1	0.0123456790123456
182	23	45.0	15.0	0.3333333333333333	Friday	summer	yes	No	Tier 2	summer	744	05/01/2020	33.0	53033003300.0	1	0.0201612903225806
183	26	3.0	3.0	1.0	Friday	fall	yes	No	Tier 2	not_summer	711	05/01/2020	33.0	53033003300.0	1	0.0042194092827004
184	28	27.0	6.0	0.2222222222222222	Friday	winter	yes	No	Tier 2	not_summer	748	05/01/2020	33.0	53033003300.0	1	0.0080213903743315
185	29	114.0	18.0	0.1578947368421052	Friday	winter	yes	No	Tier 2	not_summer	796	05/01/2020	33.0	53033003300.0	1	0.0226130653266331
186	31	54.0	0.0	0.0	Friday	spring	yes	No	Tier 2	not_summer	857	05/01/2020	33.0	53033003300.0	1	0.0
187	32	33.0	15.0	0.4545454545454545	Friday	summer	yes	No	Tier 2	summer	664	05/01/2020	33.0	53033003300.0	1	0.0225903614457831
188	34	15.0	15.0	1.0	Friday	winter	yes	No	Tier 2	not_summer	806	05/01/2020	33.0	53033003300.0	1	0.0186104218362282
189	35	18.0	6.0	0.3333333333333333	Friday	spring	yes	No	Tier 2	not_summer	897	05/01/2020	33.0	53033003300.0	1	0.0066889632107023
190	36	3.0	0.0	0.0	Friday	summer	yes	No	Tier 2	summer	729	05/01/2020	33.0	53033003300.0	1	0.0
191	7	54.0	12.0	0.2222222222222222	Friday	summer	no	No	Tier 2	summer	793	05/01/2020	36.0	53033003600.0	1	0.0151324085750315
192	8	66.0	12.0	0.1818181818181818	Sunday	summer	no	Yes	Tier 2	summer	854	05/01/2020	36.0	53033003600.0	1	0.0140515222482435
193	10	6.0	0.0	0.0	Wednesday	fall	no	No	Tier 2	not_summer	869	05/01/2020	36.0	53033003600.0	1	0.0
194	19	6.0	6.0	1.0	Friday	spring	yes	No	Tier 2	not_summer	850	05/01/2020	36.0	53033003600.0	1	0.0070588235294117
195	24	6.0	6.0	1.0	Friday	summer	yes	No	Tier 2	summer	801	05/01/2020	36.0	53033003600.0	1	0.0074906367041198
196	34	24.0	9.0	0.375	Friday	winter	yes	No	Tier 2	not_summer	956	05/01/2020	36.0	53033003600.0	1	0.0094142259414225
197	35	36.0	12.0	0.3333333333333333	Friday	spring	yes	No	Tier 2	not_summer	818	05/01/2020	36.0	53033003600.0	1	0.0146699266503667
198	1	63.0	63.0	1.0	Friday	spring	no	No	Tier 2	not_summer	190	05/01/2020	38.0	53033003800.0	1	0.331578947368421
199	7	9.0	0.0	0.0	Friday	summer	no	No	Tier 2	summer	238	05/01/2020	38.0	53033003800.0	1	0.0
200	10	9.0	0.0	0.0	Wednesday	fall	no	No	Tier 2	not_summer	273	05/01/2020	38.0	53033003800.0	1	0.0
201	14	3.0	0.0	0.0	Wednesday	winter	no	No	Tier 2	not_summer	241	05/01/2020	38.0	53033003800.0	1	0.0
202	25	6.0	0.0	0.0	Friday	summer	yes	No	Tier 2	summer	225	05/01/2020	38.0	53033003800.0	1	0.0
203	32	3.0	0.0	0.0	Friday	summer	yes	No	Tier 2	summer	243	05/01/2020	38.0	53033003800.0	1	0.0
204	33	3.0	0.0	0.0	Friday	fall	yes	No	Tier 2	not_summer	114	05/01/2020	38.0	53033003800.0	1	0.0
205	2	3.0	3.0	1.0	Friday	spring	no	No	Tier 2	not_summer	840	05/01/2020	39.0	53033003900.0	1	0.0035714285714285
206	1	6.0	3.0	0.5	Friday	spring	no	No	Tier 2	not_summer	310	05/01/2020	40.0	53033004000.0	1	0.0096774193548387
207	2	18.0	0.0	0.0	Friday	spring	no	No	Tier 2	not_summer	608	05/01/2020	40.0	53033004000.0	1	0.0
208	4	33.0	33.0	1.0	Friday	spring	no	No	Tier 2	not_summer	660	05/01/2020	40.0	53033004000.0	1	0.05
209	6	9.0	0.0	0.0	Friday	summer	no	No	Tier 2	summer	739	05/01/2020	40.0	53033004000.0	1	0.0
210	7	15.0	12.0	0.8	Friday	summer	no	No	Tier 2	summer	682	05/01/2020	40.0	53033004000.0	1	0.0175953079178885
211	10	30.0	15.0	0.5	Wednesday	fall	no	No	Tier 2	not_summer	727	05/01/2020	40.0	53033004000.0	1	0.0206327372764786
212	12	6.0	0.0	0.0	Saturday	fall	no	Yes	Tier 2	not_summer	956	05/01/2020	40.0	53033004000.0	1	0.0
213	14	39.0	30.0	0.7692307692307693	Wednesday	winter	no	No	Tier 2	not_summer	730	05/01/2020	40.0	53033004000.0	1	0.0410958904109589
214	15	21.0	6.0	0.2857142857142857	Tuesday	winter	no	No	Tier 2	not_summer	926	05/01/2020	40.0	53033004000.0	1	0.0064794816414686
215	17	9.0	0.0	0.0	Wednesday	winter	no	No	Tier 2	not_summer	682	05/01/2020	40.0	53033004000.0	1	0.0
216	19	42.0	27.0	0.6428571428571429	Friday	spring	yes	No	Tier 2	not_summer	683	05/01/2020	40.0	53033004000.0	1	0.0395314787701317
217	20	6.0	0.0	0.0	Friday	spring	yes	No	Tier 2	not_summer	660	05/01/2020	40.0	53033004000.0	1	0.0
218	22	3.0	0.0	0.0	Sunday	spring	yes	Yes	Tier 2	not_summer	767	05/01/2020	40.0	53033004000.0	1	0.0
219	23	471.0	426.0	0.9044585987261148	Friday	summer	yes	No	Tier 2	summer	752	05/01/2020	40.0	53033004000.0	1	0.5664893617021277
220	24	36.0	3.0	0.0833333333333333	Friday	summer	yes	No	Tier 2	summer	774	05/01/2020	40.0	53033004000.0	1	0.003875968992248
221	25	15.0	15.0	1.0	Friday	summer	yes	No	Tier 2	summer	820	05/01/2020	40.0	53033004000.0	1	0.0182926829268292
222	26	66.0	3.0	0.0454545454545454	Friday	fall	yes	No	Tier 2	not_summer	711	05/01/2020	40.0	53033004000.0	1	0.0042194092827004
223	28	9.0	0.0	0.0	Friday	winter	yes	No	Tier 2	not_summer	667	05/01/2020	40.0	53033004000.0	1	0.0
224	30	102.0	6.0	0.0588235294117647	Wednesday	winter	yes	No	Tier 2	not_summer	637	05/01/2020	40.0	53033004000.0	1	0.0094191522762951
225	31	66.0	63.0	0.9545454545454546	Friday	spring	yes	No	Tier 2	not_summer	813	05/01/2020	40.0	53033004000.0	1	0.077490774907749
226	32	3.0	3.0	1.0	Friday	summer	yes	No	Tier 2	summer	626	05/01/2020	40.0	53033004000.0	1	0.0047923322683706
227	34	3.0	3.0	1.0	Friday	winter	yes	No	Tier 2	not_summer	761	05/01/2020	40.0	53033004000.0	1	0.0039421813403416
228	35	3.0	0.0	0.0	Friday	spring	yes	No	Tier 2	not_summer	629	05/01/2020	40.0	53033004000.0	1	0.0
229	36	15.0	3.0	0.2	Friday	summer	yes	No	Tier 2	summer	727	05/01/2020	40.0	53033004000.0	1	0.0041265474552957
230	1	21.0	6.0	0.2857142857142857	Friday	spring	no	No	Tier 2	not_summer	786	05/01/2020	42.0	53033004200.0	1	0.0076335877862595
231	4	9.0	6.0	0.6666666666666666	Friday	spring	no	No	Tier 2	not_summer	1153	05/01/2020	42.0	53033004200.0	1	0.00520381613183
232	6	9.0	6.0	0.6666666666666666	Friday	summer	no	No	Tier 2	summer	1182	05/01/2020	42.0	53033004200.0	1	0.0050761421319796
233	9	51.0	45.0	0.8823529411764706	Friday	summer	no	No	Tier 2	summer	1021	05/01/2020	42.0	53033004200.0	1	0.0440744368266405
234	14	6.0	3.0	0.5	Wednesday	winter	no	No	Tier 2	not_summer	1371	05/01/2020	42.0	53033004200.0	1	0.0021881838074398
235	17	3.0	0.0	0.0	Wednesday	winter	no	No	Tier 2	not_summer	1388	05/01/2020	42.0	53033004200.0	1	0.0
236	18	6.0	6.0	1.0	Friday	spring	no	No	Tier 2	not_summer	1311	05/01/2020	42.0	53033004200.0	1	0.0045766590389016
237	19	3.0	3.0	1.0	Friday	spring	yes	No	Tier 2	not_summer	1343	05/01/2020	42.0	53033004200.0	1	0.0022338049143708
238	20	3.0	0.0	0.0	Friday	spring	yes	No	Tier 2	not_summer	1375	05/01/2020	42.0	53033004200.0	1	0.0
239	21	18.0	12.0	0.6666666666666666	Friday	spring	yes	No	Tier 2	not_summer	1327	05/01/2020	42.0	53033004200.0	1	0.0090429540316503
240	24	3.0	3.0	1.0	Friday	summer	yes	No	Tier 2	summer	1240	05/01/2020	42.0	53033004200.0	1	0.0024193548387096
241	26	27.0	27.0	1.0	Friday	fall	yes	No	Tier 2	not_summer	1192	05/01/2020	42.0	53033004200.0	1	0.0226510067114093
242	29	12.0	6.0	0.5	Friday	winter	yes	No	Tier 2	not_summer	1414	05/01/2020	42.0	53033004200.0	1	0.0042432814710042
243	32	45.0	45.0	1.0	Friday	summer	yes	No	Tier 2	summer	1217	05/01/2020	42.0	53033004200.0	1	0.0369761709120788
244	35	6.0	6.0	1.0	Friday	spring	yes	No	Tier 2	not_summer	1066	05/01/2020	42.0	53033004200.0	1	0.0056285178236397
245	4	15.0	0.0	0.0	Friday	spring	no	No	Tier 2	not_summer	199	05/01/2020	43.01	53033004301.0	1	0.0
246	5	3.0	0.0	0.0	Thursday	spring	no	No	Tier 2	not_summer	122	05/01/2020	43.01	53033004301.0	1	0.0
247	7	9.0	6.0	0.6666666666666666	Friday	summer	no	No	Tier 2	summer	215	05/01/2020	43.01	53033004301.0	1	0.027906976744186
248	9	12.0	0.0	0.0	Friday	summer	no	No	Tier 2	summer	248	05/01/2020	43.01	53033004301.0	1	0.0
249	14	33.0	27.0	0.8181818181818182	Wednesday	winter	no	No	Tier 2	not_summer	263	05/01/2020	43.01	53033004301.0	1	0.1026615969581749
250	18	3.0	0.0	0.0	Friday	spring	no	No	Tier 2	not_summer	284	05/01/2020	43.01	53033004301.0	1	0.0
251	21	36.0	18.0	0.5	Friday	spring	yes	No	Tier 2	not_summer	224	05/01/2020	43.01	53033004301.0	1	0.0803571428571428
252	26	30.0	9.0	0.3	Friday	fall	yes	No	Tier 2	not_summer	289	05/01/2020	43.01	53033004301.0	1	0.0311418685121107
253	28	33.0	6.0	0.1818181818181818	Friday	winter	yes	No	Tier 2	not_summer	316	05/01/2020	43.01	53033004301.0	1	0.0189873417721519
254	29	273.0	96.0	0.3516483516483517	Friday	winter	yes	No	Tier 2	not_summer	223	05/01/2020	43.01	53033004301.0	1	0.4304932735426009
255	30	69.0	30.0	0.4347826086956521	Wednesday	winter	yes	No	Tier 2	not_summer	237	05/01/2020	43.01	53033004301.0	1	0.1265822784810126
256	31	153.0	93.0	0.6078431372549019	Friday	spring	yes	No	Tier 2	not_summer	216	05/01/2020	43.01	53033004301.0	1	0.4305555555555556
257	32	2427.0	852.0	0.3510506798516687	Friday	summer	yes	No	Tier 2	summer	286	05/01/2020	43.01	53033004301.0	1	2.979020979020979
258	33	108.0	33.0	0.3055555555555556	Friday	fall	yes	No	Tier 2	not_summer	84	05/01/2020	43.01	53033004301.0	1	0.3928571428571428
259	34	339.0	66.0	0.1946902654867256	Friday	winter	yes	No	Tier 2	not_summer	284	05/01/2020	43.01	53033004301.0	1	0.2323943661971831
260	35	648.0	300.0	0.4629629629629629	Friday	spring	yes	No	Tier 2	not_summer	186	05/01/2020	43.01	53033004301.0	1	1.6129032258064515
261	37	180.0	84.0	0.4666666666666667	Sunday	summer	yes	Yes	Tier 2	summer	209	05/01/2020	43.01	53033004301.0	1	0.4019138755980861
262	7	3.0	0.0	0.0	Friday	summer	no	No	Tier 1	summer	248	05/01/2020	44.0	53033004400.0	1	0.0
263	8	69.0	36.0	0.5217391304347826	Sunday	summer	no	Yes	Tier 1	summer	256	05/01/2020	44.0	53033004400.0	1	0.140625
264	10	27.0	6.0	0.2222222222222222	Wednesday	fall	no	No	Tier 1	not_summer	240	05/01/2020	44.0	53033004400.0	1	0.025
265	16	15.0	3.0	0.2	Wednesday	winter	no	No	Tier 1	not_summer	236	05/01/2020	44.0	53033004400.0	1	0.0127118644067796
266	18	6.0	6.0	1.0	Friday	spring	no	No	Tier 1	not_summer	234	05/01/2020	44.0	53033004400.0	1	0.0256410256410256
267	22	3.0	3.0	1.0	Sunday	spring	yes	Yes	Tier 1	not_summer	251	05/01/2020	44.0	53033004400.0	1	0.0119521912350597
268	23	27.0	15.0	0.5555555555555556	Friday	summer	yes	No	Tier 1	summer	294	05/01/2020	44.0	53033004400.0	1	0.0510204081632653
269	24	6.0	0.0	0.0	Friday	summer	yes	No	Tier 1	summer	436	05/01/2020	44.0	53033004400.0	1	0.0
270	32	126.0	63.0	0.5	Friday	summer	yes	No	Tier 1	summer	216	05/01/2020	44.0	53033004400.0	1	0.2916666666666667
271	33	18.0	9.0	0.5	Friday	fall	yes	No	Tier 1	not_summer	98	05/01/2020	44.0	53033004400.0	1	0.0918367346938775
272	34	108.0	42.0	0.3888888888888889	Friday	winter	yes	No	Tier 1	not_summer	352	05/01/2020	44.0	53033004400.0	1	0.1193181818181818
273	35	48.0	18.0	0.375	Friday	spring	yes	No	Tier 1	not_summer	406	05/01/2020	44.0	53033004400.0	1	0.0443349753694581
274	36	51.0	24.0	0.4705882352941176	Friday	summer	yes	No	Tier 1	summer	850	05/01/2020	44.0	53033004400.0	1	0.028235294117647
275	3	3.0	0.0	0.0	Sunday	spring	no	Yes	Tier 2	not_summer	666	05/01/2020	46.0	53033004600.0	1	0.0
276	1	3.0	0.0	0.0	Friday	spring	no	No	Tier 2	not_summer	710	05/01/2020	47.0	53033004700.0	1	0.0
277	2	255.0	45.0	0.1764705882352941	Friday	spring	no	No	Tier 2	not_summer	2039	05/01/2020	47.0	53033004700.0	1	0.0220696419813634
278	3	630.0	180.0	0.2857142857142857	Sunday	spring	no	Yes	Tier 2	not_summer	1601	05/01/2020	47.0	53033004700.0	1	0.1124297314178638
279	4	147.0	60.0	0.4081632653061224	Friday	spring	no	No	Tier 2	not_summer	1622	05/01/2020	47.0	53033004700.0	1	0.0369913686806411
280	5	132.0	51.0	0.3863636363636363	Thursday	spring	no	No	Tier 2	not_summer	1775	05/01/2020	47.0	53033004700.0	1	0.0287323943661971
281	6	549.0	48.0	0.087431693989071	Friday	summer	no	No	Tier 2	summer	1891	05/01/2020	47.0	53033004700.0	1	0.0253833950290851
282	7	921.0	159.0	0.1726384364820846	Friday	summer	no	No	Tier 2	summer	1956	05/01/2020	47.0	53033004700.0	1	0.0812883435582822
283	9	618.0	114.0	0.1844660194174757	Friday	summer	no	No	Tier 2	summer	1870	05/01/2020	47.0	53033004700.0	1	0.0609625668449197
284	10	801.0	174.0	0.2172284644194756	Wednesday	fall	no	No	Tier 2	not_summer	1815	05/01/2020	47.0	53033004700.0	1	0.0958677685950413
285	12	897.0	192.0	0.2140468227424749	Saturday	fall	no	Yes	Tier 2	not_summer	1745	05/01/2020	47.0	53033004700.0	1	0.1100286532951289
286	13	132.0	33.0	0.25	Friday	fall	no	No	Tier 2	not_summer	1865	05/01/2020	47.0	53033004700.0	1	0.0176943699731903
287	14	438.0	177.0	0.4041095890410959	Wednesday	winter	no	No	Tier 2	not_summer	1785	05/01/2020	47.0	53033004700.0	1	0.0991596638655462
288	15	54.0	24.0	0.4444444444444444	Tuesday	winter	no	No	Tier 2	not_summer	1648	05/01/2020	47.0	53033004700.0	1	0.0145631067961165
289	16	336.0	135.0	0.4017857142857143	Wednesday	winter	no	No	Tier 2	not_summer	1891	05/01/2020	47.0	53033004700.0	1	0.0713907985193019
290	17	273.0	111.0	0.4065934065934066	Wednesday	winter	no	No	Tier 2	not_summer	1799	05/01/2020	47.0	53033004700.0	1	0.0617009449694274
291	18	243.0	54.0	0.2222222222222222	Friday	spring	no	No	Tier 2	not_summer	2018	05/01/2020	47.0	53033004700.0	1	0.0267591674925668
292	19	804.0	279.0	0.3470149253731343	Friday	spring	yes	No	Tier 2	not_summer	1802	05/01/2020	47.0	53033004700.0	1	0.1548279689234184
293	21	1026.0	306.0	0.2982456140350877	Friday	spring	yes	No	Tier 2	not_summer	1852	05/01/2020	47.0	53033004700.0	1	0.1652267818574514
294	22	2451.0	405.0	0.1652386780905752	Sunday	spring	yes	Yes	Tier 2	not_summer	1824	05/01/2020	47.0	53033004700.0	1	0.2220394736842105
295	23	1122.0	303.0	0.2700534759358289	Friday	summer	yes	No	Tier 2	summer	2274	05/01/2020	47.0	53033004700.0	1	0.1332453825857519
296	24	102.0	27.0	0.2647058823529412	Friday	summer	yes	No	Tier 2	summer	2480	05/01/2020	47.0	53033004700.0	1	0.0108870967741935
297	25	51.0	45.0	0.8823529411764706	Friday	summer	yes	No	Tier 2	summer	2379	05/01/2020	47.0	53033004700.0	1	0.0189155107187894
298	26	1311.0	390.0	0.2974828375286041	Friday	fall	yes	No	Tier 2	not_summer	1703	05/01/2020	47.0	53033004700.0	1	0.2290076335877862
299	27	105.0	21.0	0.2	Friday	fall	yes	No	Tier 2	not_summer	2237	05/01/2020	47.0	53033004700.0	1	0.0093875726419311
300	28	816.0	162.0	0.1985294117647058	Friday	winter	yes	No	Tier 2	not_summer	1711	05/01/2020	47.0	53033004700.0	1	0.0946814728229105
301	29	1017.0	165.0	0.1622418879056047	Friday	winter	yes	No	Tier 2	not_summer	2062	05/01/2020	47.0	53033004700.0	1	0.080019398642095
302	30	732.0	150.0	0.2049180327868852	Wednesday	winter	yes	No	Tier 2	not_summer	1708	05/01/2020	47.0	53033004700.0	1	0.0878220140515222
303	31	1779.0	651.0	0.3659359190556492	Friday	spring	yes	No	Tier 2	not_summer	1902	05/01/2020	47.0	53033004700.0	1	0.3422712933753943
304	32	591.0	123.0	0.2081218274111675	Friday	summer	yes	No	Tier 2	summer	1966	05/01/2020	47.0	53033004700.0	1	0.0625635808748728
305	33	105.0	30.0	0.2857142857142857	Friday	fall	yes	No	Tier 2	not_summer	776	05/01/2020	47.0	53033004700.0	1	0.0386597938144329
306	34	600.0	180.0	0.3	Friday	winter	yes	No	Tier 2	not_summer	2009	05/01/2020	47.0	53033004700.0	1	0.0895968143354903
307	35	354.0	114.0	0.3220338983050847	Friday	spring	yes	No	Tier 2	not_summer	1864	05/01/2020	47.0	53033004700.0	1	0.0611587982832618
308	36	432.0	96.0	0.2222222222222222	Friday	summer	yes	No	Tier 2	summer	2146	05/01/2020	47.0	53033004700.0	1	0.0447343895619757
309	37	687.0	144.0	0.2096069868995633	Sunday	summer	yes	Yes	Tier 2	summer	1818	05/01/2020	47.0	53033004700.0	1	0.0792079207920792
310	8	3.0	0.0	0.0	Sunday	summer	no	Yes	Tier 2	summer	456	05/01/2020	48.0	53033004800.0	1	0.0
311	14	3.0	3.0	1.0	Wednesday	winter	no	No	Tier 2	not_summer	393	05/01/2020	48.0	53033004800.0	1	0.0076335877862595
312	16	12.0	12.0	1.0	Wednesday	winter	no	No	Tier 2	not_summer	414	05/01/2020	48.0	53033004800.0	1	0.0289855072463768
313	24	9.0	0.0	0.0	Friday	summer	yes	No	Tier 2	summer	482	05/01/2020	48.0	53033004800.0	1	0.0
314	33	3.0	0.0	0.0	Friday	fall	yes	No	Tier 2	not_summer	276	05/01/2020	48.0	53033004800.0	1	0.0
315	1	9.0	9.0	1.0	Friday	spring	no	No	Tier 2	not_summer	606	05/01/2020	49.0	53033004900.0	1	0.0148514851485148
316	2	21.0	3.0	0.1428571428571428	Friday	spring	no	No	Tier 2	not_summer	1334	05/01/2020	49.0	53033004900.0	1	0.0022488755622188
317	3	6.0	0.0	0.0	Sunday	spring	no	Yes	Tier 2	not_summer	1143	05/01/2020	49.0	53033004900.0	1	0.0
318	4	96.0	30.0	0.3125	Friday	spring	no	No	Tier 2	not_summer	1175	05/01/2020	49.0	53033004900.0	1	0.025531914893617
319	5	3.0	0.0	0.0	Thursday	spring	no	No	Tier 2	not_summer	1219	05/01/2020	49.0	53033004900.0	1	0.0
320	7	45.0	12.0	0.2666666666666666	Friday	summer	no	No	Tier 2	summer	1172	05/01/2020	49.0	53033004900.0	1	0.0102389078498293
321	10	9.0	3.0	0.3333333333333333	Wednesday	fall	no	No	Tier 2	not_summer	1292	05/01/2020	49.0	53033004900.0	1	0.0023219814241486
322	12	15.0	0.0	0.0	Saturday	fall	no	Yes	Tier 2	not_summer	1193	05/01/2020	49.0	53033004900.0	1	0.0
323	21	3.0	3.0	1.0	Friday	spring	yes	No	Tier 2	not_summer	1955	05/01/2020	49.0	53033004900.0	1	0.0015345268542199
324	22	30.0	12.0	0.4	Sunday	spring	yes	Yes	Tier 2	not_summer	1393	05/01/2020	49.0	53033004900.0	1	0.0086145010768126
325	23	3.0	0.0	0.0	Friday	summer	yes	No	Tier 2	summer	2143	05/01/2020	49.0	53033004900.0	1	0.0
326	24	39.0	0.0	0.0	Friday	summer	yes	No	Tier 2	summer	1934	05/01/2020	49.0	53033004900.0	1	0.0
327	25	24.0	9.0	0.375	Friday	summer	yes	No	Tier 2	summer	2261	05/01/2020	49.0	53033004900.0	1	0.0039805395842547
328	26	30.0	9.0	0.3	Friday	fall	yes	No	Tier 2	not_summer	1573	05/01/2020	49.0	53033004900.0	1	0.0057215511760966
329	28	3.0	3.0	1.0	Friday	winter	yes	No	Tier 2	not_summer	1620	05/01/2020	49.0	53033004900.0	1	0.0018518518518518
330	29	3.0	0.0	0.0	Friday	winter	yes	No	Tier 2	not_summer	1462	05/01/2020	49.0	53033004900.0	1	0.0
331	31	18.0	3.0	0.1666666666666666	Friday	spring	yes	No	Tier 2	not_summer	1544	05/01/2020	49.0	53033004900.0	1	0.0019430051813471
332	32	3.0	3.0	1.0	Friday	summer	yes	No	Tier 2	summer	1921	05/01/2020	49.0	53033004900.0	1	0.0015616866215512
333	33	3.0	0.0	0.0	Friday	fall	yes	No	Tier 2	not_summer	532	05/01/2020	49.0	53033004900.0	1	0.0
334	34	75.0	30.0	0.4	Friday	winter	yes	No	Tier 2	not_summer	2250	05/01/2020	49.0	53033004900.0	1	0.0133333333333333
335	35	72.0	15.0	0.2083333333333333	Friday	spring	yes	No	Tier 2	not_summer	1391	05/01/2020	49.0	53033004900.0	1	0.01078360891445
336	36	54.0	9.0	0.1666666666666666	Friday	summer	yes	No	Tier 2	summer	2030	05/01/2020	49.0	53033004900.0	1	0.0044334975369458
337	37	3.0	0.0	0.0	Sunday	summer	yes	Yes	Tier 2	summer	1388	05/01/2020	49.0	53033004900.0	1	0.0
338	3	6.0	6.0	1.0	Sunday	spring	no	Yes	Tier 2	not_summer	790	05/01/2020	50.0	53033005000.0	1	0.0075949367088607
339	5	30.0	6.0	0.2	Thursday	spring	no	No	Tier 2	not_summer	1125	05/01/2020	50.0	53033005000.0	1	0.0053333333333333
340	13	3.0	3.0	1.0	Friday	fall	no	No	Tier 2	not_summer	907	05/01/2020	50.0	53033005000.0	1	0.0033076074972436
341	14	6.0	0.0	0.0	Wednesday	winter	no	No	Tier 2	not_summer	858	05/01/2020	50.0	53033005000.0	1	0.0
342	16	12.0	0.0	0.0	Wednesday	winter	no	No	Tier 2	not_summer	998	05/01/2020	50.0	53033005000.0	1	0.0
343	18	21.0	3.0	0.1428571428571428	Friday	spring	no	No	Tier 2	not_summer	910	05/01/2020	50.0	53033005000.0	1	0.0032967032967032
344	20	12.0	0.0	0.0	Friday	spring	yes	No	Tier 2	not_summer	963	05/01/2020	50.0	53033005000.0	1	0.0
345	25	54.0	18.0	0.3333333333333333	Friday	summer	yes	No	Tier 2	summer	986	05/01/2020	50.0	53033005000.0	1	0.0182555780933062
346	26	1263.0	585.0	0.4631828978622327	Friday	fall	yes	No	Tier 2	not_summer	1134	05/01/2020	50.0	53033005000.0	1	0.5158730158730159
347	27	3.0	3.0	1.0	Friday	fall	yes	No	Tier 2	not_summer	1175	05/01/2020	50.0	53033005000.0	1	0.0025531914893617
348	28	345.0	120.0	0.3478260869565217	Friday	winter	yes	No	Tier 2	not_summer	990	05/01/2020	50.0	53033005000.0	1	0.1212121212121212
349	29	93.0	21.0	0.2258064516129032	Friday	winter	yes	No	Tier 2	not_summer	1104	05/01/2020	50.0	53033005000.0	1	0.0190217391304347
350	30	9.0	9.0	1.0	Wednesday	winter	yes	No	Tier 2	not_summer	1094	05/01/2020	50.0	53033005000.0	1	0.0082266910420475
351	31	21.0	21.0	1.0	Friday	spring	yes	No	Tier 2	not_summer	1198	05/01/2020	50.0	53033005000.0	1	0.0175292153589315
352	32	75.0	33.0	0.44	Friday	summer	yes	No	Tier 2	summer	941	05/01/2020	50.0	53033005000.0	1	0.0350690754516471
353	35	9.0	0.0	0.0	Friday	spring	yes	No	Tier 2	not_summer	892	05/01/2020	50.0	53033005000.0	1	0.0
354	2	3.0	3.0	1.0	Friday	spring	no	No	Tier 1	not_summer	394	05/01/2020	53.01	53033005301.0	0	0.0076142131979695
355	3	6.0	6.0	1.0	Sunday	spring	no	Yes	Tier 1	not_summer	409	05/01/2020	53.01	53033005301.0	0	0.0146699266503667
356	4	9.0	0.0	0.0	Friday	spring	no	No	Tier 1	not_summer	390	05/01/2020	53.01	53033005301.0	0	0.0
357	6	6.0	0.0	0.0	Friday	summer	no	No	Tier 1	summer	341	05/01/2020	53.01	53033005301.0	0	0.0
358	7	21.0	3.0	0.1428571428571428	Friday	summer	no	No	Tier 1	summer	475	05/01/2020	53.01	53033005301.0	0	0.0063157894736842
359	21	123.0	42.0	0.3414634146341463	Friday	spring	yes	No	Tier 1	not_summer	526	05/01/2020	53.01	53033005301.0	0	0.0798479087452471
360	25	21.0	0.0	0.0	Friday	summer	yes	No	Tier 1	summer	402	05/01/2020	53.01	53033005301.0	0	0.0
361	26	33.0	21.0	0.6363636363636364	Friday	fall	yes	No	Tier 1	not_summer	530	05/01/2020	53.01	53033005301.0	0	0.0396226415094339
362	27	3.0	3.0	1.0	Friday	fall	yes	No	Tier 1	not_summer	397	05/01/2020	53.01	53033005301.0	0	0.0075566750629722
363	29	9.0	0.0	0.0	Friday	winter	yes	No	Tier 1	not_summer	515	05/01/2020	53.01	53033005301.0	0	0.0
364	30	3.0	0.0	0.0	Wednesday	winter	yes	No	Tier 1	not_summer	383	05/01/2020	53.01	53033005301.0	0	0.0
365	32	12.0	0.0	0.0	Friday	summer	yes	No	Tier 1	summer	490	05/01/2020	53.01	53033005301.0	0	0.0
366	34	9.0	9.0	1.0	Friday	winter	yes	No	Tier 1	not_summer	435	05/01/2020	53.01	53033005301.0	0	0.0206896551724137
367	35	15.0	15.0	1.0	Friday	spring	yes	No	Tier 1	not_summer	657	05/01/2020	53.01	53033005301.0	0	0.0228310502283105
368	36	132.0	36.0	0.2727272727272727	Friday	summer	yes	No	Tier 1	summer	361	05/01/2020	53.01	53033005301.0	0	0.0997229916897507
369	37	3.0	0.0	0.0	Sunday	summer	yes	Yes	Tier 1	summer	523	05/01/2020	53.01	53033005301.0	0	0.0
370	1	60.0	24.0	0.4	Friday	spring	no	No	Tier 1	not_summer	993	05/01/2020	53.02	53033005302.0	0	0.0241691842900302
371	2	519.0	111.0	0.2138728323699422	Friday	spring	no	No	Tier 1	not_summer	2579	05/01/2020	53.02	53033005302.0	0	0.0430399379604497
372	4	78.0	24.0	0.3076923076923077	Friday	spring	no	No	Tier 1	not_summer	2538	05/01/2020	53.02	53033005302.0	0	0.0094562647754137
373	5	195.0	111.0	0.5692307692307692	Thursday	spring	no	No	Tier 1	not_summer	2737	05/01/2020	53.02	53033005302.0	0	0.0405553525758129
374	6	183.0	93.0	0.5081967213114754	Friday	summer	no	No	Tier 1	summer	2978	05/01/2020	53.02	53033005302.0	0	0.0312290127602417
375	7	273.0	66.0	0.2417582417582417	Friday	summer	no	No	Tier 1	summer	2731	05/01/2020	53.02	53033005302.0	0	0.0241669718051995
376	8	6.0	0.0	0.0	Sunday	summer	no	Yes	Tier 1	summer	1626	05/01/2020	53.02	53033005302.0	0	0.0
377	9	294.0	57.0	0.1938775510204081	Friday	summer	no	No	Tier 1	summer	2587	05/01/2020	53.02	53033005302.0	0	0.0220332431387707
378	12	30.0	9.0	0.3	Saturday	fall	no	Yes	Tier 1	not_summer	2773	05/01/2020	53.02	53033005302.0	0	0.0032455824017309
379	14	156.0	60.0	0.3846153846153846	Wednesday	winter	no	No	Tier 1	not_summer	3323	05/01/2020	53.02	53033005302.0	0	0.0180559735179055
380	15	399.0	201.0	0.5037593984962406	Tuesday	winter	no	No	Tier 1	not_summer	2842	05/01/2020	53.02	53033005302.0	0	0.0707248416608022
381	16	162.0	30.0	0.1851851851851851	Wednesday	winter	no	No	Tier 1	not_summer	2708	05/01/2020	53.02	53033005302.0	0	0.0110782865583456
382	17	84.0	48.0	0.5714285714285714	Wednesday	winter	no	No	Tier 1	not_summer	2794	05/01/2020	53.02	53033005302.0	0	0.0171796707229778
383	19	351.0	132.0	0.376068376068376	Friday	spring	yes	No	Tier 1	not_summer	2545	05/01/2020	53.02	53033005302.0	0	0.0518664047151277
384	20	90.0	15.0	0.1666666666666666	Friday	spring	yes	No	Tier 1	not_summer	3784	05/01/2020	53.02	53033005302.0	0	0.0039640591966173
385	21	183.0	45.0	0.2459016393442623	Friday	spring	yes	No	Tier 1	not_summer	2904	05/01/2020	53.02	53033005302.0	0	0.015495867768595
386	22	39.0	15.0	0.3846153846153846	Sunday	spring	yes	Yes	Tier 1	not_summer	2722	05/01/2020	53.02	53033005302.0	0	0.0055106539309331
387	23	549.0	189.0	0.3442622950819672	Friday	summer	yes	No	Tier 1	summer	4560	05/01/2020	53.02	53033005302.0	0	0.0414473684210526
388	24	114.0	51.0	0.4473684210526316	Friday	summer	yes	No	Tier 1	summer	4133	05/01/2020	53.02	53033005302.0	0	0.0123397048149044
389	25	378.0	162.0	0.4285714285714285	Friday	summer	yes	No	Tier 1	summer	3017	05/01/2020	53.02	53033005302.0	0	0.0536957242293669
390	26	207.0	21.0	0.1014492753623188	Friday	fall	yes	No	Tier 1	not_summer	2737	05/01/2020	53.02	53033005302.0	0	0.0076726342710997
391	27	162.0	24.0	0.1481481481481481	Friday	fall	yes	No	Tier 1	not_summer	3211	05/01/2020	53.02	53033005302.0	0	0.0074743070694487
392	28	267.0	69.0	0.2584269662921348	Friday	winter	yes	No	Tier 1	not_summer	3067	05/01/2020	53.02	53033005302.0	0	0.0224975546136289
393	29	2484.0	528.0	0.2125603864734299	Friday	winter	yes	No	Tier 1	not_summer	3208	05/01/2020	53.02	53033005302.0	0	0.1645885286783042
394	30	51.0	15.0	0.2941176470588235	Wednesday	winter	yes	No	Tier 1	not_summer	3089	05/01/2020	53.02	53033005302.0	0	0.0048559404337973
395	31	36.0	3.0	0.0833333333333333	Friday	spring	yes	No	Tier 1	not_summer	3100	05/01/2020	53.02	53033005302.0	0	0.0009677419354838
396	32	2997.0	1146.0	0.3823823823823823	Friday	summer	yes	No	Tier 1	summer	2804	05/01/2020	53.02	53033005302.0	0	0.4087018544935806
397	33	30.0	3.0	0.1	Friday	fall	yes	No	Tier 1	not_summer	1229	05/01/2020	53.02	53033005302.0	0	0.0024410089503661
398	34	348.0	96.0	0.2758620689655172	Friday	winter	yes	No	Tier 1	not_summer	3019	05/01/2020	53.02	53033005302.0	0	0.0317986088108645
399	35	597.0	105.0	0.1758793969849246	Friday	spring	yes	No	Tier 1	not_summer	3105	05/01/2020	53.02	53033005302.0	0	0.0338164251207729
400	36	1587.0	384.0	0.2419659735349716	Friday	summer	yes	No	Tier 1	summer	3234	05/01/2020	53.02	53033005302.0	0	0.1187384044526901
401	37	21.0	15.0	0.7142857142857143	Sunday	summer	yes	Yes	Tier 1	summer	2740	05/01/2020	53.02	53033005302.0	0	0.0054744525547445
402	1	51.0	24.0	0.4705882352941176	Friday	spring	no	No	Tier 2	not_summer	233	05/01/2020	54.0	53033005400.0	1	0.1030042918454935
403	2	45.0	12.0	0.2666666666666666	Friday	spring	no	No	Tier 2	not_summer	679	05/01/2020	54.0	53033005400.0	1	0.0176730486008836
404	4	45.0	0.0	0.0	Friday	spring	no	No	Tier 2	not_summer	682	05/01/2020	54.0	53033005400.0	1	0.0
405	5	48.0	6.0	0.125	Thursday	spring	no	No	Tier 2	not_summer	589	05/01/2020	54.0	53033005400.0	1	0.0101867572156196
406	6	36.0	9.0	0.25	Friday	summer	no	No	Tier 2	summer	721	05/01/2020	54.0	53033005400.0	1	0.0124826629680998
407	8	45.0	15.0	0.3333333333333333	Sunday	summer	no	Yes	Tier 2	summer	621	05/01/2020	54.0	53033005400.0	1	0.0241545893719806
408	10	9.0	0.0	0.0	Wednesday	fall	no	No	Tier 2	not_summer	806	05/01/2020	54.0	53033005400.0	1	0.0
409	12	51.0	12.0	0.2352941176470588	Saturday	fall	no	Yes	Tier 2	not_summer	696	05/01/2020	54.0	53033005400.0	1	0.0172413793103448
410	13	96.0	18.0	0.1875	Friday	fall	no	No	Tier 2	not_summer	603	05/01/2020	54.0	53033005400.0	1	0.0298507462686567
411	14	45.0	0.0	0.0	Wednesday	winter	no	No	Tier 2	not_summer	676	05/01/2020	54.0	53033005400.0	1	0.0
412	15	6.0	0.0	0.0	Tuesday	winter	no	No	Tier 2	not_summer	673	05/01/2020	54.0	53033005400.0	1	0.0
413	16	3.0	0.0	0.0	Wednesday	winter	no	No	Tier 2	not_summer	638	05/01/2020	54.0	53033005400.0	1	0.0
414	18	27.0	18.0	0.6666666666666666	Friday	spring	no	No	Tier 2	not_summer	693	05/01/2020	54.0	53033005400.0	1	0.0259740259740259
415	21	21.0	6.0	0.2857142857142857	Friday	spring	yes	No	Tier 2	not_summer	587	05/01/2020	54.0	53033005400.0	1	0.0102214650766609
416	22	21.0	12.0	0.5714285714285714	Sunday	spring	yes	Yes	Tier 2	not_summer	710	05/01/2020	54.0	53033005400.0	1	0.0169014084507042
417	23	204.0	108.0	0.5294117647058824	Friday	summer	yes	No	Tier 2	summer	784	05/01/2020	54.0	53033005400.0	1	0.1377551020408163
418	24	33.0	0.0	0.0	Friday	summer	yes	No	Tier 2	summer	774	05/01/2020	54.0	53033005400.0	1	0.0
419	25	6.0	0.0	0.0	Friday	summer	yes	No	Tier 2	summer	783	05/01/2020	54.0	53033005400.0	1	0.0
420	26	3.0	0.0	0.0	Friday	fall	yes	No	Tier 2	not_summer	749	05/01/2020	54.0	53033005400.0	1	0.0
421	28	129.0	9.0	0.0697674418604651	Friday	winter	yes	No	Tier 2	not_summer	983	05/01/2020	54.0	53033005400.0	1	0.0091556459816887
422	29	438.0	87.0	0.1986301369863013	Friday	winter	yes	No	Tier 2	not_summer	761	05/01/2020	54.0	53033005400.0	1	0.114323258869908
423	31	54.0	30.0	0.5555555555555556	Friday	spring	yes	No	Tier 2	not_summer	707	05/01/2020	54.0	53033005400.0	1	0.0424328147100424
424	32	96.0	3.0	0.03125	Friday	summer	yes	No	Tier 2	summer	782	05/01/2020	54.0	53033005400.0	1	0.0038363171355498
425	34	63.0	30.0	0.4761904761904761	Friday	winter	yes	No	Tier 2	not_summer	930	05/01/2020	54.0	53033005400.0	1	0.032258064516129
426	35	15.0	6.0	0.4	Friday	spring	yes	No	Tier 2	not_summer	880	05/01/2020	54.0	53033005400.0	1	0.0068181818181818
427	37	39.0	27.0	0.6923076923076923	Sunday	summer	yes	Yes	Tier 2	summer	771	05/01/2020	54.0	53033005400.0	1	0.0350194552529182
428	1	12.0	0.0	0.0	Friday	spring	no	No	Tier 2	not_summer	999	05/01/2020	57.0	53033005700.0	1	0.0
429	2	21.0	0.0	0.0	Friday	spring	no	No	Tier 2	not_summer	2273	05/01/2020	57.0	53033005700.0	1	0.0
430	4	27.0	6.0	0.2222222222222222	Friday	spring	no	No	Tier 2	not_summer	2345	05/01/2020	57.0	53033005700.0	1	0.0025586353944562
431	5	12.0	0.0	0.0	Thursday	spring	no	No	Tier 2	not_summer	2391	05/01/2020	57.0	53033005700.0	1	0.0
432	6	9.0	0.0	0.0	Friday	summer	no	No	Tier 2	summer	2168	05/01/2020	57.0	53033005700.0	1	0.0
433	7	3.0	3.0	1.0	Friday	summer	no	No	Tier 2	summer	2398	05/01/2020	57.0	53033005700.0	1	0.0012510425354462
434	8	6.0	0.0	0.0	Sunday	summer	no	Yes	Tier 2	summer	2309	05/01/2020	57.0	53033005700.0	1	0.0
435	9	3.0	0.0	0.0	Friday	summer	no	No	Tier 2	summer	2394	05/01/2020	57.0	53033005700.0	1	0.0
436	12	3.0	0.0	0.0	Saturday	fall	no	Yes	Tier 2	not_summer	2292	05/01/2020	57.0	53033005700.0	1	0.0
437	16	9.0	6.0	0.6666666666666666	Wednesday	winter	no	No	Tier 2	not_summer	2683	05/01/2020	57.0	53033005700.0	1	0.0022363026462914
438	18	27.0	6.0	0.2222222222222222	Friday	spring	no	No	Tier 2	not_summer	2491	05/01/2020	57.0	53033005700.0	1	0.0024086712163789
439	22	15.0	15.0	1.0	Sunday	spring	yes	Yes	Tier 2	not_summer	2463	05/01/2020	57.0	53033005700.0	1	0.0060901339829476
440	23	138.0	138.0	1.0	Friday	summer	yes	No	Tier 2	summer	2503	05/01/2020	57.0	53033005700.0	1	0.0551338393927287
441	25	3.0	0.0	0.0	Friday	summer	yes	No	Tier 2	summer	2765	05/01/2020	57.0	53033005700.0	1	0.0
442	27	27.0	24.0	0.8888888888888888	Friday	fall	yes	No	Tier 2	not_summer	2274	05/01/2020	57.0	53033005700.0	1	0.0105540897097625
443	30	21.0	15.0	0.7142857142857143	Wednesday	winter	yes	No	Tier 2	not_summer	2278	05/01/2020	57.0	53033005700.0	1	0.0065847234416154
444	31	3.0	3.0	1.0	Friday	spring	yes	No	Tier 2	not_summer	2432	05/01/2020	57.0	53033005700.0	1	0.0012335526315789
445	36	6.0	6.0	1.0	Friday	summer	yes	No	Tier 2	summer	2460	05/01/2020	57.0	53033005700.0	1	0.0024390243902439
446	37	12.0	6.0	0.5	Sunday	summer	yes	Yes	Tier 2	summer	2440	05/01/2020	57.0	53033005700.0	1	0.0024590163934426
447	1	3.0	3.0	1.0	Friday	spring	no	No	Tier 2	not_summer	1062	05/01/2020	58.01	53033005801.0	1	0.0028248587570621
448	3	3.0	0.0	0.0	Sunday	spring	no	Yes	Tier 2	not_summer	2445	05/01/2020	58.01	53033005801.0	1	0.0
449	4	39.0	18.0	0.4615384615384615	Friday	spring	no	No	Tier 2	not_summer	2174	05/01/2020	58.01	53033005801.0	1	0.0082796688132474
450	5	102.0	18.0	0.1764705882352941	Thursday	spring	no	No	Tier 2	not_summer	2421	05/01/2020	58.01	53033005801.0	1	0.0074349442379182
451	6	75.0	33.0	0.44	Friday	summer	no	No	Tier 2	summer	2304	05/01/2020	58.01	53033005801.0	1	0.0143229166666666
452	7	3.0	0.0	0.0	Friday	summer	no	No	Tier 2	summer	2160	05/01/2020	58.01	53033005801.0	1	0.0
453	8	72.0	36.0	0.5	Sunday	summer	no	Yes	Tier 2	summer	2409	05/01/2020	58.01	53033005801.0	1	0.0149439601494396
454	9	12.0	3.0	0.25	Friday	summer	no	No	Tier 2	summer	2250	05/01/2020	58.01	53033005801.0	1	0.0013333333333333
455	10	3.0	0.0	0.0	Wednesday	fall	no	No	Tier 2	not_summer	2943	05/01/2020	58.01	53033005801.0	1	0.0
456	12	84.0	24.0	0.2857142857142857	Saturday	fall	no	Yes	Tier 2	not_summer	2378	05/01/2020	58.01	53033005801.0	1	0.0100925147182506
457	15	3.0	3.0	1.0	Tuesday	winter	no	No	Tier 2	not_summer	2243	05/01/2020	58.01	53033005801.0	1	0.0013374944271065
458	16	9.0	3.0	0.3333333333333333	Wednesday	winter	no	No	Tier 2	not_summer	2600	05/01/2020	58.01	53033005801.0	1	0.0011538461538461
459	20	72.0	42.0	0.5833333333333334	Friday	spring	yes	No	Tier 2	not_summer	2637	05/01/2020	58.01	53033005801.0	1	0.0159271899886234
460	22	87.0	12.0	0.1379310344827586	Sunday	spring	yes	Yes	Tier 2	not_summer	2271	05/01/2020	58.01	53033005801.0	1	0.0052840158520475
461	23	108.0	18.0	0.1666666666666666	Friday	summer	yes	No	Tier 2	summer	2546	05/01/2020	58.01	53033005801.0	1	0.007069913589945
462	24	6.0	0.0	0.0	Friday	summer	yes	No	Tier 2	summer	2533	05/01/2020	58.01	53033005801.0	1	0.0
463	26	3.0	3.0	1.0	Friday	fall	yes	No	Tier 2	not_summer	2456	05/01/2020	58.01	53033005801.0	1	0.0012214983713355
464	29	15.0	3.0	0.2	Friday	winter	yes	No	Tier 2	not_summer	3195	05/01/2020	58.01	53033005801.0	1	0.0009389671361502
465	31	36.0	3.0	0.0833333333333333	Friday	spring	yes	No	Tier 2	not_summer	2505	05/01/2020	58.01	53033005801.0	1	0.0011976047904191
466	34	18.0	12.0	0.6666666666666666	Friday	winter	yes	No	Tier 2	not_summer	2694	05/01/2020	58.01	53033005801.0	1	0.0044543429844097
467	36	9.0	6.0	0.6666666666666666	Friday	summer	yes	No	Tier 2	summer	2779	05/01/2020	58.01	53033005801.0	1	0.002159050017992
468	25	324.0	45.0	0.1388888888888889	Friday	summer	yes	No	Tier 2	summer	1456	05/01/2020	59.0	53033005900.0	1	0.0309065934065934
469	8	18.0	15.0	0.8333333333333334	Sunday	summer	no	Yes	Tier 2	summer	121	05/01/2020	60.0	53033006000.0	1	0.1239669421487603
470	36	6.0	6.0	1.0	Friday	summer	yes	No	Tier 2	summer	136	05/01/2020	60.0	53033006000.0	1	0.0441176470588235
471	24	3.0	0.0	0.0	Friday	summer	yes	No	Tier 2	summer	1186	08/20/2021	61.0	53033006100.0	1	0.0
472	1	3.0	0.0	0.0	Friday	spring	no	No	Tier 2	not_summer	715	05/01/2020	62.0	53033006200.0	1	0.0
473	5	3.0	0.0	0.0	Thursday	spring	no	No	Tier 2	not_summer	1446	05/01/2020	62.0	53033006200.0	1	0.0
474	6	6.0	3.0	0.5	Friday	summer	no	No	Tier 2	summer	1390	05/01/2020	62.0	53033006200.0	1	0.0021582733812949
475	8	213.0	51.0	0.2394366197183098	Sunday	summer	no	Yes	Tier 2	summer	1379	05/01/2020	62.0	53033006200.0	1	0.0369833212472806
476	9	3.0	3.0	1.0	Friday	summer	no	No	Tier 2	summer	1492	05/01/2020	62.0	53033006200.0	1	0.0020107238605898
477	10	18.0	12.0	0.6666666666666666	Wednesday	fall	no	No	Tier 2	not_summer	1657	05/01/2020	62.0	53033006200.0	1	0.0072420036210018
478	16	33.0	0.0	0.0	Wednesday	winter	no	No	Tier 2	not_summer	1499	05/01/2020	62.0	53033006200.0	1	0.0
479	17	9.0	3.0	0.3333333333333333	Wednesday	winter	no	No	Tier 2	not_summer	1726	05/01/2020	62.0	53033006200.0	1	0.0017381228273464
480	18	18.0	15.0	0.8333333333333334	Friday	spring	no	No	Tier 2	not_summer	1657	05/01/2020	62.0	53033006200.0	1	0.0090525045262522
481	19	6.0	0.0	0.0	Friday	spring	yes	No	Tier 2	not_summer	1691	05/01/2020	62.0	53033006200.0	1	0.0
482	20	21.0	12.0	0.5714285714285714	Friday	spring	yes	No	Tier 2	not_summer	1973	05/01/2020	62.0	53033006200.0	1	0.0060821084642676
483	21	9.0	0.0	0.0	Friday	spring	yes	No	Tier 2	not_summer	1616	05/01/2020	62.0	53033006200.0	1	0.0
484	22	12.0	9.0	0.75	Sunday	spring	yes	Yes	Tier 2	not_summer	1637	05/01/2020	62.0	53033006200.0	1	0.0054978619425778
485	25	51.0	45.0	0.8823529411764706	Friday	summer	yes	No	Tier 2	summer	1636	05/01/2020	62.0	53033006200.0	1	0.0275061124694376
486	26	69.0	30.0	0.4347826086956521	Friday	fall	yes	No	Tier 2	not_summer	1584	05/01/2020	62.0	53033006200.0	1	0.0189393939393939
487	27	3.0	3.0	1.0	Friday	fall	yes	No	Tier 2	not_summer	1703	05/01/2020	62.0	53033006200.0	1	0.0017615971814445
488	28	3.0	3.0	1.0	Friday	winter	yes	No	Tier 2	not_summer	1890	05/01/2020	62.0	53033006200.0	1	0.0015873015873015
489	30	15.0	0.0	0.0	Wednesday	winter	yes	No	Tier 2	not_summer	1512	05/01/2020	62.0	53033006200.0	1	0.0
490	31	210.0	66.0	0.3142857142857143	Friday	spring	yes	No	Tier 2	not_summer	1524	05/01/2020	62.0	53033006200.0	1	0.0433070866141732
491	32	291.0	39.0	0.134020618556701	Friday	summer	yes	No	Tier 2	summer	1976	05/01/2020	62.0	53033006200.0	1	0.0197368421052631
492	34	15.0	0.0	0.0	Friday	winter	yes	No	Tier 2	not_summer	1869	05/01/2020	62.0	53033006200.0	1	0.0
493	35	60.0	48.0	0.8	Friday	spring	yes	No	Tier 2	not_summer	1882	05/01/2020	62.0	53033006200.0	1	0.0255047821466524
494	36	126.0	24.0	0.1904761904761904	Friday	summer	yes	No	Tier 2	summer	1753	05/01/2020	62.0	53033006200.0	1	0.0136908157444381
495	37	9.0	9.0	1.0	Sunday	summer	yes	Yes	Tier 2	summer	1766	05/01/2020	62.0	53033006200.0	1	0.0050962627406568
496	2	6.0	6.0	1.0	Friday	spring	no	No	Tier 2	not_summer	416	05/01/2020	64.0	53033006400.0	1	0.0144230769230769
497	5	9.0	3.0	0.3333333333333333	Thursday	spring	no	No	Tier 2	not_summer	369	05/01/2020	64.0	53033006400.0	1	0.008130081300813
498	6	3.0	0.0	0.0	Friday	summer	no	No	Tier 2	summer	365	05/01/2020	64.0	53033006400.0	1	0.0
499	7	63.0	6.0	0.0952380952380952	Friday	summer	no	No	Tier 2	summer	408	05/01/2020	64.0	53033006400.0	1	0.0147058823529411
500	12	168.0	30.0	0.1785714285714285	Saturday	fall	no	Yes	Tier 2	not_summer	383	05/01/2020	64.0	53033006400.0	1	0.0783289817232376
501	13	9.0	0.0	0.0	Friday	fall	no	No	Tier 2	not_summer	445	05/01/2020	64.0	53033006400.0	1	0.0
502	15	15.0	15.0	1.0	Tuesday	winter	no	No	Tier 2	not_summer	446	05/01/2020	64.0	53033006400.0	1	0.0336322869955156
503	16	9.0	9.0	1.0	Wednesday	winter	no	No	Tier 2	not_summer	396	05/01/2020	64.0	53033006400.0	1	0.0227272727272727
504	20	45.0	18.0	0.4	Friday	spring	yes	No	Tier 2	not_summer	423	05/01/2020	64.0	53033006400.0	1	0.0425531914893617
505	21	522.0	90.0	0.1724137931034483	Friday	spring	yes	No	Tier 2	not_summer	380	05/01/2020	64.0	53033006400.0	1	0.2368421052631578
506	23	45.0	30.0	0.6666666666666666	Friday	summer	yes	No	Tier 2	summer	437	05/01/2020	64.0	53033006400.0	1	0.068649885583524
507	24	57.0	3.0	0.0526315789473684	Friday	summer	yes	No	Tier 2	summer	439	05/01/2020	64.0	53033006400.0	1	0.0068337129840546
508	28	12.0	3.0	0.25	Friday	winter	yes	No	Tier 2	not_summer	452	05/01/2020	64.0	53033006400.0	1	0.0066371681415929
509	35	9.0	0.0	0.0	Friday	spring	yes	No	Tier 2	not_summer	523	05/01/2020	64.0	53033006400.0	1	0.0
510	36	96.0	36.0	0.375	Friday	summer	yes	No	Tier 2	summer	684	05/01/2020	64.0	53033006400.0	1	0.0526315789473684
511	37	45.0	39.0	0.8666666666666667	Sunday	summer	yes	Yes	Tier 2	summer	418	05/01/2020	64.0	53033006400.0	1	0.0933014354066985
512	6	3.0	3.0	1.0	Friday	summer	no	No	Tier 2	summer	600	05/01/2020	65.0	53033006500.0	1	0.005
513	7	9.0	9.0	1.0	Friday	summer	no	No	Tier 2	summer	595	05/01/2020	65.0	53033006500.0	1	0.015126050420168
514	14	3.0	3.0	1.0	Wednesday	winter	no	No	Tier 2	not_summer	455	05/01/2020	65.0	53033006500.0	1	0.0065934065934065
515	21	3.0	0.0	0.0	Friday	spring	yes	No	Tier 2	not_summer	507	05/01/2020	65.0	53033006500.0	1	0.0
516	23	30.0	0.0	0.0	Friday	summer	yes	No	Tier 2	summer	1009	05/01/2020	65.0	53033006500.0	1	0.0
517	28	9.0	9.0	1.0	Friday	winter	yes	No	Tier 2	not_summer	662	05/01/2020	65.0	53033006500.0	1	0.0135951661631419
518	37	3.0	0.0	0.0	Sunday	summer	yes	Yes	Tier 2	summer	677	05/01/2020	65.0	53033006500.0	1	0.0
519	4	69.0	9.0	0.1304347826086956	Friday	spring	no	No	Tier 2	not_summer	1045	05/01/2020	66.0	53033006600.0	1	0.0086124401913875
520	5	15.0	0.0	0.0	Thursday	spring	no	No	Tier 2	not_summer	1229	05/01/2020	66.0	53033006600.0	1	0.0
521	6	54.0	0.0	0.0	Friday	summer	no	No	Tier 2	summer	1071	05/01/2020	66.0	53033006600.0	1	0.0
522	7	21.0	0.0	0.0	Friday	summer	no	No	Tier 2	summer	993	05/01/2020	66.0	53033006600.0	1	0.0
523	8	9.0	3.0	0.3333333333333333	Sunday	summer	no	Yes	Tier 2	summer	963	05/01/2020	66.0	53033006600.0	1	0.0031152647975077
524	9	12.0	9.0	0.75	Friday	summer	no	No	Tier 2	summer	1033	05/01/2020	66.0	53033006600.0	1	0.0087124878993223
525	14	18.0	0.0	0.0	Wednesday	winter	no	No	Tier 2	not_summer	1283	05/01/2020	66.0	53033006600.0	1	0.0
526	15	6.0	3.0	0.5	Tuesday	winter	no	No	Tier 2	not_summer	1248	05/01/2020	66.0	53033006600.0	1	0.0024038461538461
527	17	3.0	0.0	0.0	Wednesday	winter	no	No	Tier 2	not_summer	1117	05/01/2020	66.0	53033006600.0	1	0.0
528	20	60.0	54.0	0.9	Friday	spring	yes	No	Tier 2	not_summer	1347	05/01/2020	66.0	53033006600.0	1	0.0400890868596882
529	21	3.0	0.0	0.0	Friday	spring	yes	No	Tier 2	not_summer	1160	05/01/2020	66.0	53033006600.0	1	0.0
530	22	6.0	6.0	1.0	Sunday	spring	yes	Yes	Tier 2	not_summer	1254	05/01/2020	66.0	53033006600.0	1	0.0047846889952153
531	23	24.0	0.0	0.0	Friday	summer	yes	No	Tier 2	summer	1595	05/01/2020	66.0	53033006600.0	1	0.0
532	24	9.0	6.0	0.6666666666666666	Friday	summer	yes	No	Tier 2	summer	1226	05/01/2020	66.0	53033006600.0	1	0.0048939641109298
533	25	3.0	0.0	0.0	Friday	summer	yes	No	Tier 2	summer	1004	05/01/2020	66.0	53033006600.0	1	0.0
534	26	18.0	6.0	0.3333333333333333	Friday	fall	yes	No	Tier 2	not_summer	1112	05/01/2020	66.0	53033006600.0	1	0.0053956834532374
535	27	3.0	3.0	1.0	Friday	fall	yes	No	Tier 2	not_summer	1153	05/01/2020	66.0	53033006600.0	1	0.002601908065915
536	29	6.0	6.0	1.0	Friday	winter	yes	No	Tier 2	not_summer	1228	05/01/2020	66.0	53033006600.0	1	0.004885993485342
537	30	9.0	0.0	0.0	Wednesday	winter	yes	No	Tier 2	not_summer	1130	05/01/2020	66.0	53033006600.0	1	0.0
538	31	42.0	12.0	0.2857142857142857	Friday	spring	yes	No	Tier 2	not_summer	1223	05/01/2020	66.0	53033006600.0	1	0.0098119378577269
539	32	33.0	9.0	0.2727272727272727	Friday	summer	yes	No	Tier 2	summer	1187	05/01/2020	66.0	53033006600.0	1	0.0075821398483572
540	33	21.0	3.0	0.1428571428571428	Friday	fall	yes	No	Tier 2	not_summer	365	05/01/2020	66.0	53033006600.0	1	0.0082191780821917
541	34	30.0	3.0	0.1	Friday	winter	yes	No	Tier 2	not_summer	1133	05/01/2020	66.0	53033006600.0	1	0.0026478375992939
542	35	18.0	12.0	0.6666666666666666	Friday	spring	yes	No	Tier 2	not_summer	1357	05/01/2020	66.0	53033006600.0	1	0.0088430361090641
543	36	12.0	3.0	0.25	Friday	summer	yes	No	Tier 2	summer	1304	05/01/2020	66.0	53033006600.0	1	0.0023006134969325
544	25	72.0	3.0	0.0416666666666666	Friday	summer	yes	No	Tier 2	summer	960	05/01/2020	68.0	53033006800.0	1	0.003125
545	3	3.0	0.0	0.0	Sunday	spring	no	Yes	Tier 1	not_summer	722	05/01/2020	70.0	53033007000.0	1	0.0
546	6	9.0	3.0	0.3333333333333333	Friday	summer	no	No	Tier 1	summer	719	05/01/2020	70.0	53033007000.0	1	0.0041724617524339
547	8	9.0	0.0	0.0	Sunday	summer	no	Yes	Tier 1	summer	757	05/01/2020	70.0	53033007000.0	1	0.0
548	9	3.0	0.0	0.0	Friday	summer	no	No	Tier 1	summer	616	05/01/2020	70.0	53033007000.0	1	0.0
549	25	63.0	9.0	0.1428571428571428	Friday	summer	yes	No	Tier 1	summer	736	05/01/2020	70.0	53033007000.0	1	0.0122282608695652
550	32	9.0	9.0	1.0	Friday	summer	yes	No	Tier 1	summer	944	05/01/2020	70.0	53033007000.0	1	0.0095338983050847
551	3	123.0	21.0	0.1707317073170731	Sunday	spring	no	Yes	Tier 2	not_summer	2740	05/01/2020	71.0	53033007100.0	1	0.0076642335766423
552	4	9.0	9.0	1.0	Friday	spring	no	No	Tier 2	not_summer	1252	05/01/2020	71.0	53033007100.0	1	0.0071884984025559
553	5	3.0	0.0	0.0	Thursday	spring	no	No	Tier 2	not_summer	1146	05/01/2020	71.0	53033007100.0	1	0.0
554	7	3.0	0.0	0.0	Friday	summer	no	No	Tier 2	summer	1271	05/01/2020	71.0	53033007100.0	1	0.0
555	8	45.0	12.0	0.2666666666666666	Sunday	summer	no	Yes	Tier 2	summer	1179	05/01/2020	71.0	53033007100.0	1	0.010178117048346
556	9	3.0	0.0	0.0	Friday	summer	no	No	Tier 2	summer	1218	05/01/2020	71.0	53033007100.0	1	0.0
557	10	6.0	6.0	1.0	Wednesday	fall	no	No	Tier 2	not_summer	1363	05/01/2020	71.0	53033007100.0	1	0.0044020542920029
558	12	33.0	0.0	0.0	Saturday	fall	no	Yes	Tier 2	not_summer	1213	05/01/2020	71.0	53033007100.0	1	0.0
559	13	3.0	3.0	1.0	Friday	fall	no	No	Tier 2	not_summer	1457	05/01/2020	71.0	53033007100.0	1	0.0020590253946465
560	15	3.0	0.0	0.0	Tuesday	winter	no	No	Tier 2	not_summer	1358	05/01/2020	71.0	53033007100.0	1	0.0
561	16	6.0	0.0	0.0	Wednesday	winter	no	No	Tier 2	not_summer	1362	05/01/2020	71.0	53033007100.0	1	0.0
562	17	21.0	15.0	0.7142857142857143	Wednesday	winter	no	No	Tier 2	not_summer	1265	05/01/2020	71.0	53033007100.0	1	0.0118577075098814
563	19	78.0	51.0	0.6538461538461539	Friday	spring	yes	No	Tier 2	not_summer	1357	05/01/2020	71.0	53033007100.0	1	0.0375829034635224
564	20	57.0	39.0	0.6842105263157895	Friday	spring	yes	No	Tier 2	not_summer	1399	05/01/2020	71.0	53033007100.0	1	0.0278770550393137
565	21	12.0	6.0	0.5	Friday	spring	yes	No	Tier 2	not_summer	1398	05/01/2020	71.0	53033007100.0	1	0.0042918454935622
566	22	3.0	0.0	0.0	Sunday	spring	yes	Yes	Tier 2	not_summer	1557	05/01/2020	71.0	53033007100.0	1	0.0
567	23	54.0	15.0	0.2777777777777778	Friday	summer	yes	No	Tier 2	summer	1640	05/01/2020	71.0	53033007100.0	1	0.0091463414634146
568	24	51.0	30.0	0.5882352941176471	Friday	summer	yes	No	Tier 2	summer	1504	05/01/2020	71.0	53033007100.0	1	0.0199468085106383
569	26	75.0	24.0	0.32	Friday	fall	yes	No	Tier 2	not_summer	1629	05/01/2020	71.0	53033007100.0	1	0.0147329650092081
570	27	342.0	147.0	0.4298245614035088	Friday	fall	yes	No	Tier 2	not_summer	1394	05/01/2020	71.0	53033007100.0	1	0.1054519368723099
571	28	42.0	9.0	0.2142857142857142	Friday	winter	yes	No	Tier 2	not_summer	1326	05/01/2020	71.0	53033007100.0	1	0.006787330316742
572	29	51.0	36.0	0.7058823529411765	Friday	winter	yes	No	Tier 2	not_summer	1209	05/01/2020	71.0	53033007100.0	1	0.0297766749379652
573	30	33.0	15.0	0.4545454545454545	Wednesday	winter	yes	No	Tier 2	not_summer	1407	05/01/2020	71.0	53033007100.0	1	0.0106609808102345
574	31	231.0	27.0	0.1168831168831168	Friday	spring	yes	No	Tier 2	not_summer	1337	05/01/2020	71.0	53033007100.0	1	0.0201944652206432
575	32	114.0	42.0	0.3684210526315789	Friday	summer	yes	No	Tier 2	summer	1063	05/01/2020	71.0	53033007100.0	1	0.0395108184383819
576	33	39.0	15.0	0.3846153846153846	Friday	fall	yes	No	Tier 2	not_summer	447	05/01/2020	71.0	53033007100.0	1	0.0335570469798657
577	34	45.0	42.0	0.9333333333333332	Friday	winter	yes	No	Tier 2	not_summer	1562	05/01/2020	71.0	53033007100.0	1	0.026888604353393
578	35	222.0	102.0	0.4594594594594595	Friday	spring	yes	No	Tier 2	not_summer	1452	05/01/2020	71.0	53033007100.0	1	0.0702479338842975
579	36	231.0	108.0	0.4675324675324675	Friday	summer	yes	No	Tier 2	summer	1495	05/01/2020	71.0	53033007100.0	1	0.0722408026755852
580	37	105.0	66.0	0.6285714285714286	Sunday	summer	yes	Yes	Tier 2	summer	1515	05/01/2020	71.0	53033007100.0	1	0.0435643564356435
581	2	60.0	0.0	0.0	Friday	spring	no	No	Tier 2	not_summer	1068	05/01/2020	72.0	53033007200.0	1	0.0
582	3	93.0	39.0	0.4193548387096774	Sunday	spring	no	Yes	Tier 2	not_summer	626	05/01/2020	72.0	53033007200.0	1	0.0623003194888178
583	6	45.0	0.0	0.0	Friday	summer	no	No	Tier 2	summer	718	05/01/2020	72.0	53033007200.0	1	0.0
584	7	42.0	12.0	0.2857142857142857	Friday	summer	no	No	Tier 2	summer	617	05/01/2020	72.0	53033007200.0	1	0.019448946515397
585	13	9.0	0.0	0.0	Friday	fall	no	No	Tier 2	not_summer	749	05/01/2020	72.0	53033007200.0	1	0.0
586	21	27.0	18.0	0.6666666666666666	Friday	spring	yes	No	Tier 2	not_summer	760	05/01/2020	72.0	53033007200.0	1	0.0236842105263157
587	22	159.0	45.0	0.2830188679245283	Sunday	spring	yes	Yes	Tier 2	not_summer	703	05/01/2020	72.0	53033007200.0	1	0.0640113798008534
588	23	36.0	6.0	0.1666666666666666	Friday	summer	yes	No	Tier 2	summer	1354	05/01/2020	72.0	53033007200.0	1	0.0044313146233382
589	24	1347.0	243.0	0.1804008908685968	Friday	summer	yes	No	Tier 2	summer	844	05/01/2020	72.0	53033007200.0	1	0.2879146919431279
590	26	3.0	3.0	1.0	Friday	fall	yes	No	Tier 2	not_summer	819	05/01/2020	72.0	53033007200.0	1	0.0036630036630036
591	29	6.0	6.0	1.0	Friday	winter	yes	No	Tier 2	not_summer	834	05/01/2020	72.0	53033007200.0	1	0.0071942446043165
592	32	327.0	75.0	0.2293577981651376	Friday	summer	yes	No	Tier 2	summer	1272	05/01/2020	72.0	53033007200.0	1	0.0589622641509434
593	34	72.0	39.0	0.5416666666666666	Friday	winter	yes	No	Tier 2	not_summer	773	05/01/2020	72.0	53033007200.0	1	0.0504527813712807
594	36	3111.0	627.0	0.2015429122468659	Friday	summer	yes	No	Tier 2	summer	957	05/01/2020	72.0	53033007200.0	1	0.6551724137931034
595	2	3.0	0.0	0.0	Friday	spring	no	No	Tier 2	not_summer	1515	05/01/2020	73.0	53033007300.0	1	0.0
596	4	18.0	3.0	0.1666666666666666	Friday	spring	no	No	Tier 2	not_summer	1836	05/01/2020	73.0	53033007300.0	1	0.0016339869281045
597	5	3.0	0.0	0.0	Thursday	spring	no	No	Tier 2	not_summer	1933	05/01/2020	73.0	53033007300.0	1	0.0
598	6	12.0	0.0	0.0	Friday	summer	no	No	Tier 2	summer	1936	05/01/2020	73.0	53033007300.0	1	0.0
599	7	12.0	3.0	0.25	Friday	summer	no	No	Tier 2	summer	1972	05/01/2020	73.0	53033007300.0	1	0.0015212981744421
600	9	30.0	9.0	0.3	Friday	summer	no	No	Tier 2	summer	2006	05/01/2020	73.0	53033007300.0	1	0.0044865403788634
601	10	15.0	0.0	0.0	Wednesday	fall	no	No	Tier 2	not_summer	1960	05/01/2020	73.0	53033007300.0	1	0.0
602	12	36.0	6.0	0.1666666666666666	Saturday	fall	no	Yes	Tier 2	not_summer	2156	05/01/2020	73.0	53033007300.0	1	0.0027829313543599
603	13	12.0	0.0	0.0	Friday	fall	no	No	Tier 2	not_summer	1470	05/01/2020	73.0	53033007300.0	1	0.0
604	14	42.0	15.0	0.3571428571428571	Wednesday	winter	no	No	Tier 2	not_summer	2304	05/01/2020	73.0	53033007300.0	1	0.0065104166666666
605	15	132.0	30.0	0.2272727272727272	Tuesday	winter	no	No	Tier 2	not_summer	2160	05/01/2020	73.0	53033007300.0	1	0.0138888888888888
606	16	3.0	3.0	1.0	Wednesday	winter	no	No	Tier 2	not_summer	2308	05/01/2020	73.0	53033007300.0	1	0.0012998266897746
607	17	117.0	36.0	0.3076923076923077	Wednesday	winter	no	No	Tier 2	not_summer	2151	05/01/2020	73.0	53033007300.0	1	0.0167364016736401
608	18	33.0	6.0	0.1818181818181818	Friday	spring	no	No	Tier 2	not_summer	2147	05/01/2020	73.0	53033007300.0	1	0.0027945971122496
609	19	54.0	12.0	0.2222222222222222	Friday	spring	yes	No	Tier 2	not_summer	2864	05/01/2020	73.0	53033007300.0	1	0.0041899441340782
610	20	33.0	21.0	0.6363636363636364	Friday	spring	yes	No	Tier 2	not_summer	1758	05/01/2020	73.0	53033007300.0	1	0.0119453924914675
611	21	39.0	21.0	0.5384615384615384	Friday	spring	yes	No	Tier 2	not_summer	2318	05/01/2020	73.0	53033007300.0	1	0.0090595340811044
612	22	15.0	15.0	1.0	Sunday	spring	yes	Yes	Tier 2	not_summer	2018	05/01/2020	73.0	53033007300.0	1	0.0074331020812685
613	23	375.0	84.0	0.224	Friday	summer	yes	No	Tier 2	summer	3902	05/01/2020	73.0	53033007300.0	1	0.0215274218349564
614	24	36.0	6.0	0.1666666666666666	Friday	summer	yes	No	Tier 2	summer	2310	05/01/2020	73.0	53033007300.0	1	0.0025974025974025
615	26	24.0	0.0	0.0	Friday	fall	yes	No	Tier 2	not_summer	1957	05/01/2020	73.0	53033007300.0	1	0.0
616	29	3.0	0.0	0.0	Friday	winter	yes	No	Tier 2	not_summer	2202	05/01/2020	73.0	53033007300.0	1	0.0
617	30	15.0	15.0	1.0	Wednesday	winter	yes	No	Tier 2	not_summer	1911	05/01/2020	73.0	53033007300.0	1	0.0078492935635792
618	31	3.0	3.0	1.0	Friday	spring	yes	No	Tier 2	not_summer	2267	05/01/2020	73.0	53033007300.0	1	0.0013233348037053
619	32	12.0	3.0	0.25	Friday	summer	yes	No	Tier 2	summer	2227	05/01/2020	73.0	53033007300.0	1	0.0013471037269869
620	33	36.0	9.0	0.25	Friday	fall	yes	No	Tier 2	not_summer	596	05/01/2020	73.0	53033007300.0	1	0.0151006711409395
621	34	33.0	12.0	0.3636363636363636	Friday	winter	yes	No	Tier 2	not_summer	2005	05/01/2020	73.0	53033007300.0	1	0.0059850374064837
622	35	66.0	57.0	0.8636363636363636	Friday	spring	yes	No	Tier 2	not_summer	2170	05/01/2020	73.0	53033007300.0	1	0.0262672811059907
623	36	72.0	6.0	0.0833333333333333	Friday	summer	yes	No	Tier 2	summer	2367	05/01/2020	73.0	53033007300.0	1	0.0025348542458808
624	2	6.0	0.0	0.0	Friday	spring	no	No	Tier 1	not_summer	510	05/08/2020	74.01	53033007401.0	1	0.0
625	4	24.0	0.0	0.0	Friday	spring	no	No	Tier 1	not_summer	286	05/08/2020	74.01	53033007401.0	1	0.0
626	6	18.0	0.0	0.0	Friday	summer	no	No	Tier 1	summer	227	05/08/2020	74.01	53033007401.0	1	0.0
627	7	249.0	36.0	0.144578313253012	Friday	summer	no	No	Tier 1	summer	289	05/08/2020	74.01	53033007401.0	1	0.1245674740484429
628	8	18.0	3.0	0.1666666666666666	Sunday	summer	no	Yes	Tier 1	summer	218	05/08/2020	74.01	53033007401.0	1	0.0137614678899082
629	9	39.0	9.0	0.2307692307692307	Friday	summer	no	No	Tier 1	summer	278	05/08/2020	74.01	53033007401.0	1	0.0323741007194244
630	10	36.0	18.0	0.5	Wednesday	fall	no	No	Tier 1	not_summer	365	05/08/2020	74.01	53033007401.0	1	0.0493150684931506
631	15	153.0	27.0	0.1764705882352941	Tuesday	winter	no	No	Tier 1	not_summer	287	05/08/2020	74.01	53033007401.0	1	0.0940766550522648
632	17	9.0	0.0	0.0	Wednesday	winter	no	No	Tier 1	not_summer	478	05/08/2020	74.01	53033007401.0	1	0.0
633	18	60.0	24.0	0.4	Friday	spring	no	No	Tier 1	not_summer	317	05/08/2020	74.01	53033007401.0	1	0.0757097791798107
634	19	3.0	0.0	0.0	Friday	spring	yes	No	Tier 1	not_summer	305	05/08/2020	74.01	53033007401.0	1	0.0
635	21	30.0	0.0	0.0	Friday	spring	yes	No	Tier 1	not_summer	406	05/08/2020	74.01	53033007401.0	1	0.0
636	23	6.0	0.0	0.0	Friday	summer	yes	No	Tier 1	summer	265	05/08/2020	74.01	53033007401.0	1	0.0
637	24	132.0	36.0	0.2727272727272727	Friday	summer	yes	No	Tier 1	summer	282	05/08/2020	74.01	53033007401.0	1	0.1276595744680851
638	25	12.0	0.0	0.0	Friday	summer	yes	No	Tier 1	summer	313	05/08/2020	74.01	53033007401.0	1	0.0
639	26	24.0	12.0	0.5	Friday	fall	yes	No	Tier 1	not_summer	234	05/08/2020	74.01	53033007401.0	1	0.0512820512820512
640	27	21.0	6.0	0.2857142857142857	Friday	fall	yes	No	Tier 1	not_summer	270	05/08/2020	74.01	53033007401.0	1	0.0222222222222222
641	30	30.0	6.0	0.2	Wednesday	winter	yes	No	Tier 1	not_summer	294	05/08/2020	74.01	53033007401.0	1	0.0204081632653061
642	31	12.0	3.0	0.25	Friday	spring	yes	No	Tier 1	not_summer	378	05/08/2020	74.01	53033007401.0	1	0.0079365079365079
643	32	96.0	36.0	0.375	Friday	summer	yes	No	Tier 1	summer	418	05/08/2020	74.01	53033007401.0	1	0.0861244019138756
644	33	36.0	6.0	0.1666666666666666	Friday	fall	yes	No	Tier 1	not_summer	112	05/08/2020	74.01	53033007401.0	1	0.0535714285714285
645	34	12.0	0.0	0.0	Friday	winter	yes	No	Tier 1	not_summer	306	05/08/2020	74.01	53033007401.0	1	0.0
646	35	39.0	18.0	0.4615384615384615	Friday	spring	yes	No	Tier 1	not_summer	273	05/08/2020	74.01	53033007401.0	1	0.0659340659340659
647	36	3.0	0.0	0.0	Friday	summer	yes	No	Tier 1	summer	355	05/08/2020	74.01	53033007401.0	1	0.0
648	37	15.0	9.0	0.6	Sunday	summer	yes	Yes	Tier 1	summer	240	05/08/2020	74.01	53033007401.0	1	0.0375
649	2	18.0	6.0	0.3333333333333333	Friday	spring	no	No	Tier 1	not_summer	250	05/08/2020	74.02	53033007402.0	1	0.024
650	3	3.0	3.0	1.0	Sunday	spring	no	Yes	Tier 1	not_summer	283	05/08/2020	74.02	53033007402.0	1	0.0106007067137809
651	4	30.0	6.0	0.2	Friday	spring	no	No	Tier 1	not_summer	265	05/08/2020	74.02	53033007402.0	1	0.0226415094339622
652	5	96.0	36.0	0.375	Thursday	spring	no	No	Tier 1	not_summer	283	05/08/2020	74.02	53033007402.0	1	0.127208480565371
653	6	393.0	36.0	0.0916030534351145	Friday	summer	no	No	Tier 1	summer	214	05/08/2020	74.02	53033007402.0	1	0.1682242990654205
654	7	141.0	15.0	0.1063829787234042	Friday	summer	no	No	Tier 1	summer	239	05/08/2020	74.02	53033007402.0	1	0.0627615062761506
655	10	141.0	48.0	0.3404255319148936	Wednesday	fall	no	No	Tier 1	not_summer	256	05/08/2020	74.02	53033007402.0	1	0.1875
656	12	3.0	3.0	1.0	Saturday	fall	no	Yes	Tier 1	not_summer	216	05/08/2020	74.02	53033007402.0	1	0.0138888888888888
657	13	60.0	21.0	0.35	Friday	fall	no	No	Tier 1	not_summer	349	05/08/2020	74.02	53033007402.0	1	0.0601719197707736
658	15	9.0	3.0	0.3333333333333333	Tuesday	winter	no	No	Tier 1	not_summer	249	05/08/2020	74.02	53033007402.0	1	0.0120481927710843
659	16	9.0	0.0	0.0	Wednesday	winter	no	No	Tier 1	not_summer	210	05/08/2020	74.02	53033007402.0	1	0.0
660	17	9.0	0.0	0.0	Wednesday	winter	no	No	Tier 1	not_summer	238	05/08/2020	74.02	53033007402.0	1	0.0
661	20	9.0	6.0	0.6666666666666666	Friday	spring	yes	No	Tier 1	not_summer	405	05/08/2020	74.02	53033007402.0	1	0.0148148148148148
662	22	9.0	0.0	0.0	Sunday	spring	yes	Yes	Tier 1	not_summer	195	05/08/2020	74.02	53033007402.0	1	0.0
663	23	9.0	9.0	1.0	Friday	summer	yes	No	Tier 1	summer	274	05/08/2020	74.02	53033007402.0	1	0.0328467153284671
664	24	3.0	0.0	0.0	Friday	summer	yes	No	Tier 1	summer	266	05/08/2020	74.02	53033007402.0	1	0.0
665	25	12.0	3.0	0.25	Friday	summer	yes	No	Tier 1	summer	265	05/08/2020	74.02	53033007402.0	1	0.0113207547169811
666	26	24.0	0.0	0.0	Friday	fall	yes	No	Tier 1	not_summer	247	05/08/2020	74.02	53033007402.0	1	0.0
667	27	9.0	3.0	0.3333333333333333	Friday	fall	yes	No	Tier 1	not_summer	275	05/08/2020	74.02	53033007402.0	1	0.0109090909090909
668	28	240.0	51.0	0.2125	Friday	winter	yes	No	Tier 1	not_summer	285	05/08/2020	74.02	53033007402.0	1	0.1789473684210526
669	29	3.0	0.0	0.0	Friday	winter	yes	No	Tier 1	not_summer	167	05/08/2020	74.02	53033007402.0	1	0.0
670	31	3.0	0.0	0.0	Friday	spring	yes	No	Tier 1	not_summer	301	05/08/2020	74.02	53033007402.0	1	0.0
671	32	12.0	12.0	1.0	Friday	summer	yes	No	Tier 1	summer	277	05/08/2020	74.02	53033007402.0	1	0.0433212996389891
672	33	15.0	6.0	0.4	Friday	fall	yes	No	Tier 1	not_summer	77	05/08/2020	74.02	53033007402.0	1	0.0779220779220779
673	35	42.0	15.0	0.3571428571428571	Friday	spring	yes	No	Tier 1	not_summer	259	05/08/2020	74.02	53033007402.0	1	0.0579150579150579
674	36	129.0	21.0	0.1627906976744186	Friday	summer	yes	No	Tier 1	summer	301	05/08/2020	74.02	53033007402.0	1	0.0697674418604651
675	37	108.0	60.0	0.5555555555555556	Sunday	summer	yes	Yes	Tier 1	summer	233	05/08/2020	74.02	53033007402.0	1	0.2575107296137339
676	3	24.0	6.0	0.25	Sunday	spring	no	Yes	Tier 1	not_summer	1591	05/08/2020	75.0	53033007500.0	1	0.0037712130735386
677	5	78.0	0.0	0.0	Thursday	spring	no	No	Tier 1	not_summer	1903	05/08/2020	75.0	53033007500.0	1	0.0
678	7	78.0	30.0	0.3846153846153846	Friday	summer	no	No	Tier 1	summer	1800	05/08/2020	75.0	53033007500.0	1	0.0166666666666666
679	9	3.0	0.0	0.0	Friday	summer	no	No	Tier 1	summer	2114	05/08/2020	75.0	53033007500.0	1	0.0
680	10	27.0	9.0	0.3333333333333333	Wednesday	fall	no	No	Tier 1	not_summer	1789	05/08/2020	75.0	53033007500.0	1	0.0050307434320849
681	12	39.0	12.0	0.3076923076923077	Saturday	fall	no	Yes	Tier 1	not_summer	1497	05/08/2020	75.0	53033007500.0	1	0.0080160320641282
682	13	213.0	57.0	0.2676056338028169	Friday	fall	no	No	Tier 1	not_summer	1556	05/08/2020	75.0	53033007500.0	1	0.0366323907455012
683	14	15.0	9.0	0.6	Wednesday	winter	no	No	Tier 1	not_summer	1970	05/08/2020	75.0	53033007500.0	1	0.0045685279187817
684	16	225.0	45.0	0.2	Wednesday	winter	no	No	Tier 1	not_summer	2158	05/08/2020	75.0	53033007500.0	1	0.020852641334569
685	17	12.0	3.0	0.25	Wednesday	winter	no	No	Tier 1	not_summer	1808	05/08/2020	75.0	53033007500.0	1	0.0016592920353982
686	19	48.0	0.0	0.0	Friday	spring	yes	No	Tier 1	not_summer	1745	05/08/2020	75.0	53033007500.0	1	0.0
687	23	108.0	24.0	0.2222222222222222	Friday	summer	yes	No	Tier 1	summer	1797	05/08/2020	75.0	53033007500.0	1	0.013355592654424
688	26	45.0	21.0	0.4666666666666667	Friday	fall	yes	No	Tier 1	not_summer	1683	05/08/2020	75.0	53033007500.0	1	0.0124777183600713
689	28	186.0	120.0	0.6451612903225806	Friday	winter	yes	No	Tier 1	not_summer	1940	05/08/2020	75.0	53033007500.0	1	0.0618556701030927
690	30	135.0	30.0	0.2222222222222222	Wednesday	winter	yes	No	Tier 1	not_summer	1580	05/08/2020	75.0	53033007500.0	1	0.0189873417721519
691	31	126.0	18.0	0.1428571428571428	Friday	spring	yes	No	Tier 1	not_summer	1706	05/08/2020	75.0	53033007500.0	1	0.0105509964830011
692	34	102.0	18.0	0.1764705882352941	Friday	winter	yes	No	Tier 1	not_summer	1770	05/08/2020	75.0	53033007500.0	1	0.0101694915254237
693	35	243.0	81.0	0.3333333333333333	Friday	spring	yes	No	Tier 1	not_summer	1872	05/08/2020	75.0	53033007500.0	1	0.0432692307692307
694	7	12.0	0.0	0.0	Friday	summer	no	No	Tier 2	summer	1457	05/01/2020	76.0	53033007600.0	1	0.0
695	12	3.0	3.0	1.0	Saturday	fall	no	Yes	Tier 2	not_summer	1445	05/01/2020	76.0	53033007600.0	1	0.002076124567474
696	24	3.0	0.0	0.0	Friday	summer	yes	No	Tier 2	summer	1230	05/01/2020	76.0	53033007600.0	1	0.0
697	28	3.0	0.0	0.0	Friday	winter	yes	No	Tier 2	not_summer	1288	05/01/2020	76.0	53033007600.0	1	0.0
698	30	3.0	0.0	0.0	Wednesday	winter	yes	No	Tier 2	not_summer	1760	05/01/2020	76.0	53033007600.0	1	0.0
699	31	21.0	6.0	0.2857142857142857	Friday	spring	yes	No	Tier 2	not_summer	1604	05/01/2020	76.0	53033007600.0	1	0.0037406483790523
700	36	3.0	3.0	1.0	Friday	summer	yes	No	Tier 2	summer	1528	05/01/2020	76.0	53033007600.0	1	0.0019633507853403
701	2	9.0	6.0	0.6666666666666666	Friday	spring	no	No	Tier 2	not_summer	1334	05/01/2020	77.0	53033007700.0	1	0.0044977511244377
702	6	3.0	0.0	0.0	Friday	summer	no	No	Tier 2	summer	1185	05/01/2020	77.0	53033007700.0	1	0.0
703	7	30.0	15.0	0.5	Friday	summer	no	No	Tier 2	summer	1182	05/01/2020	77.0	53033007700.0	1	0.0126903553299492
704	8	6.0	0.0	0.0	Sunday	summer	no	Yes	Tier 2	summer	1202	05/01/2020	77.0	53033007700.0	1	0.0
705	12	6.0	3.0	0.5	Saturday	fall	no	Yes	Tier 2	not_summer	1259	05/01/2020	77.0	53033007700.0	1	0.0023828435266084
706	19	18.0	18.0	1.0	Friday	spring	yes	No	Tier 2	not_summer	1259	05/01/2020	77.0	53033007700.0	1	0.0142970611596505
707	21	6.0	3.0	0.5	Friday	spring	yes	No	Tier 2	not_summer	1405	05/01/2020	77.0	53033007700.0	1	0.0021352313167259
708	22	3.0	3.0	1.0	Sunday	spring	yes	Yes	Tier 2	not_summer	1313	05/01/2020	77.0	53033007700.0	1	0.0022848438690022
709	23	6.0	6.0	1.0	Friday	summer	yes	No	Tier 2	summer	1511	05/01/2020	77.0	53033007700.0	1	0.0039708802117802
710	28	6.0	0.0	0.0	Friday	winter	yes	No	Tier 2	not_summer	1511	05/01/2020	77.0	53033007700.0	1	0.0
711	29	9.0	9.0	1.0	Friday	winter	yes	No	Tier 2	not_summer	1533	05/01/2020	77.0	53033007700.0	1	0.0058708414872798
712	33	3.0	3.0	1.0	Friday	fall	yes	No	Tier 2	not_summer	829	05/01/2020	77.0	53033007700.0	1	0.0036188178528347
713	35	6.0	0.0	0.0	Friday	spring	yes	No	Tier 2	not_summer	1539	05/01/2020	77.0	53033007700.0	1	0.0
714	36	9.0	9.0	1.0	Friday	summer	yes	No	Tier 2	summer	1510	05/01/2020	77.0	53033007700.0	1	0.0059602649006622
715	2	3.0	3.0	1.0	Friday	spring	no	No	Tier 2	not_summer	378	05/01/2020	78.0	53033007800.0	1	0.0079365079365079
716	2	15.0	3.0	0.2	Friday	spring	no	No	Tier 2	not_summer	565	05/01/2020	79.0	53033007900.0	1	0.0053097345132743
717	3	3.0	0.0	0.0	Sunday	spring	no	Yes	Tier 2	not_summer	505	05/01/2020	79.0	53033007900.0	1	0.0
718	4	42.0	0.0	0.0	Friday	spring	no	No	Tier 2	not_summer	549	05/01/2020	79.0	53033007900.0	1	0.0
719	6	9.0	3.0	0.3333333333333333	Friday	summer	no	No	Tier 2	summer	544	05/01/2020	79.0	53033007900.0	1	0.0055147058823529
720	7	117.0	21.0	0.1794871794871795	Friday	summer	no	No	Tier 2	summer	588	05/01/2020	79.0	53033007900.0	1	0.0357142857142857
721	9	9.0	3.0	0.3333333333333333	Friday	summer	no	No	Tier 2	summer	553	05/01/2020	79.0	53033007900.0	1	0.0054249547920434
722	12	87.0	15.0	0.1724137931034483	Saturday	fall	no	Yes	Tier 2	not_summer	564	05/01/2020	79.0	53033007900.0	1	0.026595744680851
723	13	72.0	33.0	0.4583333333333333	Friday	fall	no	No	Tier 2	not_summer	478	05/01/2020	79.0	53033007900.0	1	0.0690376569037656
724	16	135.0	78.0	0.5777777777777777	Wednesday	winter	no	No	Tier 2	not_summer	620	05/01/2020	79.0	53033007900.0	1	0.1258064516129032
725	21	12.0	3.0	0.25	Friday	spring	yes	No	Tier 2	not_summer	631	05/01/2020	79.0	53033007900.0	1	0.0047543581616481
726	22	18.0	0.0	0.0	Sunday	spring	yes	Yes	Tier 2	not_summer	617	05/01/2020	79.0	53033007900.0	1	0.0
727	23	3.0	0.0	0.0	Friday	summer	yes	No	Tier 2	summer	627	05/01/2020	79.0	53033007900.0	1	0.0
728	24	12.0	0.0	0.0	Friday	summer	yes	No	Tier 2	summer	640	05/01/2020	79.0	53033007900.0	1	0.0
729	26	231.0	51.0	0.2207792207792207	Friday	fall	yes	No	Tier 2	not_summer	647	05/01/2020	79.0	53033007900.0	1	0.0788253477588871
730	27	48.0	18.0	0.375	Friday	fall	yes	No	Tier 2	not_summer	634	05/01/2020	79.0	53033007900.0	1	0.028391167192429
731	28	63.0	12.0	0.1904761904761904	Friday	winter	yes	No	Tier 2	not_summer	549	05/01/2020	79.0	53033007900.0	1	0.0218579234972677
732	29	3.0	0.0	0.0	Friday	winter	yes	No	Tier 2	not_summer	581	05/01/2020	79.0	53033007900.0	1	0.0
733	31	3.0	3.0	1.0	Friday	spring	yes	No	Tier 2	not_summer	730	05/01/2020	79.0	53033007900.0	1	0.0041095890410958
734	34	66.0	18.0	0.2727272727272727	Friday	winter	yes	No	Tier 2	not_summer	607	05/01/2020	79.0	53033007900.0	1	0.029654036243822
735	35	33.0	12.0	0.3636363636363636	Friday	spring	yes	No	Tier 2	not_summer	578	05/01/2020	79.0	53033007900.0	1	0.0207612456747404
736	37	36.0	15.0	0.4166666666666667	Sunday	summer	yes	Yes	Tier 2	summer	525	05/01/2020	79.0	53033007900.0	1	0.0285714285714285
737	2	63.0	18.0	0.2857142857142857	Friday	spring	no	No	Tier 2	not_summer	1374	05/01/2020	80.01	53033008001.0	1	0.0131004366812227
738	3	18.0	6.0	0.3333333333333333	Sunday	spring	no	Yes	Tier 2	not_summer	1464	05/01/2020	80.01	53033008001.0	1	0.0040983606557377
739	4	150.0	27.0	0.18	Friday	spring	no	No	Tier 2	not_summer	1555	05/01/2020	80.01	53033008001.0	1	0.0173633440514469
740	5	198.0	57.0	0.2878787878787879	Thursday	spring	no	No	Tier 2	not_summer	1436	05/01/2020	80.01	53033008001.0	1	0.0396935933147632
741	6	462.0	147.0	0.3181818181818182	Friday	summer	no	No	Tier 2	summer	1430	05/01/2020	80.01	53033008001.0	1	0.1027972027972028
742	7	663.0	225.0	0.3393665158371041	Friday	summer	no	No	Tier 2	summer	1533	05/01/2020	80.01	53033008001.0	1	0.146771037181996
743	8	456.0	96.0	0.2105263157894736	Sunday	summer	no	Yes	Tier 2	summer	1603	05/01/2020	80.01	53033008001.0	1	0.0598877105427323
744	9	129.0	21.0	0.1627906976744186	Friday	summer	no	No	Tier 2	summer	1511	05/01/2020	80.01	53033008001.0	1	0.0138980807412309
745	10	12.0	0.0	0.0	Wednesday	fall	no	No	Tier 2	not_summer	1676	05/01/2020	80.01	53033008001.0	1	0.0
746	12	447.0	147.0	0.3288590604026846	Saturday	fall	no	Yes	Tier 2	not_summer	1415	05/01/2020	80.01	53033008001.0	1	0.103886925795053
747	13	30.0	18.0	0.6	Friday	fall	no	No	Tier 2	not_summer	1738	05/01/2020	80.01	53033008001.0	1	0.0103567318757192
748	14	141.0	60.0	0.425531914893617	Wednesday	winter	no	No	Tier 2	not_summer	1714	05/01/2020	80.01	53033008001.0	1	0.0350058343057176
749	15	36.0	21.0	0.5833333333333334	Tuesday	winter	no	No	Tier 2	not_summer	1542	05/01/2020	80.01	53033008001.0	1	0.0136186770428015
750	16	9.0	9.0	1.0	Wednesday	winter	no	No	Tier 2	not_summer	1765	05/01/2020	80.01	53033008001.0	1	0.005099150141643
751	17	24.0	6.0	0.25	Wednesday	winter	no	No	Tier 2	not_summer	1473	05/01/2020	80.01	53033008001.0	1	0.0040733197556008
752	18	21.0	15.0	0.7142857142857143	Friday	spring	no	No	Tier 2	not_summer	1858	05/01/2020	80.01	53033008001.0	1	0.0080731969860064
753	19	456.0	96.0	0.2105263157894736	Friday	spring	yes	No	Tier 2	not_summer	1837	05/01/2020	80.01	53033008001.0	1	0.0522591181273816
754	20	372.0	189.0	0.5080645161290323	Friday	spring	yes	No	Tier 2	not_summer	1473	05/01/2020	80.01	53033008001.0	1	0.1283095723014256
755	21	648.0	156.0	0.2407407407407407	Friday	spring	yes	No	Tier 2	not_summer	1877	05/01/2020	80.01	53033008001.0	1	0.083111347895578
756	22	456.0	213.0	0.4671052631578947	Sunday	spring	yes	Yes	Tier 2	not_summer	2459	05/01/2020	80.01	53033008001.0	1	0.0866205774705164
757	23	459.0	177.0	0.3856209150326797	Friday	summer	yes	No	Tier 2	summer	2265	05/01/2020	80.01	53033008001.0	1	0.0781456953642384
758	24	579.0	96.0	0.1658031088082901	Friday	summer	yes	No	Tier 2	summer	1831	05/01/2020	80.01	53033008001.0	1	0.0524303659202621
759	25	1452.0	519.0	0.3574380165289256	Friday	summer	yes	No	Tier 2	summer	1735	05/01/2020	80.01	53033008001.0	1	0.2991354466858789
760	26	93.0	72.0	0.7741935483870968	Friday	fall	yes	No	Tier 2	not_summer	1710	05/01/2020	80.01	53033008001.0	1	0.0421052631578947
761	27	3.0	3.0	1.0	Friday	fall	yes	No	Tier 2	not_summer	1733	05/01/2020	80.01	53033008001.0	1	0.0017311021350259
762	28	60.0	27.0	0.45	Friday	winter	yes	No	Tier 2	not_summer	1373	05/01/2020	80.01	53033008001.0	1	0.0196649672250546
763	29	126.0	12.0	0.0952380952380952	Friday	winter	yes	No	Tier 2	not_summer	1940	05/01/2020	80.01	53033008001.0	1	0.0061855670103092
764	30	231.0	75.0	0.3246753246753247	Wednesday	winter	yes	No	Tier 2	not_summer	1471	05/01/2020	80.01	53033008001.0	1	0.0509857239972807
765	31	144.0	63.0	0.4375	Friday	spring	yes	No	Tier 2	not_summer	2237	05/01/2020	80.01	53033008001.0	1	0.0281627179257934
766	32	255.0	72.0	0.2823529411764706	Friday	summer	yes	No	Tier 2	summer	1623	05/01/2020	80.01	53033008001.0	1	0.044362292051756
767	33	276.0	90.0	0.3260869565217391	Friday	fall	yes	No	Tier 2	not_summer	587	05/01/2020	80.01	53033008001.0	1	0.1533219761499148
768	34	582.0	210.0	0.3608247422680412	Friday	winter	yes	No	Tier 2	not_summer	1772	05/01/2020	80.01	53033008001.0	1	0.118510158013544
769	35	438.0	138.0	0.3150684931506849	Friday	spring	yes	No	Tier 2	not_summer	1801	05/01/2020	80.01	53033008001.0	1	0.0766240977234869
770	36	36.0	24.0	0.6666666666666666	Friday	summer	yes	No	Tier 2	summer	1791	05/01/2020	80.01	53033008001.0	1	0.0134003350083752
771	37	6.0	0.0	0.0	Sunday	summer	yes	Yes	Tier 2	summer	1854	05/01/2020	80.01	53033008001.0	1	0.0
772	1	9.0	3.0	0.3333333333333333	Friday	spring	no	No	Tier 1	not_summer	413	05/01/2020	80.02	53033008002.0	1	0.0072639225181598
773	2	9.0	9.0	1.0	Friday	spring	no	No	Tier 1	not_summer	585	05/01/2020	80.02	53033008002.0	1	0.0153846153846153
774	4	93.0	30.0	0.3225806451612903	Friday	spring	no	No	Tier 1	not_summer	357	05/01/2020	80.02	53033008002.0	1	0.0840336134453781
775	5	9.0	3.0	0.3333333333333333	Thursday	spring	no	No	Tier 1	not_summer	297	05/01/2020	80.02	53033008002.0	1	0.0101010101010101
776	6	3.0	3.0	1.0	Friday	summer	no	No	Tier 1	summer	303	05/01/2020	80.02	53033008002.0	1	0.0099009900990099
777	7	135.0	75.0	0.5555555555555556	Friday	summer	no	No	Tier 1	summer	358	05/01/2020	80.02	53033008002.0	1	0.2094972067039106
778	8	159.0	48.0	0.3018867924528302	Sunday	summer	no	Yes	Tier 1	summer	327	05/01/2020	80.02	53033008002.0	1	0.146788990825688
779	9	24.0	3.0	0.125	Friday	summer	no	No	Tier 1	summer	346	05/01/2020	80.02	53033008002.0	1	0.0086705202312138
780	12	1188.0	459.0	0.3863636363636363	Saturday	fall	no	Yes	Tier 1	not_summer	330	05/01/2020	80.02	53033008002.0	1	1.3909090909090909
781	13	465.0	108.0	0.232258064516129	Friday	fall	no	No	Tier 1	not_summer	529	05/01/2020	80.02	53033008002.0	1	0.2041587901701323
782	14	12.0	0.0	0.0	Wednesday	winter	no	No	Tier 1	not_summer	318	05/01/2020	80.02	53033008002.0	1	0.0
783	15	186.0	66.0	0.3548387096774194	Tuesday	winter	no	No	Tier 1	not_summer	412	05/01/2020	80.02	53033008002.0	1	0.1601941747572815
784	18	6.0	6.0	1.0	Friday	spring	no	No	Tier 1	not_summer	565	05/01/2020	80.02	53033008002.0	1	0.0106194690265486
785	19	9.0	3.0	0.3333333333333333	Friday	spring	yes	No	Tier 1	not_summer	461	05/01/2020	80.02	53033008002.0	1	0.0065075921908893
786	20	534.0	207.0	0.3876404494382022	Friday	spring	yes	No	Tier 1	not_summer	673	05/01/2020	80.02	53033008002.0	1	0.3075780089153046
787	22	282.0	177.0	0.6276595744680851	Sunday	spring	yes	Yes	Tier 1	not_summer	326	05/01/2020	80.02	53033008002.0	1	0.5429447852760736
788	23	2193.0	528.0	0.240766073871409	Friday	summer	yes	No	Tier 1	summer	1519	05/01/2020	80.02	53033008002.0	1	0.347597103357472
789	24	609.0	189.0	0.3103448275862069	Friday	summer	yes	No	Tier 1	summer	867	05/01/2020	80.02	53033008002.0	1	0.2179930795847751
790	25	429.0	90.0	0.2097902097902098	Friday	summer	yes	No	Tier 1	summer	640	05/01/2020	80.02	53033008002.0	1	0.140625
791	26	27.0	27.0	1.0	Friday	fall	yes	No	Tier 1	not_summer	484	05/01/2020	80.02	53033008002.0	1	0.0557851239669421
792	27	6.0	6.0	1.0	Friday	fall	yes	No	Tier 1	not_summer	727	05/01/2020	80.02	53033008002.0	1	0.0082530949105914
793	28	648.0	123.0	0.1898148148148148	Friday	winter	yes	No	Tier 1	not_summer	500	05/01/2020	80.02	53033008002.0	1	0.246
794	30	72.0	15.0	0.2083333333333333	Wednesday	winter	yes	No	Tier 1	not_summer	615	05/01/2020	80.02	53033008002.0	1	0.024390243902439
795	31	318.0	90.0	0.2830188679245283	Friday	spring	yes	No	Tier 1	not_summer	484	05/01/2020	80.02	53033008002.0	1	0.1859504132231405
796	32	2826.0	510.0	0.1804670912951167	Friday	summer	yes	No	Tier 1	summer	933	05/01/2020	80.02	53033008002.0	1	0.5466237942122186
797	33	12.0	3.0	0.25	Friday	fall	yes	No	Tier 1	not_summer	169	05/01/2020	80.02	53033008002.0	1	0.0177514792899408
798	34	141.0	66.0	0.4680851063829787	Friday	winter	yes	No	Tier 1	not_summer	396	05/01/2020	80.02	53033008002.0	1	0.1666666666666666
799	35	786.0	414.0	0.5267175572519084	Friday	spring	yes	No	Tier 1	not_summer	487	05/01/2020	80.02	53033008002.0	1	0.8501026694045175
800	36	228.0	135.0	0.5921052631578947	Friday	summer	yes	No	Tier 1	summer	465	05/01/2020	80.02	53033008002.0	1	0.2903225806451613
801	37	21.0	6.0	0.2857142857142857	Sunday	summer	yes	Yes	Tier 1	summer	789	05/01/2020	80.02	53033008002.0	1	0.0076045627376425
802	1	75.0	48.0	0.64	Friday	spring	no	No	Tier 2	not_summer	907	05/01/2020	81.0	53033008100.0	1	0.0529217199558985
803	2	204.0	45.0	0.2205882352941176	Friday	spring	no	No	Tier 2	not_summer	2072	05/01/2020	81.0	53033008100.0	1	0.0217181467181467
804	3	366.0	81.0	0.221311475409836	Sunday	spring	no	Yes	Tier 2	not_summer	2560	05/01/2020	81.0	53033008100.0	1	0.031640625
805	4	276.0	60.0	0.217391304347826	Friday	spring	no	No	Tier 2	not_summer	2422	05/01/2020	81.0	53033008100.0	1	0.0247729149463253
806	5	813.0	198.0	0.2435424354243542	Thursday	spring	no	No	Tier 2	not_summer	2134	05/01/2020	81.0	53033008100.0	1	0.0927835051546391
807	6	177.0	15.0	0.0847457627118644	Friday	summer	no	No	Tier 2	summer	2266	05/01/2020	81.0	53033008100.0	1	0.0066195939982347
808	7	2001.0	468.0	0.2338830584707646	Friday	summer	no	No	Tier 2	summer	2374	05/01/2020	81.0	53033008100.0	1	0.1971356360572873
809	8	471.0	99.0	0.2101910828025477	Sunday	summer	no	Yes	Tier 2	summer	2120	05/01/2020	81.0	53033008100.0	1	0.0466981132075471
810	9	354.0	54.0	0.1525423728813559	Friday	summer	no	No	Tier 2	summer	2134	05/01/2020	81.0	53033008100.0	1	0.0253045923149015
811	10	93.0	36.0	0.3870967741935484	Wednesday	fall	no	No	Tier 2	not_summer	2213	05/01/2020	81.0	53033008100.0	1	0.0162675101671938
812	12	78.0	33.0	0.4230769230769231	Saturday	fall	no	Yes	Tier 2	not_summer	2225	05/01/2020	81.0	53033008100.0	1	0.0148314606741573
813	13	477.0	84.0	0.1761006289308176	Friday	fall	no	No	Tier 2	not_summer	2500	05/01/2020	81.0	53033008100.0	1	0.0336
814	14	426.0	120.0	0.2816901408450704	Wednesday	winter	no	No	Tier 2	not_summer	2375	05/01/2020	81.0	53033008100.0	1	0.0505263157894736
815	15	81.0	0.0	0.0	Tuesday	winter	no	No	Tier 2	not_summer	2299	05/01/2020	81.0	53033008100.0	1	0.0
816	16	213.0	9.0	0.0422535211267605	Wednesday	winter	no	No	Tier 2	not_summer	2330	05/01/2020	81.0	53033008100.0	1	0.003862660944206
817	17	294.0	84.0	0.2857142857142857	Wednesday	winter	no	No	Tier 2	not_summer	2347	05/01/2020	81.0	53033008100.0	1	0.0357903706859821
818	18	540.0	156.0	0.2888888888888888	Friday	spring	no	No	Tier 2	not_summer	2341	05/01/2020	81.0	53033008100.0	1	0.0666381888082016
819	19	3180.0	447.0	0.140566037735849	Friday	spring	yes	No	Tier 2	not_summer	2569	05/01/2020	81.0	53033008100.0	1	0.1739976644608797
820	20	876.0	294.0	0.3356164383561644	Friday	spring	yes	No	Tier 2	not_summer	3274	05/01/2020	81.0	53033008100.0	1	0.0897984117287721
821	21	771.0	219.0	0.2840466926070039	Friday	spring	yes	No	Tier 2	not_summer	2654	05/01/2020	81.0	53033008100.0	1	0.0825169555388093
822	22	222.0	141.0	0.6351351351351351	Sunday	spring	yes	Yes	Tier 2	not_summer	2447	05/01/2020	81.0	53033008100.0	1	0.0576215774417654
823	23	1698.0	516.0	0.303886925795053	Friday	summer	yes	No	Tier 2	summer	3449	05/01/2020	81.0	53033008100.0	1	0.1496085821977384
824	24	1347.0	246.0	0.1826280623608017	Friday	summer	yes	No	Tier 2	summer	2732	05/01/2020	81.0	53033008100.0	1	0.0900439238653001
825	25	2817.0	558.0	0.1980830670926517	Friday	summer	yes	No	Tier 2	summer	2480	05/01/2020	81.0	53033008100.0	1	0.225
826	26	4098.0	1080.0	0.2635431918008785	Friday	fall	yes	No	Tier 2	not_summer	2559	05/01/2020	81.0	53033008100.0	1	0.4220398593200469
827	27	459.0	138.0	0.3006535947712418	Friday	fall	yes	No	Tier 2	not_summer	2724	05/01/2020	81.0	53033008100.0	1	0.0506607929515418
828	28	264.0	9.0	0.034090909090909	Friday	winter	yes	No	Tier 2	not_summer	2251	05/01/2020	81.0	53033008100.0	1	0.0039982230119946
829	29	1365.0	222.0	0.1626373626373626	Friday	winter	yes	No	Tier 2	not_summer	2904	05/01/2020	81.0	53033008100.0	1	0.0764462809917355
830	30	723.0	159.0	0.2199170124481327	Wednesday	winter	yes	No	Tier 2	not_summer	2385	05/01/2020	81.0	53033008100.0	1	0.0666666666666666
831	31	1092.0	321.0	0.2939560439560439	Friday	spring	yes	No	Tier 2	not_summer	2280	05/01/2020	81.0	53033008100.0	1	0.1407894736842105
832	32	2748.0	585.0	0.212882096069869	Friday	summer	yes	No	Tier 2	summer	2588	05/01/2020	81.0	53033008100.0	1	0.2260432766615147
833	33	168.0	33.0	0.1964285714285714	Friday	fall	yes	No	Tier 2	not_summer	646	05/01/2020	81.0	53033008100.0	1	0.0510835913312693
834	34	909.0	420.0	0.462046204620462	Friday	winter	yes	No	Tier 2	not_summer	2535	05/01/2020	81.0	53033008100.0	1	0.165680473372781
835	35	480.0	171.0	0.35625	Friday	spring	yes	No	Tier 2	not_summer	2857	05/01/2020	81.0	53033008100.0	1	0.0598529926496324
836	36	762.0	195.0	0.2559055118110236	Friday	summer	yes	No	Tier 2	summer	2854	05/01/2020	81.0	53033008100.0	1	0.0683251576734407
837	37	981.0	234.0	0.2385321100917431	Sunday	summer	yes	Yes	Tier 2	summer	2693	05/01/2020	81.0	53033008100.0	1	0.0868919420720386
838	3	3.0	3.0	1.0	Sunday	spring	no	Yes	Tier 2	not_summer	490	05/01/2020	82.0	53033008200.0	1	0.0061224489795918
839	4	48.0	12.0	0.25	Friday	spring	no	No	Tier 2	not_summer	448	05/01/2020	82.0	53033008200.0	1	0.0267857142857142
840	5	165.0	9.0	0.0545454545454545	Thursday	spring	no	No	Tier 2	not_summer	505	05/01/2020	82.0	53033008200.0	1	0.0178217821782178
841	10	9.0	0.0	0.0	Wednesday	fall	no	No	Tier 2	not_summer	535	05/01/2020	82.0	53033008200.0	1	0.0
842	12	9.0	9.0	1.0	Saturday	fall	no	Yes	Tier 2	not_summer	438	05/01/2020	82.0	53033008200.0	1	0.0205479452054794
843	14	6.0	6.0	1.0	Wednesday	winter	no	No	Tier 2	not_summer	525	05/01/2020	82.0	53033008200.0	1	0.0114285714285714
844	15	3.0	0.0	0.0	Tuesday	winter	no	No	Tier 2	not_summer	508	05/01/2020	82.0	53033008200.0	1	0.0
845	16	39.0	9.0	0.2307692307692307	Wednesday	winter	no	No	Tier 2	not_summer	526	05/01/2020	82.0	53033008200.0	1	0.0171102661596958
846	17	18.0	15.0	0.8333333333333334	Wednesday	winter	no	No	Tier 2	not_summer	518	05/01/2020	82.0	53033008200.0	1	0.0289575289575289
847	20	30.0	27.0	0.9	Friday	spring	yes	No	Tier 2	not_summer	556	05/01/2020	82.0	53033008200.0	1	0.0485611510791366
848	21	33.0	27.0	0.8181818181818182	Friday	spring	yes	No	Tier 2	not_summer	489	05/01/2020	82.0	53033008200.0	1	0.0552147239263803
849	24	27.0	0.0	0.0	Friday	summer	yes	No	Tier 2	summer	558	05/01/2020	82.0	53033008200.0	1	0.0
850	25	243.0	54.0	0.2222222222222222	Friday	summer	yes	No	Tier 2	summer	484	05/01/2020	82.0	53033008200.0	1	0.1115702479338843
851	27	9.0	9.0	1.0	Friday	fall	yes	No	Tier 2	not_summer	502	05/01/2020	82.0	53033008200.0	1	0.0179282868525896
852	28	6.0	6.0	1.0	Friday	winter	yes	No	Tier 2	not_summer	605	05/01/2020	82.0	53033008200.0	1	0.0099173553719008
853	31	9.0	9.0	1.0	Friday	spring	yes	No	Tier 2	not_summer	571	05/01/2020	82.0	53033008200.0	1	0.0157618213660245
854	33	3.0	0.0	0.0	Friday	fall	yes	No	Tier 2	not_summer	162	05/01/2020	82.0	53033008200.0	1	0.0
855	35	6.0	6.0	1.0	Friday	spring	yes	No	Tier 2	not_summer	567	05/01/2020	82.0	53033008200.0	1	0.0105820105820105
856	36	21.0	0.0	0.0	Friday	summer	yes	No	Tier 2	summer	457	05/01/2020	82.0	53033008200.0	1	0.0
857	2	33.0	15.0	0.4545454545454545	Friday	spring	no	No	Tier 1	not_summer	620	05/01/2020	83.0	53033008300.0	1	0.0241935483870967
858	3	54.0	48.0	0.8888888888888888	Sunday	spring	no	Yes	Tier 1	not_summer	642	05/01/2020	83.0	53033008300.0	1	0.0747663551401869
859	4	459.0	96.0	0.2091503267973856	Friday	spring	no	No	Tier 1	not_summer	692	05/01/2020	83.0	53033008300.0	1	0.1387283236994219
860	5	162.0	9.0	0.0555555555555555	Thursday	spring	no	No	Tier 1	not_summer	584	05/01/2020	83.0	53033008300.0	1	0.0154109589041095
861	6	63.0	6.0	0.0952380952380952	Friday	summer	no	No	Tier 1	summer	629	05/01/2020	83.0	53033008300.0	1	0.0095389507154213
862	7	96.0	12.0	0.125	Friday	summer	no	No	Tier 1	summer	685	05/01/2020	83.0	53033008300.0	1	0.0175182481751824
863	8	12.0	6.0	0.5	Sunday	summer	no	Yes	Tier 1	summer	622	05/01/2020	83.0	53033008300.0	1	0.0096463022508038
864	9	465.0	111.0	0.2387096774193548	Friday	summer	no	No	Tier 1	summer	662	05/01/2020	83.0	53033008300.0	1	0.1676737160120845
865	10	45.0	3.0	0.0666666666666666	Wednesday	fall	no	No	Tier 1	not_summer	721	05/01/2020	83.0	53033008300.0	1	0.0041608876560332
866	12	33.0	18.0	0.5454545454545454	Saturday	fall	no	Yes	Tier 1	not_summer	677	05/01/2020	83.0	53033008300.0	1	0.0265878877400295
867	13	156.0	81.0	0.5192307692307693	Friday	fall	no	No	Tier 1	not_summer	625	05/01/2020	83.0	53033008300.0	1	0.1296
868	14	171.0	36.0	0.2105263157894736	Wednesday	winter	no	No	Tier 1	not_summer	752	05/01/2020	83.0	53033008300.0	1	0.0478723404255319
869	15	597.0	81.0	0.135678391959799	Tuesday	winter	no	No	Tier 1	not_summer	690	05/01/2020	83.0	53033008300.0	1	0.117391304347826
870	16	24.0	6.0	0.25	Wednesday	winter	no	No	Tier 1	not_summer	709	05/01/2020	83.0	53033008300.0	1	0.0084626234132581
871	17	54.0	36.0	0.6666666666666666	Wednesday	winter	no	No	Tier 1	not_summer	752	05/01/2020	83.0	53033008300.0	1	0.0478723404255319
872	18	24.0	3.0	0.125	Friday	spring	no	No	Tier 1	not_summer	622	05/01/2020	83.0	53033008300.0	1	0.0048231511254019
873	19	90.0	51.0	0.5666666666666667	Friday	spring	yes	No	Tier 1	not_summer	669	05/01/2020	83.0	53033008300.0	1	0.0762331838565022
874	20	87.0	39.0	0.4482758620689655	Friday	spring	yes	No	Tier 1	not_summer	242	05/01/2020	83.0	53033008300.0	1	0.1611570247933884
875	21	126.0	21.0	0.1666666666666666	Friday	spring	yes	No	Tier 1	not_summer	669	05/01/2020	83.0	53033008300.0	1	0.0313901345291479
876	22	18.0	6.0	0.3333333333333333	Sunday	spring	yes	Yes	Tier 1	not_summer	1263	05/01/2020	83.0	53033008300.0	1	0.004750593824228
877	23	309.0	108.0	0.3495145631067961	Friday	summer	yes	No	Tier 1	summer	785	05/01/2020	83.0	53033008300.0	1	0.1375796178343949
878	24	147.0	27.0	0.1836734693877551	Friday	summer	yes	No	Tier 1	summer	699	05/01/2020	83.0	53033008300.0	1	0.03862660944206
879	25	9.0	6.0	0.6666666666666666	Friday	summer	yes	No	Tier 1	summer	809	05/01/2020	83.0	53033008300.0	1	0.007416563658838
880	26	6.0	0.0	0.0	Friday	fall	yes	No	Tier 1	not_summer	774	05/01/2020	83.0	53033008300.0	1	0.0
881	27	180.0	39.0	0.2166666666666666	Friday	fall	yes	No	Tier 1	not_summer	808	05/01/2020	83.0	53033008300.0	1	0.0482673267326732
882	28	6.0	6.0	1.0	Friday	winter	yes	No	Tier 1	not_summer	708	05/01/2020	83.0	53033008300.0	1	0.0084745762711864
883	29	111.0	39.0	0.3513513513513513	Friday	winter	yes	No	Tier 1	not_summer	728	05/01/2020	83.0	53033008300.0	1	0.0535714285714285
884	30	336.0	63.0	0.1875	Wednesday	winter	yes	No	Tier 1	not_summer	949	05/01/2020	83.0	53033008300.0	1	0.0663856691253951
885	31	159.0	72.0	0.4528301886792453	Friday	spring	yes	No	Tier 1	not_summer	663	05/01/2020	83.0	53033008300.0	1	0.1085972850678733
886	32	204.0	48.0	0.2352941176470588	Friday	summer	yes	No	Tier 1	summer	684	05/01/2020	83.0	53033008300.0	1	0.0701754385964912
887	33	18.0	6.0	0.3333333333333333	Friday	fall	yes	No	Tier 1	not_summer	228	05/01/2020	83.0	53033008300.0	1	0.0263157894736842
888	34	252.0	66.0	0.2619047619047619	Friday	winter	yes	No	Tier 1	not_summer	848	05/01/2020	83.0	53033008300.0	1	0.0778301886792452
889	35	102.0	54.0	0.5294117647058824	Friday	spring	yes	No	Tier 1	not_summer	884	05/01/2020	83.0	53033008300.0	1	0.0610859728506787
890	36	513.0	252.0	0.4912280701754385	Friday	summer	yes	No	Tier 1	summer	1037	05/01/2020	83.0	53033008300.0	1	0.2430086788813886
891	37	141.0	51.0	0.3617021276595745	Sunday	summer	yes	Yes	Tier 1	summer	1082	05/01/2020	83.0	53033008300.0	1	0.0471349353049907
892	3	12.0	3.0	0.25	Sunday	spring	no	Yes	Tier 1	not_summer	923	05/01/2020	84.0	53033008400.0	1	0.0032502708559046
893	4	33.0	0.0	0.0	Friday	spring	no	No	Tier 1	not_summer	1006	05/01/2020	84.0	53033008400.0	1	0.0
894	7	36.0	9.0	0.25	Friday	summer	no	No	Tier 1	summer	749	05/01/2020	84.0	53033008400.0	1	0.0120160213618157
895	8	105.0	9.0	0.0857142857142857	Sunday	summer	no	Yes	Tier 1	summer	947	05/01/2020	84.0	53033008400.0	1	0.0095036958817317
896	21	6.0	6.0	1.0	Friday	spring	yes	No	Tier 1	not_summer	943	05/01/2020	84.0	53033008400.0	1	0.0063626723223753
897	22	9.0	3.0	0.3333333333333333	Sunday	spring	yes	Yes	Tier 1	not_summer	1186	05/01/2020	84.0	53033008400.0	1	0.0025295109612141
898	23	9.0	0.0	0.0	Friday	summer	yes	No	Tier 1	summer	945	05/01/2020	84.0	53033008400.0	1	0.0
899	24	12.0	12.0	1.0	Friday	summer	yes	No	Tier 1	summer	943	05/01/2020	84.0	53033008400.0	1	0.0127253446447507
900	27	15.0	0.0	0.0	Friday	fall	yes	No	Tier 1	not_summer	996	05/01/2020	84.0	53033008400.0	1	0.0
901	28	30.0	6.0	0.2	Friday	winter	yes	No	Tier 1	not_summer	980	05/01/2020	84.0	53033008400.0	1	0.0061224489795918
902	31	12.0	0.0	0.0	Friday	spring	yes	No	Tier 1	not_summer	942	05/01/2020	84.0	53033008400.0	1	0.0
903	32	117.0	24.0	0.2051282051282051	Friday	summer	yes	No	Tier 1	summer	943	05/01/2020	84.0	53033008400.0	1	0.0254506892895015
904	33	3.0	0.0	0.0	Friday	fall	yes	No	Tier 1	not_summer	312	05/01/2020	84.0	53033008400.0	1	0.0
905	34	36.0	9.0	0.25	Friday	winter	yes	No	Tier 1	not_summer	1077	05/01/2020	84.0	53033008400.0	1	0.0083565459610027
906	35	15.0	3.0	0.2	Friday	spring	yes	No	Tier 1	not_summer	999	05/01/2020	84.0	53033008400.0	1	0.003003003003003
907	36	93.0	30.0	0.3225806451612903	Friday	summer	yes	No	Tier 1	summer	1218	05/01/2020	84.0	53033008400.0	1	0.0246305418719211
908	37	12.0	6.0	0.5	Sunday	summer	yes	Yes	Tier 1	summer	1027	05/01/2020	84.0	53033008400.0	1	0.0058422590068159
909	2	390.0	63.0	0.1615384615384615	Friday	spring	no	No	Tier 1	not_summer	2153	05/01/2020	85.0	53033008500.0	1	0.0292614955875522
910	3	33.0	0.0	0.0	Sunday	spring	no	Yes	Tier 1	not_summer	1464	05/01/2020	85.0	53033008500.0	1	0.0
911	4	6.0	0.0	0.0	Friday	spring	no	No	Tier 1	not_summer	1513	05/01/2020	85.0	53033008500.0	1	0.0
912	5	54.0	6.0	0.1111111111111111	Thursday	spring	no	No	Tier 1	not_summer	1758	05/01/2020	85.0	53033008500.0	1	0.0034129692832764
913	6	6.0	6.0	1.0	Friday	summer	no	No	Tier 1	summer	1926	05/01/2020	85.0	53033008500.0	1	0.0031152647975077
914	7	321.0	30.0	0.0934579439252336	Friday	summer	no	No	Tier 1	summer	2182	05/01/2020	85.0	53033008500.0	1	0.0137488542621448
915	8	84.0	12.0	0.1428571428571428	Sunday	summer	no	Yes	Tier 1	summer	1937	05/01/2020	85.0	53033008500.0	1	0.0061951471347444
916	13	45.0	21.0	0.4666666666666667	Friday	fall	no	No	Tier 1	not_summer	2232	05/01/2020	85.0	53033008500.0	1	0.0094086021505376
917	14	69.0	6.0	0.0869565217391304	Wednesday	winter	no	No	Tier 1	not_summer	2139	05/01/2020	85.0	53033008500.0	1	0.002805049088359
918	16	3.0	0.0	0.0	Wednesday	winter	no	No	Tier 1	not_summer	2228	05/01/2020	85.0	53033008500.0	1	0.0
919	17	978.0	189.0	0.1932515337423312	Wednesday	winter	no	No	Tier 1	not_summer	1968	05/01/2020	85.0	53033008500.0	1	0.0960365853658536
920	18	3.0	0.0	0.0	Friday	spring	no	No	Tier 1	not_summer	2184	05/01/2020	85.0	53033008500.0	1	0.0
921	19	66.0	9.0	0.1363636363636363	Friday	spring	yes	No	Tier 1	not_summer	2138	05/01/2020	85.0	53033008500.0	1	0.0042095416276894
922	20	6.0	3.0	0.5	Friday	spring	yes	No	Tier 1	not_summer	2508	05/01/2020	85.0	53033008500.0	1	0.0011961722488038
923	21	342.0	72.0	0.2105263157894736	Friday	spring	yes	No	Tier 1	not_summer	2095	05/01/2020	85.0	53033008500.0	1	0.0343675417661097
924	23	3.0	3.0	1.0	Friday	summer	yes	No	Tier 1	summer	2425	05/01/2020	85.0	53033008500.0	1	0.0012371134020618
925	24	303.0	66.0	0.2178217821782178	Friday	summer	yes	No	Tier 1	summer	2237	05/01/2020	85.0	53033008500.0	1	0.0295037997317836
926	25	207.0	48.0	0.2318840579710145	Friday	summer	yes	No	Tier 1	summer	2616	05/01/2020	85.0	53033008500.0	1	0.018348623853211
927	26	141.0	114.0	0.8085106382978723	Friday	fall	yes	No	Tier 1	not_summer	1819	05/01/2020	85.0	53033008500.0	1	0.062671797691039
928	27	3.0	0.0	0.0	Friday	fall	yes	No	Tier 1	not_summer	2036	05/01/2020	85.0	53033008500.0	1	0.0
929	28	24.0	3.0	0.125	Friday	winter	yes	No	Tier 1	not_summer	2222	05/01/2020	85.0	53033008500.0	1	0.0013501350135013
930	29	102.0	84.0	0.8235294117647058	Friday	winter	yes	No	Tier 1	not_summer	2278	05/01/2020	85.0	53033008500.0	1	0.0368744512730465
931	30	168.0	81.0	0.4821428571428571	Wednesday	winter	yes	No	Tier 1	not_summer	2565	05/01/2020	85.0	53033008500.0	1	0.031578947368421
932	31	15.0	15.0	1.0	Friday	spring	yes	No	Tier 1	not_summer	2359	05/01/2020	85.0	53033008500.0	1	0.006358626536668
933	32	54.0	6.0	0.1111111111111111	Friday	summer	yes	No	Tier 1	summer	2163	05/01/2020	85.0	53033008500.0	1	0.0027739251040221
934	33	18.0	0.0	0.0	Friday	fall	yes	No	Tier 1	not_summer	705	05/01/2020	85.0	53033008500.0	1	0.0
935	34	180.0	30.0	0.1666666666666666	Friday	winter	yes	No	Tier 1	not_summer	2199	05/01/2020	85.0	53033008500.0	1	0.0136425648021828
936	35	84.0	0.0	0.0	Friday	spring	yes	No	Tier 1	not_summer	2236	05/01/2020	85.0	53033008500.0	1	0.0
937	36	51.0	3.0	0.0588235294117647	Friday	summer	yes	No	Tier 1	summer	2615	05/01/2020	85.0	53033008500.0	1	0.0011472275334608
938	5	189.0	3.0	0.0158730158730158	Thursday	spring	no	No	Tier 1	not_summer	970	05/01/2020	86.0	53033008600.0	1	0.0030927835051546
939	6	3.0	0.0	0.0	Friday	summer	no	No	Tier 1	summer	1076	05/01/2020	86.0	53033008600.0	1	0.0
940	1	30.0	3.0	0.1	Friday	spring	no	No	Tier 2	not_summer	358	05/01/2020	87.0	53033008700.0	1	0.0083798882681564
941	2	12.0	0.0	0.0	Friday	spring	no	No	Tier 2	not_summer	628	05/01/2020	87.0	53033008700.0	1	0.0
942	5	45.0	15.0	0.3333333333333333	Thursday	spring	no	No	Tier 2	not_summer	676	05/01/2020	87.0	53033008700.0	1	0.022189349112426
943	7	12.0	0.0	0.0	Friday	summer	no	No	Tier 2	summer	680	05/01/2020	87.0	53033008700.0	1	0.0
944	8	3.0	0.0	0.0	Sunday	summer	no	Yes	Tier 2	summer	729	05/01/2020	87.0	53033008700.0	1	0.0
945	9	33.0	6.0	0.1818181818181818	Friday	summer	no	No	Tier 2	summer	756	05/01/2020	87.0	53033008700.0	1	0.0079365079365079
946	10	6.0	0.0	0.0	Wednesday	fall	no	No	Tier 2	not_summer	772	05/01/2020	87.0	53033008700.0	1	0.0
947	13	3.0	0.0	0.0	Friday	fall	no	No	Tier 2	not_summer	711	05/01/2020	87.0	53033008700.0	1	0.0
948	14	3.0	0.0	0.0	Wednesday	winter	no	No	Tier 2	not_summer	735	05/01/2020	87.0	53033008700.0	1	0.0
949	15	9.0	0.0	0.0	Tuesday	winter	no	No	Tier 2	not_summer	788	05/01/2020	87.0	53033008700.0	1	0.0
950	18	6.0	3.0	0.5	Friday	spring	no	No	Tier 2	not_summer	821	05/01/2020	87.0	53033008700.0	1	0.0036540803897685
951	19	15.0	0.0	0.0	Friday	spring	yes	No	Tier 2	not_summer	747	05/01/2020	87.0	53033008700.0	1	0.0
952	20	51.0	21.0	0.4117647058823529	Friday	spring	yes	No	Tier 2	not_summer	902	05/01/2020	87.0	53033008700.0	1	0.0232815964523281
953	21	36.0	36.0	1.0	Friday	spring	yes	No	Tier 2	not_summer	730	05/01/2020	87.0	53033008700.0	1	0.0493150684931506
954	22	21.0	3.0	0.1428571428571428	Sunday	spring	yes	Yes	Tier 2	not_summer	861	05/01/2020	87.0	53033008700.0	1	0.0034843205574912
955	24	6.0	0.0	0.0	Friday	summer	yes	No	Tier 2	summer	971	05/01/2020	87.0	53033008700.0	1	0.0
956	26	3.0	0.0	0.0	Friday	fall	yes	No	Tier 2	not_summer	821	05/01/2020	87.0	53033008700.0	1	0.0
957	27	18.0	6.0	0.3333333333333333	Friday	fall	yes	No	Tier 2	not_summer	879	05/01/2020	87.0	53033008700.0	1	0.0068259385665529
958	28	9.0	3.0	0.3333333333333333	Friday	winter	yes	No	Tier 2	not_summer	749	05/01/2020	87.0	53033008700.0	1	0.0040053404539385
959	29	39.0	36.0	0.9230769230769232	Friday	winter	yes	No	Tier 2	not_summer	828	05/01/2020	87.0	53033008700.0	1	0.0434782608695652
960	30	135.0	69.0	0.5111111111111111	Wednesday	winter	yes	No	Tier 2	not_summer	763	05/01/2020	87.0	53033008700.0	1	0.0904325032765399
961	31	6.0	6.0	1.0	Friday	spring	yes	No	Tier 2	not_summer	802	05/01/2020	87.0	53033008700.0	1	0.0074812967581047
962	32	6.0	6.0	1.0	Friday	summer	yes	No	Tier 2	summer	903	05/01/2020	87.0	53033008700.0	1	0.0066445182724252
963	33	45.0	0.0	0.0	Friday	fall	yes	No	Tier 2	not_summer	380	05/01/2020	87.0	53033008700.0	1	0.0
964	35	69.0	6.0	0.0869565217391304	Friday	spring	yes	No	Tier 2	not_summer	821	05/01/2020	87.0	53033008700.0	1	0.0073081607795371
965	36	3.0	0.0	0.0	Friday	summer	yes	No	Tier 2	summer	868	05/01/2020	87.0	53033008700.0	1	0.0
966	37	60.0	21.0	0.35	Sunday	summer	yes	Yes	Tier 2	summer	826	05/01/2020	87.0	53033008700.0	1	0.0254237288135593
967	4	24.0	0.0	0.0	Friday	spring	no	No	Tier 2	not_summer	1197	05/01/2020	88.0	53033008800.0	1	0.0
968	5	3.0	0.0	0.0	Thursday	spring	no	No	Tier 2	not_summer	1243	05/01/2020	88.0	53033008800.0	1	0.0
969	7	3.0	0.0	0.0	Friday	summer	no	No	Tier 2	summer	1210	05/01/2020	88.0	53033008800.0	1	0.0
970	8	21.0	3.0	0.1428571428571428	Sunday	summer	no	Yes	Tier 2	summer	1205	05/01/2020	88.0	53033008800.0	1	0.0024896265560165
971	9	60.0	18.0	0.3	Friday	summer	no	No	Tier 2	summer	1206	05/01/2020	88.0	53033008800.0	1	0.0149253731343283
972	10	12.0	9.0	0.75	Wednesday	fall	no	No	Tier 2	not_summer	1231	05/01/2020	88.0	53033008800.0	1	0.0073111291632818
973	12	3.0	0.0	0.0	Saturday	fall	no	Yes	Tier 2	not_summer	1360	05/01/2020	88.0	53033008800.0	1	0.0
974	13	6.0	6.0	1.0	Friday	fall	no	No	Tier 2	not_summer	1542	05/01/2020	88.0	53033008800.0	1	0.0038910505836575
975	14	3.0	0.0	0.0	Wednesday	winter	no	No	Tier 2	not_summer	1623	05/01/2020	88.0	53033008800.0	1	0.0
976	15	12.0	0.0	0.0	Tuesday	winter	no	No	Tier 2	not_summer	1343	05/01/2020	88.0	53033008800.0	1	0.0
977	18	12.0	9.0	0.75	Friday	spring	no	No	Tier 2	not_summer	1312	05/01/2020	88.0	53033008800.0	1	0.0068597560975609
978	23	12.0	12.0	1.0	Friday	summer	yes	No	Tier 2	summer	941	05/01/2020	88.0	53033008800.0	1	0.0127523910733262
979	25	138.0	39.0	0.2826086956521739	Friday	summer	yes	No	Tier 2	summer	1713	05/01/2020	88.0	53033008800.0	1	0.0227670753064798
980	26	15.0	6.0	0.4	Friday	fall	yes	No	Tier 2	not_summer	935	05/01/2020	88.0	53033008800.0	1	0.0064171122994652
981	29	15.0	0.0	0.0	Friday	winter	yes	No	Tier 2	not_summer	644	05/01/2020	88.0	53033008800.0	1	0.0
982	30	90.0	15.0	0.1666666666666666	Wednesday	winter	yes	No	Tier 2	not_summer	843	05/01/2020	88.0	53033008800.0	1	0.0177935943060498
983	31	9.0	0.0	0.0	Friday	spring	yes	No	Tier 2	not_summer	800	05/01/2020	88.0	53033008800.0	1	0.0
984	32	18.0	0.0	0.0	Friday	summer	yes	No	Tier 2	summer	905	05/01/2020	88.0	53033008800.0	1	0.0
985	33	9.0	3.0	0.3333333333333333	Friday	fall	yes	No	Tier 2	not_summer	464	05/01/2020	88.0	53033008800.0	1	0.0064655172413793
986	34	21.0	6.0	0.2857142857142857	Friday	winter	yes	No	Tier 2	not_summer	1285	05/01/2020	88.0	53033008800.0	1	0.0046692607003891
987	35	9.0	6.0	0.6666666666666666	Friday	spring	yes	No	Tier 2	not_summer	1724	05/01/2020	88.0	53033008800.0	1	0.0034802784222737
988	36	42.0	9.0	0.2142857142857142	Friday	summer	yes	No	Tier 2	summer	1400	05/01/2020	88.0	53033008800.0	1	0.0064285714285714
989	37	6.0	0.0	0.0	Sunday	summer	yes	Yes	Tier 2	summer	732	05/01/2020	88.0	53033008800.0	1	0.0
990	2	102.0	39.0	0.3823529411764705	Friday	spring	no	No	Tier 1	not_summer	2074	05/01/2020	90.0	53033009000.0	0	0.0188042430086788
991	3	27.0	9.0	0.3333333333333333	Sunday	spring	no	Yes	Tier 1	not_summer	2411	05/01/2020	90.0	53033009000.0	0	0.0037328909166321
992	4	297.0	39.0	0.1313131313131313	Friday	spring	no	No	Tier 1	not_summer	1967	05/01/2020	90.0	53033009000.0	0	0.0198271479410269
993	5	9.0	0.0	0.0	Thursday	spring	no	No	Tier 1	not_summer	1047	05/01/2020	90.0	53033009000.0	0	0.0
994	6	48.0	12.0	0.25	Friday	summer	no	No	Tier 1	summer	1976	05/01/2020	90.0	53033009000.0	0	0.0060728744939271
995	7	12.0	12.0	1.0	Friday	summer	no	No	Tier 1	summer	2182	05/01/2020	90.0	53033009000.0	0	0.0054995417048579
996	8	42.0	6.0	0.1428571428571428	Sunday	summer	no	Yes	Tier 1	summer	2077	05/01/2020	90.0	53033009000.0	0	0.0028887818969667
997	9	864.0	48.0	0.0555555555555555	Friday	summer	no	No	Tier 1	summer	1891	05/01/2020	90.0	53033009000.0	0	0.0253833950290851
998	10	51.0	6.0	0.1176470588235294	Wednesday	fall	no	No	Tier 1	not_summer	2508	05/01/2020	90.0	53033009000.0	0	0.0023923444976076
999	12	60.0	0.0	0.0	Saturday	fall	no	Yes	Tier 1	not_summer	2030	05/01/2020	90.0	53033009000.0	0	0.0
1000	13	6.0	6.0	1.0	Friday	fall	no	No	Tier 1	not_summer	2098	05/01/2020	90.0	53033009000.0	0	0.0028598665395614
1001	14	45.0	0.0	0.0	Wednesday	winter	no	No	Tier 1	not_summer	2336	05/01/2020	90.0	53033009000.0	0	0.0
1002	15	24.0	21.0	0.875	Tuesday	winter	no	No	Tier 1	not_summer	2262	05/01/2020	90.0	53033009000.0	0	0.0092838196286472
1003	16	45.0	6.0	0.1333333333333333	Wednesday	winter	no	No	Tier 1	not_summer	2196	05/01/2020	90.0	53033009000.0	0	0.0027322404371584
1004	17	12.0	6.0	0.5	Wednesday	winter	no	No	Tier 1	not_summer	2279	05/01/2020	90.0	53033009000.0	0	0.0026327336551118
1005	18	12.0	6.0	0.5	Friday	spring	no	No	Tier 1	not_summer	2210	05/01/2020	90.0	53033009000.0	0	0.0027149321266968
1006	19	45.0	12.0	0.2666666666666666	Friday	spring	yes	No	Tier 1	not_summer	2338	05/01/2020	90.0	53033009000.0	0	0.0051325919589392
1007	20	3.0	3.0	1.0	Friday	spring	yes	No	Tier 1	not_summer	2410	05/01/2020	90.0	53033009000.0	0	0.0012448132780082
1008	21	3.0	0.0	0.0	Friday	spring	yes	No	Tier 1	not_summer	2177	05/01/2020	90.0	53033009000.0	0	0.0
1009	22	348.0	150.0	0.4310344827586206	Sunday	spring	yes	Yes	Tier 1	not_summer	2159	05/01/2020	90.0	53033009000.0	0	0.0694766095414543
1010	23	39.0	12.0	0.3076923076923077	Friday	summer	yes	No	Tier 1	summer	2344	05/01/2020	90.0	53033009000.0	0	0.0051194539249146
1011	24	9.0	3.0	0.3333333333333333	Friday	summer	yes	No	Tier 1	summer	2870	05/01/2020	90.0	53033009000.0	0	0.0010452961672473
1012	26	21.0	9.0	0.4285714285714285	Friday	fall	yes	No	Tier 1	not_summer	2299	05/01/2020	90.0	53033009000.0	0	0.0039147455415398
1013	27	33.0	3.0	0.0909090909090909	Friday	fall	yes	No	Tier 1	not_summer	2319	05/01/2020	90.0	53033009000.0	0	0.001293661060802
1014	29	3.0	0.0	0.0	Friday	winter	yes	No	Tier 1	not_summer	2325	05/01/2020	90.0	53033009000.0	0	0.0
1015	30	39.0	9.0	0.2307692307692307	Wednesday	winter	yes	No	Tier 1	not_summer	1929	05/01/2020	90.0	53033009000.0	0	0.0046656298600311
1016	32	36.0	0.0	0.0	Friday	summer	yes	No	Tier 1	summer	2335	05/01/2020	90.0	53033009000.0	0	0.0
1017	33	9.0	3.0	0.3333333333333333	Friday	fall	yes	No	Tier 1	not_summer	849	05/01/2020	90.0	53033009000.0	0	0.0035335689045936
1018	34	222.0	72.0	0.3243243243243243	Friday	winter	yes	No	Tier 1	not_summer	2313	05/01/2020	90.0	53033009000.0	0	0.0311284046692607
1019	35	54.0	30.0	0.5555555555555556	Friday	spring	yes	No	Tier 1	not_summer	2556	05/01/2020	90.0	53033009000.0	0	0.0117370892018779
1020	36	30.0	6.0	0.2	Friday	summer	yes	No	Tier 1	summer	2659	05/01/2020	90.0	53033009000.0	0	0.0022564874012786
1021	37	33.0	9.0	0.2727272727272727	Sunday	summer	yes	Yes	Tier 1	summer	2477	05/01/2020	90.0	53033009000.0	0	0.0036334275333064
1022	1	9.0	3.0	0.3333333333333333	Friday	spring	no	No	Tier 1	not_summer	376	05/01/2020	91.0	53033009100.0	0	0.0079787234042553
1023	2	75.0	15.0	0.2	Friday	spring	no	No	Tier 1	not_summer	1216	05/01/2020	91.0	53033009100.0	0	0.0123355263157894
1024	4	60.0	18.0	0.3	Friday	spring	no	No	Tier 1	not_summer	1018	05/01/2020	91.0	53033009100.0	0	0.0176817288801571
1025	6	156.0	30.0	0.1923076923076923	Friday	summer	no	No	Tier 1	summer	1126	05/01/2020	91.0	53033009100.0	0	0.0266429840142095
1026	7	3.0	0.0	0.0	Friday	summer	no	No	Tier 1	summer	1041	05/01/2020	91.0	53033009100.0	0	0.0
1027	8	6.0	0.0	0.0	Sunday	summer	no	Yes	Tier 1	summer	1046	05/01/2020	91.0	53033009100.0	0	0.0
1028	10	48.0	12.0	0.25	Wednesday	fall	no	No	Tier 1	not_summer	1326	05/01/2020	91.0	53033009100.0	0	0.0090497737556561
1029	12	3.0	3.0	1.0	Saturday	fall	no	Yes	Tier 1	not_summer	1126	05/01/2020	91.0	53033009100.0	0	0.0026642984014209
1030	14	33.0	27.0	0.8181818181818182	Wednesday	winter	no	No	Tier 1	not_summer	1247	05/01/2020	91.0	53033009100.0	0	0.0216519647153167
1031	15	15.0	0.0	0.0	Tuesday	winter	no	No	Tier 1	not_summer	1175	05/01/2020	91.0	53033009100.0	0	0.0
1032	16	105.0	96.0	0.9142857142857144	Wednesday	winter	no	No	Tier 1	not_summer	1111	05/01/2020	91.0	53033009100.0	0	0.0864086408640864
1033	17	3.0	0.0	0.0	Wednesday	winter	no	No	Tier 1	not_summer	1134	05/01/2020	91.0	53033009100.0	0	0.0
1034	19	6.0	0.0	0.0	Friday	spring	yes	No	Tier 1	not_summer	1344	05/01/2020	91.0	53033009100.0	0	0.0
1035	21	15.0	0.0	0.0	Friday	spring	yes	No	Tier 1	not_summer	1273	05/01/2020	91.0	53033009100.0	0	0.0
1036	22	36.0	15.0	0.4166666666666667	Sunday	spring	yes	Yes	Tier 1	not_summer	1081	05/01/2020	91.0	53033009100.0	0	0.0138760407030527
1037	24	60.0	21.0	0.35	Friday	summer	yes	No	Tier 1	summer	1170	05/01/2020	91.0	53033009100.0	0	0.0179487179487179
1038	26	9.0	3.0	0.3333333333333333	Friday	fall	yes	No	Tier 1	not_summer	1307	05/01/2020	91.0	53033009100.0	0	0.0022953328232593
1039	27	81.0	18.0	0.2222222222222222	Friday	fall	yes	No	Tier 1	not_summer	1468	05/01/2020	91.0	53033009100.0	0	0.0122615803814713
1040	28	9.0	0.0	0.0	Friday	winter	yes	No	Tier 1	not_summer	1061	05/01/2020	91.0	53033009100.0	0	0.0
1041	29	12.0	3.0	0.25	Friday	winter	yes	No	Tier 1	not_summer	1281	05/01/2020	91.0	53033009100.0	0	0.0023419203747072
1042	30	243.0	48.0	0.1975308641975308	Wednesday	winter	yes	No	Tier 1	not_summer	1194	05/01/2020	91.0	53033009100.0	0	0.0402010050251256
1043	32	105.0	39.0	0.3714285714285714	Friday	summer	yes	No	Tier 1	summer	1250	05/01/2020	91.0	53033009100.0	0	0.0312
1044	34	75.0	24.0	0.32	Friday	winter	yes	No	Tier 1	not_summer	1039	05/01/2020	91.0	53033009100.0	0	0.0230991337824831
1045	35	15.0	0.0	0.0	Friday	spring	yes	No	Tier 1	not_summer	1190	05/01/2020	91.0	53033009100.0	0	0.0
1046	36	12.0	9.0	0.75	Friday	summer	yes	No	Tier 1	summer	1373	05/01/2020	91.0	53033009100.0	0	0.0065549890750182
1047	37	108.0	60.0	0.5555555555555556	Sunday	summer	yes	Yes	Tier 1	summer	1271	05/01/2020	91.0	53033009100.0	0	0.04720692368214
1048	1	375.0	108.0	0.288	Friday	spring	no	No	Tier 1	not_summer	296	05/01/2020	92.0	53033009200.0	0	0.3648648648648648
1049	2	1158.0	315.0	0.272020725388601	Friday	spring	no	No	Tier 1	not_summer	779	05/01/2020	92.0	53033009200.0	0	0.404364569961489
1050	3	417.0	87.0	0.2086330935251798	Sunday	spring	no	Yes	Tier 1	not_summer	1002	05/01/2020	92.0	53033009200.0	0	0.0868263473053892
1051	4	1875.0	150.0	0.08	Friday	spring	no	No	Tier 1	not_summer	982	05/01/2020	92.0	53033009200.0	0	0.1527494908350305
1052	5	1254.0	114.0	0.0909090909090909	Thursday	spring	no	No	Tier 1	not_summer	1011	05/01/2020	92.0	53033009200.0	0	0.1127596439169139
1053	6	1500.0	156.0	0.104	Friday	summer	no	No	Tier 1	summer	908	05/01/2020	92.0	53033009200.0	0	0.171806167400881
1054	7	861.0	84.0	0.0975609756097561	Friday	summer	no	No	Tier 1	summer	941	05/01/2020	92.0	53033009200.0	0	0.0892667375132837
1055	8	891.0	81.0	0.0909090909090909	Sunday	summer	no	Yes	Tier 1	summer	860	05/01/2020	92.0	53033009200.0	0	0.0941860465116279
1056	9	1827.0	213.0	0.1165845648604269	Friday	summer	no	No	Tier 1	summer	959	05/01/2020	92.0	53033009200.0	0	0.2221063607924921
1057	10	897.0	156.0	0.1739130434782608	Wednesday	fall	no	No	Tier 1	not_summer	1078	05/01/2020	92.0	53033009200.0	0	0.1447124304267161
1058	12	426.0	156.0	0.3661971830985915	Saturday	fall	no	Yes	Tier 1	not_summer	1006	05/01/2020	92.0	53033009200.0	0	0.1550695825049702
1059	13	1398.0	411.0	0.2939914163090129	Friday	fall	no	No	Tier 1	not_summer	1092	05/01/2020	92.0	53033009200.0	0	0.3763736263736263
1060	14	570.0	105.0	0.1842105263157894	Wednesday	winter	no	No	Tier 1	not_summer	1027	05/01/2020	92.0	53033009200.0	0	0.1022395326192794
1061	15	849.0	318.0	0.3745583038869258	Tuesday	winter	no	No	Tier 1	not_summer	1060	05/01/2020	92.0	53033009200.0	0	0.3
1062	16	180.0	42.0	0.2333333333333333	Wednesday	winter	no	No	Tier 1	not_summer	1102	05/01/2020	92.0	53033009200.0	0	0.0381125226860254
1063	17	702.0	189.0	0.2692307692307692	Wednesday	winter	no	No	Tier 1	not_summer	868	05/01/2020	92.0	53033009200.0	0	0.2177419354838709
1064	18	762.0	327.0	0.4291338582677165	Friday	spring	no	No	Tier 1	not_summer	1165	05/01/2020	92.0	53033009200.0	0	0.2806866952789699
1065	19	894.0	204.0	0.2281879194630872	Friday	spring	yes	No	Tier 1	not_summer	924	05/01/2020	92.0	53033009200.0	0	0.2207792207792207
1066	20	789.0	234.0	0.2965779467680608	Friday	spring	yes	No	Tier 1	not_summer	1479	05/01/2020	92.0	53033009200.0	0	0.1582150101419878
1067	21	786.0	186.0	0.2366412213740458	Friday	spring	yes	No	Tier 1	not_summer	952	05/01/2020	92.0	53033009200.0	0	0.1953781512605042
1068	22	1347.0	222.0	0.1648106904231625	Sunday	spring	yes	Yes	Tier 1	not_summer	1011	05/01/2020	92.0	53033009200.0	0	0.2195845697329377
1069	23	828.0	153.0	0.1847826086956521	Friday	summer	yes	No	Tier 1	summer	1431	05/01/2020	92.0	53033009200.0	0	0.1069182389937107
1070	24	1377.0	411.0	0.2984749455337691	Friday	summer	yes	No	Tier 1	summer	1114	05/01/2020	92.0	53033009200.0	0	0.3689407540394973
1071	25	2628.0	939.0	0.3573059360730594	Friday	summer	yes	No	Tier 1	summer	1115	05/01/2020	92.0	53033009200.0	0	0.842152466367713
1072	26	1893.0	597.0	0.3153724247226624	Friday	fall	yes	No	Tier 1	not_summer	986	05/01/2020	92.0	53033009200.0	0	0.6054766734279919
1073	27	162.0	39.0	0.2407407407407407	Friday	fall	yes	No	Tier 1	not_summer	989	05/01/2020	92.0	53033009200.0	0	0.0394337714863498
1074	28	897.0	195.0	0.217391304347826	Friday	winter	yes	No	Tier 1	not_summer	906	05/01/2020	92.0	53033009200.0	0	0.2152317880794702
1075	29	720.0	228.0	0.3166666666666666	Friday	winter	yes	No	Tier 1	not_summer	1056	05/01/2020	92.0	53033009200.0	0	0.2159090909090909
1076	30	1290.0	483.0	0.3744186046511628	Wednesday	winter	yes	No	Tier 1	not_summer	928	05/01/2020	92.0	53033009200.0	0	0.5204741379310345
1077	31	1866.0	426.0	0.2282958199356913	Friday	spring	yes	No	Tier 1	not_summer	1032	05/01/2020	92.0	53033009200.0	0	0.4127906976744186
1078	32	2556.0	582.0	0.2276995305164319	Friday	summer	yes	No	Tier 1	summer	1118	05/01/2020	92.0	53033009200.0	0	0.5205724508050089
1079	33	207.0	60.0	0.2898550724637681	Friday	fall	yes	No	Tier 1	not_summer	330	05/01/2020	92.0	53033009200.0	0	0.1818181818181818
1080	34	1680.0	570.0	0.3392857142857143	Friday	winter	yes	No	Tier 1	not_summer	1158	05/01/2020	92.0	53033009200.0	0	0.4922279792746113
1081	35	1830.0	372.0	0.2032786885245901	Friday	spring	yes	No	Tier 1	not_summer	1109	05/01/2020	92.0	53033009200.0	0	0.3354373309287646
1082	36	3468.0	825.0	0.2378892733564014	Friday	summer	yes	No	Tier 1	summer	1189	05/01/2020	92.0	53033009200.0	0	0.6938603868797308
1083	37	2889.0	768.0	0.2658359293873312	Sunday	summer	yes	Yes	Tier 1	summer	1032	05/01/2020	92.0	53033009200.0	0	0.7441860465116279
1084	1	3.0	0.0	0.0	Friday	spring	no	No	Tier 2	not_summer	227	05/01/2020	93.0	53033009300.0	1	0.0
1085	2	15.0	0.0	0.0	Friday	spring	no	No	Tier 2	not_summer	785	05/01/2020	93.0	53033009300.0	1	0.0
1086	3	6.0	0.0	0.0	Sunday	spring	no	Yes	Tier 2	not_summer	691	05/01/2020	93.0	53033009300.0	1	0.0
1087	4	75.0	27.0	0.36	Friday	spring	no	No	Tier 2	not_summer	691	05/01/2020	93.0	53033009300.0	1	0.0390738060781476
1088	7	57.0	18.0	0.3157894736842105	Friday	summer	no	No	Tier 2	summer	607	05/01/2020	93.0	53033009300.0	1	0.029654036243822
1089	9	3.0	0.0	0.0	Friday	summer	no	No	Tier 2	summer	625	05/01/2020	93.0	53033009300.0	1	0.0
1090	10	21.0	6.0	0.2857142857142857	Wednesday	fall	no	No	Tier 2	not_summer	711	05/01/2020	93.0	53033009300.0	1	0.0084388185654008
1091	12	21.0	0.0	0.0	Saturday	fall	no	Yes	Tier 2	not_summer	693	05/01/2020	93.0	53033009300.0	1	0.0
1092	13	15.0	0.0	0.0	Friday	fall	no	No	Tier 2	not_summer	735	05/01/2020	93.0	53033009300.0	1	0.0
1093	14	18.0	0.0	0.0	Wednesday	winter	no	No	Tier 2	not_summer	799	05/01/2020	93.0	53033009300.0	1	0.0
1094	17	3.0	0.0	0.0	Wednesday	winter	no	No	Tier 2	not_summer	700	05/01/2020	93.0	53033009300.0	1	0.0
1095	18	6.0	0.0	0.0	Friday	spring	no	No	Tier 2	not_summer	698	05/01/2020	93.0	53033009300.0	1	0.0
1096	19	3.0	0.0	0.0	Friday	spring	yes	No	Tier 2	not_summer	722	05/01/2020	93.0	53033009300.0	1	0.0
1097	20	129.0	18.0	0.1395348837209302	Friday	spring	yes	No	Tier 2	not_summer	718	05/01/2020	93.0	53033009300.0	1	0.0250696378830083
1098	21	183.0	30.0	0.1639344262295081	Friday	spring	yes	No	Tier 2	not_summer	705	05/01/2020	93.0	53033009300.0	1	0.0425531914893617
1099	22	39.0	3.0	0.0769230769230769	Sunday	spring	yes	Yes	Tier 2	not_summer	714	05/01/2020	93.0	53033009300.0	1	0.0042016806722689
1100	23	18.0	3.0	0.1666666666666666	Friday	summer	yes	No	Tier 2	summer	790	05/01/2020	93.0	53033009300.0	1	0.0037974683544303
1101	24	9.0	0.0	0.0	Friday	summer	yes	No	Tier 2	summer	711	05/01/2020	93.0	53033009300.0	1	0.0
1102	27	36.0	0.0	0.0	Friday	fall	yes	No	Tier 2	not_summer	742	05/01/2020	93.0	53033009300.0	1	0.0
1103	29	12.0	0.0	0.0	Friday	winter	yes	No	Tier 2	not_summer	699	05/01/2020	93.0	53033009300.0	1	0.0
1104	32	156.0	18.0	0.1153846153846153	Friday	summer	yes	No	Tier 2	summer	673	05/01/2020	93.0	53033009300.0	1	0.0267459138187221
1105	36	18.0	6.0	0.3333333333333333	Friday	summer	yes	No	Tier 2	summer	763	05/01/2020	93.0	53033009300.0	1	0.0078636959370904
1106	1	3.0	3.0	1.0	Friday	spring	no	No	Tier 1	not_summer	888	05/01/2020	94.0	53033009400.0	0	0.0033783783783783
1107	2	102.0	39.0	0.3823529411764705	Friday	spring	no	No	Tier 1	not_summer	1915	05/01/2020	94.0	53033009400.0	0	0.0203655352480417
1108	3	21.0	9.0	0.4285714285714285	Sunday	spring	no	Yes	Tier 1	not_summer	1989	05/01/2020	94.0	53033009400.0	0	0.004524886877828
1109	4	12.0	12.0	1.0	Friday	spring	no	No	Tier 1	not_summer	1446	05/01/2020	94.0	53033009400.0	0	0.0082987551867219
1110	6	30.0	18.0	0.6	Friday	summer	no	No	Tier 1	summer	1973	05/01/2020	94.0	53033009400.0	0	0.0091231626964014
1111	8	51.0	9.0	0.1764705882352941	Sunday	summer	no	Yes	Tier 1	summer	2321	05/01/2020	94.0	53033009400.0	0	0.0038776389487289
1112	9	6.0	6.0	1.0	Friday	summer	no	No	Tier 1	summer	2033	05/01/2020	94.0	53033009400.0	0	0.0029513034923757
1113	10	33.0	12.0	0.3636363636363636	Wednesday	fall	no	No	Tier 1	not_summer	2205	05/01/2020	94.0	53033009400.0	0	0.0054421768707482
1114	12	9.0	3.0	0.3333333333333333	Saturday	fall	no	Yes	Tier 1	not_summer	2040	05/01/2020	94.0	53033009400.0	0	0.0014705882352941
1115	14	15.0	0.0	0.0	Wednesday	winter	no	No	Tier 1	not_summer	2125	05/01/2020	94.0	53033009400.0	0	0.0
1116	15	93.0	45.0	0.4838709677419355	Tuesday	winter	no	No	Tier 1	not_summer	1950	05/01/2020	94.0	53033009400.0	0	0.023076923076923
1117	17	102.0	81.0	0.7941176470588235	Wednesday	winter	no	No	Tier 1	not_summer	1994	05/01/2020	94.0	53033009400.0	0	0.0406218655967903
1118	18	3.0	3.0	1.0	Friday	spring	no	No	Tier 1	not_summer	2099	05/01/2020	94.0	53033009400.0	0	0.0014292520247737
1119	19	54.0	0.0	0.0	Friday	spring	yes	No	Tier 1	not_summer	2081	05/01/2020	94.0	53033009400.0	0	0.0
1120	21	87.0	45.0	0.5172413793103449	Friday	spring	yes	No	Tier 1	not_summer	1939	05/01/2020	94.0	53033009400.0	0	0.0232078390923156
1121	22	33.0	33.0	1.0	Sunday	spring	yes	Yes	Tier 1	not_summer	2061	05/01/2020	94.0	53033009400.0	0	0.0160116448326055
1122	23	39.0	15.0	0.3846153846153846	Friday	summer	yes	No	Tier 1	summer	2968	05/01/2020	94.0	53033009400.0	0	0.0050539083557951
1123	24	3.0	0.0	0.0	Friday	summer	yes	No	Tier 1	summer	2257	05/01/2020	94.0	53033009400.0	0	0.0
1124	27	30.0	6.0	0.2	Friday	fall	yes	No	Tier 1	not_summer	2077	05/01/2020	94.0	53033009400.0	0	0.0028887818969667
1125	28	24.0	9.0	0.375	Friday	winter	yes	No	Tier 1	not_summer	2160	05/01/2020	94.0	53033009400.0	0	0.0041666666666666
1126	30	3.0	0.0	0.0	Wednesday	winter	yes	No	Tier 1	not_summer	2060	05/01/2020	94.0	53033009400.0	0	0.0
1127	31	12.0	0.0	0.0	Friday	spring	yes	No	Tier 1	not_summer	2120	05/01/2020	94.0	53033009400.0	0	0.0
1128	32	6.0	0.0	0.0	Friday	summer	yes	No	Tier 1	summer	2361	05/01/2020	94.0	53033009400.0	0	0.0
1129	33	18.0	9.0	0.5	Friday	fall	yes	No	Tier 1	not_summer	1047	05/01/2020	94.0	53033009400.0	0	0.0085959885386819
1130	35	36.0	6.0	0.1666666666666666	Friday	spring	yes	No	Tier 1	not_summer	2554	05/01/2020	94.0	53033009400.0	0	0.0023492560689115
1131	36	3.0	3.0	1.0	Friday	summer	yes	No	Tier 1	summer	2471	05/01/2020	94.0	53033009400.0	0	0.0012140833670578
1132	37	12.0	3.0	0.25	Sunday	summer	yes	Yes	Tier 1	summer	2272	05/01/2020	94.0	53033009400.0	0	0.0013204225352112
1133	1	24.0	21.0	0.875	Friday	spring	no	No	Tier 2	not_summer	2761	05/01/2020	95.0	53033009500.0	1	0.0076059398768562
1134	2	69.0	12.0	0.1739130434782608	Friday	spring	no	No	Tier 2	not_summer	10160	05/01/2020	95.0	53033009500.0	1	0.0011811023622047
1135	3	309.0	75.0	0.2427184466019417	Sunday	spring	no	Yes	Tier 2	not_summer	7843	05/01/2020	95.0	53033009500.0	1	0.0095626673466785
1136	4	678.0	123.0	0.1814159292035398	Friday	spring	no	No	Tier 2	not_summer	8019	05/01/2020	95.0	53033009500.0	1	0.0153385708941264
1137	5	204.0	57.0	0.2794117647058823	Thursday	spring	no	No	Tier 2	not_summer	7148	05/01/2020	95.0	53033009500.0	1	0.0079742585338556
1138	6	108.0	63.0	0.5833333333333334	Friday	summer	no	No	Tier 2	summer	7988	05/01/2020	95.0	53033009500.0	1	0.007886830245368
1139	7	6.0	6.0	1.0	Friday	summer	no	No	Tier 2	summer	7763	05/01/2020	95.0	53033009500.0	1	0.0007728970758727
1140	9	21.0	3.0	0.1428571428571428	Friday	summer	no	No	Tier 2	summer	7244	05/01/2020	95.0	53033009500.0	1	0.0004141358365543
1141	10	57.0	15.0	0.2631578947368421	Wednesday	fall	no	No	Tier 2	not_summer	8806	05/01/2020	95.0	53033009500.0	1	0.0017033840563252
1142	12	21.0	0.0	0.0	Saturday	fall	no	Yes	Tier 2	not_summer	7717	05/01/2020	95.0	53033009500.0	1	0.0
1143	13	18.0	0.0	0.0	Friday	fall	no	No	Tier 2	not_summer	8138	05/01/2020	95.0	53033009500.0	1	0.0
1144	14	66.0	15.0	0.2272727272727272	Wednesday	winter	no	No	Tier 2	not_summer	8691	05/01/2020	95.0	53033009500.0	1	0.0017259233690024
1145	15	60.0	33.0	0.55	Tuesday	winter	no	No	Tier 2	not_summer	8595	05/01/2020	95.0	53033009500.0	1	0.0038394415357766
1146	17	54.0	39.0	0.7222222222222222	Wednesday	winter	no	No	Tier 2	not_summer	8193	05/01/2020	95.0	53033009500.0	1	0.0047601611131453
1147	18	5322.0	894.0	0.1679819616685456	Friday	spring	no	No	Tier 2	not_summer	8913	05/01/2020	95.0	53033009500.0	1	0.1003029283069673
1148	19	12.0	9.0	0.75	Friday	spring	yes	No	Tier 2	not_summer	8185	05/01/2020	95.0	53033009500.0	1	0.0010995723885155
1149	20	24.0	9.0	0.375	Friday	spring	yes	No	Tier 2	not_summer	8770	05/01/2020	95.0	53033009500.0	1	0.0010262257696693
1150	21	15.0	0.0	0.0	Friday	spring	yes	No	Tier 2	not_summer	8190	05/01/2020	95.0	53033009500.0	1	0.0
1151	22	105.0	30.0	0.2857142857142857	Sunday	spring	yes	Yes	Tier 2	not_summer	9136	05/01/2020	95.0	53033009500.0	1	0.0032837127845884
1152	23	69.0	33.0	0.4782608695652174	Friday	summer	yes	No	Tier 2	summer	9828	05/01/2020	95.0	53033009500.0	1	0.0033577533577533
1153	24	15.0	3.0	0.2	Friday	summer	yes	No	Tier 2	summer	9501	05/01/2020	95.0	53033009500.0	1	0.0003157562361856
1154	25	45.0	9.0	0.2	Friday	summer	yes	No	Tier 2	summer	8603	05/01/2020	95.0	53033009500.0	1	0.001046146693014
1155	26	18.0	0.0	0.0	Friday	fall	yes	No	Tier 2	not_summer	7511	05/01/2020	95.0	53033009500.0	1	0.0
1156	27	15.0	3.0	0.2	Friday	fall	yes	No	Tier 2	not_summer	9244	05/01/2020	95.0	53033009500.0	1	0.0003245348334054
1157	28	51.0	6.0	0.1176470588235294	Friday	winter	yes	No	Tier 2	not_summer	7937	05/01/2020	95.0	53033009500.0	1	0.0007559531309058
1158	29	606.0	198.0	0.3267326732673267	Friday	winter	yes	No	Tier 2	not_summer	8608	05/01/2020	95.0	53033009500.0	1	0.0230018587360594
1159	30	9.0	3.0	0.3333333333333333	Wednesday	winter	yes	No	Tier 2	not_summer	8252	05/01/2020	95.0	53033009500.0	1	0.0003635482307319
1160	31	9.0	3.0	0.3333333333333333	Friday	spring	yes	No	Tier 2	not_summer	9393	05/01/2020	95.0	53033009500.0	1	0.0003193867773874
1161	32	24.0	9.0	0.375	Friday	summer	yes	No	Tier 2	summer	9032	05/01/2020	95.0	53033009500.0	1	0.0009964570416297
1162	33	15.0	6.0	0.4	Friday	fall	yes	No	Tier 2	not_summer	2486	05/01/2020	95.0	53033009500.0	1	0.0024135156878519
1163	34	861.0	279.0	0.3240418118466899	Friday	winter	yes	No	Tier 2	not_summer	8795	05/01/2020	95.0	53033009500.0	1	0.0317225696418419
1164	35	15.0	9.0	0.6	Friday	spring	yes	No	Tier 2	not_summer	8281	05/01/2020	95.0	53033009500.0	1	0.0010868252626494
1165	36	117.0	18.0	0.1538461538461538	Friday	summer	yes	No	Tier 2	summer	8931	05/01/2020	95.0	53033009500.0	1	0.0020154517971111
1166	37	174.0	66.0	0.3793103448275862	Sunday	summer	yes	Yes	Tier 2	summer	8900	05/01/2020	95.0	53033009500.0	1	0.0074157303370786
1167	1	3.0	0.0	0.0	Friday	spring	no	No	Tier 1	not_summer	451	05/01/2020	100.01	53033010001.0	0	0.0
1168	2	3.0	0.0	0.0	Friday	spring	no	No	Tier 1	not_summer	1911	05/01/2020	100.01	53033010001.0	0	0.0
1169	3	12.0	6.0	0.5	Sunday	spring	no	Yes	Tier 1	not_summer	685	05/01/2020	100.01	53033010001.0	0	0.0087591240875912
1170	4	3.0	0.0	0.0	Friday	spring	no	No	Tier 1	not_summer	1140	05/01/2020	100.01	53033010001.0	0	0.0
1171	5	6.0	0.0	0.0	Thursday	spring	no	No	Tier 1	not_summer	1445	05/01/2020	100.01	53033010001.0	0	0.0
1172	8	6.0	3.0	0.5	Sunday	summer	no	Yes	Tier 1	summer	1084	05/01/2020	100.01	53033010001.0	0	0.0027675276752767
1173	10	9.0	9.0	1.0	Wednesday	fall	no	No	Tier 1	not_summer	872	05/01/2020	100.01	53033010001.0	0	0.0103211009174311
1174	12	3.0	0.0	0.0	Saturday	fall	no	Yes	Tier 1	not_summer	832	05/01/2020	100.01	53033010001.0	0	0.0
1175	14	3.0	0.0	0.0	Wednesday	winter	no	No	Tier 1	not_summer	1011	05/01/2020	100.01	53033010001.0	0	0.0
1176	19	6.0	3.0	0.5	Friday	spring	yes	No	Tier 1	not_summer	1266	05/01/2020	100.01	53033010001.0	0	0.0023696682464454
1177	20	36.0	27.0	0.75	Friday	spring	yes	No	Tier 1	not_summer	968	05/01/2020	100.01	53033010001.0	0	0.027892561983471
1178	21	6.0	6.0	1.0	Friday	spring	yes	No	Tier 1	not_summer	1079	05/01/2020	100.01	53033010001.0	0	0.005560704355885
1179	22	105.0	15.0	0.1428571428571428	Sunday	spring	yes	Yes	Tier 1	not_summer	1085	05/01/2020	100.01	53033010001.0	0	0.0138248847926267
1180	27	42.0	33.0	0.7857142857142857	Friday	fall	yes	No	Tier 1	not_summer	995	05/01/2020	100.01	53033010001.0	0	0.0331658291457286
1181	28	3.0	0.0	0.0	Friday	winter	yes	No	Tier 1	not_summer	977	05/01/2020	100.01	53033010001.0	0	0.0
1182	31	72.0	6.0	0.0833333333333333	Friday	spring	yes	No	Tier 1	not_summer	854	05/01/2020	100.01	53033010001.0	0	0.0070257611241217
1183	35	9.0	0.0	0.0	Friday	spring	yes	No	Tier 1	not_summer	821	05/01/2020	100.01	53033010001.0	0	0.0
1184	12	3.0	3.0	1.0	Saturday	fall	no	Yes	Tier 1	not_summer	906	05/01/2020	100.02	53033010002.0	0	0.0033112582781456
1185	18	3.0	0.0	0.0	Friday	spring	no	No	Tier 1	not_summer	999	05/01/2020	100.02	53033010002.0	0	0.0
1186	28	6.0	0.0	0.0	Friday	winter	yes	No	Tier 1	not_summer	1132	05/01/2020	100.02	53033010002.0	0	0.0
1187	1	15.0	15.0	1.0	Friday	spring	no	No	Tier 2	not_summer	4920	05/01/2020	101.0	53033010100.0	0	0.0030487804878048
1188	2	75.0	15.0	0.2	Friday	spring	no	No	Tier 2	not_summer	16964	05/01/2020	101.0	53033010100.0	0	0.0008842254185333
1189	3	21.0	3.0	0.1428571428571428	Sunday	spring	no	Yes	Tier 2	not_summer	14621	05/01/2020	101.0	53033010100.0	0	0.0002051843239176
1190	4	18.0	15.0	0.8333333333333334	Friday	spring	no	No	Tier 2	not_summer	14545	05/01/2020	101.0	53033010100.0	0	0.0010312822275696
1191	5	27.0	6.0	0.2222222222222222	Thursday	spring	no	No	Tier 2	not_summer	14635	05/01/2020	101.0	53033010100.0	0	0.0004099760847283
1192	6	93.0	45.0	0.4838709677419355	Friday	summer	no	No	Tier 2	summer	15310	05/01/2020	101.0	53033010100.0	0	0.0029392553886348
1193	7	51.0	30.0	0.5882352941176471	Friday	summer	no	No	Tier 2	summer	13929	05/01/2020	101.0	53033010100.0	0	0.0021537798836958
1194	8	15.0	9.0	0.6	Sunday	summer	no	Yes	Tier 2	summer	21231	05/01/2020	101.0	53033010100.0	0	0.0004239084357778
1195	9	18.0	6.0	0.3333333333333333	Friday	summer	no	No	Tier 2	summer	14805	05/01/2020	101.0	53033010100.0	0	0.0004052684903748
1196	10	138.0	6.0	0.0434782608695652	Wednesday	fall	no	No	Tier 2	not_summer	17338	05/01/2020	101.0	53033010100.0	0	0.0003460606759718
1197	12	138.0	63.0	0.4565217391304347	Saturday	fall	no	Yes	Tier 2	not_summer	15505	05/01/2020	101.0	53033010100.0	0	0.0040632054176072
1198	13	102.0	39.0	0.3823529411764705	Friday	fall	no	No	Tier 2	not_summer	14691	05/01/2020	101.0	53033010100.0	0	0.0026546865427812
1199	15	12.0	3.0	0.25	Tuesday	winter	no	No	Tier 2	not_summer	16002	05/01/2020	101.0	53033010100.0	0	0.0001874765654293
1200	16	54.0	33.0	0.6111111111111112	Wednesday	winter	no	No	Tier 2	not_summer	15224	05/01/2020	101.0	53033010100.0	0	0.0021676300578034
1201	17	21.0	12.0	0.5714285714285714	Wednesday	winter	no	No	Tier 2	not_summer	14401	05/01/2020	101.0	53033010100.0	0	0.0008332754669814
1202	18	27.0	0.0	0.0	Friday	spring	no	No	Tier 2	not_summer	16337	05/01/2020	101.0	53033010100.0	0	0.0
1203	19	111.0	63.0	0.5675675675675675	Friday	spring	yes	No	Tier 2	not_summer	18947	05/01/2020	101.0	53033010100.0	0	0.0033250646540349
1204	20	18.0	0.0	0.0	Friday	spring	yes	No	Tier 2	not_summer	16943	05/01/2020	101.0	53033010100.0	0	0.0
1205	21	102.0	45.0	0.4411764705882353	Friday	spring	yes	No	Tier 2	not_summer	15679	05/01/2020	101.0	53033010100.0	0	0.0028700810000637
1206	22	105.0	99.0	0.9428571428571428	Sunday	spring	yes	Yes	Tier 2	not_summer	17391	05/01/2020	101.0	53033010100.0	0	0.0056925996204933
1207	23	117.0	48.0	0.4102564102564102	Friday	summer	yes	No	Tier 2	summer	18166	05/01/2020	101.0	53033010100.0	0	0.0026422987999559
1208	24	144.0	27.0	0.1875	Friday	summer	yes	No	Tier 2	summer	18773	05/01/2020	101.0	53033010100.0	0	0.0014382357641293
1209	25	117.0	45.0	0.3846153846153846	Friday	summer	yes	No	Tier 2	summer	16691	05/01/2020	101.0	53033010100.0	0	0.0026960637469294
1210	26	48.0	27.0	0.5625	Friday	fall	yes	No	Tier 2	not_summer	14236	05/01/2020	101.0	53033010100.0	0	0.0018966001685866
1211	27	69.0	21.0	0.3043478260869565	Friday	fall	yes	No	Tier 2	not_summer	17919	05/01/2020	101.0	53033010100.0	0	0.0011719403984597
1212	28	84.0	12.0	0.1428571428571428	Friday	winter	yes	No	Tier 2	not_summer	16044	05/01/2020	101.0	53033010100.0	0	0.0007479431563201
1213	29	39.0	21.0	0.5384615384615384	Friday	winter	yes	No	Tier 2	not_summer	16120	05/01/2020	101.0	53033010100.0	0	0.0013027295285359
1214	30	60.0	6.0	0.1	Wednesday	winter	yes	No	Tier 2	not_summer	14253	05/01/2020	101.0	53033010100.0	0	0.0004209640075773
1215	31	90.0	24.0	0.2666666666666666	Friday	spring	yes	No	Tier 2	not_summer	16308	05/01/2020	101.0	53033010100.0	0	0.0014716703458425
1216	32	165.0	111.0	0.6727272727272727	Friday	summer	yes	No	Tier 2	summer	16195	05/01/2020	101.0	53033010100.0	0	0.0068539672738499
1217	33	6.0	0.0	0.0	Friday	fall	yes	No	Tier 2	not_summer	4440	05/01/2020	101.0	53033010100.0	0	0.0
1218	34	9.0	6.0	0.6666666666666666	Friday	winter	yes	No	Tier 2	not_summer	14878	05/01/2020	101.0	53033010100.0	0	0.0004032800107541
1219	35	12.0	3.0	0.25	Friday	spring	yes	No	Tier 2	not_summer	16502	05/01/2020	101.0	53033010100.0	0	0.0001817961459217
1220	36	27.0	6.0	0.2222222222222222	Friday	summer	yes	No	Tier 2	summer	16601	05/01/2020	101.0	53033010100.0	0	0.0003614240106017
1221	37	60.0	9.0	0.15	Sunday	summer	yes	Yes	Tier 2	summer	16286	05/01/2020	101.0	53033010100.0	0	0.0005526218838265
1222	1	3.0	0.0	0.0	Friday	spring	no	No	Tier 2	not_summer	907	05/01/2020	103.0	53033010300.0	0	0.0
1223	2	78.0	6.0	0.0769230769230769	Friday	spring	no	No	Tier 2	not_summer	2471	05/01/2020	103.0	53033010300.0	0	0.0024281667341157
1224	4	102.0	84.0	0.8235294117647058	Friday	spring	no	No	Tier 2	not_summer	2627	05/01/2020	103.0	53033010300.0	0	0.0319756376094404
1225	6	177.0	51.0	0.288135593220339	Friday	summer	no	No	Tier 2	summer	2647	05/01/2020	103.0	53033010300.0	0	0.0192670948243294
1226	7	42.0	0.0	0.0	Friday	summer	no	No	Tier 2	summer	2505	05/01/2020	103.0	53033010300.0	0	0.0
1227	8	24.0	0.0	0.0	Sunday	summer	no	Yes	Tier 2	summer	2813	05/01/2020	103.0	53033010300.0	0	0.0
1228	9	15.0	3.0	0.2	Friday	summer	no	No	Tier 2	summer	2363	05/01/2020	103.0	53033010300.0	0	0.0012695725772323
1229	10	351.0	39.0	0.1111111111111111	Wednesday	fall	no	No	Tier 2	not_summer	3035	05/01/2020	103.0	53033010300.0	0	0.0128500823723228
1230	12	498.0	120.0	0.2409638554216867	Saturday	fall	no	Yes	Tier 2	not_summer	2554	05/01/2020	103.0	53033010300.0	0	0.0469851213782302
1231	13	186.0	54.0	0.2903225806451613	Friday	fall	no	No	Tier 2	not_summer	2633	05/01/2020	103.0	53033010300.0	0	0.0205089251804025
1232	14	30.0	0.0	0.0	Wednesday	winter	no	No	Tier 2	not_summer	2756	05/01/2020	103.0	53033010300.0	0	0.0
1233	15	12.0	0.0	0.0	Tuesday	winter	no	No	Tier 2	not_summer	2717	05/01/2020	103.0	53033010300.0	0	0.0
1234	16	429.0	120.0	0.2797202797202797	Wednesday	winter	no	No	Tier 2	not_summer	2602	05/01/2020	103.0	53033010300.0	0	0.0461183704842428
1235	17	42.0	39.0	0.9285714285714286	Wednesday	winter	no	No	Tier 2	not_summer	2574	05/01/2020	103.0	53033010300.0	0	0.0151515151515151
1236	18	204.0	6.0	0.0294117647058823	Friday	spring	no	No	Tier 2	not_summer	2876	05/01/2020	103.0	53033010300.0	0	0.0020862308762169
1237	19	12.0	0.0	0.0	Friday	spring	yes	No	Tier 2	not_summer	2884	05/01/2020	103.0	53033010300.0	0	0.0
1238	20	87.0	45.0	0.5172413793103449	Friday	spring	yes	No	Tier 2	not_summer	3792	05/01/2020	103.0	53033010300.0	0	0.0118670886075949
1239	21	33.0	3.0	0.0909090909090909	Friday	spring	yes	No	Tier 2	not_summer	2807	05/01/2020	103.0	53033010300.0	0	0.0010687566797292
1240	22	9.0	3.0	0.3333333333333333	Sunday	spring	yes	Yes	Tier 2	not_summer	3115	05/01/2020	103.0	53033010300.0	0	0.0009630818619582
1241	23	168.0	18.0	0.1071428571428571	Friday	summer	yes	No	Tier 2	summer	3332	05/01/2020	103.0	53033010300.0	0	0.0054021608643457
1242	24	168.0	75.0	0.4464285714285714	Friday	summer	yes	No	Tier 2	summer	3467	05/01/2020	103.0	53033010300.0	0	0.021632535333141
1243	25	204.0	66.0	0.3235294117647059	Friday	summer	yes	No	Tier 2	summer	3472	05/01/2020	103.0	53033010300.0	0	0.0190092165898617
1244	26	3.0	3.0	1.0	Friday	fall	yes	No	Tier 2	not_summer	2480	05/01/2020	103.0	53033010300.0	0	0.0012096774193548
1245	27	15.0	3.0	0.2	Friday	fall	yes	No	Tier 2	not_summer	3420	05/01/2020	103.0	53033010300.0	0	0.0008771929824561
1246	28	1356.0	240.0	0.1769911504424778	Friday	winter	yes	No	Tier 2	not_summer	3092	05/01/2020	103.0	53033010300.0	0	0.0776196636481241
1247	29	87.0	30.0	0.3448275862068966	Friday	winter	yes	No	Tier 2	not_summer	2734	05/01/2020	103.0	53033010300.0	0	0.0109729334308705
1248	30	240.0	75.0	0.3125	Wednesday	winter	yes	No	Tier 2	not_summer	2846	05/01/2020	103.0	53033010300.0	0	0.0263527758257203
1249	32	204.0	84.0	0.4117647058823529	Friday	summer	yes	No	Tier 2	summer	3512	05/01/2020	103.0	53033010300.0	0	0.0239179954441913
1250	33	9.0	9.0	1.0	Friday	fall	yes	No	Tier 2	not_summer	1000	05/01/2020	103.0	53033010300.0	0	0.009
1251	34	4341.0	753.0	0.1734623358673117	Friday	winter	yes	No	Tier 2	not_summer	2755	05/01/2020	103.0	53033010300.0	0	0.2733212341197822
1252	35	33.0	6.0	0.1818181818181818	Friday	spring	yes	No	Tier 2	not_summer	2796	05/01/2020	103.0	53033010300.0	0	0.0021459227467811
1253	36	66.0	42.0	0.6363636363636364	Friday	summer	yes	No	Tier 2	summer	3412	05/01/2020	103.0	53033010300.0	0	0.0123094958968347
1254	13	3.0	0.0	0.0	Friday	fall	no	No	Tier 2	not_summer	911	05/01/2020	104.02	53033010402.0	0	0.0
1255	1	27.0	0.0	0.0	Friday	spring	no	No	Tier 1	not_summer	270	05/01/2020	110.01	53033011001.0	0	0.0
1256	3	3.0	0.0	0.0	Sunday	spring	no	Yes	Tier 1	not_summer	599	05/01/2020	110.01	53033011001.0	0	0.0
1257	6	36.0	12.0	0.3333333333333333	Friday	summer	no	No	Tier 1	summer	639	05/01/2020	110.01	53033011001.0	0	0.0187793427230046
1258	7	24.0	15.0	0.625	Friday	summer	no	No	Tier 1	summer	629	05/01/2020	110.01	53033011001.0	0	0.0238473767885532
1259	8	15.0	15.0	1.0	Sunday	summer	no	Yes	Tier 1	summer	622	05/01/2020	110.01	53033011001.0	0	0.0241157556270096
1260	9	21.0	6.0	0.2857142857142857	Friday	summer	no	No	Tier 1	summer	617	05/01/2020	110.01	53033011001.0	0	0.0097244732576985
1261	10	3.0	0.0	0.0	Wednesday	fall	no	No	Tier 1	not_summer	665	05/01/2020	110.01	53033011001.0	0	0.0
1262	12	3.0	0.0	0.0	Saturday	fall	no	Yes	Tier 1	not_summer	643	05/01/2020	110.01	53033011001.0	0	0.0
1263	14	21.0	0.0	0.0	Wednesday	winter	no	No	Tier 1	not_summer	436	05/01/2020	110.01	53033011001.0	0	0.0
1264	17	6.0	0.0	0.0	Wednesday	winter	no	No	Tier 1	not_summer	633	05/01/2020	110.01	53033011001.0	0	0.0
1265	18	102.0	3.0	0.0294117647058823	Friday	spring	no	No	Tier 1	not_summer	722	05/01/2020	110.01	53033011001.0	0	0.0041551246537396
1266	19	9.0	0.0	0.0	Friday	spring	yes	No	Tier 1	not_summer	658	05/01/2020	110.01	53033011001.0	0	0.0
1267	20	120.0	3.0	0.025	Friday	spring	yes	No	Tier 1	not_summer	768	05/01/2020	110.01	53033011001.0	0	0.00390625
1268	21	6.0	3.0	0.5	Friday	spring	yes	No	Tier 1	not_summer	763	05/01/2020	110.01	53033011001.0	0	0.0039318479685452
1269	22	6.0	0.0	0.0	Sunday	spring	yes	Yes	Tier 1	not_summer	664	05/01/2020	110.01	53033011001.0	0	0.0
1270	23	36.0	6.0	0.1666666666666666	Friday	summer	yes	No	Tier 1	summer	628	05/01/2020	110.01	53033011001.0	0	0.0095541401273885
1271	28	9.0	0.0	0.0	Friday	winter	yes	No	Tier 1	not_summer	755	05/01/2020	110.01	53033011001.0	0	0.0
1272	29	33.0	0.0	0.0	Friday	winter	yes	No	Tier 1	not_summer	651	05/01/2020	110.01	53033011001.0	0	0.0
1273	30	24.0	0.0	0.0	Wednesday	winter	yes	No	Tier 1	not_summer	591	05/01/2020	110.01	53033011001.0	0	0.0
1274	32	6.0	0.0	0.0	Friday	summer	yes	No	Tier 1	summer	588	05/01/2020	110.01	53033011001.0	0	0.0
1275	33	6.0	6.0	1.0	Friday	fall	yes	No	Tier 1	not_summer	295	05/01/2020	110.01	53033011001.0	0	0.0203389830508474
1276	34	54.0	18.0	0.3333333333333333	Friday	winter	yes	No	Tier 1	not_summer	506	05/01/2020	110.01	53033011001.0	0	0.0355731225296442
1277	35	27.0	3.0	0.1111111111111111	Friday	spring	yes	No	Tier 1	not_summer	550	05/01/2020	110.01	53033011001.0	0	0.0054545454545454
1278	36	6.0	0.0	0.0	Friday	summer	yes	No	Tier 1	summer	741	05/01/2020	110.01	53033011001.0	0	0.0
1279	4	9.0	0.0	0.0	Friday	spring	no	No	Tier 1	not_summer	581	05/01/2020	110.02	53033011002.0	0	0.0
1280	12	30.0	12.0	0.4	Saturday	fall	no	Yes	Tier 1	not_summer	871	05/01/2020	110.02	53033011002.0	0	0.0137772675086107
1281	13	3.0	3.0	1.0	Friday	fall	no	No	Tier 1	not_summer	720	05/01/2020	110.02	53033011002.0	0	0.0041666666666666
1282	32	45.0	21.0	0.4666666666666667	Friday	summer	yes	No	Tier 1	summer	639	05/01/2020	110.02	53033011002.0	0	0.0328638497652582
1283	34	3.0	0.0	0.0	Friday	winter	yes	No	Tier 1	not_summer	731	05/01/2020	110.02	53033011002.0	0	0.0
1284	1	96.0	15.0	0.15625	Friday	spring	no	No	Tier 1	not_summer	583	05/01/2020	111.01	53033011101.0	0	0.0257289879931389
1285	2	12.0	0.0	0.0	Friday	spring	no	No	Tier 1	not_summer	1651	05/01/2020	111.01	53033011101.0	0	0.0
1286	4	3.0	0.0	0.0	Friday	spring	no	No	Tier 1	not_summer	1341	05/01/2020	111.01	53033011101.0	0	0.0
1287	8	126.0	3.0	0.0238095238095238	Sunday	summer	no	Yes	Tier 1	summer	1457	05/01/2020	111.01	53033011101.0	0	0.0020590253946465
1288	10	6.0	0.0	0.0	Wednesday	fall	no	No	Tier 1	not_summer	1551	05/01/2020	111.01	53033011101.0	0	0.0
1289	12	207.0	81.0	0.391304347826087	Saturday	fall	no	Yes	Tier 1	not_summer	1359	05/01/2020	111.01	53033011101.0	0	0.0596026490066225
1290	16	204.0	141.0	0.6911764705882353	Wednesday	winter	no	No	Tier 1	not_summer	1427	05/01/2020	111.01	53033011101.0	0	0.0988086895585143
1291	18	333.0	90.0	0.2702702702702703	Friday	spring	no	No	Tier 1	not_summer	1368	05/01/2020	111.01	53033011101.0	0	0.0657894736842105
1292	19	6.0	6.0	1.0	Friday	spring	yes	No	Tier 1	not_summer	1487	05/01/2020	111.01	53033011101.0	0	0.0040349697377269
1293	20	45.0	0.0	0.0	Friday	spring	yes	No	Tier 1	not_summer	1363	05/01/2020	111.01	53033011101.0	0	0.0
1294	21	54.0	30.0	0.5555555555555556	Friday	spring	yes	No	Tier 1	not_summer	1602	05/01/2020	111.01	53033011101.0	0	0.0187265917602996
1295	23	42.0	0.0	0.0	Friday	summer	yes	No	Tier 1	summer	1370	05/01/2020	111.01	53033011101.0	0	0.0
1296	24	39.0	0.0	0.0	Friday	summer	yes	No	Tier 1	summer	1307	05/01/2020	111.01	53033011101.0	0	0.0
1297	25	165.0	108.0	0.6545454545454545	Friday	summer	yes	No	Tier 1	summer	1365	05/01/2020	111.01	53033011101.0	0	0.0791208791208791
1298	27	69.0	24.0	0.3478260869565217	Friday	fall	yes	No	Tier 1	not_summer	1326	05/01/2020	111.01	53033011101.0	0	0.0180995475113122
1299	28	114.0	6.0	0.0526315789473684	Friday	winter	yes	No	Tier 1	not_summer	1683	05/01/2020	111.01	53033011101.0	0	0.0035650623885918
1300	29	9.0	0.0	0.0	Friday	winter	yes	No	Tier 1	not_summer	1379	05/01/2020	111.01	53033011101.0	0	0.0
1301	30	18.0	0.0	0.0	Wednesday	winter	yes	No	Tier 1	not_summer	1211	05/01/2020	111.01	53033011101.0	0	0.0
1302	31	420.0	321.0	0.7642857142857142	Friday	spring	yes	No	Tier 1	not_summer	1467	05/01/2020	111.01	53033011101.0	0	0.2188139059304703
1303	32	93.0	27.0	0.2903225806451613	Friday	summer	yes	No	Tier 1	summer	1465	05/01/2020	111.01	53033011101.0	0	0.0184300341296928
1304	34	582.0	54.0	0.0927835051546391	Friday	winter	yes	No	Tier 1	not_summer	1179	05/01/2020	111.01	53033011101.0	0	0.0458015267175572
1305	35	6.0	0.0	0.0	Friday	spring	yes	No	Tier 1	not_summer	1384	05/01/2020	111.01	53033011101.0	0	0.0
1306	37	183.0	51.0	0.2786885245901639	Sunday	summer	yes	Yes	Tier 1	summer	1583	05/01/2020	111.01	53033011101.0	0	0.0322173089071383
1307	2	18.0	3.0	0.1666666666666666	Friday	spring	no	No	Tier 2	not_summer	1750	05/01/2020	117.0	53033011700.0	0	0.0017142857142857
1308	3	6.0	3.0	0.5	Sunday	spring	no	Yes	Tier 2	not_summer	1469	05/01/2020	117.0	53033011700.0	0	0.0020422055820285
1309	4	3.0	3.0	1.0	Friday	spring	no	No	Tier 2	not_summer	1609	05/01/2020	117.0	53033011700.0	0	0.0018645121193287
1310	6	9.0	9.0	1.0	Friday	summer	no	No	Tier 2	summer	1598	05/01/2020	117.0	53033011700.0	0	0.0056320400500625
1311	7	12.0	3.0	0.25	Friday	summer	no	No	Tier 2	summer	1977	05/01/2020	117.0	53033011700.0	0	0.0015174506828528
1312	8	3.0	3.0	1.0	Sunday	summer	no	Yes	Tier 2	summer	1464	05/01/2020	117.0	53033011700.0	0	0.0020491803278688
1313	10	3.0	0.0	0.0	Wednesday	fall	no	No	Tier 2	not_summer	1884	05/01/2020	117.0	53033011700.0	0	0.0
1314	12	3.0	3.0	1.0	Saturday	fall	no	Yes	Tier 2	not_summer	1618	05/01/2020	117.0	53033011700.0	0	0.0018541409147095
1315	13	3.0	3.0	1.0	Friday	fall	no	No	Tier 2	not_summer	1768	05/01/2020	117.0	53033011700.0	0	0.0016968325791855
1316	14	3.0	0.0	0.0	Wednesday	winter	no	No	Tier 2	not_summer	1858	05/01/2020	117.0	53033011700.0	0	0.0
1317	17	3.0	0.0	0.0	Wednesday	winter	no	No	Tier 2	not_summer	1946	05/01/2020	117.0	53033011700.0	0	0.0
1318	18	6.0	0.0	0.0	Friday	spring	no	No	Tier 2	not_summer	1648	05/01/2020	117.0	53033011700.0	0	0.0
1319	19	6.0	3.0	0.5	Friday	spring	yes	No	Tier 2	not_summer	1737	05/01/2020	117.0	53033011700.0	0	0.001727115716753
1320	21	3.0	3.0	1.0	Friday	spring	yes	No	Tier 2	not_summer	2087	05/01/2020	117.0	53033011700.0	0	0.0014374700527072
1321	24	18.0	18.0	1.0	Friday	summer	yes	No	Tier 2	summer	1794	05/01/2020	117.0	53033011700.0	0	0.0100334448160535
1322	27	3.0	0.0	0.0	Friday	fall	yes	No	Tier 2	not_summer	1768	05/01/2020	117.0	53033011700.0	0	0.0
1323	28	9.0	3.0	0.3333333333333333	Friday	winter	yes	No	Tier 2	not_summer	1925	05/01/2020	117.0	53033011700.0	0	0.0015584415584415
1324	30	39.0	30.0	0.7692307692307693	Wednesday	winter	yes	No	Tier 2	not_summer	1733	05/01/2020	117.0	53033011700.0	0	0.0173110213502596
1325	32	3.0	0.0	0.0	Friday	summer	yes	No	Tier 2	summer	1676	05/01/2020	117.0	53033011700.0	0	0.0
1326	37	9.0	6.0	0.6666666666666666	Sunday	summer	yes	Yes	Tier 2	summer	1861	05/01/2020	117.0	53033011700.0	0	0.0032240730789897
1327	1	6.0	0.0	0.0	Friday	spring	no	No	Tier 1	not_summer	1063	05/01/2020	118.0	53033011800.0	0	0.0
1328	2	18.0	0.0	0.0	Friday	spring	no	No	Tier 1	not_summer	2895	05/01/2020	118.0	53033011800.0	0	0.0
1329	3	9.0	0.0	0.0	Sunday	spring	no	Yes	Tier 1	not_summer	2005	05/01/2020	118.0	53033011800.0	0	0.0
1330	4	21.0	0.0	0.0	Friday	spring	no	No	Tier 1	not_summer	2207	05/01/2020	118.0	53033011800.0	0	0.0
1331	7	12.0	6.0	0.5	Friday	summer	no	No	Tier 1	summer	1824	05/01/2020	118.0	53033011800.0	0	0.0032894736842105
1332	8	6.0	0.0	0.0	Sunday	summer	no	Yes	Tier 1	summer	2052	05/01/2020	118.0	53033011800.0	0	0.0
1333	10	9.0	0.0	0.0	Wednesday	fall	no	No	Tier 1	not_summer	2184	05/01/2020	118.0	53033011800.0	0	0.0
1334	12	6.0	0.0	0.0	Saturday	fall	no	Yes	Tier 1	not_summer	2232	05/01/2020	118.0	53033011800.0	0	0.0
1335	16	57.0	24.0	0.4210526315789473	Wednesday	winter	no	No	Tier 1	not_summer	2115	05/01/2020	118.0	53033011800.0	0	0.0113475177304964
1336	17	6.0	3.0	0.5	Wednesday	winter	no	No	Tier 1	not_summer	2064	05/01/2020	118.0	53033011800.0	0	0.001453488372093
1337	18	6.0	0.0	0.0	Friday	spring	no	No	Tier 1	not_summer	2568	05/01/2020	118.0	53033011800.0	0	0.0
1338	20	15.0	15.0	1.0	Friday	spring	yes	No	Tier 1	not_summer	2547	05/01/2020	118.0	53033011800.0	0	0.005889281507656
1339	25	12.0	12.0	1.0	Friday	summer	yes	No	Tier 1	summer	2644	05/01/2020	118.0	53033011800.0	0	0.0045385779122541
1340	27	36.0	36.0	1.0	Friday	fall	yes	No	Tier 1	not_summer	2023	05/01/2020	118.0	53033011800.0	0	0.0177953534354918
1341	30	12.0	0.0	0.0	Wednesday	winter	yes	No	Tier 1	not_summer	2329	05/01/2020	118.0	53033011800.0	0	0.0
1342	34	12.0	9.0	0.75	Friday	winter	yes	No	Tier 1	not_summer	2476	05/01/2020	118.0	53033011800.0	0	0.0036348949919224
1343	35	42.0	0.0	0.0	Friday	spring	yes	No	Tier 1	not_summer	2217	05/01/2020	118.0	53033011800.0	0	0.0
1344	36	12.0	12.0	1.0	Friday	summer	yes	No	Tier 1	summer	2786	05/01/2020	118.0	53033011800.0	0	0.0043072505384063
1345	8	12.0	3.0	0.25	Sunday	summer	no	Yes	Tier 2	summer	434	05/10/2020	119.0	53033011900.0	0	0.0069124423963133
1346	14	6.0	0.0	0.0	Wednesday	winter	no	No	Tier 2	not_summer	586	05/10/2020	119.0	53033011900.0	0	0.0
1347	35	3.0	0.0	0.0	Friday	spring	yes	No	Tier 2	not_summer	545	05/10/2020	119.0	53033011900.0	0	0.0
